# Supplementary material for: A computational and structural analysis of germline and somatic variants affecting the DDR mechanism, and their impact on human diseases
Source: Sci Rep. 2021 Jul 12;11:14268. doi: 10.1038/s41598-021-93715-6 (PMC8275599; doi:10.1038/s41598-021-93715-6)
Supplement: Supplementary file 2 — Supplementary Information 2. [file 41598_2021_93715_MOESM2_ESM.xlsx]

## Sheet: Legends
Legends:
Sheet "germline-variants_PubMed"
ID	Sample identifier code
Gene	Gene name
Nucleotide Change	Genomic change
Amino Acid Change	Protein consequence of the genomic change
Source	Source from which the information is extracted
Type	Type of variant
Excluded from the analysis	Variants in non-coding regions (i.e. intron, splice-site, 3'UTR, 5'UTR, promoter) were excluded from the analysis.
Sheet "cBioPortal"
Gene	Gene name
Amino Acid Change (or Position)	Protein consequence of the genomic change
Source	Source from which the information is extracted
Description	Type of change and recurrence
Sheets "TCGA_pathog" and "TCGA_ vus_prioritized"
HUGO_Symbol	Gene nomenclature supported by National Human Genome Research Institute (NHGRI)
cancer	Tumour type
Start	Genomic position of the onset of alteration
transcript_name	Transcript annotation according to Ensembl
HGVSg	The Human Genome Varaition Society (HGVS) genomic nomenclature
Genotype	Genotype
Chromosome	Chromosome where the variant is located
Stop	Genomic position of the end of alteration
Reference	Reference Allele
Alternate	Alternative Allele
Variant_Classification	Type of variant
HGVSc	The Human Genome Varaition Society (HGVS) coding sequence nomenclature
HGVSp	The Human Genome Varaition Society (HGVS) protein nomenclature
VEP_Most_Severe_Consequence	Most severe consequence provided by Variant Effect Predictor (VEP)
Positive_Evidence	Positive evidences according to the ACMG Guidelines
Negative_Evidence	Negative evidences according to the ACMG Guidelines
Positive_CharGer_Score	Positive score according to CharGer (clinical characterization of germline variants)
Negative_CharGer_Score	Negative score according to CharGer (clinical characterization of germline variants)
CharGer_Score	CharGer score (clinical characterization of germline variants)
ClinVar_Pathogenicity	Clinical significance according to ClinVar database
ACMG_Classification	Variant classification according to the American College of Medical Genetics
CharGer_Classification	Variant classification according to CharGer
ClinVar_Traits	Genetic traits according to ClinVar database
CharGer_Summary	Summary of the classification provided by CharGer
Allele	Alternative Allele
Consequence	Consequence of the substitutiion
IMPACT	Impact (i.e., HIGH, LOW, MODERATE)
SYMBOL	Gene symbol
Gene	The Human Genome Varaition Society (HGVS) genomic nomenclature
Existing_variation	Unique code for each variant
SIFT	Predict effects of nonsynonmous / missense variants
PolyPhen	Prediction of functional effect of human nsSNPs
ExAC_AFR_MAF	African (american) minor allele frequency among the collective ExAC cohort
ExAC_AMR_MAF	Latino minor allele frequency among the collective ExAC cohort
ExAC_EAS_MAF	East Asian minor allele frequency among the collective ExAC cohort
ExAC_FIN_MAF	Finnish allele frequency among the collective ExAC cohort
ExAC_NFE_MAF	Non-finnish European minor allele frequency among the collective ExAC cohort
ExAC_OTH_MAF	Other population minor allele frequency among the collective ExAC cohort
ExAC_SAS_MAF	South Asian minor allele frequency among the collective ExAC cohort
CLIN_SIG	Clinical significance
histological_type	Histological type
histological_grade	Histological grade
AIM_ethnicity	Ethnicity
LOH_Sig	Loss of heterozygosity
Sheets "ClinVar_Benign", "ClinVar_Pathog" and "ClinVar_VUS"
AlleleID	A unique integer identifier
Type	Type of variant (i.e., single nucleotide variant, deletion, duplication, indel, insertion, inversion, short repeat
Name	RefSeq code
GeneID	Identification code for each gene
GeneSymbol	Gene symbol
HGNC_ID	A unique ID provided by the HGNC for each gene with an approved symbol
ClinicalSignificance	Clinical significance of the variant
ClinSigSimple	Clinical significance simplify
LastEvaluated	Last date of evaluation
RS_.dbSNP.	Each variation is assigned a unique submitted SNP number ID
RCVaccession	RCV accession number refers to the aggregate record for the variant and condition
PhenotypeIDS	Unique ID for each phenotype
PhenotypeList	List of phenotypes
Origin	Germline or somatic origin
OriginSimple	Germline or somatic origin
Assembly	GRCh37 or GRCh38
ChromosomeAccession	NCBI Reference Sequence
Chromosome	Choromosome where the variant take place
Start	Genomic position of the onset of alteration
Stop	Genomic position of the end of alteration
ReferenceAllele	Reference Allele
AlternateAllele	Alternative Allele
Ref.Gene	Gene name
Func.refGene	Regions taht one variant hits
ExonicFunc.refGene	Exonic variant function
avsnp147	Unique code for each variant
AAChange.refGene	Amino acid change
clinvar..Clinvar	ClinVar classification
InterVar..InterVar.and.Evidence	InterVar classification
Freq_gnomAD_genome_ALL	Frequency in gnomAD all
Freq_esp6500siv2_all	Frequency in esp6500 all
Freq_1000g2015aug_all	Frequency in 1000G all
CADD_raw	CADD raw score
CADD_phred	CADD phred-like score
SIFT_score	SIFT score
GERP.._RS	GREP++ "rejected substitutions" (RS) score
Sheets "COSMIC_Metastatic", "COSMIC_Primary"
index	Index
Gene.name	The gene name for which the data has been curated in COSMIC. In most cases this is the accepted HGNC identifier.
Accession.Number	The transcript identifier of the gene.
Gene.CDS.length	Length of the gene (base pair) counts.
HGNC.ID	If gene is in HGNC, this id helps linking it to HGNC.
Sample.name	A sample is an instance of a portion of a tumour being examined for mutations. The sample name can be derived from a number of sources. In many cases it originates from the cell line name. Other sources include names assigned by the annotators, or an incremented number assigned during an anonymisation process. A number of samples can be taken from a single tumour and a number of tumours can be ob…
ID_sample	Unique identifier for the sample
ID_tumour	Unique identifier for the tumour
Primary.site	The primary tissue/cancer from which the sample originated. More details on the tissue classification are avaliable from here. In COSMIC we have standard classification system for tissue types and sub types because they vary a lot between different papers.
Site.subtype.1	Further sub classification (level 1) of the samples tissue of origin.
Site.subtype.2	Further sub classification (level 2) of the samples tissue of origin.
Site.subtype.3	Further sub classification (level 3) of the samples tissue of origin.
Primary.histology	The histological classification of the sample.
Histology.subtype.1	Further histological classification (level 1) of the sample.
Histology.subtype.2	Further histological classification (level 2) of the sample.
Histology.subtype.3	Further histological classification (level 3) of the sample.
GENOMIC_MUTATION_ID	Genomic mutation identifier (COSV) to indicate the definitive position of the variant on the genome. This identifier is trackable and stable between different versions of the release.
LEGACY_MUTATION_ID	Legacy mutation identifier (COSM) that will represent existing COSM mutation identifiers.
MUTATION_ID	An internal mutation identifier to uniquely represent each mutation on a specific transcript on a given assembly build.
Mutation.CDS	The change that has occurred in the nucleotide sequence. Formatting is identical to the method used for the peptide sequence.
Mutation.AA	The change that has occurred in the peptide sequence. Formatting is based on the recommendations made by the Human Genome Variation Society. The description of each type can be found by following the link to Mutation Overview page.
Mutation.Description	Type of mutation at the amino acid level (substitution, deletion, insertion, complex, fusion, unknown etc.)
Mutation.zygosity	Information on whether the mutation was reported to be homozygous , heterozygous or unknown within the sample.
GRCh	The coordinate system used (37 = GRCh37/Hg19 or 38 = GRCh38/Hg38)
Mutation.genome.position	The genomic coordinates of the mutation.
Mutation.strand	Postive or negative.
FATHMM.prediction	FATHMM (Functional Analysis through Hidden Markov Models)
FATHMM.score	The scores are in the form of pvalues ranging from 0 to 1. Pvalues greater than 0.5 are pathogenic while less than 0.5 are benign. Pvalues close to 0 or 1 are the high confidence results which are more accurate. The results are annotated as 10 feature groups (separately for coding and non coding variants) details of which can be found in the original FATHMM-MKL paper.
Mutation.somatic.status	Information on whether the sample was reported to be Confirmed Somatic, Previously Reported or Variant of unknown origin
Pubmed_PMID	The PUBMED ID for the paper that the sample was noted in, linking to pubmed to provide more details of the publication.
ID_STUDY	Lists the unique Ids of studies that have involved this sample.
Sample.Type	Describes where the sample has originated from including the tumour type.
Tumour.origin	Describes where the sample has originated from including the tumour type.
Age	Age of the sample (if this information is provided with the publications).

## Sheet: germline_variants_PubMed
ID	Gene	Nucleotide Change	Amino Acid Change	Source	Type	Excluded from the analysis
VCC-169	ATM	no provided	p.K2700*	Annala et al., 2017	stopgain
211A	ATM	c.C4106A	p.S1369*	Antonarakis et al., 2018	stopgain
64A	ATM	c.5707dupA	p.D1902fs	Antonarakis et al., 2018	Frameshift
68A	ATM	c.6227delT	p.I2076fs	Antonarakis et al., 2018	Frameshift
no provided	ATM	no provided	p.V1268fs	Mijuskovic et al., 2018 (discarded Non-aggressive)	Frameshift
no provided	ATM	no provided	p.Q1839*	Mijuskovic et al., 2018 (discarded Non-aggressive)	stopgain
no provided	ATM	no provided	p.R2993*	Mijuskovic et al., 2018 (discarded Non-aggressive)	stopgain
no provided	ATM	c.7638_7646del	p.R2547_S2549del	Na et al., 2017 (only lethal)
no provided	ATM	c.829G>T	p.E277*	Na et al., 2017 (only lethal)	stopgain
no provided	ATM	c.7163del	p.L2388Pfs*3	Na et al., 2017 (only lethal)	Frameshift
no provided	ATM	c. 8307G>A	p.W2769*	Na et al., 2017 (only lethal)	stopgain
no provided	ATM	c.6015dup	p.E2007Rfs*11	Na et al., 2017 (only lethal)	Frameshift
no provided	ATM	c.3320T>A	p.L1107*	Na et al., 2017 (only lethal)	stopgain
SC_9059	ATM	c.3802del	p.V1268*	Pritchard et al., (2016)	stopgain
MO_1221	ATM	c.7630-2C>T	-	Pritchard et al., (2016)		excluded
SC_9072	ATM	c.7913G>A	p.W2638*	Pritchard et al., (2016)	stopgain
SC_9079	ATM	c.8418+1_8418+4del	-	Pritchard et al., (2016)		excluded
SM-4JC6B	ATM	c.7767del	p.K2589Nfs*17	Pritchard et al., (2016)	Frameshift
RM037	ATM	c.5910del	p.E1971Rfs*19	Pritchard et al., (2016)	Frameshift
06-134	ATM	c.1402_1403del	p.K468Efs*18	Pritchard et al., (2016)	Frameshift
PM156	ATM	c.3764del	p.L1255*	Pritchard et al., (2016)	stopgain
PM365	ATM	c.5192C>G	p.S1731*	Pritchard et al., (2016)	stopgain
WA_24	ATM	c.4373del	p.G1458fs*15	Pritchard et al., (2016)	Frameshift
MSK003	ATM	c.742C>T	p.R248*	Pritchard et al., (2016)	stopgain
01-1-16	ATM	c.1262C>A	p.S421*	Castro et al., 2019	stopgain
07-1-02	ATM	c.1442T>G	p.L481*	Castro et al., 2019	stopgain
07-3-14	ATM	c.1336C>T	p.Q446*	Castro et al., 2019	stopgain
14-3-03	ATM	c.1262C>A	p.S421*	Castro et al., 2019	stopgain
16-2-01	ATM	c.6289G>T	p.E2097*	Castro et al., 2019	stopgain
20-1-10	ATM	c.3381_3384delTCAG	p.A1127fs	Castro et al., 2019	frameshift deletion
PRO-13-06	ATM	c.1262C>A	p.S421*	Castro et al., 2019	stopgain
PRO-58-06	ATM	c.1262C>A	p.S421*	Castro et al., 2019	stopgain
PROS10448-1115154-Tumor-SM-5EEBM	ATM	no provided	p.LWLEN2490fs	Robinson et al., 2015 (Table S3. Mutations Identified in the 150 Cases)	Frame_Shift_Del
MO_1096-Tumor	ATM	no provided	p.Q2809fs	Robinson et al., 2015 (Table S3. Mutations Identified in the 150 Cases)	Frame_Shift_Ins
SC_9047-Tumor	ATM	no provided	p.V2288fs	Robinson et al., 2015 (Table S3. Mutations Identified in the 150 Cases)	Frame_Shift_Del
MO_1179-Tumor	ATM	no provided	p.R23*	Robinson et al., 2015 (Table S3. Mutations Identified in the 150 Cases)	Nonsense_Mutation
MO_1013-Tumor	ATM	no provided	p.F1236L	Robinson et al., 2015 (Table S3. Mutations Identified in the 150 Cases)	Missense_Mutation
MO_1008-TM-Tumor_Dura	ATM	no provided	p.R3047*	Robinson et al., 2015 (Table S3. Mutations Identified in the 150 Cases)	Nonsense_Mutation
SC_9029-Tumor	ATM	no provided	p.Q2637*	Robinson et al., 2015 (Table S3. Mutations Identified in the 150 Cases)	Nonsense_Mutation
SC_9027-Tumor	ATM	no provided	p.Q1970*	Robinson et al., 2015 (Table S3. Mutations Identified in the 150 Cases)	Nonsense_Mutation
DTB-115	BRCA1	no provided	p.S772fs	Annala et al., 2017	Frameshift
no provided	BRCA1	c.301+1G>A	-	Na et al., 2017 (only lethal)		excluded
no provided	BRCA1	c.68_69del	p.E23Vfs*17	Na et al., 2017 (only lethal)	Frameshift
MO_1232	BRCA1	c.5266dup(5382insC)	p.Q1756Pfs*74	Pritchard et al., (2016)	Frameshift
MO_1071	BRCA1	c.181T>G	p.C61G	Pritchard et al., (2016)	nonsynonymous SNV
SC-9137	BRCA1	c.5266dup (5382insC)	p.Q1756pPfs*74	Pritchard et al., (2016)	Frameshift
SM-7LGUA	BRCA1	c.5266dup(5382insC)	p.Q1756Pfs*74	Pritchard et al., (2016)	Frameshift
WA_40	BRCA1	c.5075-1G>A	-	Pritchard et al., (2016)		excluded
MSK004	BRCA1	c.5266dup(538insC)	p.Q1756Pfs*74	Pritchard et al., (2016)	Frameshift
07-2-08	BRCA1	c.2017_2023del	p.673_675del	Castro et al., 2019	frameshift deletion
47-3-03	BRCA1	c.470_471delCT	p.S157fs	Castro et al., 2019	frameshift deletion
PRO-13-02	BRCA1	c.3756_3759delGTCT	p.L1252fs	Castro et al., 2019	frameshift deletion
ANT	BRCA1	c.211A>G	p.R71G	Castro et al., 2019	nonsynonymous SNV
PROS01448-6115219-Tumor-SM-67ERS	BRCA1	no provided	p.D856D	Robinson et al., 2015 (Table S3. Mutations Identified in the 150 Cases)	Silent
SC_9047-Tumor	BRCA1	no provided	p.H270R	Robinson et al., 2015 (Table S3. Mutations Identified in the 150 Cases)	Missense_Mutation
SC_9008-Tumor	BRCA1	no provided	p.D118D	Robinson et al., 2015 (Table S3. Mutations Identified in the 150 Cases)	Silent
SC_9055-Tumor	BRCA1	?	-	Robinson et al., 2015 (Table S3. Mutations Identified in the 150 Cases)	5'UTR	excluded
249B	BRCA1	c.C3893A	p.S1298*	Antonarakis et al., 2018	stopgain
VCC-059	BRCA2	no provided	p.Q1782fs	Annala et al., 2017	Frameshift
VCC-177	BRCA2	no provided	p.S1982fs	Annala et al., 2017	Frameshift
VCC-106	BRCA2	no provided	p.R2272fs	Annala et al., 2017	Frameshift
AC-121	BRCA2	no provided	p.R2318X	Annala et al., 2017	Stopgain
VCCD-010	BRCA2	no provided	p.A1689fs	Annala et al., 2017	Frameshift
VC-023	BRCA2	no provided	p.E1625fs	Annala et al., 2017	Frameshift
VC-59	BRCA2	no provided	p.S1882X	Annala et al., 2017	Stopgain
VC-84	BRCA2	no provided	p.S1982fs	Annala et al., 2017	Frameshift
VC-49	BRCA2	no provided	p.S1982fs	Annala et al., 2017	Frameshift
VC-31	BRCA2	no provided	p.E2229X	Annala et al., 2017	Stopgain
VC-01	BRCA2	no provided	p.E3167X	Annala et al., 2017	Stopgain
VC-022	BRCA2	no provided	p.H2093fs	Annala et al., 2017	Frameshift
OZM-054-003-001	BRCA2	no provided	p.S1746fs	Annala et al., 2017	Frameshift
OZM-054-012-003	BRCA2	no provided	p.A1689fs	Annala et al., 2017	Frameshift
DTB-157	BRCA2	no provided	p.K2013X	Annala et al., 2017	Stopgain
DTB-097	BRCA2	no provided	p.K1872X	Annala et al., 2017	Stopgain
106A	BRAC2	c.5946delT	p.S1982fs	Antonarakis et al., 2018	Frameshift
200A	BRCA2	c.C9076T	p.Q3026*	Antonarakis et al., 2018	stopgain
288A	BRCA2	c.5946delT	p.S1982fs	Antonarakis et al., 2018	Frameshift
329A	BRCA2	c.C9285T	p.D3095E	Antonarakis et al., 2018	nonsynonymous SNV
374A	BRCA2	c.5946delT	p.S1982fs	Antonarakis et al., 2018	Frameshift
no provided	BRCA2	no provided	p.E1493fs	Mijuskovic et al., 2018 (discarded Non-aggressive)	Frameshift
no provided	BRCA2	no provided	p.N1626fs	Mijuskovic et al., 2018 (discarded Non-aggressive)	Frameshift
no provided	BRCA2	no provided	p.L2092fs	Mijuskovic et al., 2018 (discarded Non-aggressive)	Frameshift
no provided	BRCA2	no provided	p.T3085fs	Mijuskovic et al., 2018 (discarded Non-aggressive)	Frameshift
no provided	BRCA2	c.10094_10095insGAATTATATC	p.S3366Nfs*5	Na et al., 2017 (only lethal)	Frameshift
no provided	BRCA2	c.5722_5723del	p.L1908Rfs*2	Na et al., 2017 (only lethal)	Frameshift
no provided	BRCA2	c.4876_4877del	p.N1626Sfs*12	Na et al., 2017 (only lethal)	Frameshift
no provided	BRCA2	c. 3871C>T	p.Q1291*	Na et al., 2017 (only lethal)	stopgain
no provided	BRCA2	c.1189_1190insTTAG	p.Q397Lfs*25	Na et al., 2017 (only lethal)	Frameshift
no provided	BRCA2	c.4363G>T	p.E1455*	Na et al., 2017 (only lethal)	stopgain
no provided	BRCA2	c.917_920del	p.D306Vfs*17	Na et al., 2017 (only lethal)	Frameshift
no provided	BRCA2	c.7409dup	p.T2471Hfs*4	Na et al., 2017 (only lethal)	Frameshift
no provided	BRCA2	c.10094_10095insGAATTATAT	p.V3365_S3366insNYI	Na et al., 2017 (only lethal)
no provided	BRCA2	c.5465del	p.N1822Ifs*18	Na et al., 2017 (only lethal)	Frameshift
no provided	BRCA2	c.5130_5133del	p.Y1710*	Na et al., 2017 (only lethal)	stopgain
SM-67ES4	BRCA2	c.2094del	p.Q699Sfs*31	Pritchard et al., (2016)	Frameshift
SM_9061	BRCA2	c.3170_3174del	p.K1057Tfs*8	Pritchard et al., (2016)	Frameshift
MO_1176	BRCA2	c.4472_4475del	p.L1491Qfs*12	Pritchard et al., (2016)	Frameshift
MO_1013	BRCA2	c.4478_4481del	p.E1493Vfs*10	Pritchard et al., (2016)	Frameshift
SC_9076	BRCA2	c.4544dup	p.I1516Dfs*13	Pritchard et al., (2016)	stopgain
TP_2054	BRCA2	c.5645C>A	p.S1882*	Pritchard et al., (2016)	stopgain
SC_9090	BRCA2	c.5864C>A	p.S1955*	Pritchard et al., (2016)	stopgain
SC_9022	BRCA2	c.5946del(6174delT)	p.S1982Dfs*22	Pritchard et al., (2016)	Frameshift
SC_9083	BRCA2	c.8904del	p.V2969Cfs*7	Pritchard et al., (2016)	Frameshift
SC_9085	BRCA2	c.3847_3848del	p.V1283Kfs*2	Pritchard et al., (2016)	Frameshift
SC_9025	BRCA2	c.4876_4877del	p.N1626Sfs*12	Pritchard et al., (2016)	Frameshift
SC_9004	BRCA2	c.5585_5588del	p.V1862Efs*11	Pritchard et al., (2016)	Frameshift
RM129	BRCA2	c.26del	p.P9Qfs*16	Pritchard et al., (2016)	Frameshift
RM128	BRCA2	c.517-2A>G	-	Pritchard et al., (2016)		excluded
RM077	BRCA2	c.3847_3848del	p.V1283Kfs*2	Pritchard et al., (2016)	Frameshift
RM142	BRCA2	c.5645C>A	p.S1882*	Pritchard et al., (2016)	stopgain
RM152	BRCA2	c.6757_6758del	p.L2253Ffs*7	Pritchard et al., (2016)	Frameshift
RM049	BRCA2	c.7980T>G	p.Y2660*	Pritchard et al., (2016)	stopgain
RM004	BRCA2	c.8575del	p.Q2859Kfs*4	Pritchard et al., (2016)	Frameshift
09-012	BRCA2	c.5864C>A	p.S1955*	Pritchard et al., (2016)	stopgain
05_011	BRCA2	c.5946del(6174delT)	p.S1982Rfs*22	Pritchard et al., (2016)	Frameshift
07-097	BRCA2	c.5946del(6174delT)	p.S1982Rfs*22	Pritchard et al., (2016)	Frameshift
PM258	BRCA2	c.2808_2811del	p.A938Pfs*21	Pritchard et al., (2016)	Frameshift
PM183	BRCA2	c.3922G>T	p.E1308*	Pritchard et al., (2016)	stopgain
PM12	BRCA2	c.6591_6592del	p.E2198Nfs*4	Pritchard et al., (2016)	Frameshift
MSK009	BRCA2	c.5364dup	p.K1789Qfs*18	Pritchard et al., (2016)	Frameshift
MSK015	BRCA2	c.9382C>T	p.R3128*	Pritchard et al., (2016)	stopgain
MSK008	BRCA2	c.1813dup	p.I605Nfs*11	Pritchard et al., (2016)	Frameshift
MSK005	BRCA2	c.4638del	p.F1546Lfs*22	Pritchard et al., (2016)	Frameshift
MSK006	BRCA2	c.5946del(6174delT)	p.S1982Rfs*22	Pritchard et al., (2016)	Frameshift
MSK007	BRCA2	c.5946del(6174delT)	p.S1982Rfs*22	Pritchard et al., (2016)	Frameshift
MSK010	BRCA2	c.5946del(6174delT)	p.S1982Rfs*22	Pritchard et al., (2016)	Frameshift
MSK011	BRCA2	c.5946del(6174delT)	p.S1982Rfs*22	Pritchard et al., (2016)	Frameshift
MSK012	BRCA2	c.5946del(6174delT)	p.S1982Rfs*22	Pritchard et al., (2016)	Frameshift
MSK013	BRCA2	c.5946del(6174delT)	p.S1982Rfs*22	Pritchard et al., (2016)	Frameshift
MSK014	BRCA2	c.6591_6592del	p.E2198Nfs*4	Pritchard et al., (2016)	Frameshift
MSK016	BRCA2	c.8754+4A>G	-	Pritchard et al., (2016)		excluded
PRO-21-09	BRCA2	c.5116_5119delAATA	p.R1704fs	Castro et al., 2019	frameshift deletion
08-1-01	BRCA2	c.4889C>G	p.S1630*	Castro et al., 2019	stopgain
13-1-03	BRCA2	c.6650_6654delAAGAT	p.L2217fs	Castro et al., 2019	frameshift deletion
14-1-03	BRCA2	c.6911T>G	p.L2304*	Castro et al., 2019	stopgain
41-3-08	BRCA2	c.3648dupT	p.G1215fs	Castro et al., 2019	frameshift insertion
41-4-03	BRCA2	c.2701delC	p.L901fs	Castro et al., 2019	frameshift deletion
42-1-02	BRCA2	c.4963delT	p.C1654fs	Castro et al., 2019	frameshift deletion
48-2-03	BRCA2	c.3264dupT	p.P1088fs	Castro et al., 2019	frameshift insertion
ASP	BRCA2	c.9026_9030delATCAT	p.Y3009fs	Castro et al., 2019	frameshift deletion
PRO-13-07	BRCA2	c.5720_5723delCTCT	p.S1907fs	Castro et al., 2019	frameshift deletion
PRO-21-58	BRCA2	c.6399_6401delAAA	p.2133_2134del	Castro et al., 2019	nonframeshift deletion
PRO-21-65	BRCA2	c.9018C>A	p.Y3006*	Castro et al., 2019	stopgain
PRO-46-14	BRCA2	c.9018C>A	p.Y3006*	Castro et al., 2019	stopgain
PRO-46-17	BRCA2	c.3059_3060delCT	p.L1019fs	Castro et al., 2019	frameshift deletion
SC_9097-TM	BRCA2	no provided	p.L2155fs	Robinson et al., 2015 (Table S3. Mutations Identified in the 150 Cases)	Frame_Shift_Del
SC_9021-Tumor	BRCA2	no provided	p.V484fs	Robinson et al., 2015 (Table S3. Mutations Identified in the 150 Cases)	Frame_Shift_Del
SC_9083-TM	BRCA2	no provided	p.I870fs	Robinson et al., 2015 (Table S3. Mutations Identified in the 150 Cases)	Frame_Shift_Del
SC_9038-Tumor	BRCA2	no provided	p.C311fs	Robinson et al., 2015 (Table S3. Mutations Identified in the 150 Cases)	Frame_Shift_Del
PROS01448-6115250-Tumor-SM-67ES5	BRCA2	no provided	p.H2361fs	Robinson et al., 2015 (Table S3. Mutations Identified in the 150 Cases)	Frame_Shift_Del
SC_9082-TM	BRCA2	no provided	p.N2452fs	Robinson et al., 2015 (Table S3. Mutations Identified in the 150 Cases)	Frame_Shift_Del
SC_9027-Tumor	BRCA2	no provided	p.K3083fs	Robinson et al., 2015 (Table S3. Mutations Identified in the 150 Cases)	Frame_Shift_Ins
TP_2009-Tumor	BRCA2	no provided	p.SD884fs	Robinson et al., 2015 (Table S3. Mutations Identified in the 150 Cases)	Frame_Shift_Del
SC_9090-TM	BRCA2	no provided	p.D1575Y	Robinson et al., 2015 (Table S3. Mutations Identified in the 150 Cases)	Missense_Mutation
MO_1012-Tumor-Subcutaneous_nodule	BRCA2	no provided	p.A392V	Robinson et al., 2015 (Table S3. Mutations Identified in the 150 Cases)	Missense_Mutation
MO_1012-Tumor-Subcutaneous_nodule	BRCA2	no provided	p.L3277P	Robinson et al., 2015 (Table S3. Mutations Identified in the 150 Cases)	Missense_Mutation
B01035	MUTYH	c.1178G.A	p.G393D	Castro et al., 2019	nonsynonymous SNV
B04001	MUTYH	c.527A.G	p.Y176C	Castro et al., 2019	nonsynonymous SNV
B09003	MUTYH	c.1178G.A	p.G393D	Castro et al., 2019	nonsynonymous SNV
B13013	MUTYH	c.1178G.A	p.G393D	Castro et al., 2019	nonsynonymous SNV
B13019	MUTYH	c.1178G.A	p.G393D	Castro et al., 2019	nonsynonymous SNV
B14020	MUTYH	c.1178G.A	p.G393D	Castro et al., 2019	nonsynonymous SNV
B21001	MUTYH	c.527A.G	p.Y176C	Castro et al., 2019	nonsynonymous SNV
B21045	MUTYH	c.1178G.A	p.G393D	Castro et al., 2019	nonsynonymous SNV
B21059	MUTYH	c.527A.G	p.Y176C	Castro et al., 2019	nonsynonymous SNV
B21086	MUTYH	c.1178G.A	p.G393D	Castro et al., 2019	nonsynonymous SNV
B29001	MUTYH	c.1138delC	p.L380fs	Castro et al., 2019	frameshift deletion
B36001	MUTYH	c.1178G.A	p.G393D	Castro et al., 2019	nonsynonymous SNV
B41027	MUTYH	c.1178G.A	p.G393D	Castro et al., 2019	nonsynonymous SNV

## Sheet: cBioPortal
Gene	Amino Acid Change (or Position)	Source	Description
ATM	p.R23*	cBioPortal	Recurrent somatic variant in PCa samples
ATM	p.D211E	cBioPortal	Recurrent somatic variant in PCa samples
ATM	p.F1236L	cBioPortal	Recurrent somatic variant in PCa samples
ATM	p.Q1970*	cBioPortal	Recurrent somatic variant in PCa samples
ATM	p.E1971Rfs*19	cBioPortal	Recurrent germline variant in PCa samples
ATM	p.A2045T	cBioPortal	Recurrent somatic variant in PCa samples
ATM	p.G2695S	cBioPortal	Recurrent somatic variant in PCa samples
ATM	p.S2812Vfs*3	cBioPortal	Recurrent somatic variant in PCa samples
ATM	p.N2875K	cBioPortal	Recurrent somatic variant in PCa samples
ATM	p.N2875S	cBioPortal	Recurrent somatic variant in PCa samples
ATM	R337 (74 variants)	cBioPortal	Hotspot position in different tumour types (germline + somatic)
ATM	S2812 (24 variants)	cBioPortal	Hotspot position in different tumour types (germline + somatic)
ATM	R3008 (26 variants)	cBioPortal	Hotspot position in different tumour types (germline + somatic)
BRCA1	p.E809G	cBioPortal	Recurrent somatic variant in PCa samples
BRCA1	p.Q1756Pfs*74	cBioPortal	Recurrent germline variant in PCa samples
BRCA1	K654 (12 variants)	cBioPortal	Hotspot position in different tumour types (germline + somatic)
BRCA1	P871 (19 variants)	cBioPortal	Hotspot position in different tumour types (germline + somatic)
BRCA1	S1613 (16 variants)	cBioPortal	Hotspot position in different tumour types (germline + somatic)
BRAC2	p.A392V	cBioPortal	Recurrent somatic variant in PCa samples
BRAC2	p.G602Kfs*13	cBioPortal	Recurrent somatic variant in PCa samples
BRAC2	p.F753I	cBioPortal	Recurrent somatic variant in PCa samples
BRAC2	p.I870F	cBioPortal	Recurrent somatic variant in PCa samples
BRAC2	p.S871Qfs*3	cBioPortal	Recurrent somatic variant in PCa samples
BRAC2	p.L1491Qfs*12	cBioPortal	Recurrent germline variant in PCa samples
BRAC2	p.E1493Vfs*10	cBioPortal	Recurrent germline variant in PCa samples
BRAC2	p.N1784Hfs*2	cBioPortal	Recurrent germline variant in PCa samples
BRAC2	p.N1784Tfs*7	cBioPortal	Recurrent somatic variant in PCa samples
BRAC2	p.K1860*	cBioPortal	Recurrent somatic variant in PCa samples
BRAC2	p.S1882*	cBioPortal	Recurrent germline variant in PCa samples
BRAC2	p.Q1994*	cBioPortal	Recurrent somatic variant in PCa samples
BRAC2	p.L2362Cfs*5	cBioPortal	Recurrent somatic variant in PCa samples
BRAC2	p.T3033Nfs*11	cBioPortal	Recurrent somatic variant in PCa samples
BRAC2	p.T3033Lfs*29	cBioPortal	Recurrent germline variant in PCa samples
BRAC2	p.R3052W	cBioPortal	Recurrent somatic variant in PCa samples
BRAC2	p.T3085Nfs*26	cBioPortal	Recurrent somatic variant in PCa samples
BRAC2	p.L3277P	cBioPortal	Recurrent somatic variant in PCa samples
BRAC2	G602 (12 variants)	cBioPortal	Hotspot position in different tumour types (germline + somatic)
BRAC2	N1784 (16 variants)	cBioPortal	Hotspot position in different tumour types (germline + somatic)
BRAC2	V2466 (13 variants)	cBioPortal	Hotspot position in different tumour types (germline + somatic)
BRAC2	R2842 (12 variants)	cBioPortal	Hotspot position in different tumour types (germline + somatic)
BRAC2	T3033 (12 variants)	cBioPortal	Hotspot position in different tumour types (germline + somatic)
BRAC2	K3326 (14 variants)	cBioPortal	Hotspot position in different tumour types (germline + somatic)
MUTYH	p.S252T	cBioPortal	Recurrent somatic variant in PCa samples
MUTYH	Q335 (8 variants)	cBioPortal	Hotspot position in different tumour types (germline + somatic)
MUTYH	G393 (13 variants)	cBioPortal	Hotspot position in different tumour types (germline + somatic)
MUTYH	R423 (7 variants)	cBioPortal	Hotspot position in different tumour types (germline + somatic)
Note:
	In red are somatic and germline variants in the same amino acid position
	Sequencing of 18 prostate cancer tumor/normal pairs
	Exome sequencing of 61 prostate cancer tumor/normal pairs (50 metastatic CRPCs and 11 high-grade localized prostate cancers
	Whole exome sequencing of 444 castrate resistant prostate cancer tumor/normal pairs
	Whole exome sequencing of 114 metastatic tumor/normal pairs to understand genomic overlap between castration resistant adenocarcinoma (CRPC-Adeno) and neuroendocrine histologies (CRPC-NE).
	Comprehensive profiling of 112 prostate adenocarcinomas and matched normal samples.
	Whole-exome sequencing, array comparative genomic hybridization (CGH) and RNA transcript profiling of 176 tumors from 63 patients with disseminated prostate cancer with matched normals.
	Comprehensive profiling of 218 prostate tumors (181 primaries, 37 metastases) and 14 prostate cancer cell lines and xenografts.
	Whole-genome and transcriptome sequencing of 65 Prostate Adenocarcinoma tumor/normal pairs.
	494 patients
	Exome sequencing of 12 advanced prostate cancer samples and matched organoids
	A patient-driven initiative (n = 53). This study includes genomic data, cfDNA tumor fractions, patient-reported data (pre-pended as PRD), medical record data (MedR), and pathology report data (PATH).

## Sheet: TCGA_pathog
HUGO_Symbol	cancer	Start	transcript_name	HGVSg	Genotype	Chromosome	Stop	Reference	Alternate	Variant_Classification	HGVSc	HGVSp	VEP_Most_Severe_Consequence	Positive_Evidence	Negative_Evidence	Positive_CharGer_Score	Negative_CharGer_Score	CharGer_Score	ClinVar_Pathogenicity	ACMG_Classification	CharGer_Classification	ClinVar_Traits	CharGer_Summary	Allele	Consequence	IMPACT	SYMBOL	Gene	Existing_variation	SIFT	PolyPhen	ExAC_AFR_MAF	ExAC_AMR_MAF	ExAC_EAS_MAF	ExAC_FIN_MAF	ExAC_NFE_MAF	ExAC_OTH_MAF	ExAC_SAS_MAF	CLIN_SIG	histological_type	histological_grade	AIM_ethnicity	LOH_Sig
ATM	BLCA	108183151	ENST00000278616	11:g.108183151G>T	0/1:60,47:107:99:1236,0,1882	11	108183151	G	T	stop_gained	ENST00000278616:c.6317G>T	ENSP00000278616:p.E1978*	stop_gained	PM2,PS1,PVS1	NA	17	0	17	Pathogenic	Likely Pathogenic	Pathogenic	Hereditary cancer-predisposing syndrome;Ataxia-telangiectasia syndrome;not provided;Not Provided	PVS1(stop_gained in susceptible gene ATM) -- PS1(Peptide change is known pathogenic) -- PM2(Low/absent allele frequency None<=0.0005)	T	stop_gained	HIGH	ATM	ENSG00000149311	rs587779852&CS991307&CM980147&COSM1235424	NA	NA	T:6.590e-05	T:0	T:6.606e-05	T:0	T:0	T:0.000105	T:0.001101	pathogenic	Muscle invasive urothelial carcinoma (pT2 or above)	High Grade	eur	None
ATM	BLCA	108098354	ENST00000278616	11:g.108098354G>A	0/1:31,32:63:99:605,0,809	11	108098354	G	A	start_lost	ENST00000278616:c.388G>A	ENSP00000278616:p.M1I	start_lost	PM2,PS1,PVS1	NA	17	0	17	Pathogenic	Likely Pathogenic	Pathogenic	Ataxia-telangiectasia syndrome;not provided;Not Provided;Hereditary cancer-predisposing syndrome	PVS1(start_lost in susceptible gene ATM) -- PS1(Peptide change is known pathogenic) -- PM2(Low/absent allele frequency None<=0.0005)	A	start_lost	HIGH	ATM	ENSG00000149311	CM030187&rs781404312	deleterious(0)	probably_damaging(0.995)	A:8.237e-06	A:9.625e-05	A:8.241e-06	A:0	A:0	A:0	A:0	likely_pathogenic	Muscle invasive urothelial carcinoma (pT2 or above)	High Grade	afr	None
ATM	BLCA	108216545	ENST00000278616	11:g.108216545C>T	0/1:90,68:158:99:1878,0,2556	11	108216545	C	T	missense_variant	ENST00000278616:c.8879C>T	ENSP00000278616:p.R2832C	missense_variant	PM2,PM5,PP2,PS1	NA	12	0	12	Pathogenic	Likely Pathogenic	Pathogenic	Hereditary cancer-predisposing syndrome;Ataxia-telangiectasia syndrome;not provided;Not Provided	PS1(Peptide change is known pathogenic) -- PM2(Low/absent allele frequency None<=0.0005) -- PM5(Peptide change at the same location of a known pathogenic change) -- PP2(Missense variant in gene from gene list)	T	missense_variant	MODERATE	ATM	ENSG00000149311	rs587779872&CM980159&COSM22488&COSM385113&COSM1351027	deleterious(0)	probably_damaging(0.993)	T:8.237e-06	T:0	T:8.244e-06	T:0	T:0	T:1.499e-05	T:0	likely_pathogenic&pathogenic	Muscle invasive urothelial carcinoma (pT2 or above)	High Grade	eur	Significant
ATM	BLCA	108124556	ENST00000525012	11:g.108124556A>T	0/1:18,16:34:99:472,0,567	11	108124556	A	T	splice_acceptor_variant	ENST00000525012:c.A>T	ATM:p.	splice_acceptor_variant	PM2,PVS1	BP4	10	1	9	uncertain_significance	Uncertain Significance	Pathogenic	NA	PVS1(splice_acceptor_variant in susceptible gene ATM) -- PM2(Low/absent allele frequency None<=0.0005) -- BP4(Multiple (>=2) in silico predictions of non-deleterious effect=SIFT:0.3>=0.05|PolyPhen:0.004<=0.432)	T	splice_acceptor_variant&non_coding_transcript_variant	HIGH	ATM	ENSG00000149311	rs587781753	NA	NA	NA	NA	NA	NA	NA	NA	NA	uncertain_significance	Muscle invasive urothelial carcinoma (pT2 or above)	High Grade	eur	None
ATM	BRCA	108183151	ENST00000278616	11:g.108183151G>T	0/1:79,100:179:99:2664,0,2054	11	108183151	G	T	stop_gained	ENST00000278616:c.6317G>T	ENSP00000278616:p.E1978*	stop_gained	PM2,PS1,PVS1	NA	17	0	17	Pathogenic	Likely Pathogenic	Pathogenic	Hereditary cancer-predisposing syndrome;Ataxia-telangiectasia syndrome;not provided;Not Provided	PVS1(stop_gained in susceptible gene ATM) -- PS1(Peptide change is known pathogenic) -- PM2(Low/absent allele frequency None<=0.0005)	T	stop_gained	HIGH	ATM	ENSG00000149311	rs587779852&CS991307&CM980147&COSM1235424	NA	NA	T:6.590e-05	T:0	T:6.606e-05	T:0	T:0	T:0.000105	T:0.001101	pathogenic	Infiltrating Lobular Carcinoma	[Not Available]	eur	None
ATM	BRCA	108150225	ENST00000278616	11:g.108150225C>T	0/1:26,33:59:99:1300,0,1672	11	108150225	C	T	stop_gained	ENST00000278616:c.3677C>T	ENSP00000278616:p.Q1098*	stop_gained	PM2,PVS1	NA	10	0	10	NA	Uncertain Significance	Pathogenic	NA	PVS1(stop_gained in susceptible gene ATM) -- PM2(Low/absent allele frequency None<=0.0005)	T	stop_gained	HIGH	ATM	ENSG00000149311	rs773964990	NA	NA	T:8.241e-06	T:0	T:1.301e-05	T:0	T:0	T:2.428e-05	T:0	NA	Infiltrating Ductal Carcinoma	[Not Available]	eur	None
ATM	BRCA	108173702	ENST00000278616	11:g.108173702_108173702delG	0/1:96,94:190:99:2893,0,3022	11	108173702	G	-	frameshift_variant	ENST00000278616:c.5827delG	ENSP00000278616:p.L1814X	frameshift_variant	PM2,PVS1	NA	10	0	10	NA	Uncertain Significance	Pathogenic	NA	PVS1(frameshift_variant in susceptible gene ATM) -- PM2(Low/absent allele frequency None<=0.0005)	-	frameshift_variant	HIGH	ATM	ENSG00000149311	rs772138812	NA	NA	-:8.237e-06	-:0	-:8.241e-06	-:0	-:0	-:0	-:0.001101	NA	Infiltrating Ductal Carcinoma	[Not Available]	eur	Significant
ATM	BRCA	108100002	ENST00000278616	11:g.108100002C>T	0/1:32,43:75:99:1350,0,997	11	108100002	C	T	stop_gained	ENST00000278616:c.668C>T	ENSP00000278616:p.Q95*	stop_gained	PM2,PS1,PVS1	NA	17	0	17	Pathogenic	Likely Pathogenic	Pathogenic	Hereditary cancer-predisposing syndrome;Hereditary cancer-predisposing syndrome	PVS1(stop_gained in susceptible gene ATM) -- PS1(Peptide change is known pathogenic) -- PM2(Low/absent allele frequency None<=0.0005)	T	stop_gained	HIGH	ATM	ENSG00000149311	rs587781545	NA	NA	A:1.483e-04&T:8.237e-06	A:0&T:0	A:0.0001534&T:8.522e-06	A:0.002137&T:0	A:0&T:0	A:0&T:1.562e-05	A:0&T:0	uncertain_significance&pathogenic	Infiltrating Ductal Carcinoma	[Not Available]	eur	None
ATM	BRCA	108114679	ENST00000278616	11:g.108114679G>A	0/1:58,80:138:99:2534,0,1466	11	108114679	G	A	splice_acceptor_variant	ENST00000278616:c.G>A	ENSP00000278616:p.	splice_acceptor_variant	PM2,PVS1	NA	10	0	10	NA	Uncertain Significance	Pathogenic	NA	PVS1(splice_acceptor_variant in susceptible gene ATM) -- PM2(Low/absent allele frequency None<=0.0005)	A	splice_acceptor_variant	HIGH	ATM	ENSG00000149311	rs778624615	NA	NA	A:1.688e-05	A:0	A:3.245e-05	A:0	A:0	A:7.098e-05	A:0	NA	Infiltrating Ductal Carcinoma	[Not Available]	eur	None
ATM	BRCA	108216491	ENST00000278616	11:g.108216491_108216491delG	0/1:42,27:69:99:866,0,1453	11	108216491	G	-	frameshift_variant	ENST00000278616:c.8825delG	ENSP00000278616:p.E2814X	frameshift_variant	PM2,PVS1	NA	10	0	10	NA	Uncertain Significance	Pathogenic	NA	PVS1(frameshift_variant in susceptible gene ATM) -- PM2(Low/absent allele frequency None<=0.0005)	-	frameshift_variant	HIGH	ATM	ENSG00000149311	rs752526400&COSM3808284&COSM3808283	NA	NA	-:8.237e-06	-:0	-:8.27e-06	-:0	-:0	-:1.501e-05	-:0	NA	Infiltrating Ductal Carcinoma	[Not Available]	eur	Significant
ATM	BRCA	108175451	ENST00000278616	11:g.108175451_108175451delT	0/1:44,35:79:99:1312,0,2153	11	108175451	T	-	frameshift_variant	ENST00000278616:c.5931delT	ENSP00000278616:p.I1849X	frameshift_variant	PM2,PVS1	NA	10	0	10	NA	Uncertain Significance	Pathogenic	NA	PVS1(frameshift_variant in susceptible gene ATM) -- PM2(Low/absent allele frequency None<=0.0005)	-	frameshift_variant	HIGH	ATM	ENSG00000149311	rs750992549&COSM1685684&COSM1685683	NA	NA	-:8.237e-06	-:0	-:8.286e-06	-:0	-:0	-:1.507e-05	-:0	NA	Infiltrating Ductal Carcinoma	[Not Available]	eur	None
ATM	BRCA	108183151	ENST00000278616	11:g.108183151G>T	0/1:29,28:57:99:784,0,856	11	108183151	G	T	stop_gained	ENST00000278616:c.6317G>T	ENSP00000278616:p.E1978*	stop_gained	PM2,PS1,PVS1	NA	17	0	17	Pathogenic	Likely Pathogenic	Pathogenic	Hereditary cancer-predisposing syndrome;Ataxia-telangiectasia syndrome;not provided;Not Provided	PVS1(stop_gained in susceptible gene ATM) -- PS1(Peptide change is known pathogenic) -- PM2(Low/absent allele frequency None<=0.0005)	T	stop_gained	HIGH	ATM	ENSG00000149311	rs587779852&CS991307&CM980147&COSM1235424	NA	NA	T:6.590e-05	T:0	T:6.606e-05	T:0	T:0	T:0.000105	T:0.001101	pathogenic	Infiltrating Lobular Carcinoma	[Not Available]	eur	Significant
ATM	BRCA	108183151	ENST00000278616	11:g.108183151G>T	0/1:21,22:43:99:613,0,575	11	108183151	G	T	stop_gained	ENST00000278616:c.6317G>T	ENSP00000278616:p.E1978*	stop_gained	PM2,PS1,PVS1	NA	17	0	17	Pathogenic	Likely Pathogenic	Pathogenic	Hereditary cancer-predisposing syndrome;Ataxia-telangiectasia syndrome;not provided;Not Provided	PVS1(stop_gained in susceptible gene ATM) -- PS1(Peptide change is known pathogenic) -- PM2(Low/absent allele frequency None<=0.0005)	T	stop_gained	HIGH	ATM	ENSG00000149311	rs587779852&CS991307&CM980147&COSM1235424	NA	NA	T:6.590e-05	T:0	T:6.606e-05	T:0	T:0	T:0.000105	T:0.001101	pathogenic	Infiltrating Lobular Carcinoma	[Not Available]	asian	None
ATM	COAD	108224608	ENST00000278616	11:g.108224608G>A	0/1:81,51:132:99:1322,0,2165	11	108224608	G	A	splice_donor_variant	ENST00000278616:c.G>A	ENSP00000278616:p.	splice_donor_variant	PM2,PS1,PVS1	NA	17	0	17	Pathogenic	Likely Pathogenic	Pathogenic	not provided;Not Provided;Ataxia-telangiectasia syndrome;Hereditary cancer-predisposing syndrome	PVS1(splice_donor_variant in susceptible gene ATM) -- PS1(Peptide change is known pathogenic) -- PM2(Low/absent allele frequency None<=0.0005)	A	splice_donor_variant	HIGH	ATM	ENSG00000149311	CS961484&COSM21633&COSM1351047&COSM1351046	NA	NA	NA	NA	NA	NA	NA	NA	NA	NA	Colon Adenocarcinoma	[Not Available]	eur	Significant
ATM	COAD	108205832	ENST00000278616	11:g.108205832T>C	0/1:31,23:54:99:514,0,831	11	108205832	T	C	missense_variant	ENST00000278616:c.8532T>C	ENSP00000278616:p.V2716A	missense_variant	PM2,PP2,PS1	NA	10	0	10	Pathogenic	Likely Pathogenic	Pathogenic	Hereditary cancer-predisposing syndrome;Ataxia-telangiectasia syndrome;not provided;Not Provided	PS1(Peptide change is known pathogenic) -- PM2(Low/absent allele frequency None<=0.0005) -- PP2(Missense variant in gene from gene list)	C	missense_variant	MODERATE	ATM	ENSG00000149311	rs587782652&CM025322	deleterious(0)	probably_damaging(0.996)	C:4.118e-05	C:0	C:4.124e-05	C:0	C:0.0001513	C:5.998e-05	C:0	likely_pathogenic	Colon Adenocarcinoma	[Not Available]	eur	Significant
ATM	ESCA	108160410	ENST00000278616	11:g.108160410A>T	0/1:41,52:93:99:1410,0,1057	11	108160410	A	T	stop_gained	ENST00000278616:c.4703A>T	ENSP00000278616:p.K1440*	stop_gained	PM2,PVS1	NA	10	0	10	NA	Uncertain Significance	Pathogenic	NA	PVS1(stop_gained in susceptible gene ATM) -- PM2(Low/absent allele frequency None<=0.0005)	T	stop_gained	HIGH	ATM	ENSG00000149311	CM980138	NA	NA	NA	NA	NA	NA	NA	NA	NA	NA	Esophagus Adenocarcinoma, NOS	GX	eur	None
ATM	ESCA	108198392	ENST00000278616	11:g.108198392_108198393insA	0/1:20,10:30:99:314,0,650	11	108198393	-	A	frameshift_variant	ENST00000278616:c.7381_7382insA	ENSP00000278616:p.-2332-2333X	frameshift_variant	PM2,PVS1	NA	10	0	10	NA	Uncertain Significance	Pathogenic	NA	PVS1(frameshift_variant in susceptible gene ATM) -- PM2(Low/absent allele frequency None<=0.0005)	A	frameshift_variant	HIGH	ATM	ENSG00000149311	CI983035&rs775539486	NA	NA	NA	NA	NA	NA	NA	NA	NA	NA	Esophagus Adenocarcinoma, NOS	G2	eur	None
ATM	GBM	108175528	ENST00000278616	11:g.108175528C>T	0/1:16,21:37:99:650,0,551	11	108175528	C	T	stop_gained	ENST00000278616:c.6008C>T	ENSP00000278616:p.R1875*	stop_gained	PM2,PS1,PVS1	NA	17	0	17	Pathogenic	Likely Pathogenic	Pathogenic	not provided;Not Provided	PVS1(stop_gained in susceptible gene ATM) -- PS1(Peptide change is known pathogenic) -- PM2(Low/absent allele frequency None<=0.0005)	T	stop_gained	HIGH	ATM	ENSG00000149311	rs376603775&CM980144&COSM1350897&COSM1350896	NA	NA	T:1.647e-05	T:0	T:1.661e-05	T:0	T:0	T:3.018e-05	T:0	NA	Untreated primary (de novo) GBM	[Not Available]	eur	None
ATM	HNSC	108202678	ENST00000278616	11:g.108202678_108202679delAG	0/1:35,38:73:99:1441,0,1305	11	108202679	AG	-	frameshift_variant	ENST00000278616:c.8087_8088delAG	ENSP00000278616:p.R2568X	frameshift_variant	PM2,PVS1	NA	10	0	10	Pathogenic	Uncertain Significance	Pathogenic	NA	PVS1(frameshift_variant in susceptible gene ATM) -- PM2(Low/absent allele frequency None<=0.0005)	-	frameshift_variant	HIGH	ATM	ENSG00000149311	rs759965045	NA	NA	-:1.647e-05	-:0	-:1.651e-05	-:0	-:0	-:0	-:0	pathogenic	Head & Neck Squamous Cell Carcinoma	G2	amr	None
ATM	KIRP	108175528	ENST00000278616	11:g.108175528C>T	0/1:26,18:44:99:499,0,843	11	108175528	C	T	stop_gained	ENST00000278616:c.6008C>T	ENSP00000278616:p.R1875*	stop_gained	PM2,PS1,PVS1	NA	17	0	17	Pathogenic	Likely Pathogenic	Pathogenic	not provided;Not Provided	PVS1(stop_gained in susceptible gene ATM) -- PS1(Peptide change is known pathogenic) -- PM2(Low/absent allele frequency None<=0.0005)	T	stop_gained	HIGH	ATM	ENSG00000149311	rs376603775&CM980144&COSM1350897&COSM1350896	NA	NA	T:1.647e-05	T:0	T:1.661e-05	T:0	T:0	T:3.018e-05	T:0	NA	Kidney Papillary Renal Cell Carcinoma	[Not Available]	eur	None
ATM	LAML	108202673	ENST00000278616	11:g.108202673_108202676delCAAA	0/1:95,77:172:99:2919,0,5496	11	108202676	CAAA	-	frameshift_variant	ENST00000278616:c.8082_8085delCAAA	ENSP00000278616:p.AN2566-2567X	frameshift_variant	PM2,PVS1	NA	10	0	10	NA	Uncertain Significance	Pathogenic	NA	PVS1(frameshift_variant in susceptible gene ATM) -- PM2(Low/absent allele frequency None<=0.0005)	-	frameshift_variant	HIGH	ATM	ENSG00000149311	NA	NA	NA	NA	NA	NA	NA	NA	NA	NA	NA			eur	None
ATM	LGG	108225565	ENST00000278616	11:g.108225565_108225575delGAGAAACTCTC	0/1:109,57:166:99:1956,0,4359	11	108225575	GAGAAACTCTC	-	frameshift_variant	ENST00000278616:c.9199_9209delGAGAAACTCTC	ENSP00000278616:p.MRNSQ2938-2942IX	frameshift_variant	PM2,PVS1	NA	10	0	10	NA	Uncertain Significance	Pathogenic	NA	PVS1(frameshift_variant in susceptible gene ATM) -- PM2(Low/absent allele frequency None<=0.0005)	-	frameshift_variant	HIGH	ATM	ENSG00000149311	rs758814126	NA	NA	-:1.647e-05	-:9.612e-05	-:1.647e-05	-:0	-:0	-:1.499e-05	-:0	NA	Oligoastrocytoma	G3	eur	None
ATM	LGG	108117813	ENST00000278616	11:g.108117813_108117816delAAAG	0/1:31,24:55:99:915,0,1800	11	108117816	AAAG	-	frameshift_variant	ENST00000278616:c.1409_1412delAAAG	ENSP00000278616:p.KE342-343X	frameshift_variant	PM2,PVS1	NA	10	0	10	Pathogenic	Uncertain Significance	Pathogenic	NA	PVS1(frameshift_variant in susceptible gene ATM) -- PM2(Low/absent allele frequency None<=0.0005)	-	frameshift_variant	HIGH	ATM	ENSG00000149311	rs587780612	NA	NA	NA	NA	NA	NA	NA	NA	NA	pathogenic	Oligodendroglioma	G3	eur	None
ATM	LGG	108151895	ENST00000278616	11:g.108151895G>A	0/1:25,28:53:99:792,0,691	11	108151895	G	A	splice_region_variant	ENST00000278616:c.3961G>A	ENSP00000278616:p.K1192	splice_region_variant	PM2,PS1	NA	9	0	9	Pathogenic	Likely Pathogenic	Pathogenic	Ataxia-telangiectasia syndrome;ATAXIA-TELANGIECTASIA;Hereditary cancer-predisposing syndrome;not provided;Not Provided	PS1(Peptide change is known pathogenic) -- PM2(Low/absent allele frequency None<=0.0005)	A	splice_region_variant&synonymous_variant	LOW	ATM	ENSG00000149311	rs587776551&CS961477	NA	NA	A:1.647e-05	A:0	A:1.651e-05	A:0	A:0	A:2.999e-05	A:0	pathogenic	Oligoastrocytoma	G2	eur	None
ATM	LIHC	108129749	ENST00000278616	11:g.108129749C>T	0/1:29,20:49:99:537,0,776	11	108129749	C	T	stop_gained	ENST00000278616:c.2798C>T	ENSP00000278616:p.R805*	stop_gained	PM2,PS1,PVS1	NA	17	0	17	Pathogenic	Likely Pathogenic	Pathogenic	Ataxia-telangiectasia syndrome;Hereditary cancer-predisposing syndrome	PVS1(stop_gained in susceptible gene ATM) -- PS1(Peptide change is known pathogenic) -- PM2(Low/absent allele frequency None<=0.0005)	T	stop_gained	HIGH	ATM	ENSG00000149311	rs780619951&CM960099&COSM1183959&COSM1183958	NA	NA	T:4.942e-05	T:0	T:4.991e-05	T:0.0004647	T:0	T:3.026e-05	T:0	NA	Hepatocellular Carcinoma	G2	asian	Significant
ATM	LUAD	108165719	ENST00000278616	11:g.108165719_108165720insCT	0/1:70,46:116:99:1767,0,2783	11	108165720	-	CT	frameshift_variant	ENST00000278616:c.5227_5228insCT	ENSP00000278616:p.-1614-1615X	frameshift_variant	PM2,PVS1	NA	10	0	10	NA	Uncertain Significance	Pathogenic	NA	PVS1(frameshift_variant in susceptible gene ATM) -- PM2(Low/absent allele frequency None<=0.0005)	CT	frameshift_variant	HIGH	ATM	ENSG00000149311	NA	NA	NA	NA	NA	NA	NA	NA	NA	NA	NA	Lung Adenocarcinoma	[Not Available]	eur	Significant
ATM	LUAD	108205832	ENST00000278616	11:g.108205832T>C	0/1:39,37:76:99:1115,0,965	11	108205832	T	C	missense_variant	ENST00000278616:c.8532T>C	ENSP00000278616:p.V2716A	missense_variant	PM2,PP2,PS1	NA	10	0	10	Pathogenic	Likely Pathogenic	Pathogenic	Hereditary cancer-predisposing syndrome;Ataxia-telangiectasia syndrome;not provided;Not Provided	PS1(Peptide change is known pathogenic) -- PM2(Low/absent allele frequency None<=0.0005) -- PP2(Missense variant in gene from gene list)	C	missense_variant	MODERATE	ATM	ENSG00000149311	rs587782652&CM025322	deleterious(0)	probably_damaging(0.996)	C:4.118e-05	C:0	C:4.124e-05	C:0	C:0.0001513	C:5.998e-05	C:0	likely_pathogenic	Lung Adenocarcinoma	[Not Available]	eur	None
ATM	LUAD	108205832	ENST00000278616	11:g.108205832T>C	0/1:59,70:129:99:2449,0,1865	11	108205832	T	C	missense_variant	ENST00000278616:c.8532T>C	ENSP00000278616:p.V2716A	missense_variant	PM2,PP2,PS1	NA	10	0	10	Pathogenic	Likely Pathogenic	Pathogenic	Hereditary cancer-predisposing syndrome;Ataxia-telangiectasia syndrome;not provided;Not Provided	PS1(Peptide change is known pathogenic) -- PM2(Low/absent allele frequency None<=0.0005) -- PP2(Missense variant in gene from gene list)	C	missense_variant	MODERATE	ATM	ENSG00000149311	rs587782652&CM025322	deleterious(0)	probably_damaging(0.996)	C:4.118e-05	C:0	C:4.124e-05	C:0	C:0.0001513	C:5.998e-05	C:0	likely_pathogenic	Lung Adenocarcinoma	[Not Available]	eur	Significant
ATM	LUAD	108216477	ENST00000278616	11:g.108216477_108216477delA	0/1:71,70:141:99:1753,0,1775	11	108216477	A	-	frameshift_variant	ENST00000278616:c.8811delA	ENSP00000278616:p.Q2809X	frameshift_variant	PM2,PVS1	NA	10	0	10	NA	Uncertain Significance	Pathogenic	NA	PVS1(frameshift_variant in susceptible gene ATM) -- PM2(Low/absent allele frequency None<=0.0005)	-	frameshift_variant	HIGH	ATM	ENSG00000149311	rs759472682&COSM1351020&COSM1351019	NA	NA	-:8.237e-06	-:0	-:8.308e-06	-:0	-:0	-:1.506e-05	-:0	NA	Lung Adenocarcinoma	[Not Available]	eur	None
ATM	LUAD	108172487	ENST00000278616	11:g.108172487_108172487delC	0/1:34,23:57:99:752,0,1185	11	108172487	C	-	frameshift_variant	ENST00000278616:c.5675delC	ENSP00000278616:p.L1764X	frameshift_variant	PM2,PVS1	NA	10	0	10	Pathogenic	Uncertain Significance	Pathogenic	NA	PVS1(frameshift_variant in susceptible gene ATM) -- PM2(Low/absent allele frequency None<=0.0005)	-	frameshift_variant	HIGH	ATM	ENSG00000149311	rs587779846&CD991607&COSM21933	NA	NA	-:8.237e-06	-:0	-:8.252e-06	-:0	-:0	-:1.5e-05	-:0	likely_pathogenic&pathogenic	Lung Adenocarcinoma	[Not Available]	eur	Significant
ATM	LUAD	108121753	ENST00000278616	11:g.108121753_108121754delAG	0/1:111,70:181:99:2479,0,4249	11	108121754	AG	-	frameshift_variant	ENST00000278616:c.1946_1947delAG	ENSP00000278616:p.R521X	frameshift_variant	PM2,PVS1	NA	10	0	10	Pathogenic	Uncertain Significance	Pathogenic	NA	PVS1(frameshift_variant in susceptible gene ATM) -- PM2(Low/absent allele frequency None<=0.0005)	-	frameshift_variant	HIGH	ATM	ENSG00000149311	rs751357509	NA	NA	-:4.942e-05	-:0	-:4.96e-05	-:0	-:0	-:8.996e-05	-:0	pathogenic	Lung Adenocarcinoma	[Not Available]	eur	Significant
ATM	OV	108115754	ENST00000278616	11:g.108115754G>A	0/1:17,10:27:99:172,0,555	11	108115754	G	A	splice_donor_variant	ENST00000278616:c.G>A	ENSP00000278616:p.	splice_donor_variant	PM2,PS1,PVS1	NA	17	0	17	Pathogenic	Likely Pathogenic	Pathogenic	Hereditary cancer-predisposing syndrome;Ataxia-telangiectasia syndrome	PVS1(splice_donor_variant in susceptible gene ATM) -- PS1(Peptide change is known pathogenic) -- PM2(Low/absent allele frequency None<=0.0005)	A	splice_donor_variant	HIGH	ATM	ENSG00000149311	CS031764&rs748840480	NA	NA	A:2.473e-05	A:0	A:2.679e-05	A:0	A:0	A:0	A:0	pathogenic	Serous Cystadenocarcinoma	G3	amr	None
ATM	PAAD	108224608	ENST00000278616	11:g.108224608G>A	0/1:68,88:156:99:2590,0,1905	11	108224608	G	A	splice_donor_variant	ENST00000278616:c.G>A	ENSP00000278616:p.	splice_donor_variant	PM2,PS1,PVS1	NA	17	0	17	Pathogenic	Likely Pathogenic	Pathogenic	not provided;Not Provided;Ataxia-telangiectasia syndrome;Hereditary cancer-predisposing syndrome	PVS1(splice_donor_variant in susceptible gene ATM) -- PS1(Peptide change is known pathogenic) -- PM2(Low/absent allele frequency None<=0.0005)	A	splice_donor_variant	HIGH	ATM	ENSG00000149311	CS961484&COSM21633&COSM1351047&COSM1351046	NA	NA	NA	NA	NA	NA	NA	NA	NA	NA	Pancreas-Adenocarcinoma Ductal Type	G1	eur	Significant
ATM	PAAD	108106427	ENST00000278616	11:g.108106427T>A	0/1:28,14:42:99:380,0,862	11	108106427	T	A	stop_gained	ENST00000278616:c.747T>A	ENSP00000278616:p.L121*	stop_gained	PM2,PVS1	NA	10	0	10	NA	Uncertain Significance	Pathogenic	NA	PVS1(stop_gained in susceptible gene ATM) -- PM2(Low/absent allele frequency None<=0.0005)	A	stop_gained	HIGH	ATM	ENSG00000149311	CM051848&rs771342315	NA	NA	A:8.237e-06	A:0	A:8.274e-06	A:0	A:0	A:1.504e-05	A:0	NA	Pancreas-Adenocarcinoma Ductal Type	G2	eur	None
ATM	PAAD	108235935	ENST00000278616	11:g.108235935C>T	0/1:74,56:130:99:1483,0,1959	11	108235935	C	T	stop_gained	ENST00000278616:c.9362C>T	ENSP00000278616:p.R2993*	stop_gained	PM2,PS1,PVS1	NA	17	0	17	Pathogenic	Likely Pathogenic	Pathogenic	Hereditary cancer-predisposing syndrome;Ataxia-telangiectasia syndrome;not provided;Not Provided;Hereditary breast and ovarian cancer syndrome	PVS1(stop_gained in susceptible gene ATM) -- PS1(Peptide change is known pathogenic) -- PM2(Low/absent allele frequency None<=0.0005)	T	stop_gained	HIGH	ATM	ENSG00000149311	rs770641163&CM960113&COSM428365&COSM1474997	NA	NA	T:1.647e-05	T:0	T:1.647e-05	T:0	T:0	T:2.997e-05	T:0	likely_pathogenic&pathogenic	Pancreas-Adenocarcinoma Ductal Type	G2	eur	Significant
ATM	PAAD	108121753	ENST00000278616	11:g.108121753_108121754delAG	0/1:62,59:121:99:2213,0,2385	11	108121754	AG	-	frameshift_variant	ENST00000278616:c.1946_1947delAG	ENSP00000278616:p.R521X	frameshift_variant	PM2,PVS1	NA	10	0	10	Pathogenic	Uncertain Significance	Pathogenic	NA	PVS1(frameshift_variant in susceptible gene ATM) -- PM2(Low/absent allele frequency None<=0.0005)	-	frameshift_variant	HIGH	ATM	ENSG00000149311	rs751357509	NA	NA	-:4.942e-05	-:0	-:4.96e-05	-:0	-:0	-:8.996e-05	-:0	pathogenic	Pancreas-Colloid (mucinous non-cystic) Carcinoma	G1	eur	None
ATM	PRAD	108183151	ENST00000278616	11:g.108183151G>T	0/1:153,98:251:99:2588,0,5163	11	108183151	G	T	stop_gained	ENST00000278616:c.6317G>T	ENSP00000278616:p.E1978*	stop_gained	PM2,PS1,PVS1	NA	17	0	17	Pathogenic	Likely Pathogenic	Pathogenic	Hereditary cancer-predisposing syndrome;Ataxia-telangiectasia syndrome;not provided;Not Provided	PVS1(stop_gained in susceptible gene ATM) -- PS1(Peptide change is known pathogenic) -- PM2(Low/absent allele frequency None<=0.0005)	T	stop_gained	HIGH	ATM	ENSG00000149311	rs587779852&CS991307&CM980147&COSM1235424	NA	NA	T:6.590e-05	T:0	T:6.606e-05	T:0	T:0	T:0.000105	T:0.001101	pathogenic	Prostate Adenocarcinoma Acinar Type	[Not Available]	eur	Significant
ATM	PRAD	108198392	ENST00000278616	11:g.108198392_108198395delTACA	0/1:38,32:70:99:1220,0,2096	11	108198395	TACA	-	frameshift_variant	ENST00000278616:c.7381_7384delTACA	ENSP00000278616:p.LT2332-2333X	frameshift_variant	PM2,PVS1	NA	10	0	10	NA	Uncertain Significance	Pathogenic	NA	PVS1(frameshift_variant in susceptible gene ATM) -- PM2(Low/absent allele frequency None<=0.0005)	-	frameshift_variant	HIGH	ATM	ENSG00000149311	rs763554569	NA	NA	NA	NA	NA	NA	NA	NA	NA	NA	Prostate Adenocarcinoma Acinar Type	[Not Available]	afr	None
ATM	PRAD	108155008	ENST00000278616	11:g.108155008_108155008delG	0/1:27,17:44:99:501,0,869	11	108155008	G	-	frameshift_variant	ENST00000278616:c.4186delG	ENSP00000278616:p.E1267X	frameshift_variant	PM2,PVS1	NA	10	0	10	NA	Uncertain Significance	Pathogenic	NA	PVS1(frameshift_variant in susceptible gene ATM) -- PM2(Low/absent allele frequency None<=0.0005)	-	frameshift_variant	HIGH	ATM	ENSG00000149311	rs765158119	NA	NA	NA	NA	NA	NA	NA	NA	NA	NA	Prostate Adenocarcinoma Acinar Type	[Not Available]	eur	None
ATM	PRAD	108115640	ENST00000278616	11:g.108115640_108115640delT	0/1:38,33:71:99:949,0,1136	11	108115640	T	-	frameshift_variant	ENST00000278616:c.1173delT	ENSP00000278616:p.L263X	frameshift_variant	PM2,PVS1	NA	10	0	10	NA	Uncertain Significance	Pathogenic	NA	PVS1(frameshift_variant in susceptible gene ATM) -- PM2(Low/absent allele frequency None<=0.0005)	-	frameshift_variant	HIGH	ATM	ENSG00000149311	rs774609577	NA	NA	-:8.237e-06	-:0	-:8.245e-06	-:0	-:0	-:1.499e-05	-:0	NA	Prostate Adenocarcinoma Acinar Type	[Not Available]	eur	None
ATM	PRAD	108141874	ENST00000278616	11:g.108141874G>A	0/1:22,22:44:99:643,0,644	11	108141874	G	A	splice_donor_variant	ENST00000278616:c.G>A	ENSP00000278616:p.	splice_donor_variant	PM2,PS1,PVS1	NA	17	0	17	Pathogenic	Likely Pathogenic	Pathogenic	Hereditary cancer-predisposing syndrome;Ataxia-telangiectasia syndrome;not provided;Not Provided	PVS1(splice_donor_variant in susceptible gene ATM) -- PS1(Peptide change is known pathogenic) -- PM2(Low/absent allele frequency None<=0.0005)	A	splice_donor_variant	HIGH	ATM	ENSG00000149311	CS991304&COSM146161&COSM1135094	NA	NA	NA	NA	NA	NA	NA	NA	NA	NA	Prostate Adenocarcinoma Acinar Type	[Not Available]	afr	None
ATM	PRAD	108121531	ENST00000278616	11:g.108121531C>T	0/1:54,49:103:99:1413,0,1556	11	108121531	C	T	stop_gained	ENST00000278616:c.1724C>T	ENSP00000278616:p.R447*	stop_gained	PM2,PS1,PVS1	NA	17	0	17	Pathogenic	Likely Pathogenic	Pathogenic	Hereditary cancer-predisposing syndrome;Ataxia-telangiectasia syndrome;not provided;Not Provided	PVS1(stop_gained in susceptible gene ATM) -- PS1(Peptide change is known pathogenic) -- PM2(Low/absent allele frequency None<=0.0005)	T	stop_gained	HIGH	ATM	ENSG00000149311	rs587779815&CM960098&COSM3733240&COSM3733239	NA	NA	T:8.236e-06	T:9.619e-05	T:8.246e-06	T:0	T:0	T:0	T:0	likely_pathogenic&pathogenic	Prostate Adenocarcinoma Acinar Type	[Not Available]	eur	None
ATM	PRAD	108236086	ENST00000278616	11:g.108236086C>T	0/1:44,42:86:99:1226,0,1227	11	108236086	C	T	missense_variant	ENST00000278616:c.9407C>T	ENSP00000278616:p.R3008C	missense_variant	PM2,PM5,PP2,PS1	NA	12	0	12	Pathogenic	Likely Pathogenic	Pathogenic	Hereditary cancer-predisposing syndrome;Ataxia-telangiectasia syndrome;not provided;Not Provided	PS1(Peptide change is known pathogenic) -- PM2(Low/absent allele frequency None<=0.0005) -- PM5(Peptide change at the same location of a known pathogenic change) -- PP2(Missense variant in gene from gene list)	T	missense_variant	MODERATE	ATM	ENSG00000149311	CM000656&rs587782292&COSM1561110&COSM21642&COSM1351056&COSM1561109	deleterious(0)	probably_damaging(0.988)	T:2.471e-05	T:9.61e-05	T:2.471e-05	T:0.0001156	T:0	T:1.498e-05	T:0	likely_pathogenic&pathogenic	Prostate Adenocarcinoma Acinar Type	[Not Available]	afr	None
ATM	READ	108196843	ENST00000278616	11:g.108196843_108196844insT	0/1:86,78:164:99:2417,0,2700	11	108196844	-	T	frameshift_variant	ENST00000278616:c.7251_7252insT	ENSP00000278616:p.S2289SX	frameshift_variant	PM2,PVS1	NA	10	0	10	NA	Uncertain Significance	Pathogenic	NA	PVS1(frameshift_variant in susceptible gene ATM) -- PM2(Low/absent allele frequency None<=0.0005)	T	frameshift_variant	HIGH	ATM	ENSG00000149311	CI991969	NA	NA	NA	NA	NA	NA	NA	NA	NA	NA	Rectal Adenocarcinoma	[Not Available]	eur	None
ATM	SARC	108155008	ENST00000278616	11:g.108155008_108155008delG	0/1:15,13:28:99:403,0,474	11	108155008	G	-	frameshift_variant	ENST00000278616:c.4186delG	ENSP00000278616:p.E1267X	frameshift_variant	PM2,PVS1	NA	10	0	10	NA	Uncertain Significance	Pathogenic	NA	PVS1(frameshift_variant in susceptible gene ATM) -- PM2(Low/absent allele frequency None<=0.0005)	-	frameshift_variant	HIGH	ATM	ENSG00000149311	rs765158119	NA	NA	NA	NA	NA	NA	NA	NA	NA	NA	Leiomyosarcoma (LMS)	[Not Available]	eur	None
ATM	SKCM	108186638	ENST00000278616	11:g.108186638G>A	0/1:19,18:37:99:480,0,497	11	108186638	G	A	missense_variant	ENST00000278616:c.6480G>A	ENSP00000278616:p.R2032K	missense_variant	PM2,PP2,PS1	NA	10	0	10	Pathogenic	Likely Pathogenic	Pathogenic	Hereditary cancer-predisposing syndrome;Ataxia-telangiectasia syndrome;not provided;Not Provided	PS1(Peptide change is known pathogenic) -- PM2(Low/absent allele frequency None<=0.0005) -- PP2(Missense variant in gene from gene list)	A	missense_variant&splice_region_variant	MODERATE	ATM	ENSG00000149311	CS961479&CM990215&rs139770721	deleterious(0)	possibly_damaging(0.73)	A:4.118e-05	A:0	A:4.124e-05	A:0	A:0	A:7.501e-05	A:0	pathogenic			eur	None
ATM	SKCM	108183151	ENST00000278616	11:g.108183151G>T	0/1:78,70:148:99:1791,0,2313	11	108183151	G	T	stop_gained	ENST00000278616:c.6317G>T	ENSP00000278616:p.E1978*	stop_gained	PM2,PS1,PVS1	NA	17	0	17	Pathogenic	Likely Pathogenic	Pathogenic	Hereditary cancer-predisposing syndrome;Ataxia-telangiectasia syndrome;not provided;Not Provided	PVS1(stop_gained in susceptible gene ATM) -- PS1(Peptide change is known pathogenic) -- PM2(Low/absent allele frequency None<=0.0005)	T	stop_gained	HIGH	ATM	ENSG00000149311	rs587779852&CS991307&CM980147&COSM1235424	NA	NA	T:6.590e-05	T:0	T:6.606e-05	T:0	T:0	T:0.000105	T:0.001101	pathogenic			eur	None
ATM	SKCM	108175528	ENST00000278616	11:g.108175528C>T	0/1:10,9:19:99:198,0,347	11	108175528	C	T	stop_gained	ENST00000278616:c.6008C>T	ENSP00000278616:p.R1875*	stop_gained	PM2,PS1,PVS1	NA	17	0	17	Pathogenic	Likely Pathogenic	Pathogenic	not provided;Not Provided	PVS1(stop_gained in susceptible gene ATM) -- PS1(Peptide change is known pathogenic) -- PM2(Low/absent allele frequency None<=0.0005)	T	stop_gained	HIGH	ATM	ENSG00000149311	rs376603775&CM980144&COSM1350897&COSM1350896	NA	NA	T:1.647e-05	T:0	T:1.661e-05	T:0	T:0	T:3.018e-05	T:0	NA			eur	None
ATM	STAD	108106511	ENST00000278616	11:g.108106511_108106514delTTCT	0/1:52,59:111:99:2281,0,2393	11	108106514	TTCT	-	frameshift_variant	ENST00000278616:c.831_834delTTCT	ENSP00000278616:p.IL149-150X	frameshift_variant	PM2,PVS1	NA	10	0	10	NA	Uncertain Significance	Pathogenic	NA	PVS1(frameshift_variant in susceptible gene ATM) -- PM2(Low/absent allele frequency None<=0.0005)	-	frameshift_variant	HIGH	ATM	ENSG00000149311	rs771936821&COSM1350735&COSM1350734	NA	NA	-:8.236e-06	-:0	-:8.24e-06	-:0	-:0	-:1.499e-05	-:0	NA	Stomach, Adenocarcinoma, Diffuse Type	G3	eur	None
ATM	STAD	108183151	ENST00000278616	11:g.108183151G>T	0/1:69,106:175:99:2876,0,2088	11	108183151	G	T	stop_gained	ENST00000278616:c.6317G>T	ENSP00000278616:p.E1978*	stop_gained	PM2,PS1,PVS1	NA	17	0	17	Pathogenic	Likely Pathogenic	Pathogenic	Hereditary cancer-predisposing syndrome;Ataxia-telangiectasia syndrome;not provided;Not Provided	PVS1(stop_gained in susceptible gene ATM) -- PS1(Peptide change is known pathogenic) -- PM2(Low/absent allele frequency None<=0.0005)	T	stop_gained	HIGH	ATM	ENSG00000149311	rs587779852&CS991307&CM980147&COSM1235424	NA	NA	T:6.590e-05	T:0	T:6.606e-05	T:0	T:0	T:0.000105	T:0.001101	pathogenic	Stomach, Adenocarcinoma, Not Otherwise Specified (NOS)	G2	eur	None
ATM	STAD	108183151	ENST00000278616	11:g.108183151G>T	0/1:133,105:238:99:2773,0,3821	11	108183151	G	T	stop_gained	ENST00000278616:c.6317G>T	ENSP00000278616:p.E1978*	stop_gained	PM2,PS1,PVS1	NA	17	0	17	Pathogenic	Likely Pathogenic	Pathogenic	Hereditary cancer-predisposing syndrome;Ataxia-telangiectasia syndrome;not provided;Not Provided	PVS1(stop_gained in susceptible gene ATM) -- PS1(Peptide change is known pathogenic) -- PM2(Low/absent allele frequency None<=0.0005)	T	stop_gained	HIGH	ATM	ENSG00000149311	rs587779852&CS991307&CM980147&COSM1235424	NA	NA	T:6.590e-05	T:0	T:6.606e-05	T:0	T:0	T:0.000105	T:0.001101	pathogenic	Stomach, Intestinal Adenocarcinoma, Not Otherwise Specified (NOS)	G2	eur	None
ATM	STAD	108186638	ENST00000278616	11:g.108186638G>A	0/1:46,38:84:99:1044,0,1304	11	108186638	G	A	missense_variant	ENST00000278616:c.6480G>A	ENSP00000278616:p.R2032K	missense_variant	PM2,PP2,PS1	NA	10	0	10	Pathogenic	Likely Pathogenic	Pathogenic	Hereditary cancer-predisposing syndrome;Ataxia-telangiectasia syndrome;not provided;Not Provided	PS1(Peptide change is known pathogenic) -- PM2(Low/absent allele frequency None<=0.0005) -- PP2(Missense variant in gene from gene list)	A	missense_variant&splice_region_variant	MODERATE	ATM	ENSG00000149311	CS961479&CM990215&rs139770721	deleterious(0)	possibly_damaging(0.73)	A:4.118e-05	A:0	A:4.124e-05	A:0	A:0	A:7.501e-05	A:0	pathogenic	Stomach, Adenocarcinoma, Not Otherwise Specified (NOS)	G3	eur	None
ATM	STAD	108121753	ENST00000278616	11:g.108121753_108121754delAG	0/1:115,82:197:99:3046,0,4460	11	108121754	AG	-	frameshift_variant	ENST00000278616:c.1946_1947delAG	ENSP00000278616:p.R521X	frameshift_variant	PM2,PVS1	NA	10	0	10	Pathogenic	Uncertain Significance	Pathogenic	NA	PVS1(frameshift_variant in susceptible gene ATM) -- PM2(Low/absent allele frequency None<=0.0005)	-	frameshift_variant	HIGH	ATM	ENSG00000149311	rs751357509	NA	NA	-:4.942e-05	-:0	-:4.96e-05	-:0	-:0	-:8.996e-05	-:0	pathogenic			eur	Significant
ATM	STAD	108098418	ENST00000278616	11:g.108098418C>T	0/1:49,36:85:99:987,0,1460	11	108098418	C	T	stop_gained	ENST00000278616:c.452C>T	ENSP00000278616:p.R23*	stop_gained	PM2,PS1,PVS1	NA	17	0	17	Pathogenic	Likely Pathogenic	Pathogenic	Hereditary cancer-predisposing syndrome	PVS1(stop_gained in susceptible gene ATM) -- PS1(Peptide change is known pathogenic) -- PM2(Low/absent allele frequency None<=0.0005)	T	stop_gained	HIGH	ATM	ENSG00000149311	rs746235533&CM024724	NA	NA	T:2.471e-05	T:0	T:2.472e-05	T:0	T:0	T:2.998e-05	T:0	NA	Stomach, Intestinal Adenocarcinoma, Not Otherwise Specified (NOS)	G3	eur	None
ATM	STAD	108214065	ENST00000278616	11:g.108214065_108214074delTTTCAGTGCC	0/1:39,26:65:99:971,0,3856	11	108214074	TTTCAGTGCC	-	frameshift_variant	ENST00000278616:c.8770_8779delTTTCAGTGCC	ENSP00000278616:p.DFSA2795-2798X	frameshift_variant	PM2,PVS1	NA	10	0	10	NA	Uncertain Significance	Pathogenic	NA	PVS1(frameshift_variant in susceptible gene ATM) -- PM2(Low/absent allele frequency None<=0.0005)	-	frameshift_variant	HIGH	ATM	ENSG00000149311	rs761367329	NA	NA	-:8.236e-06	-:0	-:8.244e-06	-:0	-:0	-:1.499e-05	-:0	NA	Stomach, Intestinal Adenocarcinoma, Not Otherwise Specified (NOS)	G2	eur	None
ATM	THCA	108205832	ENST00000278616	11:g.108205832T>C	0/1:61,67:128:99:1974,0,1706	11	108205832	T	C	missense_variant	ENST00000278616:c.8532T>C	ENSP00000278616:p.V2716A	missense_variant	PM2,PP2,PS1	NA	10	0	10	Pathogenic	Likely Pathogenic	Pathogenic	Hereditary cancer-predisposing syndrome;Ataxia-telangiectasia syndrome;not provided;Not Provided	PS1(Peptide change is known pathogenic) -- PM2(Low/absent allele frequency None<=0.0005) -- PP2(Missense variant in gene from gene list)	C	missense_variant	MODERATE	ATM	ENSG00000149311	rs587782652&CM025322	deleterious(0)	probably_damaging(0.996)	C:4.118e-05	C:0	C:4.124e-05	C:0	C:0.0001513	C:5.998e-05	C:0	likely_pathogenic	Thyroid Papillary Carcinoma - Follicular (>= 99% follicular patterned)	[Not Available]	eur	None
ATM	THCA	108199881	ENST00000278616	11:g.108199881C>A	0/1:16,18:34:99:478,0,446	11	108199881	C	A	stop_gained	ENST00000278616:c.7608C>A	ENSP00000278616:p.S2408*	stop_gained	PM2,PVS1	NA	10	0	10	uncertain_significance	Uncertain Significance	Pathogenic	NA	PVS1(stop_gained in susceptible gene ATM) -- PM2(Low/absent allele frequency None<=0.0005)	A	stop_gained	HIGH	ATM	ENSG00000149311	rs730881315&COSM1350963&COSM20483&COSM1350962	NA	NA	A:8.237e-06&T:8.237e-06	A:0&T:0	A:8.293e-06&T:8.293e-06	A:0.0001169&T:0	A:0&T:0	A:0&T:0	A:0&T:0	uncertain_significance	Thyroid Papillary Carcinoma - Tall Cell (>= 50% tall cell features)	[Not Available]	asian	None
BRCA1	BLCA	41245091	ENST00000471181	17:g.41245091_41245091delG	0/1:116,98:214:99:2936,0,3637	17	41245091	G	-	frameshift_variant	ENST00000471181:c.2689delG	ENSP00000418960:p.S819X	frameshift_variant	PM2,PS1,PVS1	NA	17	0	17	Pathogenic	Likely Pathogenic	Pathogenic	NA	PVS1(frameshift_variant in susceptible gene BRCA1) -- PS1(Peptide change is known pathogenic) -- PM2(Low/absent allele frequency None<=0.0005)	-	frameshift_variant	HIGH	BRCA1	ENSG00000012048	CD961834&rs80357669	NA	NA	NA	NA	NA	NA	NA	NA	NA	pathogenic	Muscle invasive urothelial carcinoma (pT2 or above)	High Grade	eur	None
BRCA1	BRCA	41258504	ENST00000471181	17:g.41258504A>C	0/1:36,28:64:99:799,0,963	17	41258504	A	C	missense_variant	ENST00000471181:c.413A>C	ENSP00000418960:p.C61G	missense_variant	PM2,PP2,PS1	NA	10	0	10	NA	Likely Pathogenic	Pathogenic	NA	PS1(Peptide change is known pathogenic) -- PM2(Low/absent allele frequency None<=0.0005) -- PP2(Missense variant in gene from gene list)	C	missense_variant	MODERATE	BRCA1	ENSG00000012048	CM110355&CM093550&CM940172	deleterious(0)	possibly_damaging(0.783)	NA	NA	NA	NA	NA	NA	NA	NA	Infiltrating Ductal Carcinoma	[Not Available]	eur	None
BRCA1	BRCA	41215906	ENST00000471181	17:g.41215906_41215906delC	0/1:89,69:158:99:1989,0,2689	17	41215906	C	-	frameshift_variant	ENST00000471181:c.5432delC	ENSP00000418960:p.V1734X	frameshift_variant	PM2,PS1,PVS1	NA	17	0	17	Pathogenic	Likely Pathogenic	Pathogenic	NA	PVS1(frameshift_variant in susceptible gene BRCA1) -- PS1(Peptide change is known pathogenic) -- PM2(Low/absent allele frequency None<=0.0005)	-	frameshift_variant	HIGH	BRCA1	ENSG00000012048	CD951622&rs80357997	NA	NA	-:8.237e-06	-:0	-:8.302e-06	-:0	-:0	-:1.511e-05	-:0	pathogenic	Infiltrating Ductal Carcinoma	[Not Available]	eur	Significant
BRCA1	BRCA	41246494	ENST00000471181	17:g.41246494C>A	0/1:47,32:79:99:879,0,1544	17	41246494	C	A	stop_gained	ENST00000471181:c.1286C>A	ENSP00000418960:p.E352*	stop_gained	PM2,PS1,PVS1	NA	17	0	17	Pathogenic	Likely Pathogenic	Pathogenic	Familial cancer of breast;Breast-ovarian cancer, familial 1;Hereditary cancer-predisposing syndrome;not provided;Not Provided	PVS1(stop_gained in susceptible gene BRCA1) -- PS1(Peptide change is known pathogenic) -- PM2(Low/absent allele frequency None<=0.0005)	A	stop_gained	HIGH	BRCA1	ENSG00000012048	CM014521&rs80357472	NA	NA	A:1.647e-05	A:9.615e-05	A:1.647e-05	A:0	A:0	A:1.498e-05	A:0	not_provided&pathogenic	Infiltrating Ductal Carcinoma	[Not Available]	afr	Significant
BRCA1	BRCA	41215948	ENST00000471181	17:g.41215948G>A	0/1:9,9:18:99:228,0,234,.,.,.	17	41215948	G	A	missense_variant	ENST00000471181:c.5390G>A	ENSP00000418960:p.R1720W	missense_variant	PM2,PM5,PP2,PS1	NA	12	0	12	Uncertain Significance	Likely Pathogenic	Pathogenic	NA	PS1(Peptide change is known pathogenic) -- PM2(Low/absent allele frequency None<=0.0005) -- PM5(Peptide change at the same location of a known pathogenic change) -- PP2(Missense variant in gene from gene list)	T	synonymous_variant	LOW	BRCA1	ENSG00000012048	CM041706&rs55770810	NA	NA	A:2.471e-05&T:1.647e-05	A:0&T:0.0001953	A:2.494e-05&T:1.662e-05	A:0.0001164&T:0	A:0&T:0	A:1.513e-05&T:0	A:0.001119&T:0	not_provided&likely_benign&pathogenic	Infiltrating Carcinoma NOS	[Not Available]	afr	None
BRCA1	BRCA	41209079	ENST00000471181	17:g.41209079_41209080insG	0/1:257,269:526:99:7507,0,7180	17	41209080	-	G	frameshift_variant	ENST00000471181:c.5561_5562insG	ENSP00000418960:p.Q1777PX	frameshift_variant	PM2,PVS1	NA	10	0	10	NA	Uncertain Significance	Pathogenic	NA	PVS1(frameshift_variant in susceptible gene BRCA1) -- PM2(Low/absent allele frequency None<=0.0005)	G	frameshift_variant	HIGH	BRCA1	ENSG00000012048	rs397507247	NA	NA	G:1.565e-04	G:0	G:0.0001565	G:0	G:0	G:0.0002847	G:0	NA	Infiltrating Ductal Carcinoma	[Not Available]	eur	Significant
BRCA1	BRCA	41243513	ENST00000471181	17:g.41243513_41243513delT	0/1:132,109:241:99:3310,0,4172	17	41243513	T	-	frameshift_variant	ENST00000471181:c.4267delT	ENSP00000418960:p.E1345X	frameshift_variant	PM2,PS1,PVS1	NA	17	0	17	Pathogenic	Likely Pathogenic	Pathogenic	NA	PVS1(frameshift_variant in susceptible gene BRCA1) -- PS1(Peptide change is known pathogenic) -- PM2(Low/absent allele frequency None<=0.0005)	-	frameshift_variant	HIGH	BRCA1	ENSG00000012048	CD961844&rs80357711	NA	NA	NA	NA	NA	NA	NA	NA	NA	pathogenic	Infiltrating Ductal Carcinoma	[Not Available]	eur	Significant
BRCA1	BRCA	41243581	ENST00000471181	17:g.41243581G>A	0/1:102,98:200:99:2888,0,3288	17	41243581	G	A	stop_gained	ENST00000471181:c.4199G>A	ENSP00000418960:p.Q1323*	stop_gained	PM2,PS1,PVS1	NA	17	0	17	Pathogenic	Likely Pathogenic	Pathogenic	Familial cancer of breast;Breast-ovarian cancer, familial 1	PVS1(stop_gained in susceptible gene BRCA1) -- PS1(Peptide change is known pathogenic) -- PM2(Low/absent allele frequency None<=0.0005)	A	stop_gained	HIGH	BRCA1	ENSG00000012048	rs397509122&CD032453&CM940178&rs80357262	NA	NA	A:8.236e-06	A:0	A:8.238e-06	A:0	A:0	A:1.499e-05	A:0	not_provided&not_provided&pathogenic	Infiltrating Ductal Carcinoma	[Not Available]	eur	Significant
BRCA1	BRCA	41276045	ENST00000471181	17:g.41276045_41276046delCT	0/1:104,121:225:99:4603,0,3957	17	41276046	CT	-	frameshift_variant	ENST00000471181:c.300_301delCT	ENSP00000418960:p.E23X	frameshift_variant	PM2,PVS1	NA	10	0	10	Pathogenic	Uncertain Significance	Pathogenic	NA	PVS1(frameshift_variant in susceptible gene BRCA1) -- PM2(Low/absent allele frequency None<=0.0005)	-	frameshift_variant	HIGH	BRCA1	ENSG00000012048	rs386833395	NA	NA	-:2.389e-04	-:0	-:0.0002397	-:0	-:0	-:0.0004216	-:0	pathogenic	Other, specify	[Not Available]	eur	Significant
BRCA1	BRCA	41243480	ENST00000471181	17:g.41243480_41243483delTTGA	0/1:40,21:61:99:757,0,1924	17	41243483	TTGA	-	frameshift_variant	ENST00000471181:c.4297_4300delTTGA	ENSP00000418960:p.NQ1355-1356X	frameshift_variant	PM2,PS1,PVS1	NA	17	0	17	Pathogenic	Likely Pathogenic	Pathogenic	NA	PVS1(frameshift_variant in susceptible gene BRCA1) -- PS1(Peptide change is known pathogenic) -- PM2(Low/absent allele frequency None<=0.0005)	-	frameshift_variant	HIGH	BRCA1	ENSG00000012048	rs80357508	NA	NA	-:1.647e-05	-:0	-:1.649e-05	-:0	-:0	-:1.499e-05	-:0	pathogenic	Infiltrating Lobular Carcinoma	[Not Available]	eur	None
BRCA1	BRCA	41258504	ENST00000471181	17:g.41258504A>C	0/1:103,58:161:99:1392,0,2828	17	41258504	A	C	missense_variant	ENST00000471181:c.413A>C	ENSP00000418960:p.C61G	missense_variant	PM2,PP2,PS1	NA	10	0	10	NA	Likely Pathogenic	Pathogenic	NA	PS1(Peptide change is known pathogenic) -- PM2(Low/absent allele frequency None<=0.0005) -- PP2(Missense variant in gene from gene list)	C	missense_variant	MODERATE	BRCA1	ENSG00000012048	CM110355&CM093550&CM940172	deleterious(0)	possibly_damaging(0.783)	NA	NA	NA	NA	NA	NA	NA	NA	Infiltrating Ductal Carcinoma	[Not Available]	eur	Significant
BRCA1	BRCA	41215948	ENST00000471181	17:g.41215948G>A	0/2:51,55:106:99:1849,.,.,0,.,1581	17	41215948	G	A	missense_variant	ENST00000471181:c.5390G>A	ENSP00000418960:p.R1720W	missense_variant	PM2,PM5,PP2,PS1	NA	12	0	12	Uncertain Significance	Likely Pathogenic	Pathogenic	NA	PS1(Peptide change is known pathogenic) -- PM2(Low/absent allele frequency None<=0.0005) -- PM5(Peptide change at the same location of a known pathogenic change) -- PP2(Missense variant in gene from gene list)	A	missense_variant	MODERATE	BRCA1	ENSG00000012048	CM041706&rs55770810	deleterious(0)	probably_damaging(0.995)	A:2.471e-05&T:1.647e-05	A:0&T:0.0001953	A:2.494e-05&T:1.662e-05	A:0.0001164&T:0	A:0&T:0	A:1.513e-05&T:0	A:0.001119&T:0	not_provided&likely_benign&pathogenic	Infiltrating Ductal Carcinoma	[Not Available]	asian	Significant
BRCA1	BRCA	41258504	ENST00000471181	17:g.41258504A>C	0/1:67,38:105:99:958,0,1953	17	41258504	A	C	missense_variant	ENST00000471181:c.413A>C	ENSP00000418960:p.C61G	missense_variant	PM2,PP2,PS1	NA	10	0	10	NA	Likely Pathogenic	Pathogenic	NA	PS1(Peptide change is known pathogenic) -- PM2(Low/absent allele frequency None<=0.0005) -- PP2(Missense variant in gene from gene list)	C	missense_variant	MODERATE	BRCA1	ENSG00000012048	CM110355&CM093550&CM940172	deleterious(0)	possibly_damaging(0.783)	NA	NA	NA	NA	NA	NA	NA	NA	Infiltrating Ductal Carcinoma	[Not Available]	eur	Significant
BRCA1	BRCA	41244016	ENST00000471181	17:g.41244016_41244017insA	0/1:56,41:97:99:1032,0,1487	17	41244017	-	A	frameshift_variant	ENST00000471181:c.3763_3764insA	ENSP00000418960:p.-1177-1178X	frameshift_variant	PM2,PVS1	NA	10	0	10	NA	Uncertain Significance	Pathogenic	NA	PVS1(frameshift_variant in susceptible gene BRCA1) -- PM2(Low/absent allele frequency None<=0.0005)	A	frameshift_variant	HIGH	BRCA1	ENSG00000012048	rs761143251	NA	NA	A:8.236e-06	A:0	A:8.252e-06	A:0	A:0	A:1.501e-05	A:0	NA	Infiltrating Ductal Carcinoma	[Not Available]	eur	Significant
BRCA1	BRCA	41258504	ENST00000471181	17:g.41258504A>C	0/1:65,42:107:99:1021,0,1858	17	41258504	A	C	missense_variant	ENST00000471181:c.413A>C	ENSP00000418960:p.C61G	missense_variant	PM2,PP2,PS1	NA	10	0	10	NA	Likely Pathogenic	Pathogenic	NA	PS1(Peptide change is known pathogenic) -- PM2(Low/absent allele frequency None<=0.0005) -- PP2(Missense variant in gene from gene list)	C	missense_variant	MODERATE	BRCA1	ENSG00000012048	CM110355&CM093550&CM940172	deleterious(0)	possibly_damaging(0.783)	NA	NA	NA	NA	NA	NA	NA	NA	Infiltrating Ductal Carcinoma	[Not Available]	eur	Significant
BRCA1	BRCA	41256250	ENST00000471181	17:g.41256250_41256251insT	0/1:316,313:629:99:7844,0,7927	17	41256251	-	T	frameshift_variant	ENST00000471181:c.561_562insT	ENSP00000418960:p.K110KX	frameshift_variant	PM2,PS1,PVS1	NA	17	0	17	Pathogenic	Likely Pathogenic	Pathogenic	NA	PVS1(frameshift_variant in susceptible gene BRCA1) -- PS1(Peptide change is known pathogenic) -- PM2(Low/absent allele frequency None<=0.0005)	T	frameshift_variant	HIGH	BRCA1	ENSG00000012048	rs80357604	NA	NA	T:8.236e-06	T:0	T:8.246e-06	T:0	T:0	T:1.5e-05	T:0	pathogenic	Infiltrating Ductal Carcinoma	[Not Available]	eur	Suggestive
BRCA1	BRCA	41247941	ENST00000471181	17:g.41247941T>G	0/1:77,69:146:99:2104,0,2373	17	41247941	T	G	splice_acceptor_variant	ENST00000471181:c.T>G	ENSP00000418960:p.	splice_acceptor_variant	PM2,PVS1	NA	10	0	10	Uncertain Significance	Uncertain Significance	Pathogenic	Breast-ovarian cancer, familial 1;hereditary breast and ovarian cancer, BROVCA1;breast cancer;Hereditary breast and ovarian cancer syndrome;Hereditary breast and ovarian cancer;Hereditary cancer-predisposing syndrome;not specified	PVS1(splice_acceptor_variant in susceptible gene BRCA1) -- PM2(Low/absent allele frequency None<=0.0005)	G	splice_acceptor_variant	HIGH	BRCA1	ENSG00000012048	CS063249&rs80358033&CS030978	NA	NA	C:8.237e-06&G:1.647e-05	C:0&G:0	C:9.166e-06&G:1.833e-05	C:0&G:0	C:0&G:0	C:1.681e-05&G:3.362e-05	C:0&G:0	uncertain_significance&not_provided&likely_pathogenic&pathogenic	Infiltrating Ductal Carcinoma	[Not Available]	eur	Suggestive
BRCA1	BRCA	41209079	ENST00000471181	17:g.41209079_41209080insG	0/1:45,35:80:99:934,0,1293	17	41209080	-	G	frameshift_variant	ENST00000471181:c.5561_5562insG	ENSP00000418960:p.Q1777PX	frameshift_variant	PM2,PVS1	NA	10	0	10	NA	Uncertain Significance	Pathogenic	NA	PVS1(frameshift_variant in susceptible gene BRCA1) -- PM2(Low/absent allele frequency None<=0.0005)	G	frameshift_variant	HIGH	BRCA1	ENSG00000012048	rs397507247	NA	NA	G:1.565e-04	G:0	G:0.0001565	G:0	G:0	G:0.0002847	G:0	NA	Infiltrating Ductal Carcinoma	[Not Available]	eur	Significant
BRCA1	BRCA	41209079	ENST00000471181	17:g.41209079_41209080insG	0/1:81,80:161:99:2204,0,2294	17	41209080	-	G	frameshift_variant	ENST00000471181:c.5561_5562insG	ENSP00000418960:p.Q1777PX	frameshift_variant	PM2,PVS1	NA	10	0	10	NA	Uncertain Significance	Pathogenic	NA	PVS1(frameshift_variant in susceptible gene BRCA1) -- PM2(Low/absent allele frequency None<=0.0005)	G	frameshift_variant	HIGH	BRCA1	ENSG00000012048	rs397507247	NA	NA	G:1.565e-04	G:0	G:0.0001565	G:0	G:0	G:0.0002847	G:0	NA	Infiltrating Ductal Carcinoma	[Not Available]	eur	Significant
BRCA1	BRCA	41243513	ENST00000471181	17:g.41243513_41243513delT	0/1:40,31:71:99:948,0,1262	17	41243513	T	-	frameshift_variant	ENST00000471181:c.4267delT	ENSP00000418960:p.E1345X	frameshift_variant	PM2,PS1,PVS1	NA	17	0	17	Pathogenic	Likely Pathogenic	Pathogenic	NA	PVS1(frameshift_variant in susceptible gene BRCA1) -- PS1(Peptide change is known pathogenic) -- PM2(Low/absent allele frequency None<=0.0005)	-	frameshift_variant	HIGH	BRCA1	ENSG00000012048	CD961844&rs80357711	NA	NA	NA	NA	NA	NA	NA	NA	NA	pathogenic	Infiltrating Ductal Carcinoma	[Not Available]	eur	Significant
BRCA1	BRCA	41209079	ENST00000471181	17:g.41209079_41209080insG	0/1:60,42:102:99:1124,0,1753	17	41209080	-	G	frameshift_variant	ENST00000471181:c.5561_5562insG	ENSP00000418960:p.Q1777PX	frameshift_variant	PM2,PVS1	NA	10	0	10	NA	Uncertain Significance	Pathogenic	NA	PVS1(frameshift_variant in susceptible gene BRCA1) -- PM2(Low/absent allele frequency None<=0.0005)	G	frameshift_variant	HIGH	BRCA1	ENSG00000012048	rs397507247	NA	NA	G:1.565e-04	G:0	G:0.0001565	G:0	G:0	G:0.0002847	G:0	NA	Medullary Carcinoma	[Not Available]	eur	Suggestive
BRCA1	BRCA	41245664	ENST00000471181	17:g.41245664_41245667delACTG	0/1:30,23:53:99:865,0,1707	17	41245667	ACTG	-	frameshift_variant	ENST00000471181:c.2113_2116delACTG	ENSP00000418960:p.VS627-628X	frameshift_variant	PM2,PS1,PVS1	NA	17	0	17	Pathogenic	Likely Pathogenic	Pathogenic	NA	PVS1(frameshift_variant in susceptible gene BRCA1) -- PS1(Peptide change is known pathogenic) -- PM2(Low/absent allele frequency None<=0.0005)	-	frameshift_variant	HIGH	BRCA1	ENSG00000012048	rs80357567	NA	NA	-:8.237e-06	-:0	-:8.245e-06	-:0	-:0	-:0	-:0	pathogenic	Medullary Carcinoma	[Not Available]	amr	None
BRCA1	CESC	41203135	ENST00000471181	17:g.41203135C>A	0/1:10,6:16:99:124,0,333	17	41203135	C	A	splice_acceptor_variant	ENST00000471181:c.C>A	ENSP00000418960:p.	splice_acceptor_variant	PM2,PVS1	NA	10	0	10	not provided	Uncertain Significance	Pathogenic	Familial cancer of breast;Breast-ovarian cancer, familial 1;not provided;Not Provided	PVS1(splice_acceptor_variant in susceptible gene BRCA1) -- PM2(Low/absent allele frequency None<=0.0005)	A	splice_acceptor_variant	HIGH	BRCA1	ENSG00000012048	CS971624&CS973718&CS021726&COSM24520	NA	NA	NA	NA	NA	NA	NA	NA	NA	NA	Cervical Squamous Cell Carcinoma	G2	eur	None
BRCA1	CESC	41245861	ENST00000471181	17:g.41245861G>A	0/1:28,29:57:99:824,0,801	17	41245861	G	A	stop_gained	ENST00000471181:c.1919G>A	ENSP00000418960:p.Q563*	stop_gained	PM2,PS1,PVS1	NA	17	0	17	Pathogenic	Likely Pathogenic	Pathogenic	Breast-ovarian cancer, familial 1;Hereditary breast and ovarian cancer syndrome;Hereditary cancer-predisposing syndrome;not provided;Not Provided;Ovarian cancer;Breast carcinoma;Ovarian neoplasm	PVS1(stop_gained in susceptible gene BRCA1) -- PS1(Peptide change is known pathogenic) -- PM2(Low/absent allele frequency None<=0.0005)	A	stop_gained	HIGH	BRCA1	ENSG00000012048	CM950144&rs80356898	NA	NA	A:4.119e-05	A:0	A:4.13e-05	A:0	A:0	A:7.511e-05	A:0	pathogenic	Cervical Squamous Cell Carcinoma	G2	eur	None
BRCA1	CESC	41243849	ENST00000471181	17:g.41243849T>C	0/1:25,17:42:99:467,0,710	17	41243849	T	C	synonymous_variant	ENST00000471181:c.3931T>C	ENSP00000418960:p.K1233	synonymous_variant	PM2,PM5,PS1	NA	11	0	11	Likely benign	Likely Pathogenic	Pathogenic	Hereditary cancer-predisposing syndrome;Hereditary cancer-predisposing syndrome	PS1(Peptide change is known pathogenic) -- PM2(Low/absent allele frequency None<=0.0005) -- PM5(Peptide change at the same location of a known pathogenic change)	C	synonymous_variant	LOW	BRCA1	ENSG00000012048	rs80357873&CD063451	NA	NA	NA	NA	NA	NA	NA	NA	NA	not_provided&pathogenic	Cervical Squamous Cell Carcinoma	G3	amr	None
BRCA1	COAD	41245091	ENST00000471181	17:g.41245091_41245091delG	0/1:71,91:162:99:2842,0,2148	17	41245091	G	-	frameshift_variant	ENST00000471181:c.2689delG	ENSP00000418960:p.S819X	frameshift_variant	PM2,PS1,PVS1	NA	17	0	17	Pathogenic	Likely Pathogenic	Pathogenic	NA	PVS1(frameshift_variant in susceptible gene BRCA1) -- PS1(Peptide change is known pathogenic) -- PM2(Low/absent allele frequency None<=0.0005)	-	frameshift_variant	HIGH	BRCA1	ENSG00000012048	CD961834&rs80357669	NA	NA	NA	NA	NA	NA	NA	NA	NA	pathogenic	Colon Mucinous Adenocarcinoma	[Not Available]	eur	Significant
BRCA1	GBM	41276045	ENST00000471181	17:g.41276045_41276046delCT	0/1:98,62:160:99:2231,0,3858	17	41276046	CT	-	frameshift_variant	ENST00000471181:c.300_301delCT	ENSP00000418960:p.E23X	frameshift_variant	PM2,PVS1	NA	10	0	10	Pathogenic	Uncertain Significance	Pathogenic	NA	PVS1(frameshift_variant in susceptible gene BRCA1) -- PM2(Low/absent allele frequency None<=0.0005)	-	frameshift_variant	HIGH	BRCA1	ENSG00000012048	rs386833395	NA	NA	-:2.389e-04	-:0	-:0.0002397	-:0	-:0	-:0.0004216	-:0	pathogenic	Untreated primary (de novo) GBM	[Not Available]	eur	None
BRCA1	KIRC	41244191	ENST00000471181	17:g.41244191A>G	0/1:103,108:211:99:2423,0,2884	17	41244191	A	G	synonymous_variant	ENST00000471181:c.3589A>G	ENSP00000418960:p.T1119	synonymous_variant	PM2,PM5,PS1	NA	11	0	11	Pathogenic	Likely Pathogenic	Pathogenic	NA	PS1(Peptide change is known pathogenic) -- PM2(Low/absent allele frequency None<=0.0005) -- PM5(Peptide change at the same location of a known pathogenic change)	G	synonymous_variant	LOW	BRCA1	ENSG00000012048	rs772383323&rs80357827	NA	NA	G:8.237e-06	G:0	G:8.255e-06	G:0	G:0	G:1.499e-05	G:0	pathogenic	Kidney Clear Cell Renal Carcinoma	G4	eur	None
BRCA1	KIRP	41243836	ENST00000471181	17:g.41243836_41243837insTA	0/1:75,61:136:99:2178,0,2788	17	41243837	-	TA	frameshift_variant	ENST00000471181:c.3943_3944insTA	ENSP00000418960:p.-1237-1238X	frameshift_variant	PM2,PVS1	NA	10	0	10	NA	Uncertain Significance	Pathogenic	NA	PVS1(frameshift_variant in susceptible gene BRCA1) -- PM2(Low/absent allele frequency None<=0.0005)	TA	frameshift_variant	HIGH	BRCA1	ENSG00000012048	rs777371832	NA	NA	TA:8.236e-06	TA:9.614e-05	TA:8.238e-06	TA:0	TA:0	TA:0	TA:0	NA	Kidney Papillary Renal Cell Carcinoma	[Not Available]	afr	None
BRCA1	LGG	41243800	ENST00000471181	17:g.41243800C>A	0/1:70,61:131:99:1773,0,2190,.,.,.	17	41243800	C	A	stop_gained	ENST00000471181:c.3980C>A	ENSP00000418960:p.E1250*	stop_gained	PM2,PM5,PS1,PVS1	BP4	19	1	18	Pathogenic	Likely Pathogenic	Pathogenic	Breast-ovarian cancer, familial 1;BREAST-OVARIAN CANCER, FAMILIAL, SUSCEPTIBILITY TO, 1;breast cancer;Hereditary breast and ovarian cancer syndrome;not provided;Not Provided;Hereditary cancer-predisposing syndrome	PVS1(stop_gained in susceptible gene BRCA1) -- PS1(Peptide change is known pathogenic) -- PM2(Low/absent allele frequency None<=0.0005) -- PM5(Peptide change at the same location of a known pathogenic change) -- BP4(Multiple (>=2) in silico predictions of non-deleterious effect=PolyPhen:0.171<=0.432|PolyPhen:0.037<=0.432|SIFT:0.06>=0.05|PolyPhen:0.171<=0.432)	T	missense_variant	MODERATE	BRCA1	ENSG00000012048	CM045041&rs28897686&CM940177&COSM4066750&COSM4066749	deleterious(0.04)	benign(0.171)	A:1.647e-05&T:2.471e-04	A:0&T:0	A:1.648e-05&T:0.0002471	A:0&T:0	A:0&T:0	A:2.997e-05&T:0.0004496	A:0&T:0	benign&likely_benign&pathogenic	Astrocytoma	G2	eur	None
BRCA1	LIHC	41243480	ENST00000471181	17:g.41243480_41243483delTTGA	0/1:128,98:226:99:3660,0,5026	17	41243483	TTGA	-	frameshift_variant	ENST00000471181:c.4297_4300delTTGA	ENSP00000418960:p.NQ1355-1356X	frameshift_variant	PM2,PS1,PVS1	NA	17	0	17	Pathogenic	Likely Pathogenic	Pathogenic	NA	PVS1(frameshift_variant in susceptible gene BRCA1) -- PS1(Peptide change is known pathogenic) -- PM2(Low/absent allele frequency None<=0.0005)	-	frameshift_variant	HIGH	BRCA1	ENSG00000012048	rs80357508	NA	NA	-:1.647e-05	-:0	-:1.649e-05	-:0	-:0	-:1.499e-05	-:0	pathogenic	Hepatocellular Carcinoma	G2	eur	None
BRCA1	LIHC	41209079	ENST00000471181	17:g.41209079_41209080insG	0/1:104,117:221:99:3343,0,2881	17	41209080	-	G	frameshift_variant	ENST00000471181:c.5561_5562insG	ENSP00000418960:p.Q1777PX	frameshift_variant	PM2,PVS1	NA	10	0	10	NA	Uncertain Significance	Pathogenic	NA	PVS1(frameshift_variant in susceptible gene BRCA1) -- PM2(Low/absent allele frequency None<=0.0005)	G	frameshift_variant	HIGH	BRCA1	ENSG00000012048	rs397507247	NA	NA	G:1.565e-04	G:0	G:0.0001565	G:0	G:0	G:0.0002847	G:0	NA	Hepatocellular Carcinoma	G1	eur	None
BRCA1	LUAD	41256884	ENST00000471181	17:g.41256884C>A	0/1:38,31:69:99:841,0,1133	17	41256884	C	A	splice_donor_variant	ENST00000471181:c.C>A	ENSP00000418960:p.	splice_donor_variant	PM2,PVS1	NA	10	0	10	Likely pathogenic	Uncertain Significance	Pathogenic	not provided;Not Provided	PVS1(splice_donor_variant in susceptible gene BRCA1) -- PM2(Low/absent allele frequency None<=0.0005)	A	splice_donor_variant	HIGH	BRCA1	ENSG00000012048	NA	NA	NA	NA	NA	NA	NA	NA	NA	NA	NA	Lung Adenocarcinoma	[Not Available]	eur	None
BRCA1	LUAD	41243800	ENST00000471181	17:g.41243800C>A	0/1:76,53:129:99:1545,0,2333,.,.,.	17	41243800	C	A	stop_gained	ENST00000471181:c.3980C>A	ENSP00000418960:p.E1250*	stop_gained	PM2,PM5,PS1,PVS1	BP4	19	1	18	Pathogenic	Likely Pathogenic	Pathogenic	Breast-ovarian cancer, familial 1;BREAST-OVARIAN CANCER, FAMILIAL, SUSCEPTIBILITY TO, 1;breast cancer;Hereditary breast and ovarian cancer syndrome;not provided;Not Provided;Hereditary cancer-predisposing syndrome	PVS1(stop_gained in susceptible gene BRCA1) -- PS1(Peptide change is known pathogenic) -- PM2(Low/absent allele frequency None<=0.0005) -- PM5(Peptide change at the same location of a known pathogenic change) -- BP4(Multiple (>=2) in silico predictions of non-deleterious effect=PolyPhen:0.171<=0.432|PolyPhen:0.037<=0.432|SIFT:0.06>=0.05|PolyPhen:0.171<=0.432)	T	missense_variant	MODERATE	BRCA1	ENSG00000012048	CM045041&rs28897686&CM940177&COSM4066750&COSM4066749	deleterious(0.04)	benign(0.171)	A:1.647e-05&T:2.471e-04	A:0&T:0	A:1.648e-05&T:0.0002471	A:0&T:0	A:0&T:0	A:2.997e-05&T:0.0004496	A:0&T:0	benign&likely_benign&pathogenic	Lung Adenocarcinoma	[Not Available]	eur	None
BRCA1	LUSC	41223242	ENST00000471181	17:g.41223242G>C	0/1:109,94:203:99:3136,0,3411	17	41223242	G	C	stop_gained	ENST00000471181:c.4984G>C	ENSP00000418960:p.Y1584*	stop_gained	PM2,PS1,PVS1	NA	17	0	17	uncertain_significance	Likely Pathogenic	Pathogenic	NA	PVS1(stop_gained in susceptible gene BRCA1) -- PS1(Peptide change is known pathogenic) -- PM2(Low/absent allele frequency None<=0.0005)	C	stop_gained	HIGH	BRCA1	ENSG00000012048	CM960185&rs80357433	NA	NA	NA	NA	NA	NA	NA	NA	NA	uncertain_significance&pathogenic	Lung Squamous Cell Carcinoma	[Not Available]	eur	None
BRCA1	LUSC	41234477	ENST00000471181	17:g.41234477_41234478insT	0/1:69,53:122:99:1543,0,2075	17	41234478	-	T	frameshift_variant	ENST00000471181:c.4532_4533insT	ENSP00000418960:p.S1434KX	frameshift_variant	PM2,PS1,PVS1	NA	17	0	17	not_provided	Likely Pathogenic	Pathogenic	NA	PVS1(frameshift_variant in susceptible gene BRCA1) -- PS1(Peptide change is known pathogenic) -- PM2(Low/absent allele frequency None<=0.0005)	T	frameshift_variant	HIGH	BRCA1	ENSG00000012048	rs80357790	NA	NA	T:8.236e-06	T:0	T:8.237e-06	T:0	T:0	T:1.498e-05	T:0	not_provided&pathogenic	Lung Squamous Cell Carcinoma	[Not Available]	eur	None
BRCA1	OV	41247941	ENST00000471181	17:g.41247941T>G	0/1:25,17:42:99:492,0,757	17	41247941	T	G	splice_acceptor_variant	ENST00000471181:c.T>G	ENSP00000418960:p.	splice_acceptor_variant	PM2,PVS1	NA	10	0	10	Uncertain Significance	Uncertain Significance	Pathogenic	Breast-ovarian cancer, familial 1;hereditary breast and ovarian cancer, BROVCA1;breast cancer;Hereditary breast and ovarian cancer syndrome;Hereditary breast and ovarian cancer;Hereditary cancer-predisposing syndrome;not specified	PVS1(splice_acceptor_variant in susceptible gene BRCA1) -- PM2(Low/absent allele frequency None<=0.0005)	G	splice_acceptor_variant	HIGH	BRCA1	ENSG00000012048	CS063249&rs80358033&CS030978	NA	NA	C:8.237e-06&G:1.647e-05	C:0&G:0	C:9.166e-06&G:1.833e-05	C:0&G:0	C:0&G:0	C:1.681e-05&G:3.362e-05	C:0&G:0	uncertain_significance&not_provided&likely_pathogenic&pathogenic	Serous Cystadenocarcinoma	G3	eur	None
BRCA1	OV	41201209	ENST00000471181	17:g.41201209_41201209delG	0/1:49,40:89:99:1335,0,1705	17	41201209	G	-	frameshift_variant	ENST00000471181:c.5630delG	ENSP00000418960:p.Q1800X	frameshift_variant	PM2,PS1,PVS1	NA	17	0	17	not_provided	Likely Pathogenic	Pathogenic	NA	PVS1(frameshift_variant in susceptible gene BRCA1) -- PS1(Peptide change is known pathogenic) -- PM2(Low/absent allele frequency None<=0.0005)	-	frameshift_variant&splice_region_variant	HIGH	BRCA1	ENSG00000012048	rs397509267&CD022530&rs80357590	NA	NA	-:8.236e-06	-:0	-:8.264e-06	-:0.0001157	-:0	-:0	-:0	not_provided&pathogenic	Serous Cystadenocarcinoma	G2	asian	Significant
BRCA1	OV	41209079	ENST00000471181	17:g.41209079_41209080insG	0/1:376,329:705:99:9130,0,10731	17	41209080	-	G	frameshift_variant	ENST00000471181:c.5561_5562insG	ENSP00000418960:p.Q1777PX	frameshift_variant	PM2,PVS1	NA	10	0	10	NA	Uncertain Significance	Pathogenic	NA	PVS1(frameshift_variant in susceptible gene BRCA1) -- PM2(Low/absent allele frequency None<=0.0005)	G	frameshift_variant	HIGH	BRCA1	ENSG00000012048	rs397507247	NA	NA	G:1.565e-04	G:0	G:0.0001565	G:0	G:0	G:0.0002847	G:0	NA	Serous Cystadenocarcinoma	G3	eur	Significant
BRCA1	OV	41276045	ENST00000471181	17:g.41276045_41276046delCT	0/1:148,160:308:99:6158,0,5713	17	41276046	CT	-	frameshift_variant	ENST00000471181:c.300_301delCT	ENSP00000418960:p.E23X	frameshift_variant	PM2,PVS1	NA	10	0	10	Pathogenic	Uncertain Significance	Pathogenic	NA	PVS1(frameshift_variant in susceptible gene BRCA1) -- PM2(Low/absent allele frequency None<=0.0005)	-	frameshift_variant	HIGH	BRCA1	ENSG00000012048	rs386833395	NA	NA	-:2.389e-04	-:0	-:0.0002397	-:0	-:0	-:0.0004216	-:0	pathogenic	Serous Cystadenocarcinoma	G3	eur	Significant
BRCA1	OV	41209079	ENST00000471181	17:g.41209079_41209080insG	0/1:212,198:410:99:5503,0,6011	17	41209080	-	G	frameshift_variant	ENST00000471181:c.5561_5562insG	ENSP00000418960:p.Q1777PX	frameshift_variant	PM2,PVS1	NA	10	0	10	NA	Uncertain Significance	Pathogenic	NA	PVS1(frameshift_variant in susceptible gene BRCA1) -- PM2(Low/absent allele frequency None<=0.0005)	G	frameshift_variant	HIGH	BRCA1	ENSG00000012048	rs397507247	NA	NA	G:1.565e-04	G:0	G:0.0001565	G:0	G:0	G:0.0002847	G:0	NA	Serous Cystadenocarcinoma	G3	eur	Significant
BRCA1	OV	41276045	ENST00000471181	17:g.41276045_41276046delCT	0/1:97,119:216:99:4652,0,3652	17	41276046	CT	-	frameshift_variant	ENST00000471181:c.300_301delCT	ENSP00000418960:p.E23X	frameshift_variant	PM2,PVS1	NA	10	0	10	Pathogenic	Uncertain Significance	Pathogenic	NA	PVS1(frameshift_variant in susceptible gene BRCA1) -- PM2(Low/absent allele frequency None<=0.0005)	-	frameshift_variant	HIGH	BRCA1	ENSG00000012048	rs386833395	NA	NA	-:2.389e-04	-:0	-:0.0002397	-:0	-:0	-:0.0004216	-:0	pathogenic	Serous Cystadenocarcinoma	G3	eur	Significant
BRCA1	OV	41246039	ENST00000471181	17:g.41246039_41246040insTTTAATTTAT	0/1:78,74:152:99:3282,0,5130	17	41246040	-	TTTAATTTAT	stop_gained	ENST00000471181:c.1740_1741insTTTAATTTAT	ENSP00000418960:p.K503K*IKX	stop_gained	PM2,PM5,PVS1	NA	12	0	12	not_provided	Pathogenic	Pathogenic	NA	PVS1(stop_gained in susceptible gene BRCA1) -- PM2(Low/absent allele frequency None<=0.0005) -- PM5(Peptide change at the same location of a known pathogenic change)	TTTAATTTAT	stop_gained&frameshift_variant	HIGH	BRCA1	ENSG00000012048	rs397508873	NA	NA	NA	NA	NA	NA	NA	NA	NA	not_provided	Serous Cystadenocarcinoma	G3	eur	Significant
BRCA1	OV	41244145	ENST00000471181	17:g.41244145G>A	0/1:274,260:534:99:7833,0,8879	17	41244145	G	A	stop_gained	ENST00000471181:c.3635G>A	ENSP00000418960:p.Q1135*	stop_gained	PM2,PS1,PVS1	NA	17	0	17	Pathogenic	Likely Pathogenic	Pathogenic	Familial cancer of breast;Breast-ovarian cancer, familial 1;not provided;Not Provided	PVS1(stop_gained in susceptible gene BRCA1) -- PS1(Peptide change is known pathogenic) -- PM2(Low/absent allele frequency None<=0.0005)	A	stop_gained	HIGH	BRCA1	ENSG00000012048	rs80357136&CM993638	NA	NA	A:8.236e-06&C:1.647e-05	A:0&C:0	A:8.252e-06&C:1.65e-05	A:0&C:0.0001156	A:0&C:0	A:1.499e-05&C:0	A:0&C:0	not_provided&pathogenic	Serous Cystadenocarcinoma	G3	eur	Significant
BRCA1	OV	41246433	ENST00000471181	17:g.41246433C>T	0/1:304,301:605:99:9094,0,9207	17	41246433	C	T	stop_gained	ENST00000471181:c.1347C>T	ENSP00000418960:p.W372*	stop_gained	PM2,PS1,PVS1	NA	17	0	17	Pathogenic	Likely Pathogenic	Pathogenic	Familial cancer of breast;Breast-ovarian cancer, familial 1	PVS1(stop_gained in susceptible gene BRCA1) -- PS1(Peptide change is known pathogenic) -- PM2(Low/absent allele frequency None<=0.0005)	T	stop_gained	HIGH	BRCA1	ENSG00000012048	rs397508838&CM044861	NA	NA	T:8.236e-06	T:0	T:8.238e-06	T:0	T:0	T:1.499e-05	T:0	not_provided	Serous Cystadenocarcinoma	G3	eur	Significant
BRCA1	OV	41245410	ENST00000471181	17:g.41245410G>C	0/1:163,139:302:99:4387,0,5260	17	41245410	G	C	stop_gained	ENST00000471181:c.2370G>C	ENSP00000418960:p.S713*	stop_gained	PM2,PS1,PVS1	NA	17	0	17	Pathogenic	Likely Pathogenic	Pathogenic	Breast-ovarian cancer, familial 1;ovarian cancer;Hereditary breast and ovarian cancer syndrome;not provided;Not Provided;Hereditary cancer-predisposing syndrome	PVS1(stop_gained in susceptible gene BRCA1) -- PS1(Peptide change is known pathogenic) -- PM2(Low/absent allele frequency None<=0.0005)	C	stop_gained	HIGH	BRCA1	ENSG00000012048	CM003131&rs80357233	NA	NA	C:8.237e-06	C:0	C:8.246e-06	C:0	C:0	C:1.499e-05	C:0	pathogenic	Serous Cystadenocarcinoma	G3	eur	Significant
BRCA1	OV	41258551	ENST00000471181	17:g.41258551C>A	0/1:44,32:76:99:898,0,1315	17	41258551	C	A	splice_acceptor_variant	ENST00000471181:c.C>A	ENSP00000418960:p.	splice_acceptor_variant	PM2,PVS1	NA	10	0	10	not provided	Uncertain Significance	Pathogenic	Breast-ovarian cancer, familial 1;Familial cancer of breast;Hereditary cancer-predisposing syndrome;not provided;Not Provided	PVS1(splice_acceptor_variant in susceptible gene BRCA1) -- PM2(Low/absent allele frequency None<=0.0005)	A	splice_acceptor_variant	HIGH	BRCA1	ENSG00000012048	rs80358158&CS011027&CS063247	NA	NA	A:8.242e-06	A:0	A:8.97e-06	A:0	A:0	A:1.65e-05	A:0	not_provided&pathogenic	Serous Cystadenocarcinoma	G3	eur	None
BRCA1	OV	41245073	ENST00000471181	17:g.41245073_41245073delG	0/1:455,422:877:99:14205,0,15613	17	41245073	G	-	frameshift_variant	ENST00000471181:c.2707delG	ENSP00000418960:p.D825X	frameshift_variant	PM2,PM5,PVS1	NA	12	0	12	not_provided	Pathogenic	Pathogenic	NA	PVS1(frameshift_variant in susceptible gene BRCA1) -- PM2(Low/absent allele frequency None<=0.0005) -- PM5(Peptide change at the same location of a known pathogenic change)	-	frameshift_variant	HIGH	BRCA1	ENSG00000012048	CD951614&rs80357970	NA	NA	NA	NA	NA	NA	NA	NA	NA	not_provided&pathogenic	Serous Cystadenocarcinoma	G3	eur	Significant
BRCA1	OV	41276045	ENST00000471181	17:g.41276045_41276046delCT	0/1:97,67:164:99:2480,0,3709	17	41276046	CT	-	frameshift_variant	ENST00000471181:c.300_301delCT	ENSP00000418960:p.E23X	frameshift_variant	PM2,PVS1	NA	10	0	10	Pathogenic	Uncertain Significance	Pathogenic	NA	PVS1(frameshift_variant in susceptible gene BRCA1) -- PM2(Low/absent allele frequency None<=0.0005)	-	frameshift_variant	HIGH	BRCA1	ENSG00000012048	rs386833395	NA	NA	-:2.389e-04	-:0	-:0.0002397	-:0	-:0	-:0.0004216	-:0	pathogenic	Serous Cystadenocarcinoma	G3	eur	Significant
BRCA1	OV	41276045	ENST00000471181	17:g.41276045_41276046delCT	0/1:58,61:119:99:2369,0,2228	17	41276046	CT	-	frameshift_variant	ENST00000471181:c.300_301delCT	ENSP00000418960:p.E23X	frameshift_variant	PM2,PVS1	NA	10	0	10	Pathogenic	Uncertain Significance	Pathogenic	NA	PVS1(frameshift_variant in susceptible gene BRCA1) -- PM2(Low/absent allele frequency None<=0.0005)	-	frameshift_variant	HIGH	BRCA1	ENSG00000012048	rs386833395	NA	NA	-:2.389e-04	-:0	-:0.0002397	-:0	-:0	-:0.0004216	-:0	pathogenic	Serous Cystadenocarcinoma	G3	eur	Significant
BRCA1	OV	41209079	ENST00000471181	17:g.41209079_41209080insG	0/1:270,221:491:99:5900,0,7773	17	41209080	-	G	frameshift_variant	ENST00000471181:c.5561_5562insG	ENSP00000418960:p.Q1777PX	frameshift_variant	PM2,PVS1	NA	10	0	10	NA	Uncertain Significance	Pathogenic	NA	PVS1(frameshift_variant in susceptible gene BRCA1) -- PM2(Low/absent allele frequency None<=0.0005)	G	frameshift_variant	HIGH	BRCA1	ENSG00000012048	rs397507247	NA	NA	G:1.565e-04	G:0	G:0.0001565	G:0	G:0	G:0.0002847	G:0	NA	Serous Cystadenocarcinoma	G3	eur	Significant
BRCA1	OV	41276045	ENST00000471181	17:g.41276045_41276046delCT	0/1:119,72:191:99:2601,0,4724	17	41276046	CT	-	frameshift_variant	ENST00000471181:c.300_301delCT	ENSP00000418960:p.E23X	frameshift_variant	PM2,PVS1	NA	10	0	10	Pathogenic	Uncertain Significance	Pathogenic	NA	PVS1(frameshift_variant in susceptible gene BRCA1) -- PM2(Low/absent allele frequency None<=0.0005)	-	frameshift_variant	HIGH	BRCA1	ENSG00000012048	rs386833395	NA	NA	-:2.389e-04	-:0	-:0.0002397	-:0	-:0	-:0.0004216	-:0	pathogenic	Serous Cystadenocarcinoma	G3	eur	Significant
BRCA1	OV	41276045	ENST00000471181	17:g.41276045_41276046delCT	0/1:60,56:116:99:1600,0,2277	17	41276046	CT	-	frameshift_variant	ENST00000471181:c.300_301delCT	ENSP00000418960:p.E23X	frameshift_variant	PM2,PVS1	NA	10	0	10	Pathogenic	Uncertain Significance	Pathogenic	NA	PVS1(frameshift_variant in susceptible gene BRCA1) -- PM2(Low/absent allele frequency None<=0.0005)	-	frameshift_variant	HIGH	BRCA1	ENSG00000012048	rs386833395	NA	NA	-:2.389e-04	-:0	-:0.0002397	-:0	-:0	-:0.0004216	-:0	pathogenic	Serous Cystadenocarcinoma	G3	eur	Significant
BRCA1	OV	41209079	ENST00000471181	17:g.41209079_41209080insG	0/1:350,323:673:99:8743,0,10015	17	41209080	-	G	frameshift_variant	ENST00000471181:c.5561_5562insG	ENSP00000418960:p.Q1777PX	frameshift_variant	PM2,PVS1	NA	10	0	10	NA	Uncertain Significance	Pathogenic	NA	PVS1(frameshift_variant in susceptible gene BRCA1) -- PM2(Low/absent allele frequency None<=0.0005)	G	frameshift_variant	HIGH	BRCA1	ENSG00000012048	rs397507247	NA	NA	G:1.565e-04	G:0	G:0.0001565	G:0	G:0	G:0.0002847	G:0	NA	Serous Cystadenocarcinoma	G3	eur	Significant
BRCA1	OV	41219666	ENST00000471181	17:g.41219666_41219669delTTAG	0/1:31,29:60:99:1097,0,1753	17	41219669	TTAG	-	frameshift_variant	ENST00000471181:c.5325_5328delTTAG	ENSP00000418960:p.TN1698-1699X	frameshift_variant	PM2,PS1,PVS1	NA	17	0	17	NA	Likely Pathogenic	Pathogenic	NA	PVS1(frameshift_variant in susceptible gene BRCA1) -- PS1(Peptide change is known pathogenic) -- PM2(Low/absent allele frequency None<=0.0005)	-	frameshift_variant	HIGH	BRCA1	ENSG00000012048	rs80357862	NA	NA	NA	NA	NA	NA	NA	NA	NA	NA	Serous Cystadenocarcinoma	G3	eur	None
BRCA1	OV	41215948	ENST00000471181	17:g.41215948G>A	0/2:42,30:72:99:839,.,.,0,.,990	17	41215948	G	A	missense_variant	ENST00000471181:c.5390G>A	ENSP00000418960:p.R1720W	missense_variant	PM2,PM5,PP2,PS1	NA	12	0	12	Uncertain Significance	Likely Pathogenic	Pathogenic	NA	PS1(Peptide change is known pathogenic) -- PM2(Low/absent allele frequency None<=0.0005) -- PM5(Peptide change at the same location of a known pathogenic change) -- PP2(Missense variant in gene from gene list)	A	missense_variant	MODERATE	BRCA1	ENSG00000012048	CM041706&rs55770810	deleterious(0)	probably_damaging(0.995)	A:2.471e-05&T:1.647e-05	A:0&T:0.0001953	A:2.494e-05&T:1.662e-05	A:0.0001164&T:0	A:0&T:0	A:1.513e-05&T:0	A:0.001119&T:0	not_provided&likely_benign&pathogenic	Serous Cystadenocarcinoma	G3	eur	Significant
BRCA1	OV	41242962	ENST00000471181	17:g.41242962_41242963insGA	0/1:50,24:74:99:881,0,1957	17	41242963	-	GA	frameshift_variant	ENST00000471181:c.4415_4416insGA	ENSP00000418960:p.Q1395LX	frameshift_variant	PM2,PM5,PVS1	NA	12	0	12	not_provided	Pathogenic	Pathogenic	NA	PVS1(frameshift_variant in susceptible gene BRCA1) -- PM2(Low/absent allele frequency None<=0.0005) -- PM5(Peptide change at the same location of a known pathogenic change)	GA	frameshift_variant&splice_region_variant	HIGH	BRCA1	ENSG00000012048	rs80357742	NA	NA	GA:8.238e-06	GA:0	GA:1.177e-05	GA:0	GA:0	GA:2.218e-05	GA:0	not_provided&pathogenic	Serous Cystadenocarcinoma	G3	eur	Significant
BRCA1	OV	41243513	ENST00000471181	17:g.41243513_41243513delT	0/1:103,141:244:99:4475,0,3095	17	41243513	T	-	frameshift_variant	ENST00000471181:c.4267delT	ENSP00000418960:p.E1345X	frameshift_variant	PM2,PS1,PVS1	NA	17	0	17	Pathogenic	Likely Pathogenic	Pathogenic	NA	PVS1(frameshift_variant in susceptible gene BRCA1) -- PS1(Peptide change is known pathogenic) -- PM2(Low/absent allele frequency None<=0.0005)	-	frameshift_variant	HIGH	BRCA1	ENSG00000012048	CD961844&rs80357711	NA	NA	NA	NA	NA	NA	NA	NA	NA	pathogenic	Serous Cystadenocarcinoma	G3	eur	Significant
BRCA1	OV	41209079	ENST00000471181	17:g.41209079_41209080insG	0/1:314,332:646:99:9221,0,8846	17	41209080	-	G	frameshift_variant	ENST00000471181:c.5561_5562insG	ENSP00000418960:p.Q1777PX	frameshift_variant	PM2,PVS1	NA	10	0	10	NA	Uncertain Significance	Pathogenic	NA	PVS1(frameshift_variant in susceptible gene BRCA1) -- PM2(Low/absent allele frequency None<=0.0005)	G	frameshift_variant	HIGH	BRCA1	ENSG00000012048	rs397507247	NA	NA	G:1.565e-04	G:0	G:0.0001565	G:0	G:0	G:0.0002847	G:0	NA	Serous Cystadenocarcinoma	G3	eur	Significant
BRCA1	OV	41201181	ENST00000471181	17:g.41201181C>A	0/1:35,42:77:99:1329,0,1077	17	41201181	C	A	missense_variant	ENST00000471181:c.5658C>A	ENSP00000418960:p.G1809V	missense_variant	PM1,PM2,PP2,PS1	NA	12	0	12	not_provided	Likely Pathogenic	Pathogenic	NA	PS1(Peptide change is known pathogenic) -- PM1(HotSpot3D: somatic hotspot among 19 TCGA cancer types with 1samples) -- PM2(Low/absent allele frequency None<=0.0005) -- PP2(Missense variant in gene from gene list)	A	missense_variant	MODERATE	BRCA1	ENSG00000012048	CM041724&rs80357069&CM041723&COSM436662	deleterious(0)	benign(0.031)	A:8.236e-06&T:8.236e-06	A:0&T:0	A:8.249e-06&T:8.249e-06	A:0&T:0	A:0&T:0	A:1.5e-05&T:0	A:0&T:0	not_provided&pathogenic	Serous Cystadenocarcinoma	G2	eur	Significant
BRCA1	OV	41251825	ENST00000471181	17:g.41251825_41251825delG	0/1:106,88:194:99:2953,0,3696	17	41251825	G	-	frameshift_variant	ENST00000471181:c.746delG	ENSP00000418960:p.Q172X	frameshift_variant	PM2,PM5,PVS1	NA	12	0	12	not_provided	Pathogenic	Pathogenic	NA	PVS1(frameshift_variant in susceptible gene BRCA1) -- PM2(Low/absent allele frequency None<=0.0005) -- PM5(Peptide change at the same location of a known pathogenic change)	-	frameshift_variant	HIGH	BRCA1	ENSG00000012048	CM001645&CD020844&rs80356947&rs80357872	NA	NA	A:8.237e-06&-:8.236e-06	A:0&-:0	A:8.237e-06&-:8.237e-06	A:0&-:0	A:0&-:0	A:1.498e-05&-:1.498e-05	A:0&-:0	not_provided&pathogenic&pathogenic	Serous Cystadenocarcinoma	G2	eur	Significant
BRCA1	OV	41245091	ENST00000471181	17:g.41245091_41245091delG	0/1:187,182:369:99:5674,0,5763	17	41245091	G	-	frameshift_variant	ENST00000471181:c.2689delG	ENSP00000418960:p.S819X	frameshift_variant	PM2,PS1,PVS1	NA	17	0	17	Pathogenic	Likely Pathogenic	Pathogenic	NA	PVS1(frameshift_variant in susceptible gene BRCA1) -- PS1(Peptide change is known pathogenic) -- PM2(Low/absent allele frequency None<=0.0005)	-	frameshift_variant	HIGH	BRCA1	ENSG00000012048	CD961834&rs80357669	NA	NA	NA	NA	NA	NA	NA	NA	NA	pathogenic	Serous Cystadenocarcinoma	G2	eur	Significant
BRCA1	OV	41276045	ENST00000471181	17:g.41276045_41276046delCT	0/1:42,42:84:99:1590,0,1602	17	41276046	CT	-	frameshift_variant	ENST00000471181:c.300_301delCT	ENSP00000418960:p.E23X	frameshift_variant	PM2,PVS1	NA	10	0	10	Pathogenic	Uncertain Significance	Pathogenic	NA	PVS1(frameshift_variant in susceptible gene BRCA1) -- PM2(Low/absent allele frequency None<=0.0005)	-	frameshift_variant	HIGH	BRCA1	ENSG00000012048	rs386833395	NA	NA	-:2.389e-04	-:0	-:0.0002397	-:0	-:0	-:0.0004216	-:0	pathogenic	Serous Cystadenocarcinoma	G2	eur	Significant
BRCA1	OV	41245073	ENST00000471181	17:g.41245073_41245073delG	0/1:127,126:253:99:4302,0,4289	17	41245073	G	-	frameshift_variant	ENST00000471181:c.2707delG	ENSP00000418960:p.D825X	frameshift_variant	PM2,PM5,PVS1	NA	12	0	12	not_provided	Pathogenic	Pathogenic	NA	PVS1(frameshift_variant in susceptible gene BRCA1) -- PM2(Low/absent allele frequency None<=0.0005) -- PM5(Peptide change at the same location of a known pathogenic change)	-	frameshift_variant	HIGH	BRCA1	ENSG00000012048	CD951614&rs80357970	NA	NA	NA	NA	NA	NA	NA	NA	NA	not_provided&pathogenic	Serous Cystadenocarcinoma	G3	eur	Significant
BRCA1	OV	41246652	ENST00000471181	17:g.41246652_41246653delAC	0/1:97,84:181:99:3203,0,4021	17	41246653	AC	-	frameshift_variant	ENST00000471181:c.1127_1128delAC	ENSP00000418960:p.V299X	frameshift_variant	PM2,PM5,PVS1	NA	12	0	12	NA	Pathogenic	Pathogenic	NA	PVS1(frameshift_variant in susceptible gene BRCA1) -- PM2(Low/absent allele frequency None<=0.0005) -- PM5(Peptide change at the same location of a known pathogenic change)	-	frameshift_variant	HIGH	BRCA1	ENSG00000012048	rs80357670	NA	NA	-:8.236e-06	-:0	-:8.239e-06	-:0	-:0	-:0	-:0	NA	Serous Cystadenocarcinoma	G3	mix	Significant
BRCA1	OV	41243480	ENST00000471181	17:g.41243480_41243483delTTGA	0/1:80,75:155:99:2834,0,4032	17	41243483	TTGA	-	frameshift_variant	ENST00000471181:c.4297_4300delTTGA	ENSP00000418960:p.NQ1355-1356X	frameshift_variant	PM2,PS1,PVS1	NA	17	0	17	Pathogenic	Likely Pathogenic	Pathogenic	NA	PVS1(frameshift_variant in susceptible gene BRCA1) -- PS1(Peptide change is known pathogenic) -- PM2(Low/absent allele frequency None<=0.0005)	-	frameshift_variant	HIGH	BRCA1	ENSG00000012048	rs80357508	NA	NA	-:1.647e-05	-:0	-:1.649e-05	-:0	-:0	-:1.499e-05	-:0	pathogenic	Serous Cystadenocarcinoma	G3	eur	None
BRCA1	OV	41245159	ENST00000471181	17:g.41245159C>A	0/1:522,478:1000:99:12778,0,15386	17	41245159	C	A	stop_gained	ENST00000471181:c.2621C>A	ENSP00000418960:p.E797*	stop_gained	PM2,PS1,PVS1	NA	17	0	17	Pathogenic	Likely Pathogenic	Pathogenic	Breast-ovarian cancer, familial 1;BREAST-OVARIAN CANCER, FAMILIAL, SUSCEPTIBILITY TO, 1;Familial cancer of breast;Hereditary cancer-predisposing syndrome;not provided;Not Provided	PVS1(stop_gained in susceptible gene BRCA1) -- PS1(Peptide change is known pathogenic) -- PM2(Low/absent allele frequency None<=0.0005)	A	stop_gained	HIGH	BRCA1	ENSG00000012048	rs397508965&CD101418&rs62625306&CM980222	NA	NA	NA	NA	NA	NA	NA	NA	NA	not_provided&uncertain_significance&pathogenic	Serous Cystadenocarcinoma	G3	eur	Significant
BRCA1	OV	41209079	ENST00000471181	17:g.41209079_41209080insG	0/1:117,117:234:99:3280,0,3304	17	41209080	-	G	frameshift_variant	ENST00000471181:c.5561_5562insG	ENSP00000418960:p.Q1777PX	frameshift_variant	PM2,PVS1	NA	10	0	10	NA	Uncertain Significance	Pathogenic	NA	PVS1(frameshift_variant in susceptible gene BRCA1) -- PM2(Low/absent allele frequency None<=0.0005)	G	frameshift_variant	HIGH	BRCA1	ENSG00000012048	rs397507247	NA	NA	G:1.565e-04	G:0	G:0.0001565	G:0	G:0	G:0.0002847	G:0	NA	Serous Cystadenocarcinoma	G3	eur	Significant
BRCA1	OV	41199682	ENST00000471181	17:g.41199682C>T	0/1:38,52:90:99:1354,0,990	17	41199682	C	T	stop_gained	ENST00000471181:c.5740C>T	ENSP00000418960:p.W1836*	stop_gained	PM2,PVS1	NA	10	0	10	not_provided	Uncertain Significance	Pathogenic	NA	PVS1(stop_gained in susceptible gene BRCA1) -- PM2(Low/absent allele frequency None<=0.0005)	T	stop_gained	HIGH	BRCA1	ENSG00000012048	rs397509284&CM042679	NA	NA	T:8.236e-06	T:0	T:8.238e-06	T:0.0001156	T:0	T:0	T:0	not_provided&pathogenic	Serous Cystadenocarcinoma	G2	asian	Significant
BRCA1	OV	41245587	ENST00000471181	17:g.41245587_41245587delT	0/1:27,19:46:99:442,0,678	17	41245587	T	-	frameshift_variant	ENST00000471181:c.2193delT	ENSP00000418960:p.K654X	frameshift_variant	PM2,PM5,PVS1	NA	12	0	12	Pathogenic	Pathogenic	Pathogenic	NA	PVS1(frameshift_variant in susceptible gene BRCA1) -- PM2(Low/absent allele frequency None<=0.0005) -- PM5(Peptide change at the same location of a known pathogenic change)	-	frameshift_variant	HIGH	BRCA1	ENSG00000012048	CD076746&CD951610&rs80357522&COSM219054&COSM1383519&COSM1640708	NA	NA	-:8.237e-06&TT:1.647e-05	-:0&TT:0	-:8.244e-06&TT:1.649e-05	-:0&TT:0	-:0&TT:0	-:1.5e-05&TT:0	-:0&TT:0	pathogenic	Serous Cystadenocarcinoma	G3	eur	Significant
BRCA1	OV	41245332	ENST00000471181	17:g.41245332_41245333insAG	0/1:110,113:223:99:4372,0,4760	17	41245333	-	AG	frameshift_variant	ENST00000471181:c.2447_2448insAG	ENSP00000418960:p.K739TX	frameshift_variant	PM2,PM5,PVS1	NA	12	0	12	Pathogenic	Pathogenic	Pathogenic	NA	PVS1(frameshift_variant in susceptible gene BRCA1) -- PM2(Low/absent allele frequency None<=0.0005) -- PM5(Peptide change at the same location of a known pathogenic change)	AG	frameshift_variant	HIGH	BRCA1	ENSG00000012048	rs80357930&COSM1383516	NA	NA	AG:8.237e-06	AG:0	AG:8.241e-06	AG:0	AG:0	AG:1.499e-05	AG:0	pathogenic	Serous Cystadenocarcinoma	G3	eur	Significant
BRCA1	OV	41245924	ENST00000471181	17:g.41245924_41245925insC	0/1:38,22:60:99:629,0,1239	17	41245925	-	C	frameshift_variant	ENST00000471181:c.1855_1856insC	ENSP00000418960:p.-541-542X	frameshift_variant	PM2,PVS1	NA	10	0	10	not_provided	Uncertain Significance	Pathogenic	NA	PVS1(frameshift_variant in susceptible gene BRCA1) -- PM2(Low/absent allele frequency None<=0.0005)	C	frameshift_variant	HIGH	BRCA1	ENSG00000012048	rs397508891	NA	NA	NA	NA	NA	NA	NA	NA	NA	not_provided	Serous Cystadenocarcinoma	GB	afr	None
BRCA1	PCPG	41244840	ENST00000471181	17:g.41244840_41244841insAT	0/1:40,38:78:99:1405,0,1542	17	41244841	-	AT	frameshift_variant	ENST00000471181:c.2939_2940insAT	ENSP00000418960:p.C903YX	frameshift_variant	PM2,PS1,PVS1	NA	17	0	17	Pathogenic	Likely Pathogenic	Pathogenic	NA	PVS1(frameshift_variant in susceptible gene BRCA1) -- PS1(Peptide change is known pathogenic) -- PM2(Low/absent allele frequency None<=0.0005)	AT	frameshift_variant	HIGH	BRCA1	ENSG00000012048	rs80357717	NA	NA	NA	NA	NA	NA	NA	NA	NA	pathogenic	Paraganglioma	[Not Available]	eur	None
BRCA1	PRAD	41234556	ENST00000471181	17:g.41234556G>A	0/1:43,56:99:99:1608,0,1304	17	41234556	G	A	stop_gained	ENST00000471181:c.4454G>A	ENSP00000418960:p.Q1408*	stop_gained	PM2,PS1,PVS1	NA	17	0	17	not_provided	Likely Pathogenic	Pathogenic	NA	PVS1(stop_gained in susceptible gene BRCA1) -- PS1(Peptide change is known pathogenic) -- PM2(Low/absent allele frequency None<=0.0005)	A	stop_gained	HIGH	BRCA1	ENSG00000012048	rs80356989&CM980229	NA	NA	A:8.236e-06	A:0	A:8.239e-06	A:0	A:0	A:1.499e-05	A:0	not_provided&pathogenic	Prostate Adenocarcinoma Acinar Type	[Not Available]	eur	None
BRCA1	PRAD	41244778	ENST00000471181	17:g.41244778_41244781delTAAC	0/1:53,40:93:99:1488,0,3129	17	41244781	TAAC	-	frameshift_variant	ENST00000471181:c.2999_3002delTAAC	ENSP00000418960:p.VN923-924X	frameshift_variant	PM2,PS1,PVS1	NA	17	0	17	Pathogenic	Likely Pathogenic	Pathogenic	NA	PVS1(frameshift_variant in susceptible gene BRCA1) -- PS1(Peptide change is known pathogenic) -- PM2(Low/absent allele frequency None<=0.0005)	-	frameshift_variant	HIGH	BRCA1	ENSG00000012048	rs80357661	NA	NA	-:8.236e-06	-:0	-:8.239e-06	-:0	-:0	-:1.499e-05	-:0	pathogenic	Prostate Adenocarcinoma Acinar Type	[Not Available]	eur	Suggestive
BRCA1	PRAD	41209095	ENST00000471181	17:g.41209095G>A	0/1:94,72:166:99:1953,0,2568	17	41209095	G	A	stop_gained	ENST00000471181:c.5546G>A	ENSP00000418960:p.R1772*	stop_gained	PM2,PS1,PVS1	NA	17	0	17	Pathogenic	Likely Pathogenic	Pathogenic	NA	PVS1(stop_gained in susceptible gene BRCA1) -- PS1(Peptide change is known pathogenic) -- PM2(Low/absent allele frequency None<=0.0005)	A	stop_gained	HIGH	BRCA1	ENSG00000012048	CM970175&rs80357123&COSM51256&COSM4066736	NA	NA	NA	NA	NA	NA	NA	NA	NA	pathogenic	Prostate Adenocarcinoma Acinar Type	[Not Available]	eur	None
BRCA1	STAD	41209079	ENST00000471181	17:g.41209079_41209080insG	0/1:115,77:192:99:1955,0,3359	17	41209080	-	G	frameshift_variant	ENST00000471181:c.5561_5562insG	ENSP00000418960:p.Q1777PX	frameshift_variant	PM2,PVS1	NA	10	0	10	NA	Uncertain Significance	Pathogenic	NA	PVS1(frameshift_variant in susceptible gene BRCA1) -- PM2(Low/absent allele frequency None<=0.0005)	G	frameshift_variant	HIGH	BRCA1	ENSG00000012048	rs397507247	NA	NA	G:1.565e-04	G:0	G:0.0001565	G:0	G:0	G:0.0002847	G:0	NA	Stomach, Adenocarcinoma, Not Otherwise Specified (NOS)	G2	eur	Significant
BRCA1	STAD	41243800	ENST00000471181	17:g.41243800C>A	0/1:132,136:268:99:4117,0,3595,.,.,.	17	41243800	C	A	stop_gained	ENST00000471181:c.3980C>A	ENSP00000418960:p.E1250*	stop_gained	PM2,PM5,PS1,PVS1	BP4	19	1	18	Pathogenic	Likely Pathogenic	Pathogenic	Breast-ovarian cancer, familial 1;BREAST-OVARIAN CANCER, FAMILIAL, SUSCEPTIBILITY TO, 1;breast cancer;Hereditary breast and ovarian cancer syndrome;not provided;Not Provided;Hereditary cancer-predisposing syndrome	PVS1(stop_gained in susceptible gene BRCA1) -- PS1(Peptide change is known pathogenic) -- PM2(Low/absent allele frequency None<=0.0005) -- PM5(Peptide change at the same location of a known pathogenic change) -- BP4(Multiple (>=2) in silico predictions of non-deleterious effect=PolyPhen:0.171<=0.432|PolyPhen:0.037<=0.432|SIFT:0.06>=0.05|PolyPhen:0.171<=0.432)	T	missense_variant	MODERATE	BRCA1	ENSG00000012048	CM045041&rs28897686&CM940177&COSM4066750&COSM4066749	deleterious(0.04)	benign(0.171)	A:1.647e-05&T:2.471e-04	A:0&T:0	A:1.648e-05&T:0.0002471	A:0&T:0	A:0&T:0	A:2.997e-05&T:0.0004496	A:0&T:0	benign&likely_benign&pathogenic	Stomach, Adenocarcinoma, Not Otherwise Specified (NOS)	G3	eur	None
BRCA1	STAD	41258474	ENST00000471181	17:g.41258474T>C	0/1:18,20:38:99:606,0,462	17	41258474	T	C	missense_variant	ENST00000471181:c.443T>C	ENSP00000418960:p.R71G	missense_variant	PM2,PP2,PS1	NA	10	0	10	Pathogenic	Likely Pathogenic	Pathogenic	NA	PS1(Peptide change is known pathogenic) -- PM2(Low/absent allele frequency None<=0.0005) -- PP2(Missense variant in gene from gene list)	C	missense_variant&splice_region_variant	MODERATE	BRCA1	ENSG00000012048	CS011975&CM994455&rs80357382	deleterious(0)	possibly_damaging(0.48)	NA	NA	NA	NA	NA	NA	NA	pathogenic	Stomach, Intestinal Adenocarcinoma, Tubular Type	GX	afr	None
BRCA1	TGCT	41243800	ENST00000471181	17:g.41243800C>A	0/1:73,57:130:99:1517,0,2113,.,.,.	17	41243800	C	A	stop_gained	ENST00000471181:c.3980C>A	ENSP00000418960:p.E1250*	stop_gained	PM2,PM5,PS1,PVS1	BP4	19	1	18	Pathogenic	Likely Pathogenic	Pathogenic	Breast-ovarian cancer, familial 1;BREAST-OVARIAN CANCER, FAMILIAL, SUSCEPTIBILITY TO, 1;breast cancer;Hereditary breast and ovarian cancer syndrome;not provided;Not Provided;Hereditary cancer-predisposing syndrome	PVS1(stop_gained in susceptible gene BRCA1) -- PS1(Peptide change is known pathogenic) -- PM2(Low/absent allele frequency None<=0.0005) -- PM5(Peptide change at the same location of a known pathogenic change) -- BP4(Multiple (>=2) in silico predictions of non-deleterious effect=PolyPhen:0.171<=0.432|PolyPhen:0.037<=0.432|SIFT:0.06>=0.05|PolyPhen:0.171<=0.432)	T	missense_variant	MODERATE	BRCA1	ENSG00000012048	CM045041&rs28897686&CM940177&COSM4066750&COSM4066749	deleterious(0.04)	benign(0.171)	A:1.647e-05&T:2.471e-04	A:0&T:0	A:1.648e-05&T:0.0002471	A:0&T:0	A:0&T:0	A:2.997e-05&T:0.0004496	A:0&T:0	benign&likely_benign&pathogenic	Seminoma; NOS|Non-Seminoma; Choriocarcinoma	[Not Available]	eur	None
BRCA1	TGCT	41209079	ENST00000471181	17:g.41209079_41209080insG	0/1:127,122:249:99:3331,0,3608	17	41209080	-	G	frameshift_variant	ENST00000471181:c.5561_5562insG	ENSP00000418960:p.Q1777PX	frameshift_variant	PM2,PVS1	NA	10	0	10	NA	Uncertain Significance	Pathogenic	NA	PVS1(frameshift_variant in susceptible gene BRCA1) -- PM2(Low/absent allele frequency None<=0.0005)	G	frameshift_variant	HIGH	BRCA1	ENSG00000012048	rs397507247	NA	NA	G:1.565e-04	G:0	G:0.0001565	G:0	G:0	G:0.0002847	G:0	NA	Non-Seminoma; Embryonal Carcinoma|Non-Seminoma; Yolk Sac Tumor|Non-Seminoma; Choriocarcinoma	[Not Available]	eur	None
BRCA1	THYM	41243800	ENST00000471181	17:g.41243800C>A	0/1:14,13:27:99:324,0,446,.,.,.	17	41243800	C	A	stop_gained	ENST00000471181:c.3980C>A	ENSP00000418960:p.E1250*	stop_gained	PM2,PM5,PS1,PVS1	BP4	19	1	18	Pathogenic	Likely Pathogenic	Pathogenic	Breast-ovarian cancer, familial 1;BREAST-OVARIAN CANCER, FAMILIAL, SUSCEPTIBILITY TO, 1;breast cancer;Hereditary breast and ovarian cancer syndrome;not provided;Not Provided;Hereditary cancer-predisposing syndrome	PVS1(stop_gained in susceptible gene BRCA1) -- PS1(Peptide change is known pathogenic) -- PM2(Low/absent allele frequency None<=0.0005) -- PM5(Peptide change at the same location of a known pathogenic change) -- BP4(Multiple (>=2) in silico predictions of non-deleterious effect=PolyPhen:0.171<=0.432|PolyPhen:0.037<=0.432|SIFT:0.06>=0.05|PolyPhen:0.171<=0.432)	T	missense_variant	MODERATE	BRCA1	ENSG00000012048	CM045041&rs28897686&CM940177&COSM4066750&COSM4066749	deleterious(0.04)	benign(0.171)	A:1.647e-05&T:2.471e-04	A:0&T:0	A:1.648e-05&T:0.0002471	A:0&T:0	A:0&T:0	A:2.997e-05&T:0.0004496	A:0&T:0	benign&likely_benign&pathogenic	Thymoma; Type B2	[Not Available]	eur	None
BRCA1	UCEC	41243800	ENST00000471181	17:g.41243800C>A	0/2:92,110:202:99:3523,.,.,0,.,2513	17	41243800	C	A	stop_gained	ENST00000471181:c.3980C>A	ENSP00000418960:p.E1250*	stop_gained	PM2,PM5,PS1,PVS1	BP4	19	1	18	Pathogenic	Likely Pathogenic	Pathogenic	Breast-ovarian cancer, familial 1;BREAST-OVARIAN CANCER, FAMILIAL, SUSCEPTIBILITY TO, 1;breast cancer;Hereditary breast and ovarian cancer syndrome;not provided;Not Provided;Hereditary cancer-predisposing syndrome	PVS1(stop_gained in susceptible gene BRCA1) -- PS1(Peptide change is known pathogenic) -- PM2(Low/absent allele frequency None<=0.0005) -- PM5(Peptide change at the same location of a known pathogenic change) -- BP4(Multiple (>=2) in silico predictions of non-deleterious effect=PolyPhen:0.171<=0.432|PolyPhen:0.037<=0.432|SIFT:0.06>=0.05|PolyPhen:0.171<=0.432)	A	stop_gained	HIGH	BRCA1	ENSG00000012048	CM045041&rs28897686&CM940177&COSM4066750&COSM4066749	NA	NA	A:1.647e-05&T:2.471e-04	A:0&T:0	A:1.648e-05&T:0.0002471	A:0&T:0	A:0&T:0	A:2.997e-05&T:0.0004496	A:0&T:0	benign&likely_benign&pathogenic	Endometrioid endometrial adenocarcinoma	G2	eur	Significant
BRCA1	UCEC	41209072	ENST00000471181	17:g.41209072T>C	0/1:133,120:253:99:3677,0,4272	17	41209072	T	C	synonymous_variant	ENST00000471181:c.5569T>C	ENSP00000418960:p.R1779	synonymous_variant	PM2,PM5,PS1	NA	11	0	11	not_provided	Likely Pathogenic	Pathogenic	NA	PS1(Peptide change is known pathogenic) -- PM2(Low/absent allele frequency None<=0.0005) -- PM5(Peptide change at the same location of a known pathogenic change)	C	synonymous_variant	LOW	BRCA1	ENSG00000012048	rs758739620&rs80357732	NA	NA	C:8.236e-06	C:0	C:8.236e-06	C:0	C:0	C:1.498e-05	C:0	not_provided&pathogenic	Serous endometrial adenocarcinoma	G3	eur	None
BRCA1	UCEC	41234535	ENST00000471181	17:g.41234535_41234535delC	0/1:103,111:214:99:3804,0,3515	17	41234535	C	-	frameshift_variant	ENST00000471181:c.4475delC	ENSP00000418960:p.E1415X	frameshift_variant	PM2,PS1,PVS1	NA	17	0	17	not_provided	Likely Pathogenic	Pathogenic	NA	PVS1(frameshift_variant in susceptible gene BRCA1) -- PS1(Peptide change is known pathogenic) -- PM2(Low/absent allele frequency None<=0.0005)	-	frameshift_variant	HIGH	BRCA1	ENSG00000012048	CD110972&rs80357981	NA	NA	-:8.236e-06	-:0	-:8.238e-06	-:0	-:0	-:1.499e-05	-:0	not_provided&pathogenic	Endometrioid endometrial adenocarcinoma	G3	eur	Significant
BRCA1	UCEC	41276045	ENST00000471181	17:g.41276045_41276046delCT	0/1:71,77:148:99:2840,0,2697	17	41276046	CT	-	frameshift_variant	ENST00000471181:c.300_301delCT	ENSP00000418960:p.E23X	frameshift_variant	PM2,PVS1	NA	10	0	10	Pathogenic	Uncertain Significance	Pathogenic	NA	PVS1(frameshift_variant in susceptible gene BRCA1) -- PM2(Low/absent allele frequency None<=0.0005)	-	frameshift_variant	HIGH	BRCA1	ENSG00000012048	rs386833395	NA	NA	-:2.389e-04	-:0	-:0.0002397	-:0	-:0	-:0.0004216	-:0	pathogenic	Endometrioid endometrial adenocarcinoma	G3	eur	Significant
BRCA2	BLCA	32930609	ENST00000544455	13:g.32930609C>T	0/1:110,103:213:99:2752,0,3068	13	32930609	C	T	stop_gained	ENST00000544455:c.7707C>T	ENSP00000439902:p.R2494*	stop_gained	PM2,PS1,PVS1	NA	17	0	17	Pathogenic	Likely Pathogenic	Pathogenic	Breast-ovarian cancer, familial 2;not provided;Not Provided;Hereditary cancer-predisposing syndrome;Hereditary breast and ovarian cancer syndrome	PVS1(stop_gained in susceptible gene BRCA2) -- PS1(Peptide change is known pathogenic) -- PM2(Low/absent allele frequency None<=0.0005)	T	stop_gained	HIGH	BRCA2	ENSG00000139618	CM002245&rs80358972	NA	NA	A:1.647e-05&T:4.942e-05	A:0&T:0	A:1.652e-05&T:4.957e-05	A:0&T:0.0002315	A:0&T:0.0004537	A:1.503e-05&T:0	A:0&T:0	pathogenic	Muscle invasive urothelial carcinoma (pT2 or above)	High Grade	asian	Significant
BRCA2	BRCA	32920968	ENST00000544455	13:g.32920968_32920971delAATA	0/1:151,146:297:99:5560,0,8234	13	32920971	AATA	-	frameshift_variant	ENST00000544455:c.7169_7172delAATA	ENSP00000439902:p.TI2314-2315X	frameshift_variant	PM2,PVS1	NA	10	0	10	NA	Uncertain Significance	Pathogenic	NA	PVS1(frameshift_variant in susceptible gene BRCA2) -- PM2(Low/absent allele frequency None<=0.0005)	-	frameshift_variant	HIGH	BRCA2	ENSG00000139618	rs751065688	NA	NA	NA	NA	NA	NA	NA	NA	NA	NA	Infiltrating Ductal Carcinoma	[Not Available]	eur	None
BRCA2	BRCA	32968863	ENST00000544455	13:g.32968863C>G	0/1:25,26:51:99:793,0,706	13	32968863	C	G	stop_gained	ENST00000544455:c.9521C>G	ENSP00000439902:p.Y3098*	stop_gained	PM2,PS1,PVS1	NA	17	0	17	Pathogenic	Likely Pathogenic	Pathogenic	Breast-ovarian cancer, familial 2;Hereditary breast and ovarian cancer syndrome;not provided;Not Provided;Hereditary cancer-predisposing syndrome;Breast-ovarian cancer, familial 1;pancreatic cancer	PVS1(stop_gained in susceptible gene BRCA2) -- PS1(Peptide change is known pathogenic) -- PM2(Low/absent allele frequency None<=0.0005)	G	stop_gained	HIGH	BRCA2	ENSG00000139618	CM032553&CM043985&rs80359200	NA	NA	G:8.237e-06	G:9.716e-05	G:8.512e-06	G:0	G:0	G:0	G:0	not_provided&pathogenic	Infiltrating Ductal Carcinoma	[Not Available]	afr	Significant
BRCA2	BRCA	32912900	ENST00000544455	13:g.32912900_32912901delAT	0/1:23,32:55:99:1268,0,908	13	32912901	AT	-	frameshift_variant	ENST00000544455:c.4635_4636delAT	ENSP00000439902:p.I1470X	frameshift_variant	PM2,PVS1	NA	10	0	10	NA	Uncertain Significance	Pathogenic	NA	PVS1(frameshift_variant in susceptible gene BRCA2) -- PM2(Low/absent allele frequency None<=0.0005)	-	frameshift_variant	HIGH	BRCA2	ENSG00000139618	rs777816486	NA	NA	-:8.237e-06	-:0	-:8.381e-06	-:0	-:0	-:1.524e-05	-:0	NA	Infiltrating Ductal Carcinoma	[Not Available]	eur	None
BRCA2	BRCA	32903605	ENST00000544455	13:g.32903605_32903606delTG	0/1:116,92:208:99:3462,0,4818	13	32903606	TG	-	frameshift_variant	ENST00000544455:c.884_885delTG	ENSP00000439902:p.TV219-220TX	frameshift_variant	PM2,PVS1	NA	10	0	10	NA	Uncertain Significance	Pathogenic	NA	PVS1(frameshift_variant in susceptible gene BRCA2) -- PM2(Low/absent allele frequency None<=0.0005)	-	frameshift_variant	HIGH	BRCA2	ENSG00000139618	rs768580992	NA	NA	-:4.947e-05	-:0.0001191	-:6.119e-05	-:0	-:0	-:7.833e-05	-:0	NA	Infiltrating Ductal Carcinoma	[Not Available]	eur	Significant
BRCA2	BRCA	32914349	ENST00000544455	13:g.32914349G>T	0/1:103,87:190:99:2656,0,3377	13	32914349	G	T	stop_gained	ENST00000544455:c.6084G>T	ENSP00000439902:p.E1953*	stop_gained	PM2,PS1,PVS1	NA	17	0	17	Pathogenic	Likely Pathogenic	Pathogenic	not provided;Not Provided;Breast-ovarian cancer, familial 2;Hereditary cancer-predisposing syndrome;Hereditary breast and ovarian cancer syndrome;BRCA2-Related Disorders	PVS1(stop_gained in susceptible gene BRCA2) -- PS1(Peptide change is known pathogenic) -- PM2(Low/absent allele frequency None<=0.0005)	T	stop_gained	HIGH	BRCA2	ENSG00000139618	CM970181&rs80358814&rs80359545	NA	NA	T:8.237e-06	T:0	T:8.264e-06	T:0	T:0	T:1.5e-05	T:0	pathogenic&not_provided&pathogenic	Infiltrating Ductal Carcinoma	[Not Available]	eur	None
BRCA2	BRCA	32913044	ENST00000544455	13:g.32913044G>T	0/1:128,108:236:99:3226,0,4116	13	32913044	G	T	stop_gained	ENST00000544455:c.4779G>T	ENSP00000439902:p.E1518*	stop_gained	PM2,PM5,PS1,PVS1	NA	19	0	19	Pathogenic	Likely Pathogenic	Pathogenic	Familial cancer of breast;Breast-ovarian cancer, familial 2	PVS1(stop_gained in susceptible gene BRCA2) -- PS1(Peptide change is known pathogenic) -- PM2(Low/absent allele frequency None<=0.0005) -- PM5(Peptide change at the same location of a known pathogenic change)	T	stop_gained	HIGH	BRCA2	ENSG00000139618	rs397507727&rs398122783&CM023342	NA	NA	T:8.237e-06	T:0	T:8.313e-06	T:0	T:0	T:1.515e-05	T:0	not_provided&pathogenic	Infiltrating Lobular Carcinoma	[Not Available]	eur	Significant
BRCA2	BRCA	32903605	ENST00000544455	13:g.32903605_32903606delTG	0/1:19,11:30:99:370,0,757	13	32903606	TG	-	frameshift_variant	ENST00000544455:c.884_885delTG	ENSP00000439902:p.TV219-220TX	frameshift_variant	PM2,PVS1	NA	10	0	10	NA	Uncertain Significance	Pathogenic	NA	PVS1(frameshift_variant in susceptible gene BRCA2) -- PM2(Low/absent allele frequency None<=0.0005)	-	frameshift_variant	HIGH	BRCA2	ENSG00000139618	rs768580992	NA	NA	-:4.947e-05	-:0.0001191	-:6.119e-05	-:0	-:0	-:7.833e-05	-:0	NA	Infiltrating Lobular Carcinoma	[Not Available]	afr	None
BRCA2	BRCA	32914438	ENST00000544455	13:g.32914438_32914438delT	0/1:35,40:75:99:1359,0,1172	13	32914438	T	-	frameshift_variant	ENST00000544455:c.6173delT	ENSP00000439902:p.S1982X	frameshift_variant	PM2,PS1,PVS1	NA	17	0	17	Pathogenic	Likely Pathogenic	Pathogenic	NA	PVS1(frameshift_variant in susceptible gene BRCA2) -- PS1(Peptide change is known pathogenic) -- PM2(Low/absent allele frequency None<=0.0005)	-	frameshift_variant	HIGH	BRCA2	ENSG00000139618	CD961857&rs80359550&CD994374&FANCD1:c.5946delT&COSM26515&COSM328000	NA	NA	NA	NA	NA	NA	NA	NA	NA	pathogenic&risk_factor	Infiltrating Ductal Carcinoma	[Not Available]	eur	None
BRCA2	BRCA	32945138	ENST00000544455	13:g.32945138_32945139delAG	0/1:21,16:37:99:583,0,788	13	32945139	AG	-	frameshift_variant	ENST00000544455:c.8760_8761delAG	ENSP00000439902:p.R2845X	frameshift_variant	PM2,PS1,PVS1	NA	17	0	17	Pathogenic	Likely Pathogenic	Pathogenic	NA	PVS1(frameshift_variant in susceptible gene BRCA2) -- PS1(Peptide change is known pathogenic) -- PM2(Low/absent allele frequency None<=0.0005)	-	frameshift_variant	HIGH	BRCA2	ENSG00000139618	rs80359714	NA	NA	-:8.236e-06	-:0	-:8.242e-06	-:0	-:0	-:1.5e-05	-:0	pathogenic	Infiltrating Lobular Carcinoma	[Not Available]	eur	None
BRCA2	BRCA	32931944	ENST00000544455	13:g.32931944_32931945delGT	0/1:89,66:155:99:2487,0,3949	13	32931945	GT	-	frameshift_variant	ENST00000544455:c.7910_7911delGT	ENSP00000439902:p.QF2561-2562HX	frameshift_variant	PM2,PVS1	NA	10	0	10	NA	Uncertain Significance	Pathogenic	NA	PVS1(frameshift_variant in susceptible gene BRCA2) -- PM2(Low/absent allele frequency None<=0.0005)	-	frameshift_variant	HIGH	BRCA2	ENSG00000139618	rs766251541	NA	NA	NA	NA	NA	NA	NA	NA	NA	NA	Infiltrating Ductal Carcinoma	[Not Available]	eur	Significant
BRCA2	BRCA	32914356	ENST00000544455	13:g.32914356C>A	0/1:53,58:111:99:1714,0,1651	13	32914356	C	A	stop_gained	ENST00000544455:c.6091C>A	ENSP00000439902:p.S1955*	stop_gained	PM2,PS1,PVS1	NA	17	0	17	Pathogenic	Likely Pathogenic	Pathogenic	Hereditary breast and ovarian cancer syndrome;BRCA1 and BRCA2 Hereditary Breast and Ovarian Cancer;Breast-ovarian cancer, familial 2;Hereditary cancer-predisposing syndrome;not provided;Not Provided	PVS1(stop_gained in susceptible gene BRCA2) -- PS1(Peptide change is known pathogenic) -- PM2(Low/absent allele frequency None<=0.0005)	A	stop_gained	HIGH	BRCA2	ENSG00000139618	CM114512&CM021511&rs80358815	NA	NA	A:8.237e-06	A:0	A:8.265e-06	A:0	A:0	A:1.5e-05	A:0	not_provided&pathogenic	Infiltrating Ductal Carcinoma	[Not Available]	eur	None
BRCA2	BRCA	32937541	ENST00000544455	13:g.32937541_32937542insC	0/1:187,193:380:99:5222,0,4977	13	32937542	-	C	frameshift_variant	ENST00000544455:c.8429_8430insC	ENSP00000439902:p.-2734-2735X	frameshift_variant	PM2,PVS1	NA	10	0	10	NA	Uncertain Significance	Pathogenic	NA	PVS1(frameshift_variant in susceptible gene BRCA2) -- PM2(Low/absent allele frequency None<=0.0005)	C	frameshift_variant	HIGH	BRCA2	ENSG00000139618	rs757730855	NA	NA	C:8.236e-06	C:0	C:8.238e-06	C:0	C:0	C:1.499e-05	C:0	NA	Infiltrating Ductal Carcinoma	[Not Available]	eur	Significant
BRCA2	BRCA	32911298	ENST00000544455	13:g.32911298_32911301delAAAC	0/1:40,26:66:99:946,0,2346	13	32911301	AAAC	-	frameshift_variant	ENST00000544455:c.3033_3036delAAAC	ENSP00000439902:p.KQ936-937X	frameshift_variant	PM2,PVS1	NA	10	0	10	Pathogenic	Uncertain Significance	Pathogenic	NA	PVS1(frameshift_variant in susceptible gene BRCA2) -- PM2(Low/absent allele frequency None<=0.0005)	-	frameshift_variant	HIGH	BRCA2	ENSG00000139618	rs80359351	NA	NA	NA	NA	NA	NA	NA	NA	NA	pathogenic	Infiltrating Ductal Carcinoma	[Not Available]	eur	None
BRCA2	BRCA	32953929	ENST00000544455	13:g.32953929_32953930delTG	0/1:15,12:27:99:459,0,608	13	32953930	TG	-	frameshift_variant	ENST00000544455:c.9223_9224delTG	ENSP00000439902:p.L2999X	frameshift_variant	PM2,PVS1	NA	10	0	10	NA	Uncertain Significance	Pathogenic	NA	PVS1(frameshift_variant in susceptible gene BRCA2) -- PM2(Low/absent allele frequency None<=0.0005)	-	frameshift_variant	HIGH	BRCA2	ENSG00000139618	NA	NA	NA	NA	NA	NA	NA	NA	NA	NA	NA	Infiltrating Lobular Carcinoma	[Not Available]	asian	None
BRCA2	BRCA	32893460	ENST00000544455	13:g.32893460_32893463delTAGG	0/1:9,21:30:99:847,0,468	13	32893463	TAGG	-	splice_donor_variant	ENST00000544455:c.541_?delTAGG	ENSP00000439902:p.105-?	splice_donor_variant	PM2,PVS1	NA	10	0	10	NA	Uncertain Significance	Pathogenic	NA	PVS1(splice_donor_variant in susceptible gene BRCA2) -- PM2(Low/absent allele frequency None<=0.0005)	-	splice_donor_variant&coding_sequence_variant	HIGH	BRCA2	ENSG00000139618	rs756310203	NA	NA	-:8.238e-06	-:0	-:8.774e-06	-:0	-:0	-:1.607e-05	-:0	NA	Infiltrating Ductal Carcinoma	[Not Available]	eur	None
BRCA2	BRCA	32906877	ENST00000544455	13:g.32906877_32906877delA	0/1:41,45:86:99:1263,0,1129	13	32906877	A	-	frameshift_variant	ENST00000544455:c.1489delA	ENSP00000439902:p.Q421X	frameshift_variant	PM2,PM5,PVS1	NA	12	0	12	NA	Pathogenic	Pathogenic	NA	PVS1(frameshift_variant in susceptible gene BRCA2) -- PM2(Low/absent allele frequency None<=0.0005) -- PM5(Peptide change at the same location of a known pathogenic change)	-	frameshift_variant	HIGH	BRCA2	ENSG00000139618	rs757511530	NA	NA	-:1.648e-05	-:0	-:1.659e-05	-:0	-:0	-:3.005e-05	-:0	NA	Infiltrating Ductal Carcinoma	[Not Available]	eur	None
BRCA2	BRCA	32912466	ENST00000544455	13:g.32912466_32912467insTGCT	0/1:13,11:24:99:465,0,751	13	32912467	-	TGCT	frameshift_variant	ENST00000544455:c.4201_4202insTGCT	ENSP00000439902:p.T1325TAX	frameshift_variant	PM2,PVS1	NA	10	0	10	NA	Uncertain Significance	Pathogenic	NA	PVS1(frameshift_variant in susceptible gene BRCA2) -- PM2(Low/absent allele frequency None<=0.0005)	TGCT	frameshift_variant	HIGH	BRCA2	ENSG00000139618	rs764689249	NA	NA	TGCT:8.241e-06	TGCT:0	TGCT:9.678e-06	TGCT:0	TGCT:0	TGCT:1.8e-05	TGCT:0	NA	Infiltrating Ductal Carcinoma	[Not Available]	eur	None
BRCA2	BRCA	32914974	ENST00000544455	13:g.32914974_32914977delACAA	0/1:15,14:29:99:496,0,588	13	32914977	ACAA	-	frameshift_variant	ENST00000544455:c.6709_6712delACAA	ENSP00000439902:p.DK2161-2162X	frameshift_variant	PM2,PVS1	NA	10	0	10	NA	Uncertain Significance	Pathogenic	NA	PVS1(frameshift_variant in susceptible gene BRCA2) -- PM2(Low/absent allele frequency None<=0.0005)	-	frameshift_variant	HIGH	BRCA2	ENSG00000139618	rs770263702	NA	NA	-:1.648e-05	-:0	-:1.683e-05	-:0	-:0	-:0	-:0	NA	Infiltrating Ductal Carcinoma	[Not Available]	amr	None
BRCA2	BRCA	32905141	ENST00000544455	13:g.32905141_32905145delCAAAT	0/1:13,25:38:99:1011,0,470	13	32905145	CAAAT	-	frameshift_variant	ENST00000544455:c.994_998delCAAAT	ENSP00000439902:p.TN256-257X	frameshift_variant	PM2,PS1,PVS1	NA	17	0	17	Pathogenic	Likely Pathogenic	Pathogenic	NA	PVS1(frameshift_variant in susceptible gene BRCA2) -- PS1(Peptide change is known pathogenic) -- PM2(Low/absent allele frequency None<=0.0005)	-	frameshift_variant	HIGH	BRCA2	ENSG00000139618	rs80359671	NA	NA	-:1.647e-05	-:0	-:1.765e-05	-:0	-:0.0001553	-:1.618e-05	-:0	pathogenic	Infiltrating Ductal Carcinoma	[Not Available]	eur	None
BRCA2	BRCA	32915134	ENST00000544455	13:g.32915134_32915134delT	0/1:31,28:59:99:864,0,977	13	32915134	T	-	frameshift_variant	ENST00000544455:c.6869delT	ENSP00000439902:p.T2214X	frameshift_variant	PM2,PM5,PVS1	NA	12	0	12	NA	Pathogenic	Pathogenic	NA	PVS1(frameshift_variant in susceptible gene BRCA2) -- PM2(Low/absent allele frequency None<=0.0005) -- PM5(Peptide change at the same location of a known pathogenic change)	-	frameshift_variant	HIGH	BRCA2	ENSG00000139618	rs749364793	NA	NA	-:8.237e-06	-:0	-:8.285e-06	-:0	-:0	-:1.504e-05	-:0	NA	Infiltrating Lobular Carcinoma	[Not Available]	eur	None
BRCA2	CESC	32953958	ENST00000544455	13:g.32953958_32953962delTATCA	0/1:25,11:36:99:387,0,1609	13	32953962	TATCA	-	frameshift_variant	ENST00000544455:c.9252_9256delTATCA	ENSP00000439902:p.YH3009-3010X	frameshift_variant	PM2,PVS1	NA	10	0	10	NA	Uncertain Significance	Pathogenic	NA	PVS1(frameshift_variant in susceptible gene BRCA2) -- PM2(Low/absent allele frequency None<=0.0005)	-	frameshift_variant	HIGH	BRCA2	ENSG00000139618	NA	NA	NA	NA	NA	NA	NA	NA	NA	NA	NA	Cervical Squamous Cell Carcinoma	G3	eur	None
BRCA2	CESC	32945092	ENST00000544455	13:g.32945092G>A	0/1:16,17:33:99:443,0,431	13	32945092	G	A	splice_acceptor_variant	ENST00000544455:c.G>A	ENSP00000439902:p.	splice_acceptor_variant	PM2,PS1,PVS1	NA	17	0	17	Pathogenic	Likely Pathogenic	Pathogenic	Breast-ovarian cancer, familial 2;not provided;Not Provided;Hereditary cancer-predisposing syndrome;Hereditary breast and ovarian cancer syndrome	PVS1(splice_acceptor_variant in susceptible gene BRCA2) -- PS1(Peptide change is known pathogenic) -- PM2(Low/absent allele frequency None<=0.0005)	A	splice_acceptor_variant	HIGH	BRCA2	ENSG00000139618	rs397507404&CS022090&FANCD1:c.8488-1G>A	NA	NA	NA	NA	NA	NA	NA	NA	NA	likely_pathogenic&pathogenic	Cervical Squamous Cell Carcinoma	G2	mix	None
BRCA2	COAD	32914438	ENST00000544455	13:g.32914438_32914438delT	0/1:69,98:167:99:3395,0,2142	13	32914438	T	-	frameshift_variant	ENST00000544455:c.6173delT	ENSP00000439902:p.S1982X	frameshift_variant	PM2,PS1,PVS1	NA	17	0	17	Pathogenic	Likely Pathogenic	Pathogenic	NA	PVS1(frameshift_variant in susceptible gene BRCA2) -- PS1(Peptide change is known pathogenic) -- PM2(Low/absent allele frequency None<=0.0005)	-	frameshift_variant	HIGH	BRCA2	ENSG00000139618	CD961857&rs80359550&CD994374&FANCD1:c.5946delT&COSM26515&COSM328000	NA	NA	NA	NA	NA	NA	NA	NA	NA	pathogenic&risk_factor	Colon Adenocarcinoma	[Not Available]	eur	None
BRCA2	ESCA	32911678	ENST00000544455	13:g.32911678_32911681delTCAG	0/1:43,35:78:99:1316,0,2493	13	32911681	TCAG	-	frameshift_variant	ENST00000544455:c.3413_3416delTCAG	ENSP00000439902:p.PQ1062-1063X	frameshift_variant	PM2,PVS1	NA	10	0	10	NA	Uncertain Significance	Pathogenic	NA	PVS1(frameshift_variant in susceptible gene BRCA2) -- PM2(Low/absent allele frequency None<=0.0005)	-	frameshift_variant	HIGH	BRCA2	ENSG00000139618	NA	NA	NA	NA	NA	NA	NA	NA	NA	NA	NA	Esophagus Squamous Cell Carcinoma	G2	eur	None
BRCA2	ESCA	32914767	ENST00000544455	13:g.32914767_32914768delTT	0/1:24,12:36:99:432,0,1099	13	32914768	TT	-	frameshift_variant	ENST00000544455:c.6502_6503delTT	ENSP00000439902:p.L2092X	frameshift_variant	PM2,PS1,PVS1	NA	17	0	17	Pathogenic	Likely Pathogenic	Pathogenic	NA	PVS1(frameshift_variant in susceptible gene BRCA2) -- PS1(Peptide change is known pathogenic) -- PM2(Low/absent allele frequency None<=0.0005)	-	frameshift_variant	HIGH	BRCA2	ENSG00000139618	rs11571658&FANCD1:c.6275_6276delTT	NA	NA	-:1.647e-05&-:1.647e-05	-:0&-:0	-:1.667e-05&-:1.667e-05	-:0&-:0	-:0&-:0	-:1.511e-05&-:1.511e-05	-:0&-:0	pathogenic	Esophagus Adenocarcinoma, NOS	GX	eur	None
BRCA2	HNSC	32913457	ENST00000544455	13:g.32913457C>G	0/1:21,37:58:99:1233,0,644	13	32913457	C	G	stop_gained	ENST00000544455:c.5192C>G	ENSP00000439902:p.Y1655*	stop_gained	PM2,PS1,PVS1	NA	17	0	17	Pathogenic	Likely Pathogenic	Pathogenic	Breast-ovarian cancer, familial 2;not provided;Not Provided;Hereditary cancer-predisposing syndrome;Fanconi anemia, complementation group D1;Hereditary breast and ovarian cancer syndrome	PVS1(stop_gained in susceptible gene BRCA2) -- PS1(Peptide change is known pathogenic) -- PM2(Low/absent allele frequency None<=0.0005)	G	stop_gained	HIGH	BRCA2	ENSG00000139618	CD117585&rs80358721&rs80359475&CM109775&CM076035	NA	NA	G:8.239e-06	G:0	G:8.414e-06	G:0	G:0	G:1.525e-05	G:0	not_provided&pathogenic&pathogenic	Head & Neck Squamous Cell Carcinoma	G3	eur	None
BRCA2	HNSC	32914066	ENST00000544455	13:g.32914066_32914069delAATT	0/1:30,34:64:99:1318,0,1613	13	32914069	AATT	-	frameshift_variant	ENST00000544455:c.5801_5804delAATT	ENSP00000439902:p.TI1858-1859X	frameshift_variant	PM2,PVS1	NA	10	0	10	Pathogenic	Uncertain Significance	Pathogenic	NA	PVS1(frameshift_variant in susceptible gene BRCA2) -- PM2(Low/absent allele frequency None<=0.0005)	-	frameshift_variant	HIGH	BRCA2	ENSG00000139618	rs770318608	NA	NA	-:3.295e-05	-:0.0001972	-:3.321e-05	-:0	-:0	-:3.016e-05	-:0	pathogenic	Head & Neck Squamous Cell Carcinoma	G3	eur	None
BRCA2	KIRP	32954222	ENST00000544455	13:g.32954222C>T	0/1:191,166:357:99:4512,0,5815	13	32954222	C	T	stop_gained	ENST00000544455:c.9423C>T	ENSP00000439902:p.Q3066*	stop_gained	PM2,PS1,PVS1	NA	17	0	17	Pathogenic	Likely Pathogenic	Pathogenic	Fanconi anemia, complementation group D1;FANCONI ANEMIA, COMPLEMENTATION GROUP D1;Familial cancer of breast;Breast-ovarian cancer, familial 2;Hereditary cancer-predisposing syndrome;Breast-ovarian cancer, familial 1;ductal carcinoma in situ;not provided;Not Provided;Hereditary breast and ovarian cancer syndrome	PVS1(stop_gained in susceptible gene BRCA2) -- PS1(Peptide change is known pathogenic) -- PM2(Low/absent allele frequency None<=0.0005)	T	stop_gained	HIGH	BRCA2	ENSG00000139618	CM034875&rs80359180&FANCD1:c.9196C>T	NA	NA	NA	NA	NA	NA	NA	NA	NA	uncertain_significance&not_provided&pathogenic	Kidney Papillary Renal Cell Carcinoma	[Not Available]	eur	None
BRCA2	LIHC	32972800	ENST00000544455	13:g.32972800C>T	0/1:113,97:210:99:2728,0,3161	13	32972800	C	T	stop_gained	ENST00000544455:c.10377C>T	ENSP00000439902:p.R3384*	stop_gained	PM2,PVS1	NA	10	0	10	Uncertain Significance	Uncertain Significance	Pathogenic	Hereditary breast and ovarian cancer syndrome;Breast-ovarian cancer, familial 2	PVS1(stop_gained in susceptible gene BRCA2) -- PM2(Low/absent allele frequency None<=0.0005)	T	stop_gained	HIGH	BRCA2	ENSG00000139618	rs397507568&CM063881&COSM1178844&COSM1178843	NA	NA	T:1.647e-05	T:0	T:1.65e-05	T:0.0002313	T:0	T:0	T:0	uncertain_significance&not_provided	Hepatocellular Carcinoma	G3	asian	None
BRCA2	LIHC	32890660	ENST00000530893	13:g.32890660A>G	0/1:136,111:247:99:3319,0,4011	13	32890660	A	G	splice_region_variant	ENST00000530893:c.265A>G	ENSP00000435699:p.	splice_region_variant	PM2,PM5,PS1	NA	11	0	11	not_provided	Likely Pathogenic	Pathogenic	NA	PS1(Peptide change is known pathogenic) -- PM2(Low/absent allele frequency None<=0.0005) -- PM5(Peptide change at the same location of a known pathogenic change)	G	splice_region_variant&5_prime_UTR_variant	LOW	BRCA2	ENSG00000139618	rs80359582	NA	NA	NA	NA	NA	NA	NA	NA	NA	not_provided&pathogenic	Hepatocellular Carcinoma	G3	asian	None
BRCA2	LUSC	32954272	ENST00000544455	13:g.32954272_32954273insA	0/1:27,12:39:99:248,0,737	13	32954273	-	A	frameshift_variant	ENST00000544455:c.9473_9474insA	ENSP00000439902:p.-3082-3083X	frameshift_variant	PM2,PVS1	NA	10	0	10	NA	Uncertain Significance	Pathogenic	NA	PVS1(frameshift_variant in susceptible gene BRCA2) -- PM2(Low/absent allele frequency None<=0.0005)	A	frameshift_variant	HIGH	BRCA2	ENSG00000139618	NA	NA	NA	NA	NA	NA	NA	NA	NA	NA	NA	Lung Squamous Cell Carcinoma	[Not Available]	afr	None
BRCA2	LUSC	32968951	ENST00000544455	13:g.32968951C>T	0/1:38,24:62:99:607,0,1180	13	32968951	C	T	stop_gained	ENST00000544455:c.9609C>T	ENSP00000439902:p.R3128*	stop_gained	PM2,PS1,PVS1	NA	17	0	17	Pathogenic	Likely Pathogenic	Pathogenic	Hereditary breast and ovarian cancer syndrome;Breast-ovarian cancer, familial 2;Hereditary cancer-predisposing syndrome;not provided;Not Provided;Breast cancer;Breast Cancer	PVS1(stop_gained in susceptible gene BRCA2) -- PS1(Peptide change is known pathogenic) -- PM2(Low/absent allele frequency None<=0.0005)	T	stop_gained	HIGH	BRCA2	ENSG00000139618	CM014328&rs80359212&COSM26820&COSM2071571	NA	NA	T:1.647e-05	T:0.0001922	T:1.649e-05	T:0	T:0	T:0	T:0	pathogenic	Lung Squamous Cell Carcinoma	[Not Available]	afr	Significant
BRCA2	LUSC	32921023	ENST00000544455	13:g.32921023_32921024insT	0/1:52,35:87:99:1044,0,1678	13	32921024	-	T	frameshift_variant	ENST00000544455:c.7224_7225insT	ENSP00000439902:p.V2333VX	frameshift_variant	PM2,PVS1	NA	10	0	10	NA	Uncertain Significance	Pathogenic	NA	PVS1(frameshift_variant in susceptible gene BRCA2) -- PM2(Low/absent allele frequency None<=0.0005)	T	frameshift_variant	HIGH	BRCA2	ENSG00000139618	rs754611265	NA	NA	T:8.239e-06	T:0	T:8.564e-06	T:0	T:0	T:1.57e-05	T:0	NA	Lung Squamous Cell Carcinoma	[Not Available]	eur	None
BRCA2	OV	32913703	ENST00000544455	13:g.32913703_32913706delTACT	0/1:34,27:61:99:1013,0,2003	13	32913706	TACT	-	frameshift_variant	ENST00000544455:c.5438_5441delTACT	ENSP00000439902:p.DT1737-1738X	frameshift_variant	PM2,PVS1	NA	10	0	10	NA	Uncertain Significance	Pathogenic	NA	PVS1(frameshift_variant in susceptible gene BRCA2) -- PM2(Low/absent allele frequency None<=0.0005)	-	frameshift_variant	HIGH	BRCA2	ENSG00000139618	rs753870552	NA	NA	-:8.238e-06	-:0	-:8.348e-06	-:0	-:0	-:1.512e-05	-:0	NA	Serous Cystadenocarcinoma	G3	eur	None
BRCA2	OV	32906495	ENST00000544455	13:g.32906495G>T	0/1:87,89:176:99:2303,0,2391	13	32906495	G	T	stop_gained	ENST00000544455:c.1107G>T	ENSP00000439902:p.E294*	stop_gained	PM2,PS1,PVS1	NA	17	0	17	Pathogenic	Likely Pathogenic	Pathogenic	Familial cancer of breast;Breast-ovarian cancer, familial 2	PVS1(stop_gained in susceptible gene BRCA2) -- PS1(Peptide change is known pathogenic) -- PM2(Low/absent allele frequency None<=0.0005)	T	stop_gained	HIGH	BRCA2	ENSG00000139618	rs397508009	NA	NA	NA	NA	NA	NA	NA	NA	NA	not_provided	Serous Cystadenocarcinoma	G3	eur	Significant
BRCA2	OV	32903605	ENST00000544455	13:g.32903605_32903606delTG	0/1:17,9:26:99:327,0,702	13	32903606	TG	-	frameshift_variant	ENST00000544455:c.884_885delTG	ENSP00000439902:p.TV219-220TX	frameshift_variant	PM2,PVS1	NA	10	0	10	NA	Uncertain Significance	Pathogenic	NA	PVS1(frameshift_variant in susceptible gene BRCA2) -- PM2(Low/absent allele frequency None<=0.0005)	-	frameshift_variant	HIGH	BRCA2	ENSG00000139618	rs768580992	NA	NA	-:4.947e-05	-:0.0001191	-:6.119e-05	-:0	-:0	-:7.833e-05	-:0	NA	Serous Cystadenocarcinoma	G3	eur	None
BRCA2	OV	32929170	ENST00000544455	13:g.32929170A>T	0/1:186,172:358:99:5432,0,6072	13	32929170	A	T	stop_gained	ENST00000544455:c.7407A>T	ENSP00000439902:p.R2394*	stop_gained	PM2,PS1,PVS1	NA	17	0	17	Pathogenic	Likely Pathogenic	Pathogenic	Familial cancer of breast;Breast-ovarian cancer, familial 2;Hereditary cancer-predisposing syndrome	PVS1(stop_gained in susceptible gene BRCA2) -- PS1(Peptide change is known pathogenic) -- PM2(Low/absent allele frequency None<=0.0005)	T	stop_gained	HIGH	BRCA2	ENSG00000139618	CM042685&rs80358946	NA	NA	NA	NA	NA	NA	NA	NA	NA	not_provided&pathogenic	Serous Cystadenocarcinoma	GX	eur	Significant
BRCA2	OV	32914438	ENST00000544455	13:g.32914438_32914438delT	0/1:98,90:188:99:3036,0,3348	13	32914438	T	-	frameshift_variant	ENST00000544455:c.6173delT	ENSP00000439902:p.S1982X	frameshift_variant	PM2,PS1,PVS1	NA	17	0	17	Pathogenic	Likely Pathogenic	Pathogenic	NA	PVS1(frameshift_variant in susceptible gene BRCA2) -- PS1(Peptide change is known pathogenic) -- PM2(Low/absent allele frequency None<=0.0005)	-	frameshift_variant	HIGH	BRCA2	ENSG00000139618	CD961857&rs80359550&CD994374&FANCD1:c.5946delT&COSM26515&COSM328000	NA	NA	NA	NA	NA	NA	NA	NA	NA	pathogenic&risk_factor	Serous Cystadenocarcinoma	G3	eur	None
BRCA2	OV	32914438	ENST00000544455	13:g.32914438_32914438delT	0/1:107,125:232:99:4311,0,3582	13	32914438	T	-	frameshift_variant	ENST00000544455:c.6173delT	ENSP00000439902:p.S1982X	frameshift_variant	PM2,PS1,PVS1	NA	17	0	17	Pathogenic	Likely Pathogenic	Pathogenic	NA	PVS1(frameshift_variant in susceptible gene BRCA2) -- PS1(Peptide change is known pathogenic) -- PM2(Low/absent allele frequency None<=0.0005)	-	frameshift_variant	HIGH	BRCA2	ENSG00000139618	CD961857&rs80359550&CD994374&FANCD1:c.5946delT&COSM26515&COSM328000	NA	NA	NA	NA	NA	NA	NA	NA	NA	pathogenic&risk_factor	Serous Cystadenocarcinoma	G3	eur	Significant
BRCA2	OV	32913558	ENST00000544455	13:g.32913558_32913559insA	0/1:20,18:38:99:460,0,494	13	32913559	-	A	frameshift_variant	ENST00000544455:c.5293_5294insA	ENSP00000439902:p.A1689AX	frameshift_variant	PM2,PM5,PVS1	NA	12	0	12	NA	Pathogenic	Pathogenic	NA	PVS1(frameshift_variant in susceptible gene BRCA2) -- PM2(Low/absent allele frequency None<=0.0005) -- PM5(Peptide change at the same location of a known pathogenic change)	A	frameshift_variant	HIGH	BRCA2	ENSG00000139618	rs766647221	NA	NA	A:8.244e-06	A:0	A:8.472e-06	A:0	A:0	A:1.533e-05	A:0	NA	Serous Cystadenocarcinoma	G3	eur	None
BRCA2	OV	32914438	ENST00000544455	13:g.32914438_32914438delT	0/1:75,75:150:99:2554,0,2571	13	32914438	T	-	frameshift_variant	ENST00000544455:c.6173delT	ENSP00000439902:p.S1982X	frameshift_variant	PM2,PS1,PVS1	NA	17	0	17	Pathogenic	Likely Pathogenic	Pathogenic	NA	PVS1(frameshift_variant in susceptible gene BRCA2) -- PS1(Peptide change is known pathogenic) -- PM2(Low/absent allele frequency None<=0.0005)	-	frameshift_variant	HIGH	BRCA2	ENSG00000139618	CD961857&rs80359550&CD994374&FANCD1:c.5946delT&COSM26515&COSM328000	NA	NA	NA	NA	NA	NA	NA	NA	NA	pathogenic&risk_factor	Serous Cystadenocarcinoma	G3	eur	Significant
BRCA2	OV	32914529	ENST00000544455	13:g.32914529A>T	0/1:26,39:65:99:1283,0,840	13	32914529	A	T	stop_gained	ENST00000544455:c.6264A>T	ENSP00000439902:p.K2013*	stop_gained	PM2,PS1,PVS1	NA	17	0	17	Pathogenic	Likely Pathogenic	Pathogenic	Breast-ovarian cancer, familial 2;Hereditary breast and ovarian cancer syndrome;Hereditary cancer-predisposing syndrome;not provided;Not Provided	PVS1(stop_gained in susceptible gene BRCA2) -- PS1(Peptide change is known pathogenic) -- PM2(Low/absent allele frequency None<=0.0005)	T	stop_gained	HIGH	BRCA2	ENSG00000139618	CM021512&rs80358840	NA	NA	NA	NA	NA	NA	NA	NA	NA	uncertain_significance&not_provided&pathogenic	Serous Cystadenocarcinoma	G3	eur	Significant
BRCA2	OV	32914438	ENST00000544455	13:g.32914438_32914438delT	0/1:82,96:178:99:3327,0,2772	13	32914438	T	-	frameshift_variant	ENST00000544455:c.6173delT	ENSP00000439902:p.S1982X	frameshift_variant	PM2,PS1,PVS1	NA	17	0	17	Pathogenic	Likely Pathogenic	Pathogenic	NA	PVS1(frameshift_variant in susceptible gene BRCA2) -- PS1(Peptide change is known pathogenic) -- PM2(Low/absent allele frequency None<=0.0005)	-	frameshift_variant	HIGH	BRCA2	ENSG00000139618	CD961857&rs80359550&CD994374&FANCD1:c.5946delT&COSM26515&COSM328000	NA	NA	NA	NA	NA	NA	NA	NA	NA	pathogenic&risk_factor	Serous Cystadenocarcinoma	G3	eur	Significant
BRCA2	OV	32914438	ENST00000544455	13:g.32914438_32914438delT	0/1:86,82:168:99:2764,0,2923	13	32914438	T	-	frameshift_variant	ENST00000544455:c.6173delT	ENSP00000439902:p.S1982X	frameshift_variant	PM2,PS1,PVS1	NA	17	0	17	Pathogenic	Likely Pathogenic	Pathogenic	NA	PVS1(frameshift_variant in susceptible gene BRCA2) -- PS1(Peptide change is known pathogenic) -- PM2(Low/absent allele frequency None<=0.0005)	-	frameshift_variant	HIGH	BRCA2	ENSG00000139618	CD961857&rs80359550&CD994374&FANCD1:c.5946delT&COSM26515&COSM328000	NA	NA	NA	NA	NA	NA	NA	NA	NA	pathogenic&risk_factor	Serous Cystadenocarcinoma	G3	eur	Significant
BRCA2	OV	32913119	ENST00000544455	13:g.32913119_32913119delA	0/1:73,81:154:99:2163,0,1873	13	32913119	A	-	frameshift_variant	ENST00000544455:c.4854delA	ENSP00000439902:p.K1543X	frameshift_variant	PM2,PVS1	NA	10	0	10	NA	Uncertain Significance	Pathogenic	NA	PVS1(frameshift_variant in susceptible gene BRCA2) -- PM2(Low/absent allele frequency None<=0.0005)	-	frameshift_variant	HIGH	BRCA2	ENSG00000139618	COSM1366444&COSM1366443	NA	NA	NA	NA	NA	NA	NA	NA	NA	NA	Serous Cystadenocarcinoma	G3	asian	Significant
BRCA2	OV	32914438	ENST00000544455	13:g.32914438_32914438delT	0/1:65,75:140:99:2584,0,2170	13	32914438	T	-	frameshift_variant	ENST00000544455:c.6173delT	ENSP00000439902:p.S1982X	frameshift_variant	PM2,PS1,PVS1	NA	17	0	17	Pathogenic	Likely Pathogenic	Pathogenic	NA	PVS1(frameshift_variant in susceptible gene BRCA2) -- PS1(Peptide change is known pathogenic) -- PM2(Low/absent allele frequency None<=0.0005)	-	frameshift_variant	HIGH	BRCA2	ENSG00000139618	CD961857&rs80359550&CD994374&FANCD1:c.5946delT&COSM26515&COSM328000	NA	NA	NA	NA	NA	NA	NA	NA	NA	pathogenic&risk_factor	Serous Cystadenocarcinoma	G3	eur	Significant
BRCA2	OV	32900752	ENST00000544455	13:g.32900752T>G	0/1:98,105:203:99:2922,0,2610	13	32900752	T	G	splice_donor_variant	ENST00000544455:c.T>G	ENSP00000439902:p.	splice_donor_variant	PM2,PS1,PVS1	NA	17	0	17	Pathogenic	Likely Pathogenic	Pathogenic	Fanconi anemia, complementation group D1;FANCONI ANEMIA, COMPLEMENTATION GROUP D1;Breast-ovarian cancer, familial 2;not provided;Not Provided;Hereditary cancer-predisposing syndrome;Hereditary breast and ovarian cancer syndrome	PVS1(splice_donor_variant in susceptible gene BRCA2) -- PS1(Peptide change is known pathogenic) -- PM2(Low/absent allele frequency None<=0.0005)	G	splice_donor_variant	HIGH	BRCA2	ENSG00000139618	CS003492&CS015316&rs81002899&FANCD1:c.631+2T>G	NA	NA	NA	NA	NA	NA	NA	NA	NA	not_provided&pathogenic	Serous Cystadenocarcinoma	G3	eur	None
BRCA2	OV	32913604	ENST00000544455	13:g.32913604_32913607delAATA	0/1:64,66:130:99:2554,0,3007	13	32913607	AATA	-	frameshift_variant	ENST00000544455:c.5339_5342delAATA	ENSP00000439902:p.RI1704-1705X	frameshift_variant	PM2,PVS1	NA	10	0	10	NA	Uncertain Significance	Pathogenic	NA	PVS1(frameshift_variant in susceptible gene BRCA2) -- PM2(Low/absent allele frequency None<=0.0005)	-	frameshift_variant	HIGH	BRCA2	ENSG00000139618	rs752413577	NA	NA	-:8.244e-06	-:0	-:8.449e-06	-:0	-:0	-:1.523e-05	-:0	NA	Serous Cystadenocarcinoma	G3	eur	Significant
BRCA2	OV	32913381	ENST00000544455	13:g.32913381C>G	0/1:85,91:176:99:3020,0,2716	13	32913381	C	G	stop_gained	ENST00000544455:c.5116C>G	ENSP00000439902:p.S1630*	stop_gained	PM2,PS1,PVS1	NA	17	0	17	Pathogenic	Likely Pathogenic	Pathogenic	Hereditary breast and ovarian cancer syndrome;BRCA1 and BRCA2 Hereditary Breast and Ovarian Cancer;Breast-ovarian cancer, familial 2;Hereditary cancer-predisposing syndrome;not provided;Not Provided	PVS1(stop_gained in susceptible gene BRCA2) -- PS1(Peptide change is known pathogenic) -- PM2(Low/absent allele frequency None<=0.0005)	G	stop_gained	HIGH	BRCA2	ENSG00000139618	rs80358711&CM033343	NA	NA	G:1.648e-05	G:0	G:1.673e-05	G:0	G:0	G:3.038e-05	G:0	not_provided&pathogenic	Serous Cystadenocarcinoma	G3	eur	Significant
BRCA2	OV	32913620	ENST00000544455	13:g.32913620_32913623delTATG	0/1:33,22:55:99:740,0,1908	13	32913623	TATG	-	frameshift_variant	ENST00000544455:c.5355_5358delTATG	ENSP00000439902:p.YV1710-1711X	frameshift_variant	PM2,PVS1	NA	10	0	10	NA	Uncertain Significance	Pathogenic	NA	PVS1(frameshift_variant in susceptible gene BRCA2) -- PM2(Low/absent allele frequency None<=0.0005)	-	frameshift_variant	HIGH	BRCA2	ENSG00000139618	rs760558178	NA	NA	-:8.244e-06	-:0.0001023	-:8.458e-06	-:0	-:0	-:0	-:0	NA	Serous Cystadenocarcinoma	G3	afr	None
BRCA2	OV	32914438	ENST00000544455	13:g.32914438_32914438delT	0/1:109,94:203:99:3166,0,3749	13	32914438	T	-	frameshift_variant	ENST00000544455:c.6173delT	ENSP00000439902:p.S1982X	frameshift_variant	PM2,PS1,PVS1	NA	17	0	17	Pathogenic	Likely Pathogenic	Pathogenic	NA	PVS1(frameshift_variant in susceptible gene BRCA2) -- PS1(Peptide change is known pathogenic) -- PM2(Low/absent allele frequency None<=0.0005)	-	frameshift_variant	HIGH	BRCA2	ENSG00000139618	CD961857&rs80359550&CD994374&FANCD1:c.5946delT&COSM26515&COSM328000	NA	NA	NA	NA	NA	NA	NA	NA	NA	pathogenic&risk_factor	Serous Cystadenocarcinoma	G3	eur	Significant
BRCA2	OV	32903605	ENST00000544455	13:g.32903605_32903606delTG	0/1:13,6:19:99:213,0,549	13	32903606	TG	-	frameshift_variant	ENST00000544455:c.884_885delTG	ENSP00000439902:p.TV219-220TX	frameshift_variant	PM2,PVS1	NA	10	0	10	NA	Uncertain Significance	Pathogenic	NA	PVS1(frameshift_variant in susceptible gene BRCA2) -- PM2(Low/absent allele frequency None<=0.0005)	-	frameshift_variant	HIGH	BRCA2	ENSG00000139618	rs768580992	NA	NA	-:4.947e-05	-:0.0001191	-:6.119e-05	-:0	-:0	-:7.833e-05	-:0	NA	Serous Cystadenocarcinoma	G3	eur	None
BRCA2	OV	32930687	ENST00000544455	13:g.32930687C>T	0/1:237,259:496:99:7605,0,6592	13	32930687	C	T	stop_gained	ENST00000544455:c.7785C>T	ENSP00000439902:p.R2520*	stop_gained	PM2,PS1,PVS1	NA	17	0	17	Pathogenic	Likely Pathogenic	Pathogenic	Hereditary breast and ovarian cancer syndrome;Breast-ovarian cancer, familial 2;Breast cancer;Hereditary cancer-predisposing syndrome;Breast-ovarian cancer, familial 1;ovarian cancer;breast cancer;not provided;Not Provided	PVS1(stop_gained in susceptible gene BRCA2) -- PS1(Peptide change is known pathogenic) -- PM2(Low/absent allele frequency None<=0.0005)	T	stop_gained	HIGH	BRCA2	ENSG00000139618	CM970183&rs80358981	NA	NA	T:2.471e-05	T:0	T:2.485e-05	T:0	T:0	T:4.52e-05	T:0	not_provided&pathogenic	Serous Cystadenocarcinoma	G3	eur	None
BRCA2	OV	32913703	ENST00000544455	13:g.32913703_32913706delTACT	0/1:53,53:106:99:1966,0,2687	13	32913706	TACT	-	frameshift_variant	ENST00000544455:c.5438_5441delTACT	ENSP00000439902:p.DT1737-1738X	frameshift_variant	PM2,PVS1	NA	10	0	10	NA	Uncertain Significance	Pathogenic	NA	PVS1(frameshift_variant in susceptible gene BRCA2) -- PM2(Low/absent allele frequency None<=0.0005)	-	frameshift_variant	HIGH	BRCA2	ENSG00000139618	rs753870552	NA	NA	-:8.238e-06	-:0	-:8.348e-06	-:0	-:0	-:1.512e-05	-:0	NA	Serous Cystadenocarcinoma	G3	eur	Significant
BRCA2	OV	32906640	ENST00000544455	13:g.32906640_32906640delA	0/1:53,84:137:99:2320,0,1316	13	32906640	A	-	frameshift_variant	ENST00000544455:c.1252delA	ENSP00000439902:p.E342X	frameshift_variant	PM2,PVS1	NA	10	0	10	NA	Uncertain Significance	Pathogenic	NA	PVS1(frameshift_variant in susceptible gene BRCA2) -- PM2(Low/absent allele frequency None<=0.0005)	-	frameshift_variant	HIGH	BRCA2	ENSG00000139618	rs754062495	NA	NA	-:8.238e-06	-:0	-:8.309e-06	-:0	-:0	-:1.507e-05	-:0	NA	Serous Cystadenocarcinoma	G3	eur	Significant
BRCA2	OV	32912338	ENST00000544455	13:g.32912338_32912339delTG	0/1:13,14:27:99:549,0,535	13	32912339	TG	-	frameshift_variant	ENST00000544455:c.4073_4074delTG	ENSP00000439902:p.TV1282-1283TX	frameshift_variant	PM2,PVS1	NA	10	0	10	Pathogenic	Uncertain Significance	Pathogenic	NA	PVS1(frameshift_variant in susceptible gene BRCA2) -- PM2(Low/absent allele frequency None<=0.0005)	-	frameshift_variant	HIGH	BRCA2	ENSG00000139618	rs746229647	NA	NA	-:9.082e-05	-:0	-:0.0001169	-:0	-:0	-:0.0002185	-:0	pathogenic	Serous Cystadenocarcinoma	G2	eur	None
BRCA2	OV	32914894	ENST00000544455	13:g.32914894_32914898delTAACT	0/1:29,40:69:99:1570,0,1831	13	32914898	TAACT	-	frameshift_variant	ENST00000544455:c.6629_6633delTAACT	ENSP00000439902:p.NNL2134-2136NX	frameshift_variant	PM2,PS1,PVS1	NA	17	0	17	Pathogenic	Likely Pathogenic	Pathogenic	NA	PVS1(frameshift_variant in susceptible gene BRCA2) -- PS1(Peptide change is known pathogenic) -- PM2(Low/absent allele frequency None<=0.0005)	-	frameshift_variant	HIGH	BRCA2	ENSG00000139618	rs80359584	NA	NA	-:8.240e-06	-:0	-:8.471e-06	-:0	-:0	-:0	-:0	pathogenic	Serous Cystadenocarcinoma	G3	amr	None
BRCA2	OV	32913778	ENST00000544455	13:g.32913778T>G	0/1:47,23:70:99:700,0,1473	13	32913778	T	G	stop_gained	ENST00000544455:c.5513T>G	ENSP00000439902:p.Y1762*	stop_gained	PM2,PS1,PVS1	NA	17	0	17	not_provided	Likely Pathogenic	Pathogenic	NA	PVS1(stop_gained in susceptible gene BRCA2) -- PS1(Peptide change is known pathogenic) -- PM2(Low/absent allele frequency None<=0.0005)	G	stop_gained	HIGH	BRCA2	ENSG00000139618	CM081542&rs80358754	NA	NA	NA	NA	NA	NA	NA	NA	NA	not_provided&pathogenic	Serous Cystadenocarcinoma	G3	eur	Significant
BRCA2	OV	32914438	ENST00000544455	13:g.32914438_32914438delT	0/1:120,106:226:99:3536,0,4096	13	32914438	T	-	frameshift_variant	ENST00000544455:c.6173delT	ENSP00000439902:p.S1982X	frameshift_variant	PM2,PS1,PVS1	NA	17	0	17	Pathogenic	Likely Pathogenic	Pathogenic	NA	PVS1(frameshift_variant in susceptible gene BRCA2) -- PS1(Peptide change is known pathogenic) -- PM2(Low/absent allele frequency None<=0.0005)	-	frameshift_variant	HIGH	BRCA2	ENSG00000139618	CD961857&rs80359550&CD994374&FANCD1:c.5946delT&COSM26515&COSM328000	NA	NA	NA	NA	NA	NA	NA	NA	NA	pathogenic&risk_factor	Serous Cystadenocarcinoma	G3	eur	Significant
BRCA2	OV	32912096	ENST00000544455	13:g.32912096_32912096delA	0/1:30,21:51:99:514,0,817	13	32912096	A	-	frameshift_variant	ENST00000544455:c.3831delA	ENSP00000439902:p.K1202X	frameshift_variant	PM2,PVS1	NA	10	0	10	NA	Uncertain Significance	Pathogenic	NA	PVS1(frameshift_variant in susceptible gene BRCA2) -- PM2(Low/absent allele frequency None<=0.0005)	-	frameshift_variant	HIGH	BRCA2	ENSG00000139618	NA	NA	NA	NA	NA	NA	NA	NA	NA	NA	NA	Serous Cystadenocarcinoma	G3	afr	Significant
BRCA2	PAAD	32915136	ENST00000544455	13:g.32915136_32915139delACTC	0/1:68,47:115:99:1708,0,4148	13	32915139	ACTC	-	frameshift_variant	ENST00000544455:c.6871_6874delACTC	ENSP00000439902:p.YS2215-2216X	frameshift_variant	PM2,PS1,PVS1	NA	17	0	17	not_provided	Likely Pathogenic	Pathogenic	NA	PVS1(frameshift_variant in susceptible gene BRCA2) -- PS1(Peptide change is known pathogenic) -- PM2(Low/absent allele frequency None<=0.0005)	-	frameshift_variant	HIGH	BRCA2	ENSG00000139618	rs80359616	NA	NA	NA	NA	NA	NA	NA	NA	NA	not_provided&pathogenic	Pancreas-Adenocarcinoma Ductal Type	G2	eur	Suggestive
BRCA2	PAAD	32910868	ENST00000544455	13:g.32910868C>A	0/1:21,27:48:99:842,0,656	13	32910868	C	A	stop_gained	ENST00000544455:c.2603C>A	ENSP00000439902:p.Y792*	stop_gained	PM2,PS1,PVS1	NA	17	0	17	Pathogenic	Likely Pathogenic	Pathogenic	Familial cancer of breast;Breast-ovarian cancer, familial 2;Hereditary cancer-predisposing syndrome	PVS1(stop_gained in susceptible gene BRCA2) -- PS1(Peptide change is known pathogenic) -- PM2(Low/absent allele frequency None<=0.0005)	A	stop_gained	HIGH	BRCA2	ENSG00000139618	rs80358503&CM060883	NA	NA	NA	NA	NA	NA	NA	NA	NA	not_provided&pathogenic	Pancreas-Adenocarcinoma Ductal Type	G2	eur	None
BRCA2	PAAD	32911601	ENST00000544455	13:g.32911601C>T	0/1:31,38:69:99:1171,0,998	13	32911601	C	T	stop_gained	ENST00000544455:c.3336C>T	ENSP00000439902:p.Q1037*	stop_gained	PM2,PS1,PVS1	NA	17	0	17	Pathogenic	Likely Pathogenic	Pathogenic	Breast-ovarian cancer, familial 2;Hereditary breast and ovarian cancer syndrome;not provided;Not Provided;Hereditary cancer-predisposing syndrome	PVS1(stop_gained in susceptible gene BRCA2) -- PS1(Peptide change is known pathogenic) -- PM2(Low/absent allele frequency None<=0.0005)	T	stop_gained	HIGH	BRCA2	ENSG00000139618	CM001646&rs80358557	NA	NA	NA	NA	NA	NA	NA	NA	NA	pathogenic	Pancreas-Adenocarcinoma Ductal Type	G2	asian	None
BRCA2	PAAD	32911298	ENST00000544455	13:g.32911298_32911301delAAAC	0/1:88,86:174:99:3188,0,4053	13	32911301	AAAC	-	frameshift_variant	ENST00000544455:c.3033_3036delAAAC	ENSP00000439902:p.KQ936-937X	frameshift_variant	PM2,PVS1	NA	10	0	10	Pathogenic	Uncertain Significance	Pathogenic	NA	PVS1(frameshift_variant in susceptible gene BRCA2) -- PM2(Low/absent allele frequency None<=0.0005)	-	frameshift_variant	HIGH	BRCA2	ENSG00000139618	rs80359351	NA	NA	NA	NA	NA	NA	NA	NA	NA	pathogenic	Pancreas-Adenocarcinoma Ductal Type	G3	eur	None
BRCA2	PAAD	32913795	ENST00000544455	13:g.32913795_32913796delTT	0/1:25,21:46:99:798,0,1119	13	32913796	TT	-	frameshift_variant	ENST00000544455:c.5530_5531delTT	ENSP00000439902:p.L1768X	frameshift_variant	PM2,PS1,PVS1	NA	17	0	17	Pathogenic	Likely Pathogenic	Pathogenic	NA	PVS1(frameshift_variant in susceptible gene BRCA2) -- PS1(Peptide change is known pathogenic) -- PM2(Low/absent allele frequency None<=0.0005)	-	frameshift_variant	HIGH	BRCA2	ENSG00000139618	rs80359505	NA	NA	-:8.238e-06	-:0	-:8.299e-06	-:0	-:0	-:1.511e-05	-:0	pathogenic	Pancreas-Adenocarcinoma-Other Subtype	G1	eur	None
BRCA2	PCPG	32918791	ENST00000544455	13:g.32918791G>A	0/1:23,18:41:99:538,0,676	13	32918791	G	A	splice_donor_variant	ENST00000544455:c.G>A	ENSP00000439902:p.	splice_donor_variant	PM2,PS1,PVS1	NA	17	0	17	Pathogenic	Likely Pathogenic	Pathogenic	Breast-ovarian cancer, familial 2	PVS1(splice_donor_variant in susceptible gene BRCA2) -- PS1(Peptide change is known pathogenic) -- PM2(Low/absent allele frequency None<=0.0005)	A	splice_donor_variant	HIGH	BRCA2	ENSG00000139618	NA	NA	NA	NA	NA	NA	NA	NA	NA	NA	NA	Pheochromocytoma	[Not Available]	eur	None
BRCA2	PCPG	32906712	ENST00000544455	13:g.32906712T>G	0/1:124,129:253:99:3732,0,3467	13	32906712	T	G	stop_gained	ENST00000544455:c.1324T>G	ENSP00000439902:p.L366*	stop_gained	PM2,PS1,PVS1	NA	17	0	17	Pathogenic	Likely Pathogenic	Pathogenic	Breast-ovarian cancer, familial 2	PVS1(stop_gained in susceptible gene BRCA2) -- PS1(Peptide change is known pathogenic) -- PM2(Low/absent allele frequency None<=0.0005)	G	stop_gained	HIGH	BRCA2	ENSG00000139618	NA	NA	NA	NA	NA	NA	NA	NA	NA	NA	NA	Paraganglioma	[Not Available]	eur	None
BRCA2	PRAD	32913182	ENST00000544455	13:g.32913182_32913183insC	0/1:50,35:85:99:1040,0,1604	13	32913183	-	C	frameshift_variant	ENST00000544455:c.4917_4918insC	ENSP00000439902:p.A1564AX	frameshift_variant	PM2,PVS1	NA	10	0	10	NA	Uncertain Significance	Pathogenic	NA	PVS1(frameshift_variant in susceptible gene BRCA2) -- PM2(Low/absent allele frequency None<=0.0005)	C	frameshift_variant	HIGH	BRCA2	ENSG00000139618	TMP_ESP_13_32913183_32913182&indel.28989	NA	NA	NA	NA	NA	NA	NA	NA	NA	NA	Prostate Adenocarcinoma Acinar Type	[Not Available]	eur	None
BRCA2	READ	32936732	ENST00000544455	13:g.32936732G>C	0/1:112,81:193:99:1829,0,2636	13	32936732	G	C	missense_variant	ENST00000544455:c.8105G>C	ENSP00000439902:p.W2626C	missense_variant	PM2,PM5,PP2,PS1	NA	12	0	12	Pathogenic	Likely Pathogenic	Pathogenic	Breast-ovarian cancer, familial 2;Hereditary breast and ovarian cancer syndrome;Hereditary cancer-predisposing syndrome	PS1(Peptide change is known pathogenic) -- PM2(Low/absent allele frequency None<=0.0005) -- PM5(Peptide change at the same location of a known pathogenic change) -- PP2(Missense variant in gene from gene list)	C	missense_variant	MODERATE	BRCA2	ENSG00000139618	CM053139&CM119494&rs80359013&FANCD1:c.7878G>C	deleterious(0)	probably_damaging(1)	C:1.647e-05&C:1.647e-05	C:0&C:0	C:1.648e-05&C:1.648e-05	C:0&C:0	C:0&C:0	C:2.997e-05&C:2.997e-05	C:0&C:0	not_provided&likely_pathogenic	[Not Available]	[Not Available]	eur	Significant
BRCA2	SARC	32906877	ENST00000544455	13:g.32906877_32906877delA	0/1:15,5:20:99:112,0,446	13	32906877	A	-	frameshift_variant	ENST00000544455:c.1489delA	ENSP00000439902:p.Q421X	frameshift_variant	PM2,PM5,PVS1	NA	12	0	12	NA	Pathogenic	Pathogenic	NA	PVS1(frameshift_variant in susceptible gene BRCA2) -- PM2(Low/absent allele frequency None<=0.0005) -- PM5(Peptide change at the same location of a known pathogenic change)	-	frameshift_variant	HIGH	BRCA2	ENSG00000139618	rs757511530	NA	NA	-:1.648e-05	-:0	-:1.659e-05	-:0	-:0	-:3.005e-05	-:0	NA	Dedifferentiated liposarcoma	[Not Available]	eur	None
BRCA2	SARC	32912718	ENST00000544455	13:g.32912718_32912719insA	0/1:70,55:125:99:1611,0,2110	13	32912719	-	A	frameshift_variant	ENST00000544455:c.4453_4454insA	ENSP00000439902:p.L1409LX	frameshift_variant	PM2,PVS1	NA	10	0	10	NA	Uncertain Significance	Pathogenic	NA	PVS1(frameshift_variant in susceptible gene BRCA2) -- PM2(Low/absent allele frequency None<=0.0005)	A	frameshift_variant	HIGH	BRCA2	ENSG00000139618	NA	NA	NA	NA	NA	NA	NA	NA	NA	NA	NA	Pleomorphic MFH / Undifferentiated pleomorphic sarcoma	[Not Available]	eur	Significant
BRCA2	SARC	32930609	ENST00000544455	13:g.32930609C>T	0/1:15,10:25:99:196,0,470	13	32930609	C	T	stop_gained	ENST00000544455:c.7707C>T	ENSP00000439902:p.R2494*	stop_gained	PM2,PS1,PVS1	NA	17	0	17	Pathogenic	Likely Pathogenic	Pathogenic	Breast-ovarian cancer, familial 2;not provided;Not Provided;Hereditary cancer-predisposing syndrome;Hereditary breast and ovarian cancer syndrome	PVS1(stop_gained in susceptible gene BRCA2) -- PS1(Peptide change is known pathogenic) -- PM2(Low/absent allele frequency None<=0.0005)	T	stop_gained	HIGH	BRCA2	ENSG00000139618	CM002245&rs80358972	NA	NA	A:1.647e-05&T:4.942e-05	A:0&T:0	A:1.652e-05&T:4.957e-05	A:0&T:0.0002315	A:0&T:0.0004537	A:1.503e-05&T:0	A:0&T:0	pathogenic	Leiomyosarcoma (LMS)	[Not Available]	asian	None
BRCA2	SKCM	32911143	ENST00000544455	13:g.32911143_32911146delCAGA	0/1:27,14:41:99:507,0,1614	13	32911146	CAGA	-	frameshift_variant	ENST00000544455:c.2878_2881delCAGA	ENSP00000439902:p.SD884-885X	frameshift_variant	PM2,PVS1	NA	10	0	10	NA	Uncertain Significance	Pathogenic	NA	PVS1(frameshift_variant in susceptible gene BRCA2) -- PM2(Low/absent allele frequency None<=0.0005)	-	frameshift_variant	HIGH	BRCA2	ENSG00000139618	rs760792406	NA	NA	-:1.648e-05	-:0	-:1.665e-05	-:0	-:0	-:3.02e-05	-:0	NA			eur	None
BRCA2	SKCM	32914523	ENST00000544455	13:g.32914523_32914524delTT	0/1:44,35:79:99:1326,0,1695	13	32914524	TT	-	frameshift_variant	ENST00000544455:c.6258_6259delTT	ENSP00000439902:p.F2011X	frameshift_variant	PM2,PVS1	NA	10	0	10	NA	Uncertain Significance	Pathogenic	NA	PVS1(frameshift_variant in susceptible gene BRCA2) -- PM2(Low/absent allele frequency None<=0.0005)	-	frameshift_variant	HIGH	BRCA2	ENSG00000139618	rs765284298	NA	NA	-:8.237e-06	-:0	-:8.299e-06	-:0	-:0	-:1.507e-05	-:0	NA			eur	None
BRCA2	SKCM	32972824	ENST00000544455	13:g.32972824_32972824delA	0/1:33,22:55:99:613,0,988	13	32972824	A	-	frameshift_variant	ENST00000544455:c.10401delA	ENSP00000439902:p.K3392X	frameshift_variant	PM2,PVS1	NA	10	0	10	NA	Uncertain Significance	Pathogenic	NA	PVS1(frameshift_variant in susceptible gene BRCA2) -- PM2(Low/absent allele frequency None<=0.0005)	-	frameshift_variant	HIGH	BRCA2	ENSG00000139618	rs746515020	NA	NA	-:8.237e-06	-:0	-:8.256e-06	-:0	-:0	-:1.502e-05	-:0	NA			eur	None
BRCA2	SKCM	32914438	ENST00000544455	13:g.32914438_32914438delT	0/1:40,43:83:99:1458,0,1317	13	32914438	T	-	frameshift_variant	ENST00000544455:c.6173delT	ENSP00000439902:p.S1982X	frameshift_variant	PM2,PS1,PVS1	NA	17	0	17	Pathogenic	Likely Pathogenic	Pathogenic	NA	PVS1(frameshift_variant in susceptible gene BRCA2) -- PS1(Peptide change is known pathogenic) -- PM2(Low/absent allele frequency None<=0.0005)	-	frameshift_variant	HIGH	BRCA2	ENSG00000139618	CD961857&rs80359550&CD994374&FANCD1:c.5946delT&COSM26515&COSM328000	NA	NA	NA	NA	NA	NA	NA	NA	NA	pathogenic&risk_factor			eur	None
BRCA2	STAD	32890599	ENST00000544455	13:g.32890599T>G	0/1:19,16:35:99:428,0,526	13	32890599	T	G	start_lost	ENST00000544455:c.229T>G	ENSP00000439902:p.M1R	start_lost	PM2,PM5,PVS1	NA	12	0	12	not provided	Pathogenic	Pathogenic	Familial cancer of breast;Breast-ovarian cancer, familial 2;Hereditary cancer-predisposing syndrome	PVS1(start_lost in susceptible gene BRCA2) -- PM2(Low/absent allele frequency None<=0.0005) -- PM5(Peptide change at the same location of a known pathogenic change)	G	start_lost	HIGH	BRCA2	ENSG00000139618	CM033341&rs80358547	deleterious(0)	possibly_damaging(0.544)	G:8.237e-06	G:0	G:8.339e-06	G:0	G:0	G:0	G:0	not_provided&pathogenic	Stomach, Adenocarcinoma, Not Otherwise Specified (NOS)	G2	amr	None
BRCA2	STAD	32930687	ENST00000544455	13:g.32930687C>T	0/1:90,82:172:99:2100,0,2368	13	32930687	C	T	stop_gained	ENST00000544455:c.7785C>T	ENSP00000439902:p.R2520*	stop_gained	PM2,PS1,PVS1	NA	17	0	17	Pathogenic	Likely Pathogenic	Pathogenic	Hereditary breast and ovarian cancer syndrome;Breast-ovarian cancer, familial 2;Breast cancer;Hereditary cancer-predisposing syndrome;Breast-ovarian cancer, familial 1;ovarian cancer;breast cancer;not provided;Not Provided	PVS1(stop_gained in susceptible gene BRCA2) -- PS1(Peptide change is known pathogenic) -- PM2(Low/absent allele frequency None<=0.0005)	T	stop_gained	HIGH	BRCA2	ENSG00000139618	CM970183&rs80358981	NA	NA	T:2.471e-05	T:0	T:2.485e-05	T:0	T:0	T:4.52e-05	T:0	not_provided&pathogenic	Stomach, Adenocarcinoma, Not Otherwise Specified (NOS)	G2	eur	Significant
BRCA2	STAD	32913285	ENST00000544455	13:g.32913285_32913288delTCAA	0/1:74,59:133:99:2212,0,4396	13	32913288	TCAA	-	frameshift_variant	ENST00000544455:c.5020_5023delTCAA	ENSP00000439902:p.LN1598-1599X	frameshift_variant	PM2,PVS1	NA	10	0	10	NA	Uncertain Significance	Pathogenic	NA	PVS1(frameshift_variant in susceptible gene BRCA2) -- PM2(Low/absent allele frequency None<=0.0005)	-	frameshift_variant	HIGH	BRCA2	ENSG00000139618	rs747418290	NA	NA	-:8.237e-06	-:0	-:8.33e-06	-:0	-:0	-:1.514e-05	-:0	NA	Stomach, Intestinal Adenocarcinoma, Tubular Type	G2	eur	None
BRCA2	STAD	32968854	ENST00000544455	13:g.32968854_32968855insG	0/1:36,52:88:99:1678,0,1084	13	32968855	-	G	frameshift_variant	ENST00000544455:c.9512_9513insG	ENSP00000439902:p.-3095-3096X	frameshift_variant	PM2,PVS1	NA	10	0	10	NA	Uncertain Significance	Pathogenic	NA	PVS1(frameshift_variant in susceptible gene BRCA2) -- PM2(Low/absent allele frequency None<=0.0005)	G	frameshift_variant	HIGH	BRCA2	ENSG00000139618	rs778782209	NA	NA	NA	NA	NA	NA	NA	NA	NA	NA	Stomach, Intestinal Adenocarcinoma, Tubular Type	G2	afr	None
BRCA2	TGCT	32953996	ENST00000544455	13:g.32953996_32954011delAAGAGCTAACATACAG	0/1:199,116:315:99:4219,0,10093	13	32954011	AAGAGCTAACATACAG	-	frameshift_variant	ENST00000544455:c.9290_9305delAAGAGCTAACATACAG	ENSP00000439902:p.ERANIQ3021-3026X	frameshift_variant	PM2,PVS1	NA	10	0	10	not_provided	Uncertain Significance	Pathogenic	NA	PVS1(frameshift_variant in susceptible gene BRCA2) -- PM2(Low/absent allele frequency None<=0.0005)	-	frameshift_variant	HIGH	BRCA2	ENSG00000139618	rs397508032	NA	NA	NA	NA	NA	NA	NA	NA	NA	not_provided	Seminoma; NOS|Non-Seminoma; Teratoma (Mature)|Non-Seminoma; Teratoma (Immature)|Non-Seminoma; Yolk Sac Tumor	[Not Available]	eur	None
BRCA2	THCA	32911538	ENST00000544455	13:g.32911538G>T	0/1:23,20:43:99:576,0,793	13	32911538	G	T	stop_gained	ENST00000544455:c.3273G>T	ENSP00000439902:p.E1016*	stop_gained	PM2,PS1,PVS1	NA	17	0	17	Pathogenic	Likely Pathogenic	Pathogenic	Breast-ovarian cancer, familial 2	PVS1(stop_gained in susceptible gene BRCA2) -- PS1(Peptide change is known pathogenic) -- PM2(Low/absent allele frequency None<=0.0005)	T	stop_gained	HIGH	BRCA2	ENSG00000139618	rs748508287	NA	NA	T:8.238e-06	T:0	T:8.317e-06	T:0	T:0	T:1.511e-05	T:0	NA	Thyroid Papillary Carcinoma - Classical/usual	[Not Available]	eur	None
BRCA2	THCA	32914438	ENST00000544455	13:g.32914438_32914438delT	0/1:117,98:215:99:3060,0,3999	13	32914438	T	-	frameshift_variant	ENST00000544455:c.6173delT	ENSP00000439902:p.S1982X	frameshift_variant	PM2,PS1,PVS1	NA	17	0	17	Pathogenic	Likely Pathogenic	Pathogenic	NA	PVS1(frameshift_variant in susceptible gene BRCA2) -- PS1(Peptide change is known pathogenic) -- PM2(Low/absent allele frequency None<=0.0005)	-	frameshift_variant	HIGH	BRCA2	ENSG00000139618	CD961857&rs80359550&CD994374&FANCD1:c.5946delT&COSM26515&COSM328000	NA	NA	NA	NA	NA	NA	NA	NA	NA	pathogenic&risk_factor	Thyroid Papillary Carcinoma - Classical/usual	[Not Available]	eur	None
BRCA2	THCA	32929426	ENST00000544455	13:g.32929426G>C	0/1:11,17:28:99:512,0,259	13	32929426	G	C	splice_donor_variant	ENST00000544455:c.G>C	ENSP00000439902:p.	splice_donor_variant	PM2,PS1,PVS1	NA	17	0	17	Pathogenic	Likely Pathogenic	Pathogenic	Breast-ovarian cancer, familial 2	PVS1(splice_donor_variant in susceptible gene BRCA2) -- PS1(Peptide change is known pathogenic) -- PM2(Low/absent allele frequency None<=0.0005)	C	splice_donor_variant	HIGH	BRCA2	ENSG00000139618	rs770042748	NA	NA	C:8.238e-06	C:0	C:8.496e-06	C:0	C:0	C:1.556e-05	C:0	NA	Thyroid Papillary Carcinoma - Classical/usual	[Not Available]	eur	None
BRCA2	THCA	32920968	ENST00000544455	13:g.32920968_32920971delAATA	0/1:10,8:18:99:306,0,578	13	32920971	AATA	-	frameshift_variant	ENST00000544455:c.7169_7172delAATA	ENSP00000439902:p.TI2314-2315X	frameshift_variant	PM2,PVS1	NA	10	0	10	NA	Uncertain Significance	Pathogenic	NA	PVS1(frameshift_variant in susceptible gene BRCA2) -- PM2(Low/absent allele frequency None<=0.0005)	-	frameshift_variant	HIGH	BRCA2	ENSG00000139618	rs751065688	NA	NA	NA	NA	NA	NA	NA	NA	NA	NA	Thyroid Papillary Carcinoma - Classical/usual	[Not Available]	eur	None
MUTYH	BRCA	45798117	ENST00000372098	1:g.45798117C>T	0/1:22,22:44:99:663,0,602	1	45798117	C	T	missense_variant	ENST00000372098:c.859C>T	ENSP00000361170:p.R242H	missense_variant	PM1,PM2,PP2	NA	5	0	5	Pathogenic	Uncertain Significance	Pathogenic	NA	PM1(HotSpot3D: somatic hotspot among 19 TCGA cancer types with 1samples) -- PM2(Low/absent allele frequency None<=0.0005) -- PP2(Missense variant in gene from gene list)	T	missense_variant	MODERATE	MUTYH	ENSG00000132781	CM053997&CM074362&rs140342925&COSM681164	deleterious(0)	probably_damaging(0.975)	T:1.318e-04	T:0	T:0.0001339	T:0.0002328	T:0	T:0.0001835	T:0.001121	pathogenic	Infiltrating Ductal Carcinoma	[Not Available]	eur	None
MUTYH	HNSC	45800165	ENST00000372098	1:g.45800165G>A	0/1:57,65:122:99:1997,0,1504,.,.,.	1	45800165	G	A	stop_gained	ENST00000372098:c.189G>A	ENSP00000361170:p.R19*	stop_gained	PM2,PP3,PSC1	NA	7	0	7	Pathogenic	Likely Pathogenic	Pathogenic	NA	PSC1(stop_gained recessive in gene MUTYH) -- PM2(Low/absent allele frequency None<=0.0005) -- PP3(Multiple (>=2) in silico predictions of deliterious effect=PolyPhen:0.809>0.432|PolyPhen:0.547>0.432|PolyPhen:0.547>0.432|PolyPhen:0.735>0.432|PolyPhen:0.547>0.432|PolyPhen:0.547>0.432|PolyPhen:0.547>0.432|PolyPhen:0.433>0.432|PolyPhen:0.989>0.432|SIFT:0.01<0.05|PolyPhen:0.433>0.432)	C	missense_variant	MODERATE	MUTYH	ENSG00000132781	CM099025&rs587780088	deleterious_low_confidence(0)	possibly_damaging(0.809)	C:8.236e-06	C:0	C:8.237e-06	C:0	C:0	C:1.498e-05	C:0	pathogenic	Head & Neck Squamous Cell Carcinoma	G2	eur	None
MUTYH	KIRC	45798117	ENST00000372098	1:g.45798117C>T	0/1:22,24:46:99:695,0,608	1	45798117	C	T	missense_variant	ENST00000372098:c.859C>T	ENSP00000361170:p.R242H	missense_variant	PM1,PM2,PP2	NA	5	0	5	Pathogenic	Uncertain Significance	Pathogenic	NA	PM1(HotSpot3D: somatic hotspot among 19 TCGA cancer types with 1samples) -- PM2(Low/absent allele frequency None<=0.0005) -- PP2(Missense variant in gene from gene list)	T	missense_variant	MODERATE	MUTYH	ENSG00000132781	CM053997&CM074362&rs140342925&COSM681164	deleterious(0)	probably_damaging(0.975)	T:1.318e-04	T:0	T:0.0001339	T:0.0002328	T:0	T:0.0001835	T:0.001121	pathogenic	Kidney Clear Cell Renal Carcinoma	G2	eur	None
MUTYH	KIRP	45797186	ENST00000372098	1:g.45797186_45797187insCC	0/1:23,12:35:99:444,0,912	1	45797187	-	CC	frameshift_variant	ENST00000372098:c.1353_1354insCC	ENSP00000361170:p.E407GX	frameshift_variant	PM2,PSC1	NA	6	0	6	Pathogenic	Likely Pathogenic	Pathogenic	NA	PSC1(frameshift_variant recessive in gene MUTYH) -- PM2(Low/absent allele frequency None<=0.0005)	CC	frameshift_variant	HIGH	MUTYH	ENSG00000132781	rs587780078	NA	NA	CC:5.765e-05	CC:0	CC:5.82e-05	CC:0	CC:0	CC:3.033e-05	CC:0	pathogenic	Kidney Papillary Renal Cell Carcinoma	[Not Available]	amr	None
MUTYH	KIRP	45797186	ENST00000372098	1:g.45797186_45797187insCC	0/1:26,27:53:99:1011,0,992	1	45797187	-	CC	frameshift_variant	ENST00000372098:c.1353_1354insCC	ENSP00000361170:p.E407GX	frameshift_variant	PM2,PSC1	NA	6	0	6	Pathogenic	Likely Pathogenic	Pathogenic	NA	PSC1(frameshift_variant recessive in gene MUTYH) -- PM2(Low/absent allele frequency None<=0.0005)	CC	frameshift_variant	HIGH	MUTYH	ENSG00000132781	rs587780078	NA	NA	CC:5.765e-05	CC:0	CC:5.82e-05	CC:0	CC:0	CC:3.033e-05	CC:0	pathogenic	Kidney Papillary Renal Cell Carcinoma	[Not Available]	eur	None
MUTYH	LIHC	45800165	ENST00000372098	1:g.45800165G>A	0/2:25,39:64:99:1106,.,.,0,.,736	1	45800165	G	A	stop_gained	ENST00000372098:c.189G>A	ENSP00000361170:p.R19*	stop_gained	PM2,PP3,PSC1	NA	7	0	7	Pathogenic	Likely Pathogenic	Pathogenic	NA	PSC1(stop_gained recessive in gene MUTYH) -- PM2(Low/absent allele frequency None<=0.0005) -- PP3(Multiple (>=2) in silico predictions of deliterious effect=PolyPhen:0.809>0.432|PolyPhen:0.547>0.432|PolyPhen:0.547>0.432|PolyPhen:0.735>0.432|PolyPhen:0.547>0.432|PolyPhen:0.547>0.432|PolyPhen:0.547>0.432|PolyPhen:0.433>0.432|PolyPhen:0.989>0.432|SIFT:0.01<0.05|PolyPhen:0.433>0.432)	A	stop_gained	HIGH	MUTYH	ENSG00000132781	CM099025&rs587780088	NA	NA	C:8.236e-06	C:0	C:8.237e-06	C:0	C:0	C:1.498e-05	C:0	pathogenic	Hepatocellular Carcinoma	G2	asian	None

## Sheet: TCGA_vus_prioritized
HUGO_Symbol	cancer	Start	transcript_name	HGVSg	Genotype	Chromosome	Stop	Reference	Alternate	Variant_Classification	HGVSc	HGVSp	VEP_Most_Severe_Consequence	Positive_Evidence	Negative_Evidence	Positive_CharGer_Score	Negative_CharGer_Score	CharGer_Score	ClinVar_Pathogenicity	ACMG_Classification	CharGer_Classification	ClinVar_Traits	CharGer_Summary	Allele	Consequence	IMPACT	SYMBOL	Gene	Existing_variation	SIFT	PolyPhen	ExAC_AFR_MAF	ExAC_AMR_MAF	ExAC_EAS_MAF	ExAC_FIN_MAF	ExAC_NFE_MAF	ExAC_OTH_MAF	ExAC_SAS_MAF	CLIN_SIG	histological_type	histological_grade	AIM_ethnicity	LOH_Sig
BRCA1	BLCA	41243923	ENST00000471181	17:g.41243923A>C	0/1:38,27:65:99:817,0,1128	17	41243923	A	C	missense_variant	ENST00000471181:c.3857A>C	ENSP00000418960:p.L1209V	missense_variant	PM2,PM5,PP2,PP3	NA	6	0	6	Uncertain Significance	Likely Pathogenic	Likely Pathogenic	Hereditary breast and ovarian cancer syndrome;BRCA1 and BRCA2 Hereditary Breast and Ovarian Cancer;Breast-ovarian cancer, familial 1;Hereditary cancer-predisposing syndrome	PM2(Low/absent allele frequency None<=0.0005) -- PM5(Peptide change at the same location of a known pathogenic change) -- PP2(Missense variant in gene from gene list) -- PP3(Multiple (>=2) in silico predictions of deliterious effect=SIFT:0.01<0.05|PolyPhen:0.981>0.432)	C	missense_variant	MODERATE	BRCA1	ENSG00000012048	rs273900711&rs387906564	deleterious(0.01)	probably_damaging(0.981)	C:1.647e-05	C:0	C:1.652e-05	C:0.0002332	C:0	C:0	C:0	uncertain_significance&not_provided	Muscle invasive urothelial carcinoma (pT2 or above)	Low Grade	asian	None
BRCA1	BLCA	41246164	ENST00000471181	17:g.41246164C>T	0/1:59,47:106:99:1424,0,1931	17	41246164	C	T	missense_variant	ENST00000471181:c.1616C>T	ENSP00000418960:p.G462R	missense_variant	PM2,PM5,PP2,PP3	NA	6	0	6	Uncertain Significance	Likely Pathogenic	Likely Pathogenic	Familial cancer of breast;Breast-ovarian cancer, familial 1;Hereditary cancer-predisposing syndrome;Breast and/or ovarian cancer;not specified	PM2(Low/absent allele frequency None<=0.0005) -- PM5(Peptide change at the same location of a known pathogenic change) -- PP2(Missense variant in gene from gene list) -- PP3(Multiple (>=2) in silico predictions of deliterious effect=SIFT:0.03<0.05|PolyPhen:1.0>0.432)	T	missense_variant	MODERATE	BRCA1	ENSG00000012048	CM107497&rs80357221	deleterious(0.03)	probably_damaging(1)	T:3.295e-05	T:9.625e-05	T:3.296e-05	T:0	T:0	T:4.496e-05	T:0	uncertain_significance&not_provided	Muscle invasive urothelial carcinoma (pT2 or above)	High Grade	eur	None
BRCA1	BRCA	41246215	ENST00000471181	17:g.41246215C>G	0/1:107,91:198:99:2860,0,3593	17	41246215	C	G	missense_variant	ENST00000471181:c.1565C>G	ENSP00000418960:p.E445Q	missense_variant	PM2,PM5,PP2,PP3	NA	6	0	6	Uncertain Significance	Likely Pathogenic	Likely Pathogenic	Familial cancer of breast;Breast-ovarian cancer, familial 1;Hereditary cancer-predisposing syndrome;not specified	PM2(Low/absent allele frequency None<=0.0005) -- PM5(Peptide change at the same location of a known pathogenic change) -- PP2(Missense variant in gene from gene list) -- PP3(Multiple (>=2) in silico predictions of deliterious effect=SIFT:0.01<0.05|PolyPhen:0.989>0.432)	G	missense_variant	MODERATE	BRCA1	ENSG00000012048	CM020399&rs80356915	deleterious(0.01)	probably_damaging(0.989)	G:4.118e-05	G:0	G:4.122e-05	G:0	G:0	G:5.998e-05	G:0	uncertain_significance&not_provided&pathogenic	Infiltrating Ductal Carcinoma	[Not Available]	eur	None
BRCA1	BRCA	41245390	ENST00000471181	17:g.41245390C>T	0/1:22,21:43:99:601,0,711	17	41245390	C	T	missense_variant	ENST00000471181:c.2390C>T	ENSP00000418960:p.E720K	missense_variant	PM2,PM5,PP2	NA	5	0	5	Uncertain Significance	Uncertain Significance	Likely Pathogenic	Familial cancer of breast;Breast-ovarian cancer, familial 1;Hereditary cancer-predisposing syndrome	PM2(Low/absent allele frequency None<=0.0005) -- PM5(Peptide change at the same location of a known pathogenic change) -- PP2(Missense variant in gene from gene list)	T	missense_variant	MODERATE	BRCA1	ENSG00000012048	CM990288&rs80356875&COSM3819700&COSM3819699	tolerated(0.08)	benign(0.443)	T:1.647e-05	T:0	T:1.65e-05	T:0	T:0	T:2.999e-05	T:0	uncertain_significance&not_provided&pathogenic	Infiltrating Lobular Carcinoma	[Not Available]	eur	None
BRCA1	BRCA	41246215	ENST00000471181	17:g.41246215C>G	0/1:31,56:87:99:1685,0,851	17	41246215	C	G	missense_variant	ENST00000471181:c.1565C>G	ENSP00000418960:p.E445Q	missense_variant	PM2,PM5,PP2,PP3	NA	6	0	6	Uncertain Significance	Likely Pathogenic	Likely Pathogenic	Familial cancer of breast;Breast-ovarian cancer, familial 1;Hereditary cancer-predisposing syndrome;not specified	PM2(Low/absent allele frequency None<=0.0005) -- PM5(Peptide change at the same location of a known pathogenic change) -- PP2(Missense variant in gene from gene list) -- PP3(Multiple (>=2) in silico predictions of deliterious effect=SIFT:0.01<0.05|PolyPhen:0.989>0.432)	G	missense_variant	MODERATE	BRCA1	ENSG00000012048	CM020399&rs80356915	deleterious(0.01)	probably_damaging(0.989)	G:4.118e-05	G:0	G:4.122e-05	G:0	G:0	G:5.998e-05	G:0	uncertain_significance&not_provided&pathogenic	Infiltrating Ductal Carcinoma	[Not Available]	eur	None
BRCA1	CESC	41243514	ENST00000471181	17:g.41243514T>A	0/1:25,19:44:99:535,0,731	17	41243514	T	A	missense_variant	ENST00000471181:c.4266T>A	ENSP00000418960:p.E1345V	missense_variant	PM2,PM5,PP2	NA	5	0	5	NA	Uncertain Significance	Likely Pathogenic	NA	PM2(Low/absent allele frequency None<=0.0005) -- PM5(Peptide change at the same location of a known pathogenic change) -- PP2(Missense variant in gene from gene list)	A	missense_variant	MODERATE	BRCA1	ENSG00000012048	rs745638837&CD076754	deleterious(0)	possibly_damaging(0.466)	A:8.237e-06	A:0	A:8.24e-06	A:0	A:0	A:1.499e-05	A:0	NA	Mucinous Adenocarcinoma of Endocervical Type	G2	eur	None
BRCA1	HNSC	41246164	ENST00000471181	17:g.41246164C>T	0/1:87,82:169:99:2229,0,2499	17	41246164	C	T	missense_variant	ENST00000471181:c.1616C>T	ENSP00000418960:p.G462R	missense_variant	PM2,PM5,PP2,PP3	NA	6	0	6	Uncertain Significance	Likely Pathogenic	Likely Pathogenic	Familial cancer of breast;Breast-ovarian cancer, familial 1;Hereditary cancer-predisposing syndrome;Breast and/or ovarian cancer;not specified	PM2(Low/absent allele frequency None<=0.0005) -- PM5(Peptide change at the same location of a known pathogenic change) -- PP2(Missense variant in gene from gene list) -- PP3(Multiple (>=2) in silico predictions of deliterious effect=SIFT:0.03<0.05|PolyPhen:1.0>0.432)	T	missense_variant	MODERATE	BRCA1	ENSG00000012048	CM107497&rs80357221	deleterious(0.03)	probably_damaging(1)	T:3.295e-05	T:9.625e-05	T:3.296e-05	T:0	T:0	T:4.496e-05	T:0	uncertain_significance&not_provided	Head & Neck Squamous Cell Carcinoma	G2	eur	None
BRCA1	KIRC	41215920	ENST00000471181	17:g.41215920G>A	0/1:132,129:261:99:3385,0,2768	17	41215920	G	A	missense_variant	ENST00000471181:c.5418G>A	ENSP00000418960:p.A1729V	missense_variant	PM2,PM5,PP2	NA	5	0	5	uncertain_significance	Uncertain Significance	Likely Pathogenic	NA	PM2(Low/absent allele frequency None<=0.0005) -- PM5(Peptide change at the same location of a known pathogenic change) -- PP2(Missense variant in gene from gene list)	A	missense_variant	MODERATE	BRCA1	ENSG00000012048	CM950153&rs28897696&CM065004	deleterious(0)	probably_damaging(0.963)	A:3.295e-05&T:2.471e-05	A:0.000389&T:0	A:3.316e-05&T:2.487e-05	A:0&T:0	A:0&T:0	A:0&T:3.016e-05	A:0&T:0	uncertain_significance&pathogenic	Kidney Clear Cell Renal Carcinoma	G3	afr	None
BRCA1	KIRC	41246584	ENST00000471181	17:g.41246584C>G	0/1:165,126:291:99:4252,0,5662	17	41246584	C	G	missense_variant	ENST00000471181:c.1196C>G	ENSP00000418960:p.A322P	missense_variant	PM2,PM5,PP2,PP3	NA	6	0	6	Likely Benign	Likely Pathogenic	Likely Pathogenic	NA	PM2(Low/absent allele frequency None<=0.0005) -- PM5(Peptide change at the same location of a known pathogenic change) -- PP2(Missense variant in gene from gene list) -- PP3(Multiple (>=2) in silico predictions of deliterious effect=SIFT:0.03<0.05|PolyPhen:0.732>0.432)	G	missense_variant	MODERATE	BRCA1	ENSG00000012048	rs273903794&CD020555&rs80357252	deleterious(0.03)	possibly_damaging(0.732)	G:2.471e-05	G:0	G:2.471e-05	G:0	G:0	G:4.495e-05	G:0	not_provided&pathogenic&uncertain_significance&not_provided&likely_benign	Kidney Clear Cell Renal Carcinoma	G3	eur	None
BRCA1	KIRP	41197783	ENST00000471181	17:g.41197783C>T	0/1:32,37:69:99:1036,0,904	17	41197783	C	T	missense_variant	ENST00000471181:c.5799C>T	ENSP00000418960:p.R1856Q	missense_variant	PM2,PM5,PP2,PP3	NA	6	0	6	uncertain_significance	Likely Pathogenic	Likely Pathogenic	NA	PM2(Low/absent allele frequency None<=0.0005) -- PM5(Peptide change at the same location of a known pathogenic change) -- PP2(Missense variant in gene from gene list) -- PP3(Multiple (>=2) in silico predictions of deliterious effect=SIFT:0.01<0.05|PolyPhen:0.981>0.432)	T	missense_variant	MODERATE	BRCA1	ENSG00000012048	rs273902776&COSM1563822	deleterious(0.01)	probably_damaging(0.981)	T:2.471e-05	T:9.612e-05	T:2.472e-05	T:0.0001156	T:0	T:1.499e-05	T:0	uncertain_significance&not_provided	Kidney Papillary Renal Cell Carcinoma	[Not Available]	eur	None
BRCA1	LGG	41243706	ENST00000471181	17:g.41243706T>G	0/1:94,80:174:99:2328,0,2886	17	41243706	T	G	missense_variant	ENST00000471181:c.4074T>G	ENSP00000418960:p.Q1281P	missense_variant	PM2,PM5,PP2	NA	5	0	5	Uncertain Significance	Uncertain Significance	Likely Pathogenic	Familial cancer of breast;Breast-ovarian cancer, familial 1	PM2(Low/absent allele frequency None<=0.0005) -- PM5(Peptide change at the same location of a known pathogenic change) -- PP2(Missense variant in gene from gene list)	G	missense_variant	MODERATE	BRCA1	ENSG00000012048	rs80357483	tolerated(0.26)	possibly_damaging(0.713)	G:8.236e-06	G:0	G:8.237e-06	G:0	G:0	G:1.498e-05	G:0	uncertain_significance&not_provided	Astrocytoma	G3	eur	None
BRCA1	LGG	41246215	ENST00000471181	17:g.41246215C>G	0/1:39,43:82:99:1414,0,1254	17	41246215	C	G	missense_variant	ENST00000471181:c.1565C>G	ENSP00000418960:p.E445Q	missense_variant	PM2,PM5,PP2,PP3	NA	6	0	6	Uncertain Significance	Likely Pathogenic	Likely Pathogenic	Familial cancer of breast;Breast-ovarian cancer, familial 1;Hereditary cancer-predisposing syndrome;not specified	PM2(Low/absent allele frequency None<=0.0005) -- PM5(Peptide change at the same location of a known pathogenic change) -- PP2(Missense variant in gene from gene list) -- PP3(Multiple (>=2) in silico predictions of deliterious effect=SIFT:0.01<0.05|PolyPhen:0.989>0.432)	G	missense_variant	MODERATE	BRCA1	ENSG00000012048	CM020399&rs80356915	deleterious(0.01)	probably_damaging(0.989)	G:4.118e-05	G:0	G:4.122e-05	G:0	G:0	G:5.998e-05	G:0	uncertain_significance&not_provided&pathogenic	Oligodendroglioma	G3	eur	None
BRCA1	LUAD	41243575	ENST00000471181	17:g.41243575T>A	0/1:55,62:117:99:1793,0,1656	17	41243575	T	A	missense_variant	ENST00000471181:c.4205T>A	ENSP00000418960:p.R1325W	missense_variant	PM2,PM5,PP2,PP3	NA	6	0	6	not_provided	Likely Pathogenic	Likely Pathogenic	NA	PM2(Low/absent allele frequency None<=0.0005) -- PM5(Peptide change at the same location of a known pathogenic change) -- PP2(Missense variant in gene from gene list) -- PP3(Multiple (>=2) in silico predictions of deliterious effect=SIFT:0.01<0.05|PolyPhen:0.613>0.432)	A	missense_variant	MODERATE	BRCA1	ENSG00000012048	CD119482&rs80357904	deleterious(0.01)	possibly_damaging(0.613)	NA	NA	NA	NA	NA	NA	NA	not_provided&pathogenic	Lung Adenocarcinoma	[Not Available]	afr	Significant
BRCA1	LUSC	41246164	ENST00000471181	17:g.41246164C>T	0/1:88,82:170:99:2262,0,2733	17	41246164	C	T	missense_variant	ENST00000471181:c.1616C>T	ENSP00000418960:p.G462R	missense_variant	PM2,PM5,PP2,PP3	NA	6	0	6	Uncertain Significance	Likely Pathogenic	Likely Pathogenic	Familial cancer of breast;Breast-ovarian cancer, familial 1;Hereditary cancer-predisposing syndrome;Breast and/or ovarian cancer;not specified	PM2(Low/absent allele frequency None<=0.0005) -- PM5(Peptide change at the same location of a known pathogenic change) -- PP2(Missense variant in gene from gene list) -- PP3(Multiple (>=2) in silico predictions of deliterious effect=SIFT:0.03<0.05|PolyPhen:1.0>0.432)	T	missense_variant	MODERATE	BRCA1	ENSG00000012048	CM107497&rs80357221	deleterious(0.03)	probably_damaging(1)	T:3.295e-05	T:9.625e-05	T:3.296e-05	T:0	T:0	T:4.496e-05	T:0	uncertain_significance&not_provided	Lung Squamous Cell Carcinoma	[Not Available]	afr	Significant
BRCA1	LUSC	41243923	ENST00000471181	17:g.41243923A>C	0/1:22,25:47:99:810,0,676	17	41243923	A	C	missense_variant	ENST00000471181:c.3857A>C	ENSP00000418960:p.L1209V	missense_variant	PM2,PM5,PP2,PP3	NA	6	0	6	Uncertain Significance	Likely Pathogenic	Likely Pathogenic	Hereditary breast and ovarian cancer syndrome;BRCA1 and BRCA2 Hereditary Breast and Ovarian Cancer;Breast-ovarian cancer, familial 1;Hereditary cancer-predisposing syndrome	PM2(Low/absent allele frequency None<=0.0005) -- PM5(Peptide change at the same location of a known pathogenic change) -- PP2(Missense variant in gene from gene list) -- PP3(Multiple (>=2) in silico predictions of deliterious effect=SIFT:0.01<0.05|PolyPhen:0.981>0.432)	C	missense_variant	MODERATE	BRCA1	ENSG00000012048	rs273900711&rs387906564	deleterious(0.01)	probably_damaging(0.981)	C:1.647e-05	C:0	C:1.652e-05	C:0.0002332	C:0	C:0	C:0	uncertain_significance&not_provided	Lung Squamous Cell Carcinoma	[Not Available]	asian	None
BRCA1	MESO	41215917	ENST00000471181	17:g.41215917C>T	0/1:38,31:69:99:804,0,1137	17	41215917	C	T	missense_variant	ENST00000471181:c.5421C>T	ENSP00000418960:p.G1730E	missense_variant	PM2,PM5,PP2	NA	5	0	5	not_provided	Uncertain Significance	Likely Pathogenic	NA	PM2(Low/absent allele frequency None<=0.0005) -- PM5(Peptide change at the same location of a known pathogenic change) -- PP2(Missense variant in gene from gene list)	T	missense_variant	MODERATE	BRCA1	ENSG00000012048	CD984080&rs80357874	deleterious(0)	probably_damaging(1)	NA	NA	NA	NA	NA	NA	NA	not_provided&pathogenic	Sarcomatoid mesothelioma	[Not Available]	eur	None
BRCA1	PCPG	41256182	ENST00000471181	17:g.41256182C>T	0/1:100,70:170:99:1880,0,2623	17	41256182	C	T	missense_variant	ENST00000471181:c.630C>T	ENSP00000418960:p.R133H	missense_variant	PM2,PM5,PP2,PP3	NA	6	0	6	Likely Benign	Likely Pathogenic	Likely Pathogenic	NA	PM2(Low/absent allele frequency None<=0.0005) -- PM5(Peptide change at the same location of a known pathogenic change) -- PP2(Missense variant in gene from gene list) -- PP3(Multiple (>=2) in silico predictions of deliterious effect=PolyPhen:0.875>0.432|SIFT:0.01<0.05|PolyPhen:0.928>0.432)	T	missense_variant	MODERATE	BRCA1	ENSG00000012048	rs80357357	deleterious(0)	possibly_damaging(0.875)	NA	NA	NA	NA	NA	NA	NA	not_provided&likely_benign	Pheochromocytoma	[Not Available]	afr	Suggestive
BRCA1	SKCM	41246164	ENST00000471181	17:g.41246164C>T	0/1:70,43:113:99:1144,0,2232	17	41246164	C	T	missense_variant	ENST00000471181:c.1616C>T	ENSP00000418960:p.G462R	missense_variant	PM2,PM5,PP2,PP3	NA	6	0	6	Uncertain Significance	Likely Pathogenic	Likely Pathogenic	Familial cancer of breast;Breast-ovarian cancer, familial 1;Hereditary cancer-predisposing syndrome;Breast and/or ovarian cancer;not specified	PM2(Low/absent allele frequency None<=0.0005) -- PM5(Peptide change at the same location of a known pathogenic change) -- PP2(Missense variant in gene from gene list) -- PP3(Multiple (>=2) in silico predictions of deliterious effect=SIFT:0.03<0.05|PolyPhen:1.0>0.432)	T	missense_variant	MODERATE	BRCA1	ENSG00000012048	CM107497&rs80357221	deleterious(0.03)	probably_damaging(1)	T:3.295e-05	T:9.625e-05	T:3.296e-05	T:0	T:0	T:4.496e-05	T:0	uncertain_significance&not_provided			eur	None
BRCA1	STAD	41197783	ENST00000471181	17:g.41197783C>T	0/1:14,16:30:99:434,0,355	17	41197783	C	T	missense_variant	ENST00000471181:c.5799C>T	ENSP00000418960:p.R1856Q	missense_variant	PM2,PM5,PP2,PP3	NA	6	0	6	uncertain_significance	Likely Pathogenic	Likely Pathogenic	NA	PM2(Low/absent allele frequency None<=0.0005) -- PM5(Peptide change at the same location of a known pathogenic change) -- PP2(Missense variant in gene from gene list) -- PP3(Multiple (>=2) in silico predictions of deliterious effect=SIFT:0.01<0.05|PolyPhen:0.981>0.432)	T	missense_variant	MODERATE	BRCA1	ENSG00000012048	rs273902776&COSM1563822	deleterious(0.01)	probably_damaging(0.981)	T:2.471e-05	T:9.612e-05	T:2.472e-05	T:0.0001156	T:0	T:1.499e-05	T:0	uncertain_significance&not_provided	Stomach, Adenocarcinoma, Diffuse Type	G3	asian	None
BRCA1	TGCT	41243706	ENST00000471181	17:g.41243706T>G	0/1:53,58:111:99:1482,0,1681	17	41243706	T	G	missense_variant	ENST00000471181:c.4074T>G	ENSP00000418960:p.Q1281P	missense_variant	PM2,PM5,PP2	NA	5	0	5	Uncertain Significance	Uncertain Significance	Likely Pathogenic	Familial cancer of breast;Breast-ovarian cancer, familial 1	PM2(Low/absent allele frequency None<=0.0005) -- PM5(Peptide change at the same location of a known pathogenic change) -- PP2(Missense variant in gene from gene list)	G	missense_variant	MODERATE	BRCA1	ENSG00000012048	rs80357483	tolerated(0.26)	possibly_damaging(0.713)	G:8.236e-06	G:0	G:8.237e-06	G:0	G:0	G:1.498e-05	G:0	uncertain_significance&not_provided	Seminoma; NOS	[Not Available]	afr	None
BRCA2	BLCA	32972574	ENST00000544455	13:g.32972574C>T	0/1:41,32:73:99:1085,0,1206,.,.,.	13	32972574	C	T	stop_gained	ENST00000544455:c.10151C>T	ENSP00000439902:p.Y3308*	stop_gained	PM2,PM5,PS1,PVS1	BMC1,BSC1	19	8	11	Benign	Likely Pathogenic	Pathogenic	not specified;Breast-ovarian cancer, familial 2;Hereditary cancer-predisposing syndrome;Hereditary breast and ovarian cancer syndrome	PVS1(stop_gained in susceptible gene BRCA2) -- PS1(Peptide change is known pathogenic) -- PM2(Low/absent allele frequency None<=0.0005) -- PM5(Peptide change at the same location of a known pathogenic change) -- BSC1(Peptide change is known benign) -- BMC1(Peptide change at the same location of a known benign change)	G	stop_gained	HIGH	BRCA2	ENSG00000139618	rs4987049&CM065034&COSM432325&COSM432324	NA	NA	T:8.236e-05&G:1.647e-05	T:0.0009641&G:0	T:8.246e-05&G:1.649e-05	T:0&G:0	T:0&G:0	T:0&G:2.999e-05	T:0&G:0	uncertain_significance&benign&likely_benign&pathogenic	Muscle invasive urothelial carcinoma (pT2 or above)	High Grade	eur	Significant
BRCA2	BLCA	32972574	ENST00000544455	13:g.32972574C>T	0/1:61,51:112:99:1549,0,1752,.,.,.	13	32972574	C	T	stop_gained	ENST00000544455:c.10151C>T	ENSP00000439902:p.Y3308*	stop_gained	PM2,PM5,PS1,PVS1	BMC1,BSC1	19	8	11	Benign	Likely Pathogenic	Pathogenic	not specified;Breast-ovarian cancer, familial 2;Hereditary cancer-predisposing syndrome;Hereditary breast and ovarian cancer syndrome	PVS1(stop_gained in susceptible gene BRCA2) -- PS1(Peptide change is known pathogenic) -- PM2(Low/absent allele frequency None<=0.0005) -- PM5(Peptide change at the same location of a known pathogenic change) -- BSC1(Peptide change is known benign) -- BMC1(Peptide change at the same location of a known benign change)	G	stop_gained	HIGH	BRCA2	ENSG00000139618	rs4987049&CM065034&COSM432325&COSM432324	NA	NA	T:8.236e-05&G:1.647e-05	T:0.0009641&G:0	T:8.246e-05&G:1.649e-05	T:0&G:0	T:0&G:0	T:0&G:2.999e-05	T:0&G:0	uncertain_significance&benign&likely_benign&pathogenic	Muscle invasive urothelial carcinoma (pT2 or above)	High Grade	eur	None
BRCA2	BRCA	32913898	ENST00000544455	13:g.32913898A>C	0/1:61,65:126:99:2164,0,1896	13	32913898	A	C	missense_variant	ENST00000544455:c.5633A>C	ENSP00000439902:p.Q1802H	missense_variant	PM2,PM5,PP2,PP3	NA	6	0	6	Uncertain Significance	Likely Pathogenic	Likely Pathogenic	not specified;Hereditary cancer-predisposing syndrome	PM2(Low/absent allele frequency None<=0.0005) -- PM5(Peptide change at the same location of a known pathogenic change) -- PP2(Missense variant in gene from gene list) -- PP3(Multiple (>=2) in silico predictions of deliterious effect=SIFT:0.03<0.05|PolyPhen:0.992>0.432)	C	missense_variant	MODERATE	BRCA2	ENSG00000139618	rs139302211	deleterious(0.03)	probably_damaging(0.992)	C:2.471e-05	C:9.728e-05	C:2.478e-05	C:0	C:0	C:3.005e-05	C:0	uncertain_significance	Infiltrating Ductal Carcinoma	[Not Available]	afr	None
BRCA2	CESC	32945177	ENST00000544455	13:g.32945177C>A	0/1:18,26:44:99:693,0,435	13	32945177	C	A	missense_variant	ENST00000544455:c.8799C>A	ENSP00000439902:p.Q2858K	missense_variant	PM2,PM5,PP2,PP3	NA	6	0	6	Uncertain Significance	Likely Pathogenic	Likely Pathogenic	Familial cancer of breast;Breast-ovarian cancer, familial 2;Hereditary cancer-predisposing syndrome;not specified	PM2(Low/absent allele frequency None<=0.0005) -- PM5(Peptide change at the same location of a known pathogenic change) -- PP2(Missense variant in gene from gene list) -- PP3(Multiple (>=2) in silico predictions of deliterious effect=SIFT:0.03<0.05|PolyPhen:0.886>0.432)	A	missense_variant	MODERATE	BRCA2	ENSG00000139618	CM994686&rs80359112	deleterious(0.03)	possibly_damaging(0.886)	NA	NA	NA	NA	NA	NA	NA	uncertain_significance&not_provided&pathogenic	Cervical Squamous Cell Carcinoma	G3	eur	None
BRCA2	CESC	32972574	ENST00000544455	13:g.32972574C>T	0/2:42,42:84:99:1194,.,.,0,.,1217	13	32972574	C	T	stop_gained	ENST00000544455:c.10151C>T	ENSP00000439902:p.Y3308*	stop_gained	PM2,PM5,PS1,PVS1	BMC1,BSC1	19	8	11	Benign	Likely Pathogenic	Pathogenic	not specified;Breast-ovarian cancer, familial 2;Hereditary cancer-predisposing syndrome;Hereditary breast and ovarian cancer syndrome	PVS1(stop_gained in susceptible gene BRCA2) -- PS1(Peptide change is known pathogenic) -- PM2(Low/absent allele frequency None<=0.0005) -- PM5(Peptide change at the same location of a known pathogenic change) -- BSC1(Peptide change is known benign) -- BMC1(Peptide change at the same location of a known benign change)	G	downstream_gene_variant	MODIFIER	N4BP2L1	ENSG00000139597	rs4987049&CM065034&COSM432325&COSM432324	NA	NA	T:8.236e-05&G:1.647e-05	T:0.0009641&G:0	T:8.246e-05&G:1.649e-05	T:0&G:0	T:0&G:0	T:0&G:2.999e-05	T:0&G:0	uncertain_significance&benign&likely_benign&pathogenic	Cervical Squamous Cell Carcinoma	G1	amr	None
BRCA2	CESC	32954049	ENST00000544455	13:g.32954049C>T	0/1:38,39:77:99:1035,0,973	13	32954049	C	T	missense_variant	ENST00000544455:c.9343C>T	ENSP00000439902:p.P3039L	missense_variant	PM2,PM5,PP2	NA	5	0	5	not provided	Uncertain Significance	Likely Pathogenic	Familial cancer of breast;Breast-ovarian cancer, familial 2;Hereditary cancer-predisposing syndrome;not specified	PM2(Low/absent allele frequency None<=0.0005) -- PM5(Peptide change at the same location of a known pathogenic change) -- PP2(Missense variant in gene from gene list)	T	missense_variant&splice_region_variant	MODERATE	BRCA2	ENSG00000139618	rs80359167&CS020529	deleterious(0.03)	benign(0.033)	T:8.239e-05&G:8.239e-06	T:0.000201&G:0	T:8.645e-05&G:8.645e-06	T:0&G:0	T:0&G:0	T:4.774e-05&G:1.591e-05	T:0&G:0	uncertain_significance&likely_benign	Cervical Squamous Cell Carcinoma	G3	eur	None
BRCA2	COAD	32912715	ENST00000544455	13:g.32912715A>G	0/1:25,35:60:99:907,0,696	13	32912715	A	G	missense_variant	ENST00000544455:c.4450A>G	ENSP00000439902:p.Q1408R	missense_variant	PM2,PM5,PP2	NA	5	0	5	not_provided	Uncertain Significance	Likely Pathogenic	NA	PM2(Low/absent allele frequency None<=0.0005) -- PM5(Peptide change at the same location of a known pathogenic change) -- PP2(Missense variant in gene from gene list)	G	missense_variant	MODERATE	BRCA2	ENSG00000139618	CD085807&rs397507712&rs762778002	tolerated(0.13)	possibly_damaging(0.747)	G:8.243e-06	G:0	G:8.338e-06	G:0	G:0	G:1.511e-05	G:0	not_provided	Colon Adenocarcinoma	[Not Available]	eur	None
BRCA2	HNSC	32931943	ENST00000544455	13:g.32931943A>G	0/1:32,39:71:99:1265,0,898	13	32931943	A	G	missense_variant	ENST00000544455:c.7909A>G	ENSP00000439902:p.Q2561R	missense_variant	PM2,PM5,PP2	NA	5	0	5	Uncertain Significance	Uncertain Significance	Likely Pathogenic	Hereditary breast and ovarian cancer syndrome;BRCA1 and BRCA2 Hereditary Breast and Ovarian Cancer;Hereditary cancer-predisposing syndrome;Breast-ovarian cancer, familial 2	PM2(Low/absent allele frequency None<=0.0005) -- PM5(Peptide change at the same location of a known pathogenic change) -- PP2(Missense variant in gene from gene list)	G	missense_variant	MODERATE	BRCA2	ENSG00000139618	rs55647716	tolerated(0.07)	possibly_damaging(0.851)	NA	NA	NA	NA	NA	NA	NA	NA	Head & Neck Squamous Cell Carcinoma	G2	afr	None
BRCA2	HNSC	32910586	ENST00000544455	13:g.32910586A>G	0/1:14,15:29:99:517,0,401	13	32910586	A	G	synonymous_variant	ENST00000544455:c.2321A>G	ENSP00000439902:p.L698	synonymous_variant	PM2,PM5,PS1	BSC1	11	6	5	Benign	Likely Pathogenic	Likely Pathogenic	not specified;Hereditary cancer-predisposing syndrome;Hereditary breast and ovarian cancer syndrome;BRCA1 and BRCA2 Hereditary Breast and Ovarian Cancer	PS1(Peptide change is known pathogenic) -- PM2(Low/absent allele frequency None<=0.0005) -- PM5(Peptide change at the same location of a known pathogenic change) -- BSC1(Peptide change is known benign)	G	synonymous_variant	LOW	BRCA2	ENSG00000139618	rs28897714&rs80359323	NA	NA	G:8.237e-06	G:0	G:8.29e-06	G:0	G:0	G:1.504e-05	G:0	benign&likely_benign&not_provided&pathogenic	Head & Neck Squamous Cell Carcinoma	G3	eur	None
BRCA2	KIRC	32930688	ENST00000544455	13:g.32930688G>C	0/1:58,64:122:99:2271,0,1761,.,.,.	13	32930688	G	C	missense_variant	ENST00000544455:c.7786G>C	ENSP00000439902:p.R2520Q	missense_variant	PM2,PM5,PP2	NA	5	0	5	Uncertain Significance	Uncertain Significance	Likely Pathogenic	Hereditary breast and ovarian cancer syndrome;BRCA1 and BRCA2 Hereditary Breast and Ovarian Cancer;Hereditary cancer-predisposing syndrome	PM2(Low/absent allele frequency None<=0.0005) -- PM5(Peptide change at the same location of a known pathogenic change) -- PP2(Missense variant in gene from gene list)	C	missense_variant	MODERATE	BRCA2	ENSG00000139618	COSM1366471&COSM1366470	deleterious(0)	probably_damaging(0.983)	NA	NA	NA	NA	NA	NA	NA	NA	Kidney Clear Cell Renal Carcinoma	G3	eur	None
BRCA2	KIRP	32893253	ENST00000544455	13:g.32893253C>T	0/1:67,47:114:99:1189,0,2028	13	32893253	C	T	missense_variant	ENST00000544455:c.334C>T	ENSP00000439902:p.S36F	missense_variant	PM2,PM5,PP2,PP3	NA	6	0	6	Uncertain Significance	Likely Pathogenic	Likely Pathogenic	not specified;not specified	PM2(Low/absent allele frequency None<=0.0005) -- PM5(Peptide change at the same location of a known pathogenic change) -- PP2(Missense variant in gene from gene list) -- PP3(Multiple (>=2) in silico predictions of deliterious effect=SIFT:0.02<0.05|PolyPhen:0.483>0.432)	T	missense_variant	MODERATE	BRCA2	ENSG00000139618	rs730881554	deleterious(0.02)	possibly_damaging(0.483)	T:1.647e-05	T:0.0001006	T:1.659e-05	T:0	T:0	T:1.505e-05	T:0	uncertain_significance	Kidney Papillary Renal Cell Carcinoma	[Not Available]	afr	None
BRCA2	LGG	32911328	ENST00000544455	13:g.32911328G>C	0/1:27,34:61:99:1230,0,954	13	32911328	G	C	missense_variant	ENST00000544455:c.3063G>C	ENSP00000439902:p.D946H	missense_variant	PM2,PM5,PP2,PP3	NA	6	0	6	Uncertain Significance	Likely Pathogenic	Likely Pathogenic	Breast-ovarian cancer, familial 2;Hereditary cancer-predisposing syndrome	PM2(Low/absent allele frequency None<=0.0005) -- PM5(Peptide change at the same location of a known pathogenic change) -- PP2(Missense variant in gene from gene list) -- PP3(Multiple (>=2) in silico predictions of deliterious effect=SIFT:0.01<0.05|PolyPhen:0.94>0.432)	C	missense_variant	MODERATE	BRCA2	ENSG00000139618	CD118429&CD982501&rs80359358&rs80358534	deleterious(0.01)	probably_damaging(0.94)	C:8.237e-06	C:0	C:8.287e-06	C:0	C:0	C:1.507e-05	C:0	not_provided&pathogenic&uncertain_significance	Astrocytoma	G2	eur	None
BRCA2	LGG	32930688	ENST00000544455	13:g.32930688G>C	0/2:144,150:294:99:4407,.,.,0,.,4242	13	32930688	G	C	missense_variant	ENST00000544455:c.7786G>C	ENSP00000439902:p.R2520Q	missense_variant	PM2,PM5,PP2	NA	5	0	5	Uncertain Significance	Uncertain Significance	Likely Pathogenic	Hereditary breast and ovarian cancer syndrome;BRCA1 and BRCA2 Hereditary Breast and Ovarian Cancer;Hereditary cancer-predisposing syndrome	PM2(Low/absent allele frequency None<=0.0005) -- PM5(Peptide change at the same location of a known pathogenic change) -- PP2(Missense variant in gene from gene list)	A	missense_variant	MODERATE	BRCA2	ENSG00000139618	COSM1366471&COSM1366470	deleterious(0)	possibly_damaging(0.848)	NA	NA	NA	NA	NA	NA	NA	NA	Oligodendroglioma	G2	eur	None
BRCA2	LIHC	32913397	ENST00000544455	13:g.32913397G>T	0/1:47,28:75:99:626,0,1314	13	32913397	G	T	missense_variant	ENST00000544455:c.5132G>T	ENSP00000439902:p.L1635F	missense_variant	PM2,PM5,PP2	NA	5	0	5	Uncertain Significance	Uncertain Significance	Likely Pathogenic	Breast-ovarian cancer, familial 2;Breast-ovarian cancer, familial 2	PM2(Low/absent allele frequency None<=0.0005) -- PM5(Peptide change at the same location of a known pathogenic change) -- PP2(Missense variant in gene from gene list)	T	missense_variant	MODERATE	BRCA2	ENSG00000139618	rs397507342	tolerated(0.14)	possibly_damaging(0.477)	T:8.239e-06	T:0	T:8.375e-06	T:0	T:0	T:1.521e-05	T:0	uncertain_significance	Hepatocellular Carcinoma	G2	eur	None
BRCA2	LUAD	32913557	ENST00000544455	13:g.32913557G>A	0/1:34,31:65:99:953,0,1131	13	32913557	G	A	missense_variant	ENST00000544455:c.5292G>A	ENSP00000439902:p.A1689T	missense_variant	PM2,PM5,PP2	NA	5	0	5	NA	Uncertain Significance	Likely Pathogenic	NA	PM2(Low/absent allele frequency None<=0.0005) -- PM5(Peptide change at the same location of a known pathogenic change) -- PP2(Missense variant in gene from gene list)	A	missense_variant	MODERATE	BRCA2	ENSG00000139618	CX044201&rs767200163	deleterious(0)	benign(0.388)	A:8.244e-06	A:0	A:8.423e-06	A:0	A:0	A:1.523e-05	A:0	NA	Lung Adenocarcinoma	[Not Available]	eur	None
BRCA2	MESO	32930688	ENST00000544455	13:g.32930688G>C	0/2:64,64:128:99:1766,.,.,0,.,1971	13	32930688	G	C	missense_variant	ENST00000544455:c.7786G>C	ENSP00000439902:p.R2520Q	missense_variant	PM2,PM5,PP2	NA	5	0	5	Uncertain Significance	Uncertain Significance	Likely Pathogenic	Hereditary breast and ovarian cancer syndrome;BRCA1 and BRCA2 Hereditary Breast and Ovarian Cancer;Hereditary cancer-predisposing syndrome	PM2(Low/absent allele frequency None<=0.0005) -- PM5(Peptide change at the same location of a known pathogenic change) -- PP2(Missense variant in gene from gene list)	A	missense_variant	MODERATE	BRCA2	ENSG00000139618	COSM1366471&COSM1366470	deleterious(0)	possibly_damaging(0.848)	NA	NA	NA	NA	NA	NA	NA	NA	Epithelioid mesothelioma	[Not Available]	eur	None
BRCA2	PRAD	32913898	ENST00000544455	13:g.32913898A>C	0/1:43,31:74:99:1054,0,1306	13	32913898	A	C	missense_variant	ENST00000544455:c.5633A>C	ENSP00000439902:p.Q1802H	missense_variant	PM2,PM5,PP2,PP3	NA	6	0	6	Uncertain Significance	Likely Pathogenic	Likely Pathogenic	not specified;Hereditary cancer-predisposing syndrome	PM2(Low/absent allele frequency None<=0.0005) -- PM5(Peptide change at the same location of a known pathogenic change) -- PP2(Missense variant in gene from gene list) -- PP3(Multiple (>=2) in silico predictions of deliterious effect=SIFT:0.03<0.05|PolyPhen:0.992>0.432)	C	missense_variant	MODERATE	BRCA2	ENSG00000139618	rs139302211	deleterious(0.03)	probably_damaging(0.992)	C:2.471e-05	C:9.728e-05	C:2.478e-05	C:0	C:0	C:3.005e-05	C:0	uncertain_significance	Prostate Adenocarcinoma Acinar Type	[Not Available]	eur	None
BRCA2	PRAD	32954035	ENST00000544455	13:g.32954035G>C	0/1:26,17:43:99:518,0,852	13	32954035	G	C	missense_variant	ENST00000544455:c.9329G>C	ENSP00000439902:p.Q3034H	missense_variant	PM2,PM5,PP2,PP3	NA	6	0	6	NA	Likely Pathogenic	Likely Pathogenic	NA	PM2(Low/absent allele frequency None<=0.0005) -- PM5(Peptide change at the same location of a known pathogenic change) -- PP2(Missense variant in gene from gene list) -- PP3(Multiple (>=2) in silico predictions of deliterious effect=PolyPhen:0.892>0.432|SIFT:0.01<0.05|PolyPhen:0.939>0.432)	C	missense_variant	MODERATE	BRCA2	ENSG00000139618	NA	deleterious(0)	possibly_damaging(0.892)	NA	NA	NA	NA	NA	NA	NA	NA	Prostate Adenocarcinoma Acinar Type	[Not Available]	afr	None
BRCA2	PRAD	32954049	ENST00000544455	13:g.32954049C>T	0/1:15,8:23:99:239,0,436	13	32954049	C	T	missense_variant	ENST00000544455:c.9343C>T	ENSP00000439902:p.P3039L	missense_variant	PM2,PM5,PP2	NA	5	0	5	not provided	Uncertain Significance	Likely Pathogenic	Familial cancer of breast;Breast-ovarian cancer, familial 2;Hereditary cancer-predisposing syndrome;not specified	PM2(Low/absent allele frequency None<=0.0005) -- PM5(Peptide change at the same location of a known pathogenic change) -- PP2(Missense variant in gene from gene list)	T	missense_variant&splice_region_variant	MODERATE	BRCA2	ENSG00000139618	rs80359167&CS020529	deleterious(0.03)	benign(0.033)	T:8.239e-05&G:8.239e-06	T:0.000201&G:0	T:8.645e-05&G:8.645e-06	T:0&G:0	T:0&G:0	T:4.774e-05&G:1.591e-05	T:0&G:0	uncertain_significance&likely_benign	Prostate Adenocarcinoma Acinar Type	[Not Available]	eur	None
BRCA2	SARC	32914707	ENST00000544455	13:g.32914707C>G	0/1:41,27:68:99:854,0,1292	13	32914707	C	G	missense_variant	ENST00000544455:c.6442C>G	ENSP00000439902:p.S2072C	missense_variant	PM2,PM5,PP2	NA	5	0	5	Uncertain Significance	Uncertain Significance	Likely Pathogenic	Breast-ovarian cancer, familial 2;Familial cancer of breast;not specified;AllHighlyPenetrant;Hereditary cancer-predisposing syndrome	PM2(Low/absent allele frequency None<=0.0005) -- PM5(Peptide change at the same location of a known pathogenic change) -- PP2(Missense variant in gene from gene list)	G	missense_variant	MODERATE	BRCA2	ENSG00000139618	CM023885&rs80358862&COSM231850&COSM231851	deleterious(0)	possibly_damaging(0.891)	A:1.647e-05&G:1.647e-05	A:0&G:0	A:1.659e-05&G:1.659e-05	A:0&G:0	A:0&G:0	A:3.013e-05&G:3.013e-05	A:0&G:0	uncertain_significance&not_provided	Malignant Peripheral Nerve Sheath Tumors (MPNST)	[Not Available]	eur	None
BRCA2	SKCM	32968844	ENST00000544455	13:g.32968844A>G	0/1:27,17:44:99:485,0,584	13	32968844	A	G	missense_variant	ENST00000544455:c.9502A>G	ENSP00000439902:p.Y3092C	missense_variant	PM2,PM5,PP2,PP3	NA	6	0	6	Uncertain significance	Likely Pathogenic	Likely Pathogenic	Hereditary breast and ovarian cancer syndrome;Breast-ovarian cancer, familial 2;Hereditary cancer-predisposing syndrome	PM2(Low/absent allele frequency None<=0.0005) -- PM5(Peptide change at the same location of a known pathogenic change) -- PP2(Missense variant in gene from gene list) -- PP3(Multiple (>=2) in silico predictions of deliterious effect=SIFT:0.02<0.05|PolyPhen:1.0>0.432)	G	missense_variant	MODERATE	BRCA2	ENSG00000139618	CM004194	deleterious(0.02)	probably_damaging(1)	NA	NA	NA	NA	NA	NA	NA	NA			eur	None
BRCA2	SKCM	32954009	ENST00000544455	13:g.32954009C>G	0/1:9,12:21:99:406,0,320	13	32954009	C	G	missense_variant	ENST00000544455:c.9303C>G	ENSP00000439902:p.Q3026E	missense_variant	PM2,PM5,PP2	NA	5	0	5	Uncertain Significance	Uncertain Significance	Likely Pathogenic	Familial cancer of breast;Breast-ovarian cancer, familial 2;Hereditary cancer-predisposing syndrome	PM2(Low/absent allele frequency None<=0.0005) -- PM5(Peptide change at the same location of a known pathogenic change) -- PP2(Missense variant in gene from gene list)	G	missense_variant	MODERATE	BRCA2	ENSG00000139618	CM014522&rs80359159&COSM3468418&COSM3468417	deleterious(0)	possibly_damaging(0.825)	G:1.648e-05	G:0	G:1.695e-05	G:0	G:0	G:3.105e-05	G:0	uncertain_significance&not_provided&pathogenic			eur	None
BRCA2	STAD	32929216	ENST00000544455	13:g.32929216C>T	0/1:8,13:21:99:392,0,238	13	32929216	C	T	missense_variant	ENST00000544455:c.7453C>T	ENSP00000439902:p.P2409L	missense_variant	PM2,PM5,PP2	NA	5	0	5	not_provided	Uncertain Significance	Likely Pathogenic	NA	PM2(Low/absent allele frequency None<=0.0005) -- PM5(Peptide change at the same location of a known pathogenic change) -- PP2(Missense variant in gene from gene list)	T	missense_variant	MODERATE	BRCA2	ENSG00000139618	rs759999459&rs80359643	deleterious(0)	probably_damaging(1)	T:1.647e-05	T:0	T:1.648e-05	T:0	T:0	T:2.998e-05	T:0	not_provided&pathogenic	Stomach, Adenocarcinoma, Diffuse Type	GX	eur	None
BRCA2	UCEC	32890631	ENST00000544455	13:g.32890631T>G	0/1:17,22:39:99:750,0,547	13	32890631	T	G	missense_variant	ENST00000544455:c.261T>G	ENSP00000439902:p.F12V	missense_variant	PM2,PM5,PP2	NA	5	0	5	Uncertain Significance	Uncertain Significance	Likely Pathogenic	Familial cancer of breast;Breast-ovarian cancer, familial 2;Hereditary cancer-predisposing syndrome;not specified	PM2(Low/absent allele frequency None<=0.0005) -- PM5(Peptide change at the same location of a known pathogenic change) -- PP2(Missense variant in gene from gene list)	G	missense_variant	MODERATE	BRCA2	ENSG00000139618	rs80358597	deleterious(0)	benign(0.311)	G:4.118e-05	G:0	G:4.172e-05	G:0	G:0	G:7.613e-05	G:0	uncertain_significance&not_provided	Endometrioid endometrial adenocarcinoma	G1	eur	None
BRCA2	UCEC	32972574	ENST00000544455	13:g.32972574C>T	0/2:30,21:51:99:530,.,.,0,.,807	13	32972574	C	T	stop_gained	ENST00000544455:c.10151C>T	ENSP00000439902:p.Y3308*	stop_gained	PM2,PM5,PS1,PVS1	BMC1,BSC1	19	8	11	Benign	Likely Pathogenic	Pathogenic	not specified;Breast-ovarian cancer, familial 2;Hereditary cancer-predisposing syndrome;Hereditary breast and ovarian cancer syndrome	PVS1(stop_gained in susceptible gene BRCA2) -- PS1(Peptide change is known pathogenic) -- PM2(Low/absent allele frequency None<=0.0005) -- PM5(Peptide change at the same location of a known pathogenic change) -- BSC1(Peptide change is known benign) -- BMC1(Peptide change at the same location of a known benign change)	G	downstream_gene_variant	MODIFIER	N4BP2L1	ENSG00000139597	rs4987049&CM065034&COSM432325&COSM432324	NA	NA	T:8.236e-05&G:1.647e-05	T:0.0009641&G:0	T:8.246e-05&G:1.649e-05	T:0&G:0	T:0&G:0	T:0&G:2.999e-05	T:0&G:0	uncertain_significance&benign&likely_benign&pathogenic	Endometrioid endometrial adenocarcinoma	G2	afr	None
BRCA2	UCEC	32915175	ENST00000544455	13:g.32915175T>C	0/1:16,20:36:99:662,0,467	13	32915175	T	C	missense_variant	ENST00000544455:c.6910T>C	ENSP00000439902:p.V2228A	missense_variant	PM2,PM5,PP2	NA	5	0	5	Uncertain Significance	Uncertain Significance	Likely Pathogenic	Familial cancer of breast;Breast-ovarian cancer, familial 2;Hereditary cancer-predisposing syndrome;not specified	PM2(Low/absent allele frequency None<=0.0005) -- PM5(Peptide change at the same location of a known pathogenic change) -- PP2(Missense variant in gene from gene list)	C	missense_variant	MODERATE	BRCA2	ENSG00000139618	rs80358894	tolerated(0.08)	possibly_damaging(0.848)	C:2.471e-05	C:0	C:2.477e-05	C:0	C:0	C:4.504e-05	C:0	uncertain_significance&not_provided	Endometrioid endometrial adenocarcinoma	G1	eur	None
MUTYH	ACC	45798627	ENST00000372098	1:g.45798627C>T	0/1:40,39:79:99:1106,0,1168	1	45798627	C	T	stop_gained	ENST00000372098:c.592C>T	ENSP00000361170:p.W153*	stop_gained	PM2,PSC1	NA	6	0	6	NA	Likely Pathogenic	Likely Pathogenic	NA	PSC1(stop_gained recessive in gene MUTYH) -- PM2(Low/absent allele frequency None<=0.0005)	T	stop_gained	HIGH	MUTYH	ENSG00000132781	rs762307622	NA	NA	T:4.942e-05	T:0	T:4.959e-05	T:0.0005795	T:0	T:0	T:0.001106	NA	Adrenocortical carcinoma- Usual Type	[Not Available]	eur	Significant
MUTYH	BRCA	45797432	ENST00000372098	1:g.45797432_45797433insG	0/1:22,10	1	45797433	-	G	frameshift_variant	ENST00000372098:c.1211_1212insG	ENSP00000361170:p.-359-360X	frameshift_variant	PM2,PSC1	NA	6	0	6	NA	Likely Pathogenic	Likely Pathogenic	NA	PSC1(frameshift_variant recessive in gene MUTYH) -- PM2(Low/absent allele frequency None<=0.0005)	G	frameshift_variant	HIGH	MUTYH	ENSG00000132781	NA	NA	NA	NA	NA	NA	NA	NA	NA	NA	NA	Infiltrating Ductal Carcinoma	[Not Available]	eur	None
MUTYH	DLBC	45796906	ENST00000372098	1:g.45796906C>T	0/1:34,40:74:99:1171,0,930	1	45796906	C	T	stop_gained	ENST00000372098:c.1549C>T	ENSP00000361170:p.W472*	stop_gained	PM2,PSC1	NA	6	0	6	NA	Likely Pathogenic	Likely Pathogenic	NA	PSC1(stop_gained recessive in gene MUTYH) -- PM2(Low/absent allele frequency None<=0.0005)	T	stop_gained	HIGH	MUTYH	ENSG00000132781	NA	NA	NA	NA	NA	NA	NA	NA	NA	NA	NA	Diffuse large B-cell lymphoma (DLBCL) NOS (any anatomic site nodal or extranodal)	[Not Available]	eur	None
MUTYH	KIRC	45800147	ENST00000467940	1:g.45800147C>T	0/1:149,133:282:99:3500,0,4141	1	45800147	C	T	stop_gained	ENST00000467940:c.222C>T	ENSP00000436478:p.W30*	stop_gained	PM2,PP3,PSC1	BP4	7	1	6	NA	Likely Pathogenic	Likely Pathogenic	NA	PSC1(stop_gained recessive in gene MUTYH) -- PM2(Low/absent allele frequency None<=0.0005) -- PP3(Multiple (>=2) in silico predictions of deliterious effect=PolyPhen:0.931>0.432|PolyPhen:0.931>0.432|PolyPhen:0.931>0.432|PolyPhen:0.994>0.432|SIFT:0.04<0.05|PolyPhen:0.931>0.432) -- BP4(Multiple (>=2) in silico predictions of non-deleterious effect=SIFT:0.39>=0.05|PolyPhen:0.005<=0.432)	T	stop_gained&NMD_transcript_variant	HIGH	MUTYH	ENSG00000132781	rs764645557	NA	NA	T:8.236e-06	T:9.61e-05	T:8.237e-06	T:0	T:0	T:0	T:0	NA	Kidney Clear Cell Renal Carcinoma	G2	afr	None
MUTYH	LGG	45800135	ENST00000372098	1:g.45800135G>A	0/1:109,76:185:99:1772,0,3350	1	45800135	G	A	stop_gained	ENST00000372098:c.219G>A	ENSP00000361170:p.Q29*	stop_gained	PM2,PSC1	NA	6	0	6	NA	Likely Pathogenic	Likely Pathogenic	NA	PSC1(stop_gained recessive in gene MUTYH) -- PM2(Low/absent allele frequency None<=0.0005)	A	stop_gained	HIGH	MUTYH	ENSG00000132781	rs768386527	NA	NA	A:8.236e-06	A:9.61e-05	A:8.237e-06	A:0	A:0	A:0	A:0	NA	Astrocytoma	G3	afr	None
MUTYH	LGG	45799233	ENST00000372098	1:g.45799233_45799233delC	0/1:23,34:57:99:1109,0,663	1	45799233	C	-	frameshift_variant	ENST00000372098:c.325delC	ENSP00000361170:p.G64X	frameshift_variant	PM2,PSC1	NA	6	0	6	NA	Likely Pathogenic	Likely Pathogenic	NA	PSC1(frameshift_variant recessive in gene MUTYH) -- PM2(Low/absent allele frequency None<=0.0005)	-	frameshift_variant	HIGH	MUTYH	ENSG00000132781	rs746449748	NA	NA	-:1.647e-05	-:0	-:1.673e-05	-:0	-:0	-:3.045e-05	-:0	NA	Oligoastrocytoma	G3	eur	None
MUTYH	LUAD	45796895	ENST00000372098	1:g.45796895C>A	0/1:33,28:61:99:706,0,950	1	45796895	C	A	stop_gained	ENST00000372098:c.1560C>A	ENSP00000361170:p.E476*	stop_gained	PM2,PSC1	NA	6	0	6	NA	Likely Pathogenic	Likely Pathogenic	NA	PSC1(stop_gained recessive in gene MUTYH) -- PM2(Low/absent allele frequency None<=0.0005)	A	stop_gained	HIGH	MUTYH	ENSG00000132781	CM077609&COSM3490221	NA	NA	NA	NA	NA	NA	NA	NA	NA	NA	Lung Adenocarcinoma	[Not Available]	afr	None
MUTYH	SKCM	45795073	ENST00000531105	1:g.45795073G>T	0/1:46,67:113:99:1825,0,1265	1	45795073	G	T	stop_gained	ENST00000531105:c.346G>T	ENSP00000431292:p.S51*	stop_gained	PM2,PSC1	NA	6	0	6	uncertain_significance	Likely Pathogenic	Likely Pathogenic	NA	PSC1(stop_gained recessive in gene MUTYH) -- PM2(Low/absent allele frequency None<=0.0005)	T	stop_gained	HIGH	MUTYH	ENSG00000132781	rs754364718	NA	NA	T:8.236e-06	T:0	T:8.238e-06	T:0.0001156	T:0	T:0	T:0	uncertain_significance			asian	None

## Sheet: ClinVar_Benign
AlleleID	Type	Name	GeneID	GeneSymbol	HGNC_ID	ClinicalSignificance	ClinSigSimple	LastEvaluated	RS_.dbSNP.	RCVaccession	PhenotypeIDS	PhenotypeList	Origin	OriginSimple	Assembly	ChromosomeAccession	Chromosome	Start	Stop	ReferenceAllele	AlternateAllele	Ref.Gene	Func.refGene	ExonicFunc.refGene	avsnp147	AAChange.ensGene	AAChange.refGene	clinvar..Clinvar	InterVar..InterVar.and.Evidence	Freq_gnomAD_genome_ALL	Freq_esp6500siv2_all	Freq_1000g2015aug_all	CADD_raw	CADD_phred	SIFT_score	GERP.._RS
16801	single nucleotide variant	NM_000251.2(MSH2):c.965G>A (p.Gly322Asp)	4436	MSH2	HGNC:7325	Benign	0	Dec 01, 2017	4987188	RCV000157760;RCV000524425;RCV000030257;RCV000144615;RCV000001832;RCV000034561;RCV000121567	MedGen:C0027672,SNOMED CT:699346009;MedGen:C0009405,Orphanet:ORPHA443090;MedGen:C1333990,Orphanet:ORPHA144,SNOMED CT:315058005;MedGen:C2936783,OMIM:120435;na;MedGen:CN517202;MedGen:CN169374	Hereditary cancer-predisposing syndrome;Hereditary nonpolyposis colon cancer;Lynch syndrome;Lynch syndrome I;MSH2 POLYMORPHISM;not provided;not specified	germline;unknown	germline	GRCh38	NC_000002.12	2	47416318	47416318	G	A	MSH2	exonic	nonsynonymous SNV	rs4987188	UNKNOWN	MSH2:NM_000251:exon6:c.G965A:p.G322D	clinvar: Benign|Benign|Benign|Benign|Benign|Benign	InterVar: Likely benign PVS1=0 PS=[0, 0, 0, 0, 0] PM=[1, 0, 0, 0, 0, 0, 0] PP=[0, 0, 1, 0, 0, 0] BA1=0 BS=[1, 0, 0, 0, 0] BP=[1, 0, 0, 0, 0, 1, 0, 0]	0.0174	0.0114	0.0061901	3.116	22.6	0.127	5.62
18087	single nucleotide variant	NM_000051.3(ATM):c.146C>G (p.Ser49Cys)	472	ATM	HGNC:795	Benign/Likely benign	0	Aug 01, 2018	1800054	RCV000122818;RCV000003189;RCV000128940;RCV000224620;RCV000176968	MedGen:C0004135,OMIM:208900,Orphanet:ORPHA100,SNOMED CT:68504005;MedGen:C3469522;MedGen:C0027672,SNOMED CT:699346009;MedGen:CN517202;MedGen:CN169374	Ataxia-telangiectasia syndrome;Breast cancer, susceptibility to;Hereditary cancer-predisposing syndrome;not provided;not specified	germline	germline	GRCh38	NC_000011.10	11	108227849	108227849	C	G	ATM	exonic	nonsynonymous SNV	rs1800054	UNKNOWN	ATM:NM_000051:exon3:c.C146G:p.S49C	clinvar: other|Benign|other|other|Likely benign	InterVar: Likely benign PVS1=0 PS=[0, 0, 0, 0, 0] PM=[1, 0, 0, 0, 0, 0, 0] PP=[0, 0, 0, 0, 0, 0] BA1=0 BS=[1, 0, 0, 0, 0] BP=[1, 0, 0, 0, 0, 1, 0, 0]	0.0078	0.0099	0.00419329	4.968	25.1	0.003	4.22
20599	single nucleotide variant	NM_001040108.1(MLH3):c.1870G>C (p.Glu624Gln)	27030	MLH3	HGNC:7128	Benign	0	Jan 09, 2018	28756986	RCV000005899;RCV000232137	MedGen:C1858380,OMIM:614385;MedGen:CN229796	Hereditary nonpolyposis colorectal cancer type 7;MLH3-Related Lynch Syndrome	germline	germline	GRCh38	NC_000014.9	14	75047786	75047786	C	G	MLH3	exonic	nonsynonymous SNV	rs28756986	UNKNOWN	MLH3:NM_001040108:exon2:c.G1870C:p.E624Q	clinvar: Uncertain significance|Benign	InterVar: Likely benign PVS1=0 PS=[0, 0, 0, 0, 0] PM=[0, 0, 0, 0, 0, 0, 0] PP=[0, 0, 0, 0, 0, 0] BA1=0 BS=[1, 0, 0, 0, 0] BP=[0, 0, 0, 0, 0, 1, 0, 0]	0.0102	0.009	0.00419329	2.12	16.99	0.043	3.93
20600	single nucleotide variant	NM_001040108.1(MLH3):c.2221G>T (p.Val741Phe)	27030	MLH3	HGNC:7128	Benign/Likely benign	1	Aug 08, 2017	28756990	RCV000005900;RCV000005901;RCV000287505;RCV000476183	Human Phenotype Ontology:HP:0012114,MedGen:C0476089,OMIM:608089,SNOMED CT:254878006;MedGen:C1858380,OMIM:614385;MedGen:C1333990,Orphanet:ORPHA144,SNOMED CT:315058005;MedGen:CN229796	Endometrial carcinoma;Hereditary nonpolyposis colorectal cancer type 7;Lynch syndrome;MLH3-Related Lynch Syndrome	germline	germline	GRCh38	NC_000014.9	14	75047435	75047435	C	A	MLH3	exonic	nonsynonymous SNV	rs28756990	UNKNOWN	MLH3:NM_001040108:exon2:c.G2221T:p.V741F	clinvar: Pathogenic|Pathogenic|Likely benign|Benign	InterVar: Likely benign PVS1=0 PS=[0, 0, 0, 0, 0] PM=[0, 0, 0, 0, 0, 0, 0] PP=[0, 0, 0, 0, 1, 0] BA1=0 BS=[1, 0, 0, 0, 0] BP=[0, 0, 0, 1, 0, 1, 0, 0]	0.0196	0.022	0.0259585	2.799	21.4	0.034	-6.29
20601	single nucleotide variant	NM_001040108.1(MLH3):c.4351G>A (p.Glu1451Lys)	27030	MLH3	HGNC:7128	Benign	0	Dec 21, 2017	28939071	RCV000005902;RCV000232067;RCV000583918	MedGen:C1858380,OMIM:614385;MedGen:CN229796;MedGen:CN169374	Hereditary nonpolyposis colorectal cancer type 7;MLH3-Related Lynch Syndrome;not specified	germline;unknown	germline	GRCh38	NC_000014.9	14	75017093	75017093	C	T	MLH3	exonic	nonsynonymous SNV	rs28939071	UNKNOWN	MLH3:NM_014381:exon12:c.G4279A:p.E1427K	clinvar: Uncertain significance|Benign	InterVar: Uncertain significance PVS1=0 PS=[0, 0, 0, 0, 0] PM=[0, 1, 0, 0, 0, 0, 0] PP=[0, 0, 1, 0, 0, 0] BA1=0 BS=[0, 0, 0, 0, 0] BP=[0, 0, 0, 0, 0, 1, 0, 0]	0.0011	0.0007	0.000399361	3.994	23.6	0	4.88
22715	single nucleotide variant	NM_002312.3(LIG4):c.8C>T (p.Ala3Val)	3981	LIG4	HGNC:6601	Benign/Likely benign	0	Jun 14, 2016	1805389	RCV000400690;RCV000008115;RCV000284646;RCV000126630	MedGen:C1847827,OMIM:606593,Orphanet:ORPHA99812;MedGen:C4016764;MedGen:C1865370,OMIM:602450;MedGen:CN169374	Lig4 syndrome;Multiple myeloma, resistance to;Severe combined immunodeficiency with sensitivity to ionizing radiation;not specified	germline	germline	GRCh38	NC_000013.11	13	108211261	108211261	G	A	LIG4	exonic	nonsynonymous SNV	rs1805389	UNKNOWN	LIG4:NM_001098268:exon2:c.C8T:p.A3V	clinvar: other|Benign|Likely benign|Likely benign	InterVar: Benign PVS1=0 PS=[0, 0, 0, 0, 0] PM=[0, 0, 0, 0, 0, 0, 0] PP=[0, 0, 0, 0, 0, 0] BA1=1 BS=[1, 0, 0, 0, 0] BP=[0, 0, 0, 0, 0, 1, 0, 0]	0.0505	0.0377	0.0541134	3.598	23.2	0.013	5.82
22716	single nucleotide variant	NM_002312.3(LIG4):c.26C>T (p.Thr9Ile)	3981	LIG4	HGNC:6601	Benign	0	Jun 14, 2016	1805388	RCV000325082;RCV000008116;RCV000382071;RCV000126631	MedGen:C1847827,OMIM:606593,Orphanet:ORPHA99812;MedGen:C4016764;MedGen:C1865370,OMIM:602450;MedGen:CN169374	Lig4 syndrome;Multiple myeloma, resistance to;Severe combined immunodeficiency with sensitivity to ionizing radiation;not specified	germline	germline	GRCh38	NC_000013.11	13	108211243	108211243	G	A	LIG4	exonic	nonsynonymous SNV	rs1805388	UNKNOWN	LIG4:NM_001098268:exon2:c.C26T:p.T9I	clinvar: other|Benign|Benign|Benign	InterVar: Benign PVS1=0 PS=[0, 0, 0, 0, 0] PM=[1, 0, 0, 0, 0, 0, 0] PP=[0, 0, 0, 0, 0, 0] BA1=1 BS=[1, 0, 0, 0, 0] BP=[0, 0, 0, 0, 0, 1, 0, 0]	0.1783	0.137	0.145767	2.612	20.3	0.003	4.09
23084	single nucleotide variant	NM_000465.3(BARD1):c.1670G>C (p.Cys557Ser)	580	BARD1	HGNC:952	Benign/Likely benign	0	Aug 21, 2017	28997576	RCV000008511;RCV000206640;RCV000123823;RCV000389500;RCV000759468;RCV000212134	MedGen:C3469522;MedGen:C0006142,OMIM:114480,Orphanet:ORPHA227535,SNOMED CT:254843006;MedGen:C0027672,SNOMED CT:699346009;Human Phenotype Ontology:HP:0100013,MeSH:D001943,MedGen:C1458155,Orphanet:ORPHA180250,SNOMED CT:126926005;MedGen:CN517202;MedGen:CN169374	Breast cancer, susceptibility to;Familial cancer of breast;Hereditary cancer-predisposing syndrome;Neoplasm of the breast;not provided;not specified	germline	germline	GRCh38	NC_000002.12	2	214752454	214752454	C	G	BARD1	exonic	nonsynonymous SNV	rs28997576	UNKNOWN	BARD1:NM_001282548:exon2:c.G260C:p.C87S	clinvar: other|Benign|Benign|Benign|Likely benign	InterVar: Likely benign PVS1=0 PS=[0, 0, 0, 0, 0] PM=[0, 0, 0, 0, 0, 0, 0] PP=[0, 0, 0, 0, 0, 0] BA1=0 BS=[1, 0, 0, 0, 0] BP=[1, 0, 0, 0, 0, 1, 0, 0]	0.0139	0.0167	0.00798722	-1.071	0.011	0.305	2.03
23970	single nucleotide variant	NM_000179.2(MSH6):c.2633T>C (p.Val878Ala)	2956	MSH6	HGNC:7329	Benign	0	Sep 11, 2018	2020912	RCV000148644;RCV000157763;RCV000524148;RCV000009486;RCV000030264;RCV000034495;RCV000121581	MedGen:CN221548;MedGen:C0027672,SNOMED CT:699346009;MedGen:C0009405,Orphanet:ORPHA443090;MedGen:C1833477,OMIM:614350;MedGen:C1333990,Orphanet:ORPHA144,SNOMED CT:315058005;MedGen:CN517202;MedGen:CN169374	Colorectal / endometrial cancer;Hereditary cancer-predisposing syndrome;Hereditary nonpolyposis colon cancer;Hereditary nonpolyposis colorectal cancer type 5;Lynch syndrome;not provided;not specified	germline;unknown	germline	GRCh38	NC_000002.12	2	47800616	47800616	T	C	MSH6	exonic	nonsynonymous SNV	rs2020912	UNKNOWN	MSH6:NM_001281492:exon2:c.T2243C:p.V748A	clinvar: Pathogenic|Benign|Benign|other|Likely benign|Benign	InterVar: Likely benign PVS1=0 PS=[0, 0, 0, 0, 0] PM=[1, 0, 0, 0, 0, 0, 0] PP=[0, 0, 0, 0, 1, 0] BA1=0 BS=[1, 0, 0, 0, 0] BP=[1, 0, 0, 1, 0, 1, 0, 0]	0.0036	0.0055	0.00399361	-1.25	0.005	0.339	1.99
24368	single nucleotide variant	NM_000059.3(BRCA2):c.1114A>C (p.Asn372His)	675	BRCA2	HGNC:1101	Benign	0	Apr 18, 2019	144848	RCV000768560;RCV000009916;RCV000207052;RCV000468776;RCV000260146;RCV000320173;RCV000130720;RCV000034427;RCV000120303	Human Phenotype Ontology:HP:0003002,MedGen:C0678222,Orphanet:ORPHA180257;MedGen:C2675520,OMIM:612555;MedGen:C1527349;MedGen:C0006142,OMIM:114480,Orphanet:ORPHA227535,SNOMED CT:254843006;MedGen:C0015625,Orphanet:ORPHA84,SNOMED CT:30575002;MeSH:D061325,MedGen:C0677776,Orphanet:ORPHA145;MedGen:C0027672,SNOMED CT:699346009;MedGen:CN517202;MedGen:CN169374	Breast carcinoma;Breast-ovarian cancer, familial 2;Ductal breast carcinoma;Familial cancer of breast;Fanconi anemia;Hereditary breast and ovarian cancer syndrome;Hereditary cancer-predisposing syndrome;not provided;not specified	germline;inherited;unknown	germline	GRCh38	NC_000013.11	13	32332592	32332592	A	C	BRCA2	exonic	nonsynonymous SNV	rs144848	UNKNOWN	BRCA2:NM_000059:exon10:c.A1114C:p.N372H	clinvar: not provided,Benign|Benign|Benign|Benign|Uncertain significance|Benign|Benign|Benign	InterVar: Benign PVS1=0 PS=[0, 0, 0, 0, 0] PM=[0, 0, 0, 0, 0, 0, 0] PP=[0, 0, 0, 0, 0, 0] BA1=1 BS=[1, 0, 0, 0, 0] BP=[1, 0, 0, 1, 0, 1, 0, 0]	0.2218	0.2332	0.249401	-1.126	0.009	0.139	0.396
26763	single nucleotide variant	NM_000489.4(ATRX):c.5579A>G (p.Asn1860Ser)	546	ATRX	HGNC:886	Benign/Likely benign	1	Nov 21, 2018	45439799	RCV000012490;RCV000590248;RCV000588578;RCV000715054;RCV000428077;RCV000078966	MedGen:C1845055,OMIM:301040,Orphanet:ORPHA847;MedGen:C0334579,Orphanet:ORPHA251589,SNOMED CT:55353007;MedGen:C1266184,Orphanet:ORPHA251891;MedGen:C2711754;MedGen:CN517202;MedGen:CN169374	ATR-X syndrome;Astrocytoma, anaplastic;Atypical teratoid/rhabdoid tumor;History of neurodevelopmental disorder;not provided;not specified	germline;unknown	germline	GRCh38	NC_000023.11	X	77600552	77600552	T	C	ATRX	exonic	nonsynonymous SNV	rs45439799	UNKNOWN	ATRX:NM_138270:exon22:c.A5465G:p.N1822S	clinvar: Pathogenic|Benign|Benign	InterVar: Likely benign PVS1=0 PS=[0, 0, 0, 0, 0] PM=[1, 0, 0, 0, 0, 0, 0] PP=[0, 0, 0, 0, 1, 0] BA1=0 BS=[1, 0, 0, 0, 0] BP=[0, 0, 0, 0, 0, 1, 0, 0]	0.0082	0.0063	0.00291391	-0.484	0.241	1	3.41
32128	indel	NM_000249.3(MLH1):c.1852_1853delAAinsGC (p.Lys618Ala)	4292	MLH1	HGNC:7127	Benign	0	Jan 12, 2018	35502531	RCV000130907;RCV000524253;RCV000075382;RCV000144600;RCV000018620;RCV000034542;RCV000121363	MedGen:C0027672,SNOMED CT:699346009;MedGen:C0009405,Orphanet:ORPHA443090;MedGen:C1333990,Orphanet:ORPHA144,SNOMED CT:315058005;MedGen:C2936783,OMIM:120435;MedGen:C1333991,OMIM:609310;MedGen:CN517202;MedGen:CN169374	Hereditary cancer-predisposing syndrome;Hereditary nonpolyposis colon cancer;Lynch syndrome;Lynch syndrome I;Lynch syndrome II;not provided;not specified	germline;unknown	germline	GRCh38	NC_000003.12	3	37047639	37047640	AA	GC	MLH1	exonic	nonframeshift substitution	rs35502531	UNKNOWN	MLH1:NM_001167619:exon15:c.1129_1130GC	clinvar: Uncertain significance|Benign|Benign|other|other|Likely benign	InterVar: Uncertain significance PVS1=0 PS=[0, 0, 0, 0, 0] PM=[0, 1, 0, 0, 0, 0, 0] PP=[0, 0, 0, 0, 0, 0] BA1=0 BS=[0, 0, 0, 0, 0] BP=[0, 0, 0, 0, 0, 1, 0, 0]	.	.	.	.	.	.	.
32129	single nucleotide variant	NM_000249.3(MLH1):c.1733A>G (p.Glu578Gly)	4292	MLH1	HGNC:7127	Benign	0	Dec 19, 2017	63751612	RCV000163055;RCV000524247;RCV000075342;RCV000018621;RCV000222490	MedGen:C0027672,SNOMED CT:699346009;MedGen:C0009405,Orphanet:ORPHA443090;MedGen:C1333990,Orphanet:ORPHA144,SNOMED CT:315058005;MedGen:C1333991,OMIM:609310;MedGen:CN169374	Hereditary cancer-predisposing syndrome;Hereditary nonpolyposis colon cancer;Lynch syndrome;Lynch syndrome II;not specified	germline;unknown	germline	GRCh38	NC_000003.12	3	37047520	37047520	A	G	MLH1	exonic	nonsynonymous SNV	rs63751612	UNKNOWN	MLH1:NM_001167619:exon15:c.A1010G:p.E337G	clinvar: other|Benign|Likely benign|Uncertain significance	InterVar: Likely benign PVS1=0 PS=[0, 0, 0, 0, 0] PM=[1, 1, 0, 0, 0, 0, 0] PP=[0, 0, 1, 0, 0, 0] BA1=0 BS=[0, 0, 0, 0, 0] BP=[1, 0, 0, 0, 0, 1, 0, 0]	0.0001	.	.	3.38	22.9	0.099	5.56
32135	single nucleotide variant	NM_000249.3(MLH1):c.394G>C (p.Asp132His)	4292	MLH1	HGNC:7127	Benign	0	Jan 08, 2018	28930073	RCV000018628;RCV000115482;RCV000524297;RCV000075697;RCV000679275;RCV000200983	na;MedGen:C0027672,SNOMED CT:699346009;MedGen:C0009405,Orphanet:ORPHA443090;MedGen:C1333990,Orphanet:ORPHA144,SNOMED CT:315058005;MedGen:CN517202;MedGen:CN169374	Colorectal cancer, sporadic, susceptibility to;Hereditary cancer-predisposing syndrome;Hereditary nonpolyposis colon cancer;Lynch syndrome;not provided;not specified	germline;unknown	germline	GRCh38	NC_000003.12	3	37007004	37007004	G	C	MLH1	exonic	nonsynonymous SNV	rs28930073	UNKNOWN	MLH1:NM_000249:exon5:c.G394C:p.D132H	clinvar: other|Benign|Likely benign|other	InterVar: Likely benign PVS1=0 PS=[0, 0, 0, 0, 0] PM=[1, 1, 0, 0, 0, 0, 0] PP=[0, 0, 0, 0, 0, 0] BA1=0 BS=[0, 0, 0, 0, 0] BP=[1, 0, 0, 0, 0, 1, 0, 0]	.	7.7e-05	.	6.413	29.7	0.003	5.18
32709	single nucleotide variant	NM_007294.3(BRCA1):c.3119G>A (p.Ser1040Asn)	672	BRCA1	HGNC:1100	Benign	0	Nov 14, 2017	4986852	RCV000019239;RCV000456692;RCV000048074;RCV000128951;RCV000034739;RCV000120293	MedGen:C2676676,OMIM:604370;MedGen:C0006142,OMIM:114480,Orphanet:ORPHA227535,SNOMED CT:254843006;MeSH:D061325,MedGen:C0677776,Orphanet:ORPHA145;MedGen:C0027672,SNOMED CT:699346009;MedGen:CN517202;MedGen:CN169374	Breast-ovarian cancer, familial 1;Familial cancer of breast;Hereditary breast and ovarian cancer syndrome;Hereditary cancer-predisposing syndrome;not provided;not specified	germline;unknown	germline	GRCh38	NC_000017.11	17	43092412	43092412	C	T	BRCA1	exonic	nonsynonymous SNV	rs4986852	UNKNOWN	BRCA1:NM_007297:exon9:c.G2978A:p.S993N	clinvar: Benign|Benign|other|Benign|Benign|Benign	InterVar: Likely benign PVS1=0 PS=[0, 0, 0, 0, 0] PM=[0, 0, 0, 0, 0, 0, 0] PP=[0, 0, 0, 0, 0, 0] BA1=0 BS=[1, 0, 0, 0, 0] BP=[1, 0, 0, 0, 0, 1, 0, 0]	0.0112	0.0165	0.00978435	1.372	12.64	0.084	2.01
32720	single nucleotide variant	NM_007294.3(BRCA1):c.2521C>T (p.Arg841Trp)	672	BRCA1	HGNC:1100	Benign	0	Jan 11, 2018	1800709	RCV000019251;RCV000457953;RCV000047867;RCV000162566;RCV000034733;RCV000120283	MedGen:C2676676,OMIM:604370;MedGen:C0006142,OMIM:114480,Orphanet:ORPHA227535,SNOMED CT:254843006;MeSH:D061325,MedGen:C0677776,Orphanet:ORPHA145;MedGen:C0027672,SNOMED CT:699346009;MedGen:CN517202;MedGen:CN169374	Breast-ovarian cancer, familial 1;Familial cancer of breast;Hereditary breast and ovarian cancer syndrome;Hereditary cancer-predisposing syndrome;not provided;not specified	germline;unknown	germline	GRCh38	NC_000017.11	17	43093010	43093010	G	A	BRCA1	exonic	nonsynonymous SNV	rs1800709	UNKNOWN	BRCA1:NM_007297:exon9:c.C2380T:p.R794W	clinvar: Benign|Benign|other|other|Benign|Benign	InterVar: Likely benign PVS1=0 PS=[0, 0, 0, 0, 0] PM=[0, 0, 0, 0, 0, 0, 0] PP=[0, 0, 0, 0, 0, 0] BA1=0 BS=[0, 0, 0, 0, 0] BP=[1, 0, 0, 0, 0, 1, 0, 0]	0.0011	0.0024	0.00219649	2.576	19.95	0.003	2.84
44662	single nucleotide variant	NM_001033855.2(DCLRE1C):c.457G>A (p.Gly153Arg)	64421	DCLRE1C	HGNC:17642	Benign/Likely benign	0	Mar 09, 2018	41297018	RCV000560374;RCV000224125;RCV000455778	MedGen:C1865370,OMIM:602450;MedGen:CN517202;MedGen:CN169374	Severe combined immunodeficiency with sensitivity to ionizing radiation;not provided;not specified	germline	germline	GRCh38	NC_000010.11	10	14935470	14935470	C	T	DCLRE1C	exonic	nonsynonymous SNV	rs41297018	UNKNOWN	DCLRE1C:NM_001289076:exon4:c.G112A:p.G38R	clinvar: Likely pathogenic|Likely benign|Likely benign	InterVar: Likely benign PVS1=0 PS=[0, 0, 0, 0, 0] PM=[1, 0, 0, 0, 0, 0, 0] PP=[0, 0, 0, 0, 1, 0] BA1=0 BS=[1, 0, 0, 0, 0] BP=[0, 0, 0, 0, 0, 1, 0, 0]	0.0106	0.0111	0.0061901	7.098	33	0.083	4.51
44663	single nucleotide variant	NM_001033857.2(DCLRE1C):c.152C>G (p.Pro51Arg)	64421	DCLRE1C	HGNC:17642	Benign/Likely benign	0	Jun 14, 2016	35441642	RCV000305875;RCV000029657;RCV000244893	MedGen:C2700553,OMIM:603554,Orphanet:ORPHA39041,SNOMED CT:307650006;Human Phenotype Ontology:HP:0004430,MeSH:D016511,MedGen:C0085110,Orphanet:ORPHA183660,SNOMED CT:31323000;MedGen:CN169374	Histiocytic medullary reticulosis;Severe combined immunodeficiency disease;not specified	germline	germline	GRCh38	NC_000010.11	10	14934728	14934728	G	C	DCLRE1C	exonic	nonsynonymous SNV	rs35441642	UNKNOWN	DCLRE1C:NM_001289076:exon5:c.C167G:p.P56R	clinvar: Benign|Benign|Likely benign	InterVar: Benign PVS1=0 PS=[0, 0, 0, 0, 0] PM=[1, 0, 0, 0, 0, 0, 0] PP=[0, 0, 0, 0, 0, 0] BA1=1 BS=[1, 0, 0, 0, 0] BP=[0, 0, 0, 0, 0, 1, 0, 0]	0.0937	0.0912	0.116813	4.962	25	0.023	4.73
45209	single nucleotide variant	NM_000249.3(MLH1):c.2152C>T (p.His718Tyr)	4292	MLH1	HGNC:7127	Benign	0	Jan 25, 2018	2020873	RCV000157759;RCV000524277;RCV000030220;RCV000144604;RCV000625495;RCV000034546;RCV000035352	MedGen:C0027672,SNOMED CT:699346009;MedGen:C0009405,Orphanet:ORPHA443090;MedGen:C1333990,Orphanet:ORPHA144,SNOMED CT:315058005;MedGen:C2936783,OMIM:120435;MedGen:C1333991,OMIM:609310;MedGen:CN517202;MedGen:CN169374	Hereditary cancer-predisposing syndrome;Hereditary nonpolyposis colon cancer;Lynch syndrome;Lynch syndrome I;Lynch syndrome II;not provided;not specified	germline;unknown	germline	GRCh38	NC_000003.12	3	37050534	37050534	C	T	MLH1	exonic	nonsynonymous SNV	rs2020873	UNKNOWN	MLH1:NM_001258271:exon17:c.C1945T:p.H649Y	clinvar: Benign|Benign|other|Benign|Benign	InterVar: Likely benign PVS1=0 PS=[0, 0, 0, 0, 0] PM=[1, 0, 0, 0, 0, 0, 0] PP=[0, 0, 0, 0, 0, 0] BA1=0 BS=[1, 0, 0, 0, 0] BP=[1, 0, 0, 0, 0, 1, 0, 0]	0.021	0.0238	0.0291534	6.264	29	0.001	5.41
45219	single nucleotide variant	NM_000249.3(MLH1):c.655A>G (p.Ile219Val)	4292	MLH1	HGNC:7127	Benign	0	Aug 18, 2017	1799977	RCV000131385;RCV000030230;RCV000144603;RCV000614686;RCV000034548;RCV000035355	MedGen:C0027672,SNOMED CT:699346009;MedGen:C1333990,Orphanet:ORPHA144,SNOMED CT:315058005;MedGen:C2936783,OMIM:120435;MedGen:C1333991,OMIM:609310;MedGen:CN517202;MedGen:CN169374	Hereditary cancer-predisposing syndrome;Lynch syndrome;Lynch syndrome I;Lynch syndrome II;not provided;not specified	germline;unknown	germline	GRCh38	NC_000003.12	3	37012077	37012077	A	G	MLH1	exonic	nonsynonymous SNV	rs1799977	UNKNOWN	MLH1:NM_000249:exon8:c.A655G:p.I219V	clinvar: Benign|Benign|Benign|Benign|Benign	InterVar: Benign PVS1=0 PS=[0, 0, 0, 0, 0] PM=[1, 0, 0, 0, 0, 0, 0] PP=[0, 0, 0, 0, 0, 0] BA1=1 BS=[1, 0, 0, 0, 0] BP=[1, 0, 0, 0, 0, 1, 0, 0]	0.2281	0.243	0.129593	1.609	13.9	0.338	4.61
45237	single nucleotide variant	NM_000251.2(MSH2):c.304G>A (p.Val102Ile)	4436	MSH2	HGNC:7325	Likely benign	0	Dec 20, 2018	193922373	RCV000130254;RCV000536977;RCV000030251;RCV000662359;RCV000657039;RCV000236541	MedGen:C0027672,SNOMED CT:699346009;MedGen:C0009405,Orphanet:ORPHA443090;MedGen:C1333990,Orphanet:ORPHA144,SNOMED CT:315058005;MedGen:C2936783,OMIM:120435;MedGen:CN517202;MedGen:CN169374	Hereditary cancer-predisposing syndrome;Hereditary nonpolyposis colon cancer;Lynch syndrome;Lynch syndrome I;not provided;not specified	germline;unknown	germline	GRCh38	NC_000002.12	2	47408493	47408493	G	A	MSH2	exonic	nonsynonymous SNV	rs193922373	UNKNOWN	MSH2:NM_000251:exon2:c.G304A:p.V102I	clinvar: Likely benign|Uncertain significance|Uncertain significance	InterVar: Likely benign PVS1=0 PS=[0, 0, 0, 0, 0] PM=[1, 1, 0, 0, 0, 0, 0] PP=[0, 0, 1, 0, 0, 0] BA1=0 BS=[0, 0, 0, 0, 0] BP=[1, 0, 0, 0, 0, 1, 0, 0]	.	.	.	0.757	9.196	0.947	5.31
45239	single nucleotide variant	NM_000251.2(MSH2):c.380A>G (p.Asn127Ser)	4436	MSH2	HGNC:7325	Benign	0	Jan 22, 2018	17217772	RCV000162398;RCV000524405;RCV000030253;RCV000144619;RCV000757470;RCV000035361	MedGen:C0027672,SNOMED CT:699346009;MedGen:C0009405,Orphanet:ORPHA443090;MedGen:C1333990,Orphanet:ORPHA144,SNOMED CT:315058005;MedGen:C2936783,OMIM:120435;MedGen:CN517202;MedGen:CN169374	Hereditary cancer-predisposing syndrome;Hereditary nonpolyposis colon cancer;Lynch syndrome;Lynch syndrome I;not provided;not specified	germline;unknown	germline	GRCh38	NC_000002.12	2	47410107	47410107	A	G	MSH2	exonic	nonsynonymous SNV	rs17217772	UNKNOWN	MSH2:NM_000251:exon3:c.A380G:p.N127S	clinvar: Benign|other|Benign|Benign	InterVar: Likely benign PVS1=0 PS=[0, 0, 0, 0, 0] PM=[1, 0, 0, 0, 0, 0, 0] PP=[0, 0, 0, 0, 0, 0] BA1=0 BS=[1, 0, 0, 0, 0] BP=[1, 0, 0, 0, 0, 1, 0, 0]	0.022	0.0264	0.0247604	3.643	23.2	0	4.59
45243	single nucleotide variant	NM_000179.2(MSH6):c.116G>A (p.Gly39Glu)	2956	MSH6	HGNC:7329	Benign	0	Aug 18, 2017	1042821	RCV000132091;RCV000545358;RCV000609254;RCV000030258;RCV000144626;RCV000034489;RCV000035318	MedGen:C0027672,SNOMED CT:699346009;MedGen:C0009405,Orphanet:ORPHA443090;MedGen:C1833477,OMIM:614350;MedGen:C1333990,Orphanet:ORPHA144,SNOMED CT:315058005;MedGen:C2936783,OMIM:120435;MedGen:CN517202;MedGen:CN169374	Hereditary cancer-predisposing syndrome;Hereditary nonpolyposis colon cancer;Hereditary nonpolyposis colorectal cancer type 5;Lynch syndrome;Lynch syndrome I;not provided;not specified	germline;unknown	germline	GRCh38	NC_000002.12	2	47783349	47783349	G	A	MSH6	exonic	nonsynonymous SNV	rs1042821	UNKNOWN	MSH6:NM_000179:exon1:c.G116A:p.G39E	clinvar: Benign|Benign|Benign|Benign|Benign	InterVar: Benign PVS1=0 PS=[0, 0, 0, 0, 0] PM=[0, 0, 0, 0, 0, 0, 0] PP=[0, 0, 0, 0, 0, 0] BA1=1 BS=[1, 0, 0, 0, 0] BP=[1, 0, 0, 0, 0, 1, 0, 0]	0.1903	0.1796	0.200879	-0.457	0.281	0.212	2.63
45244	single nucleotide variant	NM_000179.2(MSH6):c.1186C>G (p.Leu396Val)	2956	MSH6	HGNC:7329	Benign	0	Feb 20, 2018	2020908	RCV000157762;RCV000524104;RCV000625241;RCV000030259;RCV000144628;RCV000034490;RCV000121576	MedGen:C0027672,SNOMED CT:699346009;MedGen:C0009405,Orphanet:ORPHA443090;MedGen:C1833477,OMIM:614350;MedGen:C1333990,Orphanet:ORPHA144,SNOMED CT:315058005;MedGen:C2936783,OMIM:120435;MedGen:CN517202;MedGen:CN169374	Hereditary cancer-predisposing syndrome;Hereditary nonpolyposis colon cancer;Hereditary nonpolyposis colorectal cancer type 5;Lynch syndrome;Lynch syndrome I;not provided;not specified	germline;unknown	germline	GRCh38	NC_000002.12	2	47799169	47799169	C	G	MSH6	exonic	nonsynonymous SNV	rs2020908	UNKNOWN	MSH6:NM_001281492:exon2:c.C796G:p.L266V	clinvar: Benign|Uncertain significance|Benign|Benign|Benign	InterVar: Likely benign PVS1=0 PS=[0, 0, 0, 0, 0] PM=[1, 0, 0, 0, 0, 0, 0] PP=[0, 0, 0, 0, 0, 0] BA1=0 BS=[1, 0, 0, 0, 0] BP=[1, 0, 0, 1, 0, 1, 0, 0]	0.0065	0.0046	0.00199681	1.091	11.16	0.121	1.71
45346	single nucleotide variant	NM_000535.6(PMS2):c.1408C>T (p.Pro470Ser)	5395	PMS2	HGNC:9122	Benign	0	Apr 16, 2018	1805321	RCV000130721;RCV000515612;RCV000030364;RCV000144645;RCV000034614;RCV000079103	MedGen:C0027672,SNOMED CT:699346009;MedGen:C1838333,OMIM:614337;MedGen:C1333990,Orphanet:ORPHA144,SNOMED CT:315058005;MedGen:C2936783,OMIM:120435;MedGen:CN517202;MedGen:CN169374	Hereditary cancer-predisposing syndrome;Hereditary nonpolyposis colorectal cancer type 4;Lynch syndrome;Lynch syndrome I;not provided;not specified	germline;unknown	germline	GRCh38	NC_000007.14	7	5987357	5987357	G	A	PMS2	exonic	nonsynonymous SNV	rs1805321	UNKNOWN	PMS2:NM_001322008:exon9:c.C1090T:p.P364S	clinvar: Benign|Benign|Benign|Benign|Benign	InterVar: Benign PVS1=0 PS=[0, 0, 0, 0, 0] PM=[0, 0, 0, 0, 0, 0, 0] PP=[0, 1, 0, 0, 0, 0] BA1=1 BS=[1, 0, 0, 0, 0] BP=[1, 0, 0, 1, 0, 1, 0, 0]	0.3706	0.3738	0.358227	-0.661	0.089	0.844	0.572
45350	single nucleotide variant	NM_000535.6(PMS2):c.2324A>G (p.Asn775Ser)	5395	PMS2	HGNC:9122	Benign	0	Oct 31, 2018	17420802	RCV000130364;RCV000524464;RCV000615735;RCV000755648;RCV000030368;RCV000144644;RCV000755648;RCV000755368;RCV000079108	MedGen:C0027672,SNOMED CT:699346009;MedGen:C0009405,Orphanet:ORPHA443090;MedGen:C1838333,OMIM:614337;MedGen:C1838333,OMIM:614337;MedGen:C1333990,Orphanet:ORPHA144,SNOMED CT:315058005;MedGen:C2936783,OMIM:120435;MedGen:C0265325,OMIM:276300,Orphanet:ORPHA252202,SNOMED CT:61665008;MedGen:CN517202;MedGen:CN169374	Hereditary cancer-predisposing syndrome;Hereditary nonpolyposis colon cancer;Hereditary nonpolyposis colorectal cancer type 4;Hereditary nonpolyposis colorectal cancer type 4;Lynch syndrome;Lynch syndrome I;Turcot syndrome;not provided;not specified	germline;unknown	germline	GRCh38	NC_000007.14	7	5977709	5977709	T	C	PMS2	exonic	nonsynonymous SNV	rs17420802	UNKNOWN	PMS2:NM_001322008:exon12:c.A2006G:p.N669S	clinvar: Benign|Benign|Benign|Benign	InterVar: Likely benign PVS1=0 PS=[0, 0, 0, 0, 0] PM=[1, 1, 0, 0, 0, 0, 0] PP=[0, 1, 0, 0, 0, 0] BA1=0 BS=[0, 0, 0, 0, 0] BP=[1, 0, 0, 0, 0, 1, 0, 0]	0.0009	.	.	1.858	15.33	0.218	4.59
45352	single nucleotide variant	NM_000535.6(PMS2):c.2570G>C (p.Gly857Ala)	5395	PMS2	HGNC:9122	Benign	0	Apr 05, 2018	1802683	RCV000130363;RCV000625382;RCV000030370;RCV000144646;RCV000034628;RCV000079109	MedGen:C0027672,SNOMED CT:699346009;MedGen:C1838333,OMIM:614337;MedGen:C1333990,Orphanet:ORPHA144,SNOMED CT:315058005;MedGen:C2936783,OMIM:120435;MedGen:CN517202;MedGen:CN169374	Hereditary cancer-predisposing syndrome;Hereditary nonpolyposis colorectal cancer type 4;Lynch syndrome;Lynch syndrome I;not provided;not specified	germline;unknown	germline	GRCh38	NC_000007.14	7	5973418	5973418	C	G	PMS2	exonic	nonsynonymous SNV	rs1802683	UNKNOWN	PMS2:NM_001322008:exon13:c.G2252C:p.G751A	clinvar: Benign|Benign|Benign|Benign|Benign	InterVar: Benign PVS1=0 PS=[0, 0, 0, 0, 0] PM=[0, 0, 0, 0, 0, 0, 0] PP=[0, 1, 0, 0, 0, 0] BA1=1 BS=[1, 0, 0, 0, 0] BP=[1, 0, 0, 0, 0, 1, 0, 0]	0.3225	.	.	0.85	9.768	0.312	2.84
45936	single nucleotide variant	NM_005732.3(RAD50):c.572C>T (p.Thr191Ile)	10111	RAD50	HGNC:9816	Benign/Likely benign	0	Jan 13, 2018	2230017	RCV000030963;RCV000409597;RCV000442405;RCV000195197	MedGen:C0027672,SNOMED CT:699346009;MedGen:C2751318,OMIM:613078,Orphanet:ORPHA240760;MedGen:CN517202;MedGen:CN169374	Hereditary cancer-predisposing syndrome;Nijmegen breakage syndrome-like disorder;not provided;not specified	germline;unknown	germline	GRCh38	NC_000005.10	5	132579882	132579882	C	T	RAD50	exonic	nonsynonymous SNV	rs2230017	UNKNOWN	RAD50:NM_005732:exon5:c.C572T:p.T191I	clinvar: Benign|other|Benign|Likely benign	InterVar: Likely benign PVS1=0 PS=[0, 0, 0, 0, 0] PM=[1, 0, 0, 0, 0, 0, 0] PP=[0, 0, 0, 0, 0, 0] BA1=0 BS=[1, 0, 0, 0, 0] BP=[1, 0, 0, 0, 0, 1, 0, 0]	0.0043	0.0045	0.00519169	6.014	27.9	0.049	5.54
45946	single nucleotide variant	NM_007294.3(BRCA1):c.1105G>A (p.Asp369Asn)	672	BRCA1	HGNC:1100	Benign	1	Dec 13, 2017	56056711	RCV000735458;RCV000030971;RCV000047341;RCV000162972;RCV000435629	MedGen:CN221562;MedGen:C2676676,OMIM:604370;MeSH:D061325,MedGen:C0677776,Orphanet:ORPHA145;MedGen:C0027672,SNOMED CT:699346009;MedGen:CN169374	Breast and/or ovarian cancer;Breast-ovarian cancer, familial 1;Hereditary breast and ovarian cancer syndrome;Hereditary cancer-predisposing syndrome;not specified	germline;unknown	germline	GRCh38	NC_000017.11	17	43094426	43094426	C	T	BRCA1	exonic	nonsynonymous SNV	rs56056711	UNKNOWN	BRCA1:NM_007297:exon9:c.G964A:p.D322N	clinvar: Benign|other|Benign|Likely benign	InterVar: Likely benign PVS1=0 PS=[0, 0, 0, 0, 0] PM=[1, 1, 0, 0, 0, 0, 0] PP=[0, 0, 1, 0, 0, 0] BA1=0 BS=[0, 0, 0, 0, 0] BP=[1, 0, 0, 0, 0, 1, 0, 0]	.	.	.	4.83	24.8	0.028	3.69
45972	single nucleotide variant	NM_007294.3(BRCA1):c.1486C>T (p.Arg496Cys)	672	BRCA1	HGNC:1100	Benign	0	May 23, 2018	28897676	RCV000148399;RCV000111629;RCV000167818;RCV000162551;RCV000656641;RCV000047493	MedGen:CN221562;MedGen:C2676676,OMIM:604370;MeSH:D061325,MedGen:C0677776,Orphanet:ORPHA145;MedGen:C0027672,SNOMED CT:699346009;MedGen:CN517202;MedGen:CN169374	Breast and/or ovarian cancer;Breast-ovarian cancer, familial 1;Hereditary breast and ovarian cancer syndrome;Hereditary cancer-predisposing syndrome;not provided;not specified	germline;unknown	germline	GRCh38	NC_000017.11	17	43094045	43094045	G	A	BRCA1	exonic	nonsynonymous SNV	rs28897676	UNKNOWN	BRCA1:NM_007297:exon9:c.C1345T:p.R449C	clinvar: other|Benign|Uncertain significance|Benign|Benign	InterVar: Likely benign PVS1=0 PS=[0, 0, 0, 0, 0] PM=[1, 0, 0, 0, 0, 0, 0] PP=[0, 0, 0, 0, 0, 0] BA1=0 BS=[0, 0, 0, 0, 0] BP=[1, 0, 0, 1, 0, 1, 0, 0]	0.0002	7.7e-05	.	1.01	10.72	0.128	-0.308
45979	single nucleotide variant	NM_007294.3(BRCA1):c.1648A>C (p.Asn550His)	672	BRCA1	HGNC:1100	Benign	0	Apr 05, 2018	56012641	RCV000768647;RCV000031004;RCV000167815;RCV000162617;RCV000148384;RCV000656640;RCV000168493	MedGen:CN221562;MedGen:C2676676,OMIM:604370;MeSH:D061325,MedGen:C0677776,Orphanet:ORPHA145;MedGen:C0027672,SNOMED CT:699346009;Human Phenotype Ontology:HP:0100013,MeSH:D001943,MedGen:C1458155,Orphanet:ORPHA180250,SNOMED CT:126926005;MedGen:CN517202;MedGen:CN169374	Breast and/or ovarian cancer;Breast-ovarian cancer, familial 1;Hereditary breast and ovarian cancer syndrome;Hereditary cancer-predisposing syndrome;Neoplasm of the breast;not provided;not specified	germline;inherited;unknown	germline	GRCh38	NC_000017.11	17	43093883	43093883	T	G	BRCA1	exonic	nonsynonymous SNV	rs56012641	UNKNOWN	BRCA1:NM_007297:exon9:c.A1507C:p.N503H	clinvar: Benign|Likely benign|Benign|other|other	InterVar: Likely benign PVS1=0 PS=[0, 0, 0, 0, 0] PM=[0, 0, 0, 0, 0, 0, 0] PP=[0, 0, 0, 0, 0, 0] BA1=0 BS=[0, 0, 0, 0, 0] BP=[1, 0, 0, 0, 0, 1, 0, 0]	0.0002	0.0003	0.000199681	2.817	21.5	0.002	1.32
45989	single nucleotide variant	NM_007294.3(BRCA1):c.1912G>A (p.Glu638Lys)	672	BRCA1	HGNC:1100	Likely benign	0	Apr 18, 2016	80357005	RCV000031014;RCV000776222	MedGen:C2676676,OMIM:604370;MedGen:C0027672,SNOMED CT:699346009	Breast-ovarian cancer, familial 1;Hereditary cancer-predisposing syndrome	germline	germline	GRCh38	NC_000017.11	17	43093619	43093619	C	T	BRCA1	exonic	nonsynonymous SNV	rs80357005	UNKNOWN	BRCA1:NM_007297:exon9:c.G1771A:p.E591K	clinvar: Uncertain significance|not provided	InterVar: Uncertain significance PVS1=0 PS=[0, 0, 0, 0, 0] PM=[0, 1, 0, 0, 0, 0, 0] PP=[0, 0, 1, 0, 0, 0] BA1=0 BS=[0, 0, 0, 0, 0] BP=[1, 0, 0, 0, 0, 0, 0, 0]	.	.	.	4.028	23.6	0.032	4.18
45997	single nucleotide variant	NM_007294.3(BRCA1):c.2002C>T (p.Leu668Phe)	672	BRCA1	HGNC:1100	Benign	0	Feb 13, 2018	80357250	RCV000735491;RCV000031022;RCV000195313;RCV000162815;RCV000679687;RCV000047678	MedGen:CN221562;MedGen:C2676676,OMIM:604370;MeSH:D061325,MedGen:C0677776,Orphanet:ORPHA145;MedGen:C0027672,SNOMED CT:699346009;MedGen:CN517202;MedGen:CN169374	Breast and/or ovarian cancer;Breast-ovarian cancer, familial 1;Hereditary breast and ovarian cancer syndrome;Hereditary cancer-predisposing syndrome;not provided;not specified	germline	germline	GRCh38	NC_000017.11	17	43093529	43093529	G	A	BRCA1	exonic	nonsynonymous SNV	rs80357250	UNKNOWN	BRCA1:NM_007297:exon9:c.C1861T:p.L621F	clinvar: Benign|other|Benign|other	InterVar: Likely benign PVS1=0 PS=[0, 0, 0, 0, 0] PM=[0, 0, 0, 0, 0, 0, 0] PP=[0, 0, 0, 0, 0, 0] BA1=0 BS=[0, 0, 0, 0, 0] BP=[1, 0, 0, 0, 0, 1, 0, 0]	6.46e-05	.	.	-0.12	1.589	0.094	2.04
46010	single nucleotide variant	NM_007294.3(BRCA1):c.2167A>G (p.Asn723Asp)	672	BRCA1	HGNC:1100	Benign	0	Jan 12, 2018	4986845	RCV000735455;RCV000031035;RCV000167793;RCV000162975;RCV000148398;RCV000173845	MedGen:CN221562;MedGen:C2676676,OMIM:604370;MeSH:D061325,MedGen:C0677776,Orphanet:ORPHA145;MedGen:C0027672,SNOMED CT:699346009;Human Phenotype Ontology:HP:0012125,MedGen:C0376358,OMIM:176807,SNOMED CT:399068003;MedGen:CN169374	Breast and/or ovarian cancer;Breast-ovarian cancer, familial 1;Hereditary breast and ovarian cancer syndrome;Hereditary cancer-predisposing syndrome;Malignant tumor of prostate;not specified	germline;unknown	germline	GRCh38	NC_000017.11	17	43093364	43093364	T	C	BRCA1	exonic	nonsynonymous SNV	rs4986845	UNKNOWN	BRCA1:NM_007297:exon9:c.A2026G:p.N676D	clinvar: Benign|Likely benign|Benign|other|other	InterVar: Likely benign PVS1=0 PS=[0, 0, 0, 0, 0] PM=[0, 0, 0, 0, 0, 0, 0] PP=[0, 0, 0, 0, 0, 0] BA1=0 BS=[1, 0, 0, 0, 0] BP=[1, 0, 0, 1, 0, 1, 0, 0]	0.0016	0.0025	0.00199681	-0.216	1.014	0.081	-3.95
46029	single nucleotide variant	NM_007294.3(BRCA1):c.2477C>A (p.Thr826Lys)	672	BRCA1	HGNC:1100	Benign	0	Dec 29, 2017	28897683	RCV000111873;RCV000047852;RCV000162503;RCV000148407;RCV000679688;RCV000173848	MedGen:C2676676,OMIM:604370;MeSH:D061325,MedGen:C0677776,Orphanet:ORPHA145;MedGen:C0027672,SNOMED CT:699346009;Human Phenotype Ontology:HP:0100013,MeSH:D001943,MedGen:C1458155,Orphanet:ORPHA180250,SNOMED CT:126926005;MedGen:CN517202;MedGen:CN169374	Breast-ovarian cancer, familial 1;Hereditary breast and ovarian cancer syndrome;Hereditary cancer-predisposing syndrome;Neoplasm of the breast;not provided;not specified	germline;inherited;unknown	germline	GRCh38	NC_000017.11	17	43093054	43093054	G	T	BRCA1	exonic	nonsynonymous SNV	rs28897683	UNKNOWN	BRCA1:NM_007297:exon9:c.C2336A:p.T779K	clinvar: other|Benign|Uncertain significance|Benign|other	InterVar: Likely benign PVS1=0 PS=[0, 0, 0, 0, 0] PM=[0, 0, 0, 0, 0, 0, 0] PP=[0, 0, 0, 0, 0, 0] BA1=0 BS=[0, 0, 0, 0, 0] BP=[1, 0, 0, 1, 0, 1, 0, 0]	0.0002	0.0002	0.000199681	0.87	9.888	0.001	1.68
46032	single nucleotide variant	NM_007294.3(BRCA1):c.2584A>G (p.Lys862Glu)	672	BRCA1	HGNC:1100	Benign	0	Jun 14, 2018	80356927	RCV000031057;RCV000047887;RCV000162978;RCV000758799;RCV000074574	MedGen:C2676676,OMIM:604370;MeSH:D061325,MedGen:C0677776,Orphanet:ORPHA145;MedGen:C0027672,SNOMED CT:699346009;MedGen:CN517202;MedGen:CN169374	Breast-ovarian cancer, familial 1;Hereditary breast and ovarian cancer syndrome;Hereditary cancer-predisposing syndrome;not provided;not specified	germline	germline	GRCh38	NC_000017.11	17	43092947	43092947	T	C	BRCA1	exonic	nonsynonymous SNV	rs80356927	UNKNOWN	BRCA1:NM_007297:exon9:c.A2443G:p.K815E	clinvar: Benign|Likely benign|Likely benign|other	InterVar: Likely benign PVS1=0 PS=[0, 0, 0, 0, 0] PM=[0, 0, 0, 0, 0, 0, 0] PP=[0, 0, 1, 0, 0, 0] BA1=0 BS=[0, 0, 0, 0, 0] BP=[1, 0, 0, 0, 0, 1, 0, 0]	6.46e-05	.	.	4.985	25.1	0.003	4.09
46035	single nucleotide variant	NM_007294.3(BRCA1):c.2669G>T (p.Gly890Val)	672	BRCA1	HGNC:1100	Benign	0	Mar 28, 2018	80356874	RCV000031060;RCV000225761;RCV000131935;RCV000656633;RCV000047917	MedGen:C2676676,OMIM:604370;MeSH:D061325,MedGen:C0677776,Orphanet:ORPHA145;MedGen:C0027672,SNOMED CT:699346009;MedGen:CN517202;MedGen:CN169374	Breast-ovarian cancer, familial 1;Hereditary breast and ovarian cancer syndrome;Hereditary cancer-predisposing syndrome;not provided;not specified	germline;unknown	germline	GRCh38	NC_000017.11	17	43092862	43092862	C	A	BRCA1	exonic	nonsynonymous SNV	rs80356874	UNKNOWN	BRCA1:NM_007297:exon9:c.G2528T:p.G843V	clinvar: Benign|Likely benign|Likely benign|Uncertain significance	InterVar: Likely benign PVS1=0 PS=[0, 0, 0, 0, 0] PM=[0, 0, 0, 0, 0, 0, 0] PP=[0, 0, 0, 0, 0, 0] BA1=0 BS=[0, 0, 0, 0, 0] BP=[1, 0, 0, 1, 0, 1, 0, 0]	.	7.7e-05	.	-0.557	0.159	0.49	-8.62
46045	single nucleotide variant	NM_007294.3(BRCA1):c.2773A>C (p.Ile925Leu)	672	BRCA1	HGNC:1100	Benign	0	Jan 03, 2018	4986847	RCV000031070;RCV000475644;RCV000195315;RCV000162517;RCV000586756;RCV000120274	MedGen:C2676676,OMIM:604370;MedGen:C0006142,OMIM:114480,Orphanet:ORPHA227535,SNOMED CT:254843006;MeSH:D061325,MedGen:C0677776,Orphanet:ORPHA145;MedGen:C0027672,SNOMED CT:699346009;MedGen:CN517202;MedGen:CN169374	Breast-ovarian cancer, familial 1;Familial cancer of breast;Hereditary breast and ovarian cancer syndrome;Hereditary cancer-predisposing syndrome;not provided;not specified	germline;unknown	germline	GRCh38	NC_000017.11	17	43092758	43092758	T	G	BRCA1	exonic	nonsynonymous SNV	rs4986847	UNKNOWN	BRCA1:NM_007297:exon9:c.A2632C:p.I878L	clinvar: Benign|Likely benign|Benign|Benign|Benign	InterVar: Likely benign PVS1=0 PS=[0, 0, 0, 0, 0] PM=[0, 0, 0, 0, 0, 0, 0] PP=[0, 0, 0, 0, 0, 0] BA1=0 BS=[0, 0, 0, 0, 0] BP=[1, 0, 0, 1, 0, 1, 0, 0]	0.0001	0.0003	0.000199681	0.578	8.001	0.007	-2.12
46063	single nucleotide variant	NM_007294.3(BRCA1):c.3083G>A (p.Arg1028His)	672	BRCA1	HGNC:1100	Benign	0	May 23, 2018	80357459	RCV000031088;RCV000048067;RCV000129147;RCV000588855;RCV000120292	MedGen:C2676676,OMIM:604370;MeSH:D061325,MedGen:C0677776,Orphanet:ORPHA145;MedGen:C0027672,SNOMED CT:699346009;MedGen:CN517202;MedGen:CN169374	Breast-ovarian cancer, familial 1;Hereditary breast and ovarian cancer syndrome;Hereditary cancer-predisposing syndrome;not provided;not specified	germline;unknown	germline	GRCh38	NC_000017.11	17	43092448	43092448	C	T	BRCA1	exonic	nonsynonymous SNV	rs80357459	UNKNOWN	BRCA1:NM_007297:exon9:c.G2942A:p.R981H	clinvar: Benign|other|other|other	InterVar: Likely benign PVS1=0 PS=[0, 0, 0, 0, 0] PM=[0, 0, 0, 0, 0, 0, 0] PP=[0, 0, 0, 0, 0, 0] BA1=0 BS=[0, 0, 0, 0, 0] BP=[1, 0, 0, 1, 0, 1, 0, 0]	0.0003	.	0.000798722	1.339	12.47	0.304	-4.1
46066	single nucleotide variant	NM_007294.3(BRCA1):c.3130A>G (p.Ile1044Val)	672	BRCA1	HGNC:1100	Benign	0	Dec 27, 2017	80357271	RCV000031091;RCV000195342;RCV000162795;RCV000586665;RCV000048077	MedGen:C2676676,OMIM:604370;MeSH:D061325,MedGen:C0677776,Orphanet:ORPHA145;MedGen:C0027672,SNOMED CT:699346009;MedGen:CN517202;MedGen:CN169374	Breast-ovarian cancer, familial 1;Hereditary breast and ovarian cancer syndrome;Hereditary cancer-predisposing syndrome;not provided;not specified	germline;unknown	germline	GRCh38	NC_000017.11	17	43092401	43092401	T	C	BRCA1	exonic	nonsynonymous SNV	rs80357271	UNKNOWN	BRCA1:NM_007297:exon9:c.A2989G:p.I997V	clinvar: Benign|Likely benign|Benign|Likely benign	InterVar: Likely benign PVS1=0 PS=[0, 0, 0, 0, 0] PM=[0, 0, 0, 0, 0, 0, 0] PP=[0, 0, 0, 0, 0, 0] BA1=0 BS=[0, 0, 0, 0, 0] BP=[1, 0, 0, 1, 0, 1, 0, 0]	3.23e-05	.	.	-0.731	0.061	0.353	-6.34
46078	single nucleotide variant	NM_007294.3(BRCA1):c.3327A>C (p.Lys1109Asn)	672	BRCA1	HGNC:1100	Benign	0	Dec 06, 2017	41293449	RCV000031103;RCV000205796;RCV000162723;RCV000586144;RCV000432399	MedGen:C2676676,OMIM:604370;MeSH:D061325,MedGen:C0677776,Orphanet:ORPHA145;MedGen:C0027672,SNOMED CT:699346009;MedGen:CN517202;MedGen:CN169374	Breast-ovarian cancer, familial 1;Hereditary breast and ovarian cancer syndrome;Hereditary cancer-predisposing syndrome;not provided;not specified	germline;unknown	germline	GRCh38	NC_000017.11	17	43092204	43092204	T	G	BRCA1	exonic	nonsynonymous SNV	rs41293449	UNKNOWN	BRCA1:NM_007297:exon9:c.A3186C:p.K1062N	clinvar: Benign|Benign|Likely benign|other	InterVar: Likely benign PVS1=0 PS=[0, 0, 0, 0, 0] PM=[0, 0, 0, 0, 0, 0, 0] PP=[0, 0, 0, 0, 0, 0] BA1=0 BS=[0, 0, 0, 0, 0] BP=[1, 0, 0, 0, 0, 1, 0, 0]	.	0.0002	.	3.053	22.4	0.013	2.88
46099	single nucleotide variant	NM_007294.3(BRCA1):c.3713C>T (p.Pro1238Leu)	672	BRCA1	HGNC:1100	Benign	0	Dec 27, 2017	28897688	RCV000770740;RCV000031124;RCV000048297;RCV000162659;RCV000034743;RCV000159880	MedGen:CN221562;MedGen:C2676676,OMIM:604370;MeSH:D061325,MedGen:C0677776,Orphanet:ORPHA145;MedGen:C0027672,SNOMED CT:699346009;MedGen:CN517202;MedGen:CN169374	Breast and/or ovarian cancer;Breast-ovarian cancer, familial 1;Hereditary breast and ovarian cancer syndrome;Hereditary cancer-predisposing syndrome;not provided;not specified	germline;unknown	germline	GRCh38	NC_000017.11	17	43091818	43091818	G	A	BRCA1	exonic	nonsynonymous SNV	rs28897688	UNKNOWN	BRCA1:NM_007297:exon9:c.C3572T:p.P1191L	clinvar: Benign|Uncertain significance|Benign|other|Benign	InterVar: Likely benign PVS1=0 PS=[0, 0, 0, 0, 0] PM=[0, 0, 0, 0, 0, 0, 0] PP=[0, 0, 0, 0, 0, 0] BA1=0 BS=[0, 0, 0, 0, 0] BP=[1, 0, 0, 0, 0, 1, 0, 0]	0.0005	.	.	1.974	16.05	0.036	4.29
46136	single nucleotide variant	NM_007294.3(BRCA1):c.427G>A (p.Glu143Lys)	672	BRCA1	HGNC:1100	Benign	0	Jan 07, 2019	80356991	RCV000031161;RCV000048510;RCV000162967;RCV000588563;RCV000159939	MedGen:C2676676,OMIM:604370;MeSH:D061325,MedGen:C0677776,Orphanet:ORPHA145;MedGen:C0027672,SNOMED CT:699346009;MedGen:CN517202;MedGen:CN169374	Breast-ovarian cancer, familial 1;Hereditary breast and ovarian cancer syndrome;Hereditary cancer-predisposing syndrome;not provided;not specified	germline;unknown	germline	GRCh38	NC_000017.11	17	43104136	43104136	C	T	BRCA1	exonic	nonsynonymous SNV	rs80356991	UNKNOWN	BRCA1:NM_007297:exon5:c.G286A:p.E96K	clinvar: Benign|Likely benign|Uncertain significance|Benign	InterVar: Likely benign PVS1=0 PS=[0, 0, 0, 0, 0] PM=[0, 0, 0, 0, 0, 0, 0] PP=[0, 0, 1, 0, 0, 0] BA1=0 BS=[0, 0, 0, 0, 0] BP=[1, 0, 0, 0, 0, 1, 0, 0]	3.26e-05	.	.	2.695	20.8	0.096	3.28
46171	single nucleotide variant	NM_007294.3(BRCA1):c.4955T>C (p.Met1652Thr)	672	BRCA1	HGNC:1100	Benign	0	Mar 13, 2018	80356968	RCV000031196;RCV000195346;RCV000162990;RCV000048708	MedGen:C2676676,OMIM:604370;MeSH:D061325,MedGen:C0677776,Orphanet:ORPHA145;MedGen:C0027672,SNOMED CT:699346009;MedGen:CN169374	Breast-ovarian cancer, familial 1;Hereditary breast and ovarian cancer syndrome;Hereditary cancer-predisposing syndrome;not specified	germline;unknown	germline	GRCh38	NC_000017.11	17	43070959	43070959	A	G	BRCA1	exonic	nonsynonymous SNV	rs80356968	UNKNOWN	BRCA1:NM_007297:exon14:c.T4814C:p.M1605T	clinvar: Benign|Likely benign|Benign|Likely benign	InterVar: Likely benign PVS1=0 PS=[0, 0, 0, 0, 0] PM=[1, 0, 0, 0, 0, 0, 0] PP=[0, 0, 0, 0, 0, 0] BA1=0 BS=[0, 0, 0, 0, 0] BP=[1, 0, 0, 0, 0, 1, 0, 0]	3.23e-05	.	.	3.662	23.2	0	4.82
46177	single nucleotide variant	NM_007294.3(BRCA1):c.4991T>C (p.Leu1664Pro)	672	BRCA1	HGNC:1100	Benign	0	Mar 22, 2018	80357314	RCV000031202;RCV000048731;RCV000221221;RCV000758838;RCV000212191	MedGen:C2676676,OMIM:604370;MeSH:D061325,MedGen:C0677776,Orphanet:ORPHA145;MedGen:C0027672,SNOMED CT:699346009;MedGen:CN517202;MedGen:CN169374	Breast-ovarian cancer, familial 1;Hereditary breast and ovarian cancer syndrome;Hereditary cancer-predisposing syndrome;not provided;not specified	germline	germline	GRCh38	NC_000017.11	17	43067691	43067691	A	G	BRCA1	exonic	nonsynonymous SNV	rs80357314	UNKNOWN	BRCA1:NM_007297:exon15:c.T4850C:p.L1617P	clinvar: Benign|Likely benign|Likely benign|Benign	InterVar: Likely benign PVS1=0 PS=[0, 0, 0, 0, 0] PM=[1, 1, 0, 0, 0, 0, 0] PP=[0, 0, 0, 0, 0, 0] BA1=0 BS=[0, 0, 0, 0, 0] BP=[1, 0, 0, 1, 0, 1, 0, 0]	.	.	.	2.325	18.33	0.037	1.62
46217	single nucleotide variant	NM_007294.3(BRCA1):c.536A>G (p.Tyr179Cys)	672	BRCA1	HGNC:1100	Benign	0	Apr 05, 2018	56187033	RCV000031242;RCV000167816;RCV000162619;RCV000656646;RCV000168482	MedGen:C2676676,OMIM:604370;MeSH:D061325,MedGen:C0677776,Orphanet:ORPHA145;MedGen:C0027672,SNOMED CT:699346009;MedGen:CN517202;MedGen:CN169374	Breast-ovarian cancer, familial 1;Hereditary breast and ovarian cancer syndrome;Hereditary cancer-predisposing syndrome;not provided;not specified	germline;inherited;unknown	germline	GRCh38	NC_000017.11	17	43099786	43099786	T	C	BRCA1	exonic	nonsynonymous SNV	rs56187033	UNKNOWN	BRCA1:NM_007297:exon6:c.A395G:p.Y132C	clinvar: Benign|Benign|other|other	InterVar: Likely benign PVS1=0 PS=[0, 0, 0, 0, 0] PM=[0, 0, 0, 0, 0, 0, 0] PP=[0, 0, 1, 0, 0, 0] BA1=0 BS=[0, 0, 0, 0, 0] BP=[1, 0, 0, 0, 0, 1, 0, 0]	0.0002	0.0003	0.000199681	4.744	24.7	0	5.16
46240	single nucleotide variant	NM_007294.3(BRCA1):c.571G>A (p.Val191Ile)	672	BRCA1	HGNC:1100	Benign	0	Jan 02, 2018	80357090	RCV000031265;RCV000049063;RCV000162499;RCV000586929;RCV000123886	MedGen:C2676676,OMIM:604370;MeSH:D061325,MedGen:C0677776,Orphanet:ORPHA145;MedGen:C0027672,SNOMED CT:699346009;MedGen:CN517202;MedGen:CN169374	Breast-ovarian cancer, familial 1;Hereditary breast and ovarian cancer syndrome;Hereditary cancer-predisposing syndrome;not provided;not specified	germline	germline	GRCh38	NC_000017.11	17	43097266	43097266	C	T	BRCA1	exonic	nonsynonymous SNV	rs80357090	UNKNOWN	BRCA1:NM_007297:exon7:c.G430A:p.V144I	clinvar: Benign|Benign|Benign|Benign	InterVar: Likely benign PVS1=0 PS=[0, 0, 0, 0, 0] PM=[0, 0, 0, 0, 0, 0, 0] PP=[0, 0, 0, 0, 0, 0] BA1=0 BS=[1, 0, 0, 0, 0] BP=[1, 0, 0, 0, 0, 1, 0, 0]	0.0003	0.0003	0.00219649	1.092	11.17	0.035	1.8
46245	single nucleotide variant	NM_007294.3(BRCA1):c.641A>G (p.Asp214Gly)	672	BRCA1	HGNC:1100	Benign	0	Dec 21, 2018	55680408	RCV000031270;RCV000225499;RCV000049077;RCV000132068;RCV000587324;RCV000168485	MedGen:C2676676,OMIM:604370;MedGen:C2676676,OMIM:604370;MeSH:D061325,MedGen:C0677776,Orphanet:ORPHA145;MedGen:C0027672,SNOMED CT:699346009;MedGen:CN517202;MedGen:CN169374	Breast-ovarian cancer, familial 1;Breast-ovarian cancer, familial 1;Hereditary breast and ovarian cancer syndrome;Hereditary cancer-predisposing syndrome;not provided;not specified	germline	germline	GRCh38	NC_000017.11	17	43095875	43095875	T	C	BRCA1	exonic	nonsynonymous SNV	rs55680408	UNKNOWN	BRCA1:NM_007297:exon8:c.A500G:p.D167G	clinvar: Benign|Uncertain significance|Uncertain significance|Likely benign|Benign	InterVar: Likely benign PVS1=0 PS=[0, 0, 0, 0, 0] PM=[0, 0, 0, 0, 0, 0, 0] PP=[0, 0, 0, 0, 0, 0] BA1=0 BS=[0, 0, 0, 0, 0] BP=[1, 0, 0, 1, 0, 1, 0, 0]	.	7.7e-05	.	-0.398	0.391	0.281	-0.426
46275	single nucleotide variant	NM_000059.3(BRCA2):c.10045A>G (p.Thr3349Ala)	675	BRCA2	HGNC:1101	Benign	0	May 04, 2018	80358387	RCV000031300;RCV000195324;RCV000163020;RCV000148421;RCV000759571;RCV000043705	MedGen:C2675520,OMIM:612555;MeSH:D061325,MedGen:C0677776,Orphanet:ORPHA145;MedGen:C0027672,SNOMED CT:699346009;Human Phenotype Ontology:HP:0100013,MeSH:D001943,MedGen:C1458155,Orphanet:ORPHA180250,SNOMED CT:126926005;MedGen:CN517202;MedGen:CN169374	Breast-ovarian cancer, familial 2;Hereditary breast and ovarian cancer syndrome;Hereditary cancer-predisposing syndrome;Neoplasm of the breast;not provided;not specified	germline	germline	GRCh38	NC_000013.11	13	32398558	32398558	A	G	BRCA2	exonic	nonsynonymous SNV	rs80358387	UNKNOWN	BRCA2:NM_000059:exon27:c.A10045G:p.T3349A	clinvar: Benign|Likely benign|Likely benign|other|other	InterVar: Likely benign PVS1=0 PS=[0, 0, 0, 0, 0] PM=[0, 1, 0, 0, 0, 0, 0] PP=[0, 0, 0, 0, 0, 0] BA1=0 BS=[0, 0, 0, 0, 0] BP=[1, 0, 0, 0, 0, 1, 0, 0]	3.23e-05	0.0002	.	6.014	27.9	0	5.72
46277	single nucleotide variant	NM_000059.3(BRCA2):c.10153C>T (p.Arg3385Cys)	675	BRCA2	HGNC:1101	Benign/Likely benign	0	Feb 08, 2018	397507261	RCV000031302;RCV000199846;RCV000130138;RCV000160261	MedGen:C2675520,OMIM:612555;MeSH:D061325,MedGen:C0677776,Orphanet:ORPHA145;MedGen:C0027672,SNOMED CT:699346009;MedGen:CN169374	Breast-ovarian cancer, familial 2;Hereditary breast and ovarian cancer syndrome;Hereditary cancer-predisposing syndrome;not specified	germline	germline	GRCh38	NC_000013.11	13	32398666	32398666	C	T	BRCA2	exonic	nonsynonymous SNV	rs397507261	UNKNOWN	BRCA2:NM_000059:exon27:c.C10153T:p.R3385C	clinvar: Benign|Likely benign|Likely benign|Likely benign	InterVar: Likely benign PVS1=0 PS=[0, 0, 0, 0, 0] PM=[0, 1, 0, 0, 0, 0, 0] PP=[0, 0, 0, 0, 0, 0] BA1=0 BS=[0, 0, 0, 0, 0] BP=[1, 0, 0, 0, 0, 1, 0, 0]	.	.	.	3.751	23.3	0.204	2.87
46290	single nucleotide variant	NM_000059.3(BRCA2):c.125A>G (p.Tyr42Cys)	675	BRCA2	HGNC:1101	Benign	0	Jan 12, 2018	4987046	RCV000768583;RCV000113161;RCV000457914;RCV000257910;RCV000162523;RCV000034429;RCV000120379	MedGen:CN221562;MedGen:C2675520,OMIM:612555;MedGen:C0006142,OMIM:114480,Orphanet:ORPHA227535,SNOMED CT:254843006;MeSH:D061325,MedGen:C0677776,Orphanet:ORPHA145;MedGen:C0027672,SNOMED CT:699346009;MedGen:CN517202;MedGen:CN169374	Breast and/or ovarian cancer;Breast-ovarian cancer, familial 2;Familial cancer of breast;Hereditary breast and ovarian cancer syndrome;Hereditary cancer-predisposing syndrome;not provided;not specified	germline;unknown	germline	GRCh38	NC_000013.11	13	32319134	32319134	A	G	BRCA2	exonic	nonsynonymous SNV	rs4987046	UNKNOWN	BRCA2:NM_000059:exon3:c.A125G:p.Y42C	clinvar: Uncertain significance|Benign|other|Benign|other|Benign	InterVar: Likely benign PVS1=0 PS=[0, 0, 0, 0, 0] PM=[0, 1, 0, 0, 0, 0, 0] PP=[0, 0, 0, 0, 0, 0] BA1=0 BS=[0, 0, 0, 0, 0] BP=[1, 0, 0, 1, 0, 1, 0, 0]	0.0016	0.0025	0.000798722	-0.351	0.506	0.113	0.279
46294	single nucleotide variant	NM_000059.3(BRCA2):c.1385A>G (p.Glu462Gly)	675	BRCA2	HGNC:1101	Benign	0	Mar 05, 2018	56403624	RCV000031319;RCV000195299;RCV000162999;RCV000656588;RCV000173630	MedGen:C2675520,OMIM:612555;MeSH:D061325,MedGen:C0677776,Orphanet:ORPHA145;MedGen:C0027672,SNOMED CT:699346009;MedGen:CN517202;MedGen:CN169374	Breast-ovarian cancer, familial 2;Hereditary breast and ovarian cancer syndrome;Hereditary cancer-predisposing syndrome;not provided;not specified	germline;unknown	germline	GRCh38	NC_000013.11	13	32332863	32332863	A	G	BRCA2	exonic	nonsynonymous SNV	rs56403624	UNKNOWN	BRCA2:NM_000059:exon10:c.A1385G:p.E462G	clinvar: Benign|Benign|other|other	InterVar: Likely benign PVS1=0 PS=[0, 0, 0, 0, 0] PM=[0, 1, 0, 0, 0, 0, 0] PP=[0, 0, 0, 0, 0, 0] BA1=0 BS=[0, 0, 0, 0, 0] BP=[1, 0, 0, 0, 0, 1, 0, 0]	6.46e-05	0.0002	.	1.154	11.51	0.067	5.3
46297	single nucleotide variant	NM_000059.3(BRCA2):c.1460C>A (p.Ala487Glu)	675	BRCA2	HGNC:1101	Benign/Likely benign	0	Jan 11, 2018	56390402	RCV000031322;RCV000167837;RCV000131573;RCV000679155;RCV000043812	MedGen:C2675520,OMIM:612555;MeSH:D061325,MedGen:C0677776,Orphanet:ORPHA145;MedGen:C0027672,SNOMED CT:699346009;MedGen:CN517202;MedGen:CN169374	Breast-ovarian cancer, familial 2;Hereditary breast and ovarian cancer syndrome;Hereditary cancer-predisposing syndrome;not provided;not specified	germline;unknown	germline	GRCh38	NC_000013.11	13	32332938	32332938	C	A	BRCA2	exonic	nonsynonymous SNV	rs56390402	UNKNOWN	BRCA2:NM_000059:exon10:c.C1460A:p.A487E	clinvar: other|Likely benign|Benign|Benign	InterVar: Likely benign PVS1=0 PS=[0, 0, 0, 0, 0] PM=[0, 1, 0, 0, 0, 0, 0] PP=[0, 0, 0, 0, 0, 0] BA1=0 BS=[0, 0, 0, 0, 0] BP=[1, 0, 0, 1, 0, 1, 0, 0]	0.0001	7.7e-05	.	1.757	14.74	0.062	-0.174
46307	single nucleotide variant	NM_000059.3(BRCA2):c.167A>C (p.Asn56Thr)	675	BRCA2	HGNC:1101	Benign	0	Nov 30, 2017	80358454	RCV000031332;RCV000043861;RCV000162996;RCV000212201	MedGen:C2675520,OMIM:612555;MeSH:D061325,MedGen:C0677776,Orphanet:ORPHA145;MedGen:C0027672,SNOMED CT:699346009;MedGen:CN169374	Breast-ovarian cancer, familial 2;Hereditary breast and ovarian cancer syndrome;Hereditary cancer-predisposing syndrome;not specified	germline	germline	GRCh38	NC_000013.11	13	32319176	32319176	A	C	BRCA2	exonic	nonsynonymous SNV	rs80358454	UNKNOWN	BRCA2:NM_000059:exon3:c.A167C:p.N56T	clinvar: Benign|Likely benign|Benign|Likely benign	InterVar: Likely benign PVS1=0 PS=[0, 0, 0, 0, 0] PM=[0, 1, 0, 0, 0, 0, 0] PP=[0, 0, 0, 0, 0, 0] BA1=0 BS=[0, 0, 0, 0, 0] BP=[1, 0, 0, 1, 0, 1, 0, 0]	.	.	.	-2.607	0.001	1	-0.891
46309	single nucleotide variant	NM_000059.3(BRCA2):c.1744A>C (p.Thr582Pro)	675	BRCA2	HGNC:1101	Benign	0	Dec 05, 2017	80358457	RCV000031334;RCV000043869;RCV000162597;RCV000758864;RCV000422713	MedGen:C2675520,OMIM:612555;MeSH:D061325,MedGen:C0677776,Orphanet:ORPHA145;MedGen:C0027672,SNOMED CT:699346009;MedGen:CN517202;MedGen:CN169374	Breast-ovarian cancer, familial 2;Hereditary breast and ovarian cancer syndrome;Hereditary cancer-predisposing syndrome;not provided;not specified	germline	germline	GRCh38	NC_000013.11	13	32333222	32333222	A	C	BRCA2	exonic	nonsynonymous SNV	rs80358457	UNKNOWN	BRCA2:NM_000059:exon10:c.A1744C:p.T582P	clinvar: Benign|Benign|Benign|other	InterVar: Likely benign PVS1=0 PS=[0, 0, 0, 0, 0] PM=[0, 1, 0, 0, 0, 0, 0] PP=[0, 0, 0, 0, 0, 0] BA1=0 BS=[0, 0, 0, 0, 0] BP=[1, 0, 0, 0, 0, 1, 0, 0]	.	.	0.000399361	2.889	21.8	0.011	2.84
46324	single nucleotide variant	NM_000059.3(BRCA2):c.1889C>T (p.Thr630Ile)	675	BRCA2	HGNC:1101	Benign	0	Feb 28, 2018	80358479	RCV000735526;RCV000031349;RCV000043917;RCV000162511;RCV000034433;RCV000193487	MedGen:CN221562;MedGen:C2675520,OMIM:612555;MeSH:D061325,MedGen:C0677776,Orphanet:ORPHA145;MedGen:C0027672,SNOMED CT:699346009;MedGen:CN517202;MedGen:CN169374	Breast and/or ovarian cancer;Breast-ovarian cancer, familial 2;Hereditary breast and ovarian cancer syndrome;Hereditary cancer-predisposing syndrome;not provided;not specified	germline;unknown	germline	GRCh38	NC_000013.11	13	32333367	32333367	C	T	BRCA2	exonic	nonsynonymous SNV	rs80358479	UNKNOWN	BRCA2:NM_000059:exon10:c.C1889T:p.T630I	clinvar: Benign|Uncertain significance|Benign|Benign|other	InterVar: Likely benign PVS1=0 PS=[0, 0, 0, 0, 0] PM=[0, 1, 0, 0, 0, 0, 0] PP=[0, 0, 0, 0, 0, 0] BA1=0 BS=[0, 0, 0, 0, 0] BP=[1, 0, 0, 1, 0, 1, 0, 0]	.	7.8e-05	.	1.482	13.22	0.012	-0.115
46326	single nucleotide variant	NM_000059.3(BRCA2):c.1964C>G (p.Pro655Arg)	675	BRCA2	HGNC:1101	Benign	0	Sep 06, 2018	28897712	RCV000735527;RCV000113003;RCV000043931;RCV000162572;RCV000034434;RCV000168555	MedGen:CN221562;MedGen:C2675520,OMIM:612555;MeSH:D061325,MedGen:C0677776,Orphanet:ORPHA145;MedGen:C0027672,SNOMED CT:699346009;MedGen:CN517202;MedGen:CN169374	Breast and/or ovarian cancer;Breast-ovarian cancer, familial 2;Hereditary breast and ovarian cancer syndrome;Hereditary cancer-predisposing syndrome;not provided;not specified	germline;unknown	germline	GRCh38	NC_000013.11	13	32336319	32336319	C	G	BRCA2	exonic	nonsynonymous SNV	rs28897712	UNKNOWN	BRCA2:NM_000059:exon11:c.C1964G:p.P655R	clinvar: Uncertain significance|other|Benign|Benign|other	InterVar: Likely benign PVS1=0 PS=[0, 0, 0, 0, 0] PM=[0, 0, 0, 0, 0, 0, 0] PP=[0, 0, 0, 0, 0, 0] BA1=0 BS=[1, 0, 0, 0, 0] BP=[1, 0, 0, 1, 0, 1, 0, 0]	0.0004	0.0008	.	1.021	10.78	0.003	1.27
46354	single nucleotide variant	NM_000059.3(BRCA2):c.2716A>G (p.Thr906Ala)	675	BRCA2	HGNC:1101	Benign/Likely benign	0	Dec 13, 2017	80358528	RCV000768588;RCV000031379;RCV000204999;RCV000165093;RCV000160218	MedGen:CN221562;MedGen:C2675520,OMIM:612555;MeSH:D061325,MedGen:C0677776,Orphanet:ORPHA145;MedGen:C0027672,SNOMED CT:699346009;MedGen:CN169374	Breast and/or ovarian cancer;Breast-ovarian cancer, familial 2;Hereditary breast and ovarian cancer syndrome;Hereditary cancer-predisposing syndrome;not specified	germline	germline	GRCh38	NC_000013.11	13	32337071	32337071	A	G	BRCA2	exonic	nonsynonymous SNV	rs80358528	UNKNOWN	BRCA2:NM_000059:exon11:c.A2716G:p.T906A	clinvar: other|Likely benign|Likely benign|Likely benign	InterVar: Likely benign PVS1=0 PS=[0, 0, 0, 0, 0] PM=[0, 1, 0, 0, 0, 0, 0] PP=[0, 0, 0, 0, 0, 0] BA1=0 BS=[0, 0, 0, 0, 0] BP=[1, 0, 0, 1, 0, 1, 0, 0]	.	.	.	0.432	6.891	0.04	-2.28
46373	single nucleotide variant	NM_000059.3(BRCA2):c.3055C>G (p.Leu1019Val)	675	BRCA2	HGNC:1101	Benign	0	May 10, 2018	55638633	RCV000769690;RCV000031398;RCV000195305;RCV000162553;RCV000148419;RCV000755878;RCV000044108	MedGen:CN221562;MedGen:C2675520,OMIM:612555;MeSH:D061325,MedGen:C0677776,Orphanet:ORPHA145;MedGen:C0027672,SNOMED CT:699346009;Human Phenotype Ontology:HP:0100013,MeSH:D001943,MedGen:C1458155,Orphanet:ORPHA180250,SNOMED CT:126926005;MedGen:CN517202;MedGen:CN169374	Breast and/or ovarian cancer;Breast-ovarian cancer, familial 2;Hereditary breast and ovarian cancer syndrome;Hereditary cancer-predisposing syndrome;Neoplasm of the breast;not provided;not specified	germline	germline	GRCh38	NC_000013.11	13	32337410	32337410	C	G	BRCA2	exonic	nonsynonymous SNV	rs55638633	UNKNOWN	BRCA2:NM_000059:exon11:c.C3055G:p.L1019V	clinvar: Benign|other|Likely benign|Benign|Benign	InterVar: Likely benign PVS1=0 PS=[0, 0, 0, 0, 0] PM=[0, 1, 0, 0, 0, 0, 0] PP=[0, 0, 0, 0, 0, 0] BA1=0 BS=[0, 0, 0, 0, 0] BP=[1, 0, 0, 0, 0, 1, 0, 0]	6.46e-05	0.0002	0.000199681	0.387	6.501	0.141	3.07
46389	single nucleotide variant	NM_000059.3(BRCA2):c.3304A>T (p.Asn1102Tyr)	675	BRCA2	HGNC:1101	Benign	0	Jul 23, 2018	28897719	RCV000031414;RCV000044175;RCV000163002;RCV000590063;RCV000212227	MedGen:C2675520,OMIM:612555;MeSH:D061325,MedGen:C0677776,Orphanet:ORPHA145;MedGen:C0027672,SNOMED CT:699346009;MedGen:CN517202;MedGen:CN169374	Breast-ovarian cancer, familial 2;Hereditary breast and ovarian cancer syndrome;Hereditary cancer-predisposing syndrome;not provided;not specified	germline;unknown	germline	GRCh38	NC_000013.11	13	32337659	32337659	A	T	BRCA2	exonic	nonsynonymous SNV	rs28897719	UNKNOWN	BRCA2:NM_000059:exon11:c.A3304T:p.N1102Y	clinvar: Benign|Likely benign|Benign|Likely benign	InterVar: Likely benign PVS1=0 PS=[0, 0, 0, 0, 0] PM=[0, 1, 0, 0, 0, 0, 0] PP=[0, 0, 0, 0, 0, 0] BA1=0 BS=[0, 0, 0, 0, 0] BP=[1, 0, 0, 0, 0, 1, 0, 0]	.	7.7e-05	.	3.954	23.6	0.01	4.5
46408	single nucleotide variant	NM_000059.3(BRCA2):c.3682A>G (p.Asn1228Asp)	675	BRCA2	HGNC:1101	Benign	0	Jan 24, 2018	28897722	RCV000031433;RCV000044242;RCV000163003;RCV000587829;RCV000160221	MedGen:C2675520,OMIM:612555;MeSH:D061325,MedGen:C0677776,Orphanet:ORPHA145;MedGen:C0027672,SNOMED CT:699346009;MedGen:CN517202;MedGen:CN169374	Breast-ovarian cancer, familial 2;Hereditary breast and ovarian cancer syndrome;Hereditary cancer-predisposing syndrome;not provided;not specified	germline;unknown	germline	GRCh38	NC_000013.11	13	32338037	32338037	A	G	BRCA2	exonic	nonsynonymous SNV	rs28897722	UNKNOWN	BRCA2:NM_000059:exon11:c.A3682G:p.N1228D	clinvar: Benign|other|Likely benign|Benign	InterVar: Likely benign PVS1=0 PS=[0, 0, 0, 0, 0] PM=[0, 1, 0, 0, 0, 0, 0] PP=[0, 0, 0, 0, 0, 0] BA1=0 BS=[0, 0, 0, 0, 0] BP=[1, 0, 0, 0, 0, 1, 0, 0]	3.23e-05	.	.	2.246	17.81	0.026	3.36
46419	single nucleotide variant	NM_000059.3(BRCA2):c.3869G>A (p.Cys1290Tyr)	675	BRCA2	HGNC:1101	Benign	0	Sep 06, 2018	41293485	RCV000113233;RCV000467710;RCV000319921;RCV000167839;RCV000128895;RCV000514107;RCV000120338	MedGen:C2675520,OMIM:612555;MedGen:C0006142,OMIM:114480,Orphanet:ORPHA227535,SNOMED CT:254843006;MedGen:C0015625,Orphanet:ORPHA84,SNOMED CT:30575002;MeSH:D061325,MedGen:C0677776,Orphanet:ORPHA145;MedGen:C0027672,SNOMED CT:699346009;MedGen:CN517202;MedGen:CN169374	Breast-ovarian cancer, familial 2;Familial cancer of breast;Fanconi anemia;Hereditary breast and ovarian cancer syndrome;Hereditary cancer-predisposing syndrome;not provided;not specified	germline;unknown	germline	GRCh38	NC_000013.11	13	32338224	32338224	G	A	BRCA2	exonic	nonsynonymous SNV	rs41293485	UNKNOWN	BRCA2:NM_000059:exon11:c.G3869A:p.C1290Y	clinvar: Benign|Benign|Benign|other|Likely benign|Benign	InterVar: Likely benign PVS1=0 PS=[0, 0, 0, 0, 0] PM=[0, 0, 0, 0, 0, 0, 0] PP=[0, 0, 0, 0, 0, 0] BA1=0 BS=[1, 0, 0, 0, 0] BP=[1, 0, 0, 0, 0, 1, 0, 0]	0.0025	0.003	0.00339457	0.338	6.059	0.124	2.52
46422	single nucleotide variant	NM_000059.3(BRCA2):c.3916G>A (p.Val1306Ile)	675	BRCA2	HGNC:1101	Benign	0	Dec 13, 2017	80358636	RCV000031447;RCV000203660;RCV000162737;RCV000761051;RCV000044309	MedGen:C2675520,OMIM:612555;MeSH:D061325,MedGen:C0677776,Orphanet:ORPHA145;MedGen:C0027672,SNOMED CT:699346009;MedGen:C4330531;MedGen:CN169374	Breast-ovarian cancer, familial 2;Hereditary breast and ovarian cancer syndrome;Hereditary cancer-predisposing syndrome;Large Cell/Anaplastic Medulloblastoma;not specified	germline;unknown	germline	GRCh38	NC_000013.11	13	32338271	32338271	G	A	BRCA2	exonic	nonsynonymous SNV	rs80358636	UNKNOWN	BRCA2:NM_000059:exon11:c.G3916A:p.V1306I	clinvar: Benign|Likely benign|Benign|other	InterVar: Likely benign PVS1=0 PS=[0, 0, 0, 0, 0] PM=[0, 1, 0, 0, 0, 0, 0] PP=[0, 0, 0, 0, 0, 0] BA1=0 BS=[0, 0, 0, 0, 0] BP=[1, 0, 0, 0, 0, 1, 0, 0]	.	0.0002	.	0.896	10.05	0.019	2.02
46434	single nucleotide variant	NM_000059.3(BRCA2):c.4094G>A (p.Cys1365Tyr)	675	BRCA2	HGNC:1101	Benign	0	Sep 25, 2018	80358657	RCV000770725;RCV000031459;RCV000044346;RCV000162841;RCV000160222	MedGen:CN221562;MedGen:C2675520,OMIM:612555;MeSH:D061325,MedGen:C0677776,Orphanet:ORPHA145;MedGen:C0027672,SNOMED CT:699346009;MedGen:CN169374	Breast and/or ovarian cancer;Breast-ovarian cancer, familial 2;Hereditary breast and ovarian cancer syndrome;Hereditary cancer-predisposing syndrome;not specified	germline;unknown	germline	GRCh38	NC_000013.11	13	32338449	32338449	G	A	BRCA2	exonic	nonsynonymous SNV	rs80358657	UNKNOWN	BRCA2:NM_000059:exon11:c.G4094A:p.C1365Y	clinvar: Benign|Benign|Likely benign|Benign	InterVar: Likely benign PVS1=0 PS=[0, 0, 0, 0, 0] PM=[0, 1, 0, 0, 0, 0, 0] PP=[0, 0, 0, 0, 0, 0] BA1=0 BS=[0, 0, 0, 0, 0] BP=[1, 0, 0, 1, 0, 1, 0, 0]	.	.	.	-2.253	0.001	1	-9.46
46442	single nucleotide variant	NM_000059.3(BRCA2):c.4187A>G (p.Gln1396Arg)	675	BRCA2	HGNC:1101	Benign	0	Jan 22, 2018	55969723	RCV000768594;RCV000031467;RCV000044368;RCV000162521;RCV000656602;RCV000120320	MedGen:CN221562;MedGen:C2675520,OMIM:612555;MeSH:D061325,MedGen:C0677776,Orphanet:ORPHA145;MedGen:C0027672,SNOMED CT:699346009;MedGen:CN517202;MedGen:CN169374	Breast and/or ovarian cancer;Breast-ovarian cancer, familial 2;Hereditary breast and ovarian cancer syndrome;Hereditary cancer-predisposing syndrome;not provided;not specified	germline;unknown	germline	GRCh38	NC_000013.11	13	32338542	32338542	A	G	BRCA2	exonic	nonsynonymous SNV	rs55969723	UNKNOWN	BRCA2:NM_000059:exon11:c.A4187G:p.Q1396R	clinvar: Benign|other|other|Benign	InterVar: Likely benign PVS1=0 PS=[0, 0, 0, 0, 0] PM=[0, 0, 0, 0, 0, 0, 0] PP=[0, 0, 0, 0, 0, 0] BA1=0 BS=[1, 0, 0, 0, 0] BP=[1, 0, 0, 0, 0, 1, 0, 0]	0.0016	0.0019	0.00199681	1.211	11.8	0	3.56
46466	single nucleotide variant	NM_000059.3(BRCA2):c.4585G>A (p.Gly1529Arg)	675	BRCA2	HGNC:1101	Benign	0	Jan 16, 2018	28897728	RCV000148413;RCV000113324;RCV000353459;RCV000044446;RCV000162670;RCV000656605;RCV000160225	MedGen:CN221562;MedGen:C2675520,OMIM:612555;MedGen:C0015625,Orphanet:ORPHA84,SNOMED CT:30575002;MeSH:D061325,MedGen:C0677776,Orphanet:ORPHA145;MedGen:C0027672,SNOMED CT:699346009;MedGen:CN517202;MedGen:CN169374	Breast and/or ovarian cancer;Breast-ovarian cancer, familial 2;Fanconi anemia;Hereditary breast and ovarian cancer syndrome;Hereditary cancer-predisposing syndrome;not provided;not specified	germline;unknown	germline	GRCh38	NC_000013.11	13	32338940	32338940	G	A	BRCA2	exonic	nonsynonymous SNV	rs28897728	UNKNOWN	BRCA2:NM_000059:exon11:c.G4585A:p.G1529R	clinvar: other|Benign|Likely benign|other|Benign|Likely benign	InterVar: Likely benign PVS1=0 PS=[0, 0, 0, 0, 0] PM=[0, 1, 0, 0, 0, 0, 0] PP=[0, 0, 1, 0, 0, 0] BA1=0 BS=[0, 0, 0, 0, 0] BP=[1, 0, 0, 0, 0, 1, 0, 0]	0.0005	0.0005	0.000599042	6.318	29.2	0	5.74
46498	single nucleotide variant	NM_000059.3(BRCA2):c.5070A>C (p.Lys1690Asn)	675	BRCA2	HGNC:1101	Benign	0	Dec 29, 2017	56087561	RCV000768596;RCV000113374;RCV000044548;RCV000162621;RCV000587449;RCV000074533	MedGen:CN221562;MedGen:C2675520,OMIM:612555;MeSH:D061325,MedGen:C0677776,Orphanet:ORPHA145;MedGen:C0027672,SNOMED CT:699346009;MedGen:CN517202;MedGen:CN169374	Breast and/or ovarian cancer;Breast-ovarian cancer, familial 2;Hereditary breast and ovarian cancer syndrome;Hereditary cancer-predisposing syndrome;not provided;not specified	germline;unknown	germline	GRCh38	NC_000013.11	13	32339425	32339425	A	C	BRCA2	exonic	nonsynonymous SNV	rs56087561	UNKNOWN	BRCA2:NM_000059:exon11:c.A5070C:p.K1690N	clinvar: other|other|Benign|Benign	InterVar: Likely benign PVS1=0 PS=[0, 0, 0, 0, 0] PM=[0, 0, 0, 0, 0, 0, 0] PP=[0, 0, 0, 0, 0, 0] BA1=0 BS=[1, 0, 0, 0, 0] BP=[1, 0, 0, 0, 0, 1, 0, 0]	0.0002	0.0002	.	4.377	24.1	0.007	3.16
46502	single nucleotide variant	NM_000059.3(BRCA2):c.5095G>A (p.Asp1699Asn)	675	BRCA2	HGNC:1101	Benign/Likely benign	0	Mar 23, 2018	80358731	RCV000031527;RCV000044552;RCV000130358;RCV000590213;RCV000430752	MedGen:C2675520,OMIM:612555;MeSH:D061325,MedGen:C0677776,Orphanet:ORPHA145;MedGen:C0027672,SNOMED CT:699346009;MedGen:CN517202;MedGen:CN169374	Breast-ovarian cancer, familial 2;Hereditary breast and ovarian cancer syndrome;Hereditary cancer-predisposing syndrome;not provided;not specified	germline;unknown	germline	GRCh38	NC_000013.11	13	32339450	32339450	G	A	BRCA2	exonic	nonsynonymous SNV	rs80358731	UNKNOWN	BRCA2:NM_000059:exon11:c.G5095A:p.D1699N	clinvar: other|Benign|Likely benign|Likely benign	InterVar: Likely benign PVS1=0 PS=[0, 0, 0, 0, 0] PM=[0, 1, 0, 0, 0, 0, 0] PP=[0, 0, 0, 0, 0, 0] BA1=0 BS=[0, 0, 0, 0, 0] BP=[1, 0, 0, 0, 0, 1, 0, 0]	6.47e-05	.	0.000599042	0.954	10.4	0.241	3.14
46506	single nucleotide variant	NM_000059.3(BRCA2):c.5198C>T (p.Ser1733Phe)	675	BRCA2	HGNC:1101	Benign	0	Mar 12, 2018	55639415	RCV000031531;RCV000273833;RCV000044602;RCV000163007;RCV000034444;RCV000160228	MedGen:C2675520,OMIM:612555;MedGen:C0015625,Orphanet:ORPHA84,SNOMED CT:30575002;MeSH:D061325,MedGen:C0677776,Orphanet:ORPHA145;MedGen:C0027672,SNOMED CT:699346009;MedGen:CN517202;MedGen:CN169374	Breast-ovarian cancer, familial 2;Fanconi anemia;Hereditary breast and ovarian cancer syndrome;Hereditary cancer-predisposing syndrome;not provided;not specified	germline;unknown	germline	GRCh38	NC_000013.11	13	32339553	32339553	C	T	BRCA2	exonic	nonsynonymous SNV	rs55639415	UNKNOWN	BRCA2:NM_000059:exon11:c.C5198T:p.S1733F	clinvar: Benign|Uncertain significance|other|other|Benign|Likely benign	InterVar: Likely benign PVS1=0 PS=[0, 0, 0, 0, 0] PM=[0, 1, 0, 0, 0, 0, 0] PP=[0, 0, 0, 0, 0, 0] BA1=0 BS=[0, 0, 0, 0, 0] BP=[1, 0, 0, 0, 0, 1, 0, 0]	0.0007	0.0011	0.00179712	0.784	9.367	0.024	2.52
46514	single nucleotide variant	NM_000059.3(BRCA2):c.5312G>A (p.Gly1771Asp)	675	BRCA2	HGNC:1101	Benign	0	Jul 02, 2018	80358755	RCV000768599;RCV000031539;RCV000044634;RCV000162664;RCV000034445;RCV000168575	MedGen:CN221562;MedGen:C2675520,OMIM:612555;MeSH:D061325,MedGen:C0677776,Orphanet:ORPHA145;MedGen:C0027672,SNOMED CT:699346009;MedGen:CN517202;MedGen:CN169374	Breast and/or ovarian cancer;Breast-ovarian cancer, familial 2;Hereditary breast and ovarian cancer syndrome;Hereditary cancer-predisposing syndrome;not provided;not specified	germline;unknown	germline	GRCh38	NC_000013.11	13	32339667	32339667	G	A	BRCA2	exonic	nonsynonymous SNV	rs80358755	UNKNOWN	BRCA2:NM_000059:exon11:c.G5312A:p.G1771D	clinvar: Benign|Likely benign|other|Benign|other	InterVar: Likely benign PVS1=0 PS=[0, 0, 0, 0, 0] PM=[0, 1, 0, 0, 0, 0, 0] PP=[0, 0, 0, 0, 0, 0] BA1=0 BS=[0, 0, 0, 0, 0] BP=[1, 0, 0, 1, 0, 1, 0, 0]	0.0002	0.0004	0.000199681	0.013	2.714	0.426	-0.338
46546	single nucleotide variant	NM_000059.3(BRCA2):c.5710C>G (p.Leu1904Val)	675	BRCA2	HGNC:1101	Benign	0	Feb 27, 2018	55875643	RCV000031571;RCV000195332;RCV000162807;RCV000148433;RCV000433189;RCV000044724	MedGen:C2675520,OMIM:612555;MeSH:D061325,MedGen:C0677776,Orphanet:ORPHA145;MedGen:C0027672,SNOMED CT:699346009;Human Phenotype Ontology:HP:0100013,MeSH:D001943,MedGen:C1458155,Orphanet:ORPHA180250,SNOMED CT:126926005;MedGen:CN517202;MedGen:CN169374	Breast-ovarian cancer, familial 2;Hereditary breast and ovarian cancer syndrome;Hereditary cancer-predisposing syndrome;Neoplasm of the breast;not provided;not specified	germline;unknown	germline	GRCh38	NC_000013.11	13	32340065	32340065	C	G	BRCA2	exonic	nonsynonymous SNV	rs55875643	UNKNOWN	BRCA2:NM_000059:exon11:c.C5710G:p.L1904V	clinvar: Benign|other|Likely benign|Benign|Benign|Likely benign	InterVar: Likely benign PVS1=0 PS=[0, 0, 0, 0, 0] PM=[0, 1, 0, 0, 0, 0, 0] PP=[0, 0, 0, 0, 0, 0] BA1=0 BS=[0, 0, 0, 0, 0] BP=[1, 0, 0, 0, 0, 1, 0, 0]	0.0002	0.0002	0.000199681	-1.126	0.009	0.377	3.28
46551	single nucleotide variant	NM_000059.3(BRCA2):c.5768A>C (p.Asp1923Ala)	675	BRCA2	HGNC:1101	Benign/Likely benign	0	Feb 21, 2018	45491005	RCV000770727;RCV000031576;RCV000195306;RCV000131532;RCV000757040;RCV000044748	MedGen:CN221562;MedGen:C2675520,OMIM:612555;MeSH:D061325,MedGen:C0677776,Orphanet:ORPHA145;MedGen:C0027672,SNOMED CT:699346009;MedGen:CN517202;MedGen:CN169374	Breast and/or ovarian cancer;Breast-ovarian cancer, familial 2;Hereditary breast and ovarian cancer syndrome;Hereditary cancer-predisposing syndrome;not provided;not specified	germline	germline	GRCh38	NC_000013.11	13	32340123	32340123	A	C	BRCA2	exonic	nonsynonymous SNV	rs45491005	UNKNOWN	BRCA2:NM_000059:exon11:c.A5768C:p.D1923A	clinvar: other|Likely benign|Benign|other	InterVar: Likely benign PVS1=0 PS=[0, 0, 0, 0, 0] PM=[0, 1, 0, 0, 0, 0, 0] PP=[0, 0, 0, 0, 0, 0] BA1=0 BS=[0, 0, 0, 0, 0] BP=[1, 0, 0, 0, 0, 1, 0, 0]	0.0006	0.001	0.000199681	3.903	23.5	0.025	2.88
46553	single nucleotide variant	NM_000059.3(BRCA2):c.5785A>G (p.Ile1929Val)	675	BRCA2	HGNC:1101	Benign	0	Jan 11, 2018	79538375	RCV000031578;RCV000044755;RCV000162909;RCV000757037;RCV000173974	MedGen:C2675520,OMIM:612555;MeSH:D061325,MedGen:C0677776,Orphanet:ORPHA145;MedGen:C0027672,SNOMED CT:699346009;MedGen:CN517202;MedGen:CN169374	Breast-ovarian cancer, familial 2;Hereditary breast and ovarian cancer syndrome;Hereditary cancer-predisposing syndrome;not provided;not specified	germline;unknown	germline	GRCh38	NC_000013.11	13	32340140	32340140	A	G	BRCA2	exonic	nonsynonymous SNV	rs79538375	UNKNOWN	BRCA2:NM_000059:exon11:c.A5785G:p.I1929V	clinvar: Benign|other|Benign|other	InterVar: Likely benign PVS1=0 PS=[0, 0, 0, 0, 0] PM=[0, 0, 0, 0, 0, 0, 0] PP=[0, 0, 0, 0, 0, 0] BA1=0 BS=[1, 0, 0, 0, 0] BP=[1, 0, 0, 1, 0, 1, 0, 0]	0.0007	7.7e-05	0.00139776	-2.547	0.001	0.307	-5.69
46559	single nucleotide variant	NM_000059.3(BRCA2):c.5879G>A (p.Cys1960Tyr)	675	BRCA2	HGNC:1101	Benign/Likely benign	0	Apr 06, 2018	56157628	RCV000031584;RCV000167827;RCV000130706;RCV000590316;RCV000044781	MedGen:C2675520,OMIM:612555;MeSH:D061325,MedGen:C0677776,Orphanet:ORPHA145;MedGen:C0027672,SNOMED CT:699346009;MedGen:CN517202;MedGen:CN169374	Breast-ovarian cancer, familial 2;Hereditary breast and ovarian cancer syndrome;Hereditary cancer-predisposing syndrome;not provided;not specified	germline	germline	GRCh38	NC_000013.11	13	32340234	32340234	G	A	BRCA2	exonic	nonsynonymous SNV	rs56157628	UNKNOWN	BRCA2:NM_000059:exon11:c.G5879A:p.C1960Y	clinvar: other|Likely benign|Likely benign|Benign	InterVar: Likely benign PVS1=0 PS=[0, 0, 0, 0, 0] PM=[0, 1, 0, 0, 0, 0, 0] PP=[0, 0, 0, 0, 0, 0] BA1=0 BS=[0, 0, 0, 0, 0] BP=[1, 0, 0, 1, 0, 1, 0, 0]	0.0005	0.0005	.	-1.15	0.008	0.501	0.513
46578	single nucleotide variant	NM_000059.3(BRCA2):c.6143A>T (p.Asn2048Ile)	675	BRCA2	HGNC:1101	Benign	0	Mar 08, 2018	80358853	RCV000113536;RCV000206099;RCV000163009;RCV000589722;RCV000160232	MedGen:C2675520,OMIM:612555;MeSH:D061325,MedGen:C0677776,Orphanet:ORPHA145;MedGen:C0027672,SNOMED CT:699346009;MedGen:CN517202;MedGen:CN169374	Breast-ovarian cancer, familial 2;Hereditary breast and ovarian cancer syndrome;Hereditary cancer-predisposing syndrome;not provided;not specified	germline	germline	GRCh38	NC_000013.11	13	32340498	32340498	A	T	BRCA2	exonic	nonsynonymous SNV	rs80358853	UNKNOWN	BRCA2:NM_000059:exon11:c.A6143T:p.N2048I	clinvar: Benign|Likely benign|Benign|Likely benign	InterVar: Likely benign PVS1=0 PS=[0, 0, 0, 0, 0] PM=[0, 1, 0, 0, 0, 0, 0] PP=[0, 0, 0, 0, 0, 0] BA1=0 BS=[0, 0, 0, 0, 0] BP=[1, 0, 0, 1, 0, 1, 0, 0]	.	.	.	3.778	23.4	0.002	1.14
46584	single nucleotide variant	NM_000059.3(BRCA2):c.6220C>A (p.His2074Asn)	675	BRCA2	HGNC:1101	Benign	0	Jan 22, 2018	34309943	RCV000735582;RCV000031609;RCV000324816;RCV000167838;RCV000162620;RCV000755221;RCV000120334	MedGen:CN221562;MedGen:C2675520,OMIM:612555;MedGen:C0015625,Orphanet:ORPHA84,SNOMED CT:30575002;MeSH:D061325,MedGen:C0677776,Orphanet:ORPHA145;MedGen:C0027672,SNOMED CT:699346009;MedGen:CN517202;MedGen:CN169374	Breast and/or ovarian cancer;Breast-ovarian cancer, familial 2;Fanconi anemia;Hereditary breast and ovarian cancer syndrome;Hereditary cancer-predisposing syndrome;not provided;not specified	germline	germline	GRCh38	NC_000013.11	13	32340575	32340575	C	A	BRCA2	exonic	nonsynonymous SNV	rs34309943	UNKNOWN	BRCA2:NM_000059:exon11:c.C6220A:p.H2074N	clinvar: Benign|Benign|Benign|other|Likely benign	InterVar: Likely benign PVS1=0 PS=[0, 0, 0, 0, 0] PM=[0, 0, 0, 0, 0, 0, 0] PP=[0, 0, 0, 0, 0, 0] BA1=0 BS=[1, 0, 0, 0, 0] BP=[1, 0, 0, 1, 0, 1, 0, 0]	0.0029	0.0035	0.00279553	0.651	8.502	0.195	-4.11
46593	single nucleotide variant	NM_000059.3(BRCA2):c.6323G>A (p.Arg2108His)	675	BRCA2	HGNC:1101	Benign	0	Jan 12, 2018	35029074	RCV000768601;RCV000031619;RCV000290378;RCV000044912;RCV000162540;RCV000148434;RCV000656612;RCV000168589	MedGen:CN221562;MedGen:C2675520,OMIM:612555;MedGen:C0015625,Orphanet:ORPHA84,SNOMED CT:30575002;MeSH:D061325,MedGen:C0677776,Orphanet:ORPHA145;MedGen:C0027672,SNOMED CT:699346009;Human Phenotype Ontology:HP:0100013,MeSH:D001943,MedGen:C1458155,Orphanet:ORPHA180250,SNOMED CT:126926005;MedGen:CN517202;MedGen:CN169374	Breast and/or ovarian cancer;Breast-ovarian cancer, familial 2;Fanconi anemia;Hereditary breast and ovarian cancer syndrome;Hereditary cancer-predisposing syndrome;Neoplasm of the breast;not provided;not specified	germline;unknown	germline	GRCh38	NC_000013.11	13	32340678	32340678	G	A	BRCA2	exonic	nonsynonymous SNV	rs35029074	UNKNOWN	BRCA2:NM_000059:exon11:c.G6323A:p.R2108H	clinvar: Benign|other|Likely benign|Benign|other|Likely benign	InterVar: Likely benign PVS1=0 PS=[0, 0, 0, 0, 0] PM=[0, 0, 0, 0, 0, 0, 0] PP=[0, 0, 0, 0, 0, 0] BA1=0 BS=[1, 0, 0, 0, 0] BP=[1, 0, 0, 0, 0, 1, 0, 0]	0.0024	0.0033	0.00379393	1.479	13.2	0.147	2.76
46595	single nucleotide variant	NM_000059.3(BRCA2):c.6338A>G (p.Asn2113Ser)	675	BRCA2	HGNC:1101	Benign	0	Dec 29, 2017	80358874	RCV000031621;RCV000167817;RCV000131603;RCV000034455;RCV000044918	MedGen:C2675520,OMIM:612555;MeSH:D061325,MedGen:C0677776,Orphanet:ORPHA145;MedGen:C0027672,SNOMED CT:699346009;MedGen:CN517202;MedGen:CN169374	Breast-ovarian cancer, familial 2;Hereditary breast and ovarian cancer syndrome;Hereditary cancer-predisposing syndrome;not provided;not specified	germline;unknown	germline	GRCh38	NC_000013.11	13	32340693	32340693	A	G	BRCA2	exonic	nonsynonymous SNV	rs80358874	UNKNOWN	BRCA2:NM_000059:exon11:c.A6338G:p.N2113S	clinvar: Benign|Uncertain significance|Likely benign|other|Likely benign	InterVar: Likely benign PVS1=0 PS=[0, 0, 0, 0, 0] PM=[0, 1, 0, 0, 0, 0, 0] PP=[0, 0, 0, 0, 0, 0] BA1=0 BS=[0, 0, 0, 0, 0] BP=[1, 0, 0, 1, 0, 1, 0, 0]	3.23e-05	7.7e-05	.	-1.547	0.002	0.028	0.282
46620	single nucleotide variant	NM_000059.3(BRCA2):c.6748A>G (p.Thr2250Ala)	675	BRCA2	HGNC:1101	Benign	0	Aug 24, 2018	80358899	RCV000768603;RCV000031646;RCV000203624;RCV000163010;RCV000045039	MedGen:CN221562;MedGen:C2675520,OMIM:612555;MeSH:D061325,MedGen:C0677776,Orphanet:ORPHA145;MedGen:C0027672,SNOMED CT:699346009;MedGen:CN169374	Breast and/or ovarian cancer;Breast-ovarian cancer, familial 2;Hereditary breast and ovarian cancer syndrome;Hereditary cancer-predisposing syndrome;not specified	germline	germline	GRCh38	NC_000013.11	13	32341103	32341103	A	G	BRCA2	exonic	nonsynonymous SNV	rs80358899	UNKNOWN	BRCA2:NM_000059:exon11:c.A6748G:p.T2250A	clinvar: Benign|other|Benign|other	InterVar: Likely benign PVS1=0 PS=[0, 0, 0, 0, 0] PM=[0, 1, 0, 0, 0, 0, 0] PP=[0, 0, 0, 0, 0, 0] BA1=0 BS=[0, 0, 0, 0, 0] BP=[1, 0, 0, 1, 0, 1, 0, 0]	.	.	0.000199681	-1.949	0.001	0.196	-1.72
46626	single nucleotide variant	NM_000059.3(BRCA2):c.6853A>G (p.Ile2285Val)	675	BRCA2	HGNC:1101	Benign	0	Jan 05, 2018	56272235	RCV000031652;RCV000045081;RCV000162602;RCV000034457;RCV000501461	MedGen:C2675520,OMIM:612555;MeSH:D061325,MedGen:C0677776,Orphanet:ORPHA145;MedGen:C0027672,SNOMED CT:699346009;MedGen:CN517202;MedGen:CN169374	Breast-ovarian cancer, familial 2;Hereditary breast and ovarian cancer syndrome;Hereditary cancer-predisposing syndrome;not provided;not specified	germline;unknown	germline	GRCh38	NC_000013.11	13	32344569	32344569	A	G	BRCA2	exonic	nonsynonymous SNV	rs56272235	UNKNOWN	BRCA2:NM_000059:exon12:c.A6853G:p.I2285V	clinvar: Benign|Uncertain significance|other|Benign|Benign	InterVar: Likely benign PVS1=0 PS=[0, 0, 0, 0, 0] PM=[0, 1, 0, 0, 0, 0, 0] PP=[0, 0, 0, 0, 0, 0] BA1=0 BS=[0, 0, 0, 0, 0] BP=[1, 0, 0, 0, 0, 1, 0, 0]	6.46e-05	0.0002	.	5.173	25.5	0.003	4.95
46637	single nucleotide variant	NM_000059.3(BRCA2):c.7052C>G (p.Ala2351Gly)	675	BRCA2	HGNC:1101	Benign/Likely benign	0	Dec 27, 2017	80358932	RCV000031663;RCV000343881;RCV000167842;RCV000131678;RCV000587020;RCV000120352	MedGen:C2675520,OMIM:612555;MedGen:C0015625,Orphanet:ORPHA84,SNOMED CT:30575002;MeSH:D061325,MedGen:C0677776,Orphanet:ORPHA145;MedGen:C0027672,SNOMED CT:699346009;MedGen:CN517202;MedGen:CN169374	Breast-ovarian cancer, familial 2;Fanconi anemia;Hereditary breast and ovarian cancer syndrome;Hereditary cancer-predisposing syndrome;not provided;not specified	germline;unknown	germline	GRCh38	NC_000013.11	13	32354905	32354905	C	G	BRCA2	exonic	nonsynonymous SNV	rs80358932	UNKNOWN	BRCA2:NM_000059:exon14:c.C7052G:p.A2351G	clinvar: other|other|Likely benign|other|Likely benign	InterVar: Likely benign PVS1=0 PS=[0, 0, 0, 0, 0] PM=[0, 1, 0, 0, 0, 0, 0] PP=[0, 0, 0, 0, 0, 0] BA1=0 BS=[0, 0, 0, 0, 0] BP=[1, 0, 0, 0, 0, 1, 0, 0]	6.46e-05	.	0.000798722	3.55	23.1	0.011	2.03
46642	single nucleotide variant	NM_000059.3(BRCA2):c.7150C>A (p.Gln2384Lys)	675	BRCA2	HGNC:1101	Benign	0	Jan 22, 2018	55977008	RCV000735602;RCV000031668;RCV000404007;RCV000045149;RCV000162557;RCV000148435;RCV000656615;RCV000120353	MedGen:CN221562;MedGen:C2675520,OMIM:612555;MedGen:C0015625,Orphanet:ORPHA84,SNOMED CT:30575002;MeSH:D061325,MedGen:C0677776,Orphanet:ORPHA145;MedGen:C0027672,SNOMED CT:699346009;Human Phenotype Ontology:HP:0100013,MeSH:D001943,MedGen:C1458155,Orphanet:ORPHA180250,SNOMED CT:126926005;MedGen:CN517202;MedGen:CN169374	Breast and/or ovarian cancer;Breast-ovarian cancer, familial 2;Fanconi anemia;Hereditary breast and ovarian cancer syndrome;Hereditary cancer-predisposing syndrome;Neoplasm of the breast;not provided;not specified	germline;unknown	germline	GRCh38	NC_000013.11	13	32355003	32355003	C	A	BRCA2	exonic	nonsynonymous SNV	rs55977008	UNKNOWN	BRCA2:NM_000059:exon14:c.C7150A:p.Q2384K	clinvar: Benign|other|other|Likely benign|Benign|Likely benign	InterVar: Likely benign PVS1=0 PS=[0, 0, 0, 0, 0] PM=[0, 0, 0, 0, 0, 0, 0] PP=[0, 0, 0, 0, 0, 0] BA1=0 BS=[1, 0, 0, 0, 0] BP=[1, 0, 0, 1, 0, 1, 0, 0]	0.0019	0.0018	0.00139776	-1.06	0.012	1	-4.01
46658	single nucleotide variant	NM_000059.3(BRCA2):c.7544C>T (p.Thr2515Ile)	675	BRCA2	HGNC:1101	Benign	0	Jul 02, 2018	28897744	RCV000031684;RCV000271965;RCV000045242;RCV000162697;RCV000034460;RCV000120358	MedGen:C2675520,OMIM:612555;MedGen:C0015625,Orphanet:ORPHA84,SNOMED CT:30575002;MeSH:D061325,MedGen:C0677776,Orphanet:ORPHA145;MedGen:C0027672,SNOMED CT:699346009;MedGen:CN517202;MedGen:CN169374	Breast-ovarian cancer, familial 2;Fanconi anemia;Hereditary breast and ovarian cancer syndrome;Hereditary cancer-predisposing syndrome;not provided;not specified	germline;unknown	germline	GRCh38	NC_000013.11	13	32356536	32356536	C	T	BRCA2	exonic	nonsynonymous SNV	rs28897744	UNKNOWN	BRCA2:NM_000059:exon15:c.C7544T:p.T2515I	clinvar: Benign|Likely benign|other|other|Benign|Likely benign	InterVar: Likely benign PVS1=0 PS=[0, 0, 0, 0, 0] PM=[1, 1, 0, 0, 0, 0, 0] PP=[0, 0, 1, 0, 0, 0] BA1=0 BS=[0, 0, 0, 0, 0] BP=[1, 0, 0, 0, 0, 1, 0, 0]	0.0007	0.0005	.	6.547	31	0.064	4.64
46665	single nucleotide variant	NM_000059.3(BRCA2):c.7601C>T (p.Ala2534Val)	675	BRCA2	HGNC:1101	Benign/Likely benign	0	Sep 27, 2018	74047012	RCV000031691;RCV000195379;RCV000220233;RCV000590175;RCV000045256	MedGen:C2675520,OMIM:612555;MeSH:D061325,MedGen:C0677776,Orphanet:ORPHA145;MedGen:C0027672,SNOMED CT:699346009;MedGen:CN517202;MedGen:CN169374	Breast-ovarian cancer, familial 2;Hereditary breast and ovarian cancer syndrome;Hereditary cancer-predisposing syndrome;not provided;not specified	germline;unknown	germline	GRCh38	NC_000013.11	13	32356593	32356593	C	T	BRCA2	exonic	nonsynonymous SNV	rs74047012	UNKNOWN	BRCA2:NM_000059:exon15:c.C7601T:p.A2534V	clinvar: other|Likely benign|Likely benign|Likely benign	InterVar: Likely benign PVS1=0 PS=[0, 0, 0, 0, 0] PM=[1, 1, 0, 0, 0, 0, 0] PP=[0, 0, 0, 0, 0, 0] BA1=0 BS=[0, 0, 0, 0, 0] BP=[1, 0, 0, 0, 0, 1, 0, 0]	6.46e-05	7.7e-05	0.000599042	3.048	22.4	0.064	3.64
46698	single nucleotide variant	NM_000059.3(BRCA2):c.8187G>T (p.Lys2729Asn)	675	BRCA2	HGNC:1101	Benign	1	Jan 11, 2018	80359065	RCV000735610;RCV000113885;RCV000286060;RCV000009925;RCV000045445;RCV000129090;RCV000120363	MedGen:CN221562;MedGen:C2675520,OMIM:612555;MedGen:C0015625,Orphanet:ORPHA84,SNOMED CT:30575002;MedGen:C1838457,OMIM:605724,Orphanet:ORPHA319462;MeSH:D061325,MedGen:C0677776,Orphanet:ORPHA145;MedGen:C0027672,SNOMED CT:699346009;MedGen:CN169374	Breast and/or ovarian cancer;Breast-ovarian cancer, familial 2;Fanconi anemia;Fanconi anemia, complementation group D1;Hereditary breast and ovarian cancer syndrome;Hereditary cancer-predisposing syndrome;not specified	germline;unknown	germline	GRCh38	NC_000013.11	13	32363389	32363389	G	T	BRCA2	exonic	nonsynonymous SNV	rs80359065	UNKNOWN	BRCA2:NM_000059:exon18:c.G8187T:p.K2729N	clinvar: Pathogenic|other|Benign|Benign|Benign|Likely benign	InterVar: Likely benign PVS1=0 PS=[0, 0, 0, 0, 0] PM=[1, 0, 0, 0, 0, 0, 0] PP=[0, 0, 0, 0, 1, 0] BA1=0 BS=[1, 0, 0, 0, 0] BP=[1, 0, 0, 1, 0, 1, 0, 0]	0.0005	.	0.00259585	3.522	23.1	0.001	1.54
46749	single nucleotide variant	NM_000059.3(BRCA2):c.8917C>T (p.Arg2973Cys)	675	BRCA2	HGNC:1101	Benign	0	May 31, 2018	45469092	RCV000769706;RCV000031776;RCV000045657;RCV000163016;RCV000034469;RCV000428227	MedGen:CN221562;MedGen:C2675520,OMIM:612555;MeSH:D061325,MedGen:C0677776,Orphanet:ORPHA145;MedGen:C0027672,SNOMED CT:699346009;MedGen:CN517202;MedGen:CN169374	Breast and/or ovarian cancer;Breast-ovarian cancer, familial 2;Hereditary breast and ovarian cancer syndrome;Hereditary cancer-predisposing syndrome;not provided;not specified	germline;unknown	germline	GRCh38	NC_000013.11	13	32379479	32379479	C	T	BRCA2	exonic	nonsynonymous SNV	rs45469092	UNKNOWN	BRCA2:NM_000059:exon22:c.C8917T:p.R2973C	clinvar: Benign|Uncertain significance|Likely benign|Benign|Benign	InterVar: Likely benign PVS1=0 PS=[0, 0, 0, 0, 0] PM=[1, 1, 0, 0, 0, 0, 0] PP=[0, 0, 1, 0, 0, 0] BA1=0 BS=[0, 0, 0, 0, 0] BP=[1, 0, 0, 0, 0, 1, 0, 0]	3.23e-05	7.7e-05	.	7.097	33	0.046	4.61
46756	single nucleotide variant	NM_000059.3(BRCA2):c.8972G>A (p.Arg2991His)	675	BRCA2	HGNC:1101	Benign/Likely benign	0	Feb 15, 2018	80359150	RCV000031783;RCV000045676;RCV000131351;RCV000761071;RCV000588503;RCV000435349	MedGen:C2675520,OMIM:612555;MeSH:D061325,MedGen:C0677776,Orphanet:ORPHA145;MedGen:C0027672,SNOMED CT:699346009;Human Phenotype Ontology:HP:0009919,MeSH:D012175,MedGen:C0035335,OMIM:180200,Orphanet:ORPHA790;MedGen:CN517202;MedGen:CN169374	Breast-ovarian cancer, familial 2;Hereditary breast and ovarian cancer syndrome;Hereditary cancer-predisposing syndrome;Retinoblastoma;not provided;not specified	germline	germline	GRCh38	NC_000013.11	13	32379768	32379768	G	A	BRCA2	exonic	nonsynonymous SNV	rs80359150	UNKNOWN	BRCA2:NM_000059:exon23:c.G8972A:p.R2991H	clinvar: other|other|Likely benign|Likely benign	InterVar: Likely benign PVS1=0 PS=[0, 0, 0, 0, 0] PM=[1, 1, 0, 0, 0, 0, 0] PP=[0, 0, 0, 0, 0, 0] BA1=0 BS=[0, 0, 0, 0, 0] BP=[1, 0, 0, 0, 0, 1, 0, 0]	.	7.7e-05	.	7.412	34	0.002	4.81
46776	single nucleotide variant	NM_000059.3(BRCA2):c.9235G>A (p.Val3079Ile)	675	BRCA2	HGNC:1101	Benign	0	Feb 28, 2018	55933907	RCV000768641;RCV000031803;RCV000167789;RCV000162558;RCV000656625;RCV000120369	MedGen:CN221562;MedGen:C2675520,OMIM:612555;MeSH:D061325,MedGen:C0677776,Orphanet:ORPHA145;MedGen:C0027672,SNOMED CT:699346009;MedGen:CN517202;MedGen:CN169374	Breast and/or ovarian cancer;Breast-ovarian cancer, familial 2;Hereditary breast and ovarian cancer syndrome;Hereditary cancer-predisposing syndrome;not provided;not specified	germline;unknown	germline	GRCh38	NC_000013.11	13	32380124	32380124	G	A	BRCA2	exonic	nonsynonymous SNV	rs55933907	UNKNOWN	BRCA2:NM_000059:exon24:c.G9235A:p.V3079I	clinvar: Benign|Likely benign|Benign|other	InterVar: Likely benign PVS1=0 PS=[0, 0, 0, 0, 0] PM=[1, 1, 0, 0, 0, 0, 0] PP=[0, 0, 0, 0, 0, 0] BA1=0 BS=[0, 0, 0, 0, 0] BP=[1, 0, 0, 0, 0, 1, 0, 0]	0.001	0.0006	0.000599042	1.524	13.44	0.574	3.38
46783	single nucleotide variant	NM_000059.3(BRCA2):c.9292T>C (p.Tyr3098His)	675	BRCA2	HGNC:1101	Benign	0	Jan 10, 2018	41293521	RCV000768642;RCV000031810;RCV000167775;RCV000163017;RCV000755867;RCV000120370	MedGen:CN221562;MedGen:C2675520,OMIM:612555;MeSH:D061325,MedGen:C0677776,Orphanet:ORPHA145;MedGen:C0027672,SNOMED CT:699346009;MedGen:CN517202;MedGen:CN169374	Breast and/or ovarian cancer;Breast-ovarian cancer, familial 2;Hereditary breast and ovarian cancer syndrome;Hereditary cancer-predisposing syndrome;not provided;not specified	germline;unknown	germline	GRCh38	NC_000013.11	13	32394724	32394724	T	C	BRCA2	exonic	nonsynonymous SNV	rs41293521	UNKNOWN	BRCA2:NM_000059:exon25:c.T9292C:p.Y3098H	clinvar: Benign|other|Benign|other	InterVar: Likely benign PVS1=0 PS=[0, 0, 0, 0, 0] PM=[1, 1, 0, 0, 0, 0, 0] PP=[0, 0, 0, 0, 0, 0] BA1=0 BS=[0, 0, 0, 0, 0] BP=[1, 0, 0, 1, 0, 1, 0, 0]	0.0001	.	0.000399361	-1.24	0.006	0.775	1.6
46797	single nucleotide variant	NM_000059.3(BRCA2):c.943T>A (p.Cys315Ser)	675	BRCA2	HGNC:1101	Benign/Likely benign	0	Jun 05, 2018	79483201	RCV000769684;RCV000112866;RCV000402194;RCV000045821;RCV000130455;RCV000758976;RCV000160200	MedGen:CN221562;MedGen:C2675520,OMIM:612555;MedGen:C0015625,Orphanet:ORPHA84,SNOMED CT:30575002;MeSH:D061325,MedGen:C0677776,Orphanet:ORPHA145;MedGen:C0027672,SNOMED CT:699346009;MedGen:CN517202;MedGen:CN169374	Breast and/or ovarian cancer;Breast-ovarian cancer, familial 2;Fanconi anemia;Hereditary breast and ovarian cancer syndrome;Hereditary cancer-predisposing syndrome;not provided;not specified	germline;unknown	germline	GRCh38	NC_000013.11	13	32332421	32332421	T	A	BRCA2	exonic	nonsynonymous SNV	rs79483201	UNKNOWN	BRCA2:NM_000059:exon10:c.T943A:p.C315S	clinvar: other|other|Benign|other|Likely benign	InterVar: Likely benign PVS1=0 PS=[0, 0, 0, 0, 0] PM=[0, 1, 0, 0, 0, 0, 0] PP=[0, 0, 0, 0, 0, 0] BA1=0 BS=[0, 0, 0, 0, 0] BP=[1, 0, 0, 1, 0, 1, 0, 0]	0.0003	.	0.00159744	-0.643	0.098	0.304	1.78
46804	single nucleotide variant	NM_000059.3(BRCA2):c.956A>C (p.Asn319Thr)	675	BRCA2	HGNC:1101	Benign/Likely benign	0	May 22, 2018	55939572	RCV000735629;RCV000031831;RCV000203661;RCV000162692;RCV000758980;RCV000045855	MedGen:CN221562;MedGen:C2675520,OMIM:612555;MeSH:D061325,MedGen:C0677776,Orphanet:ORPHA145;MedGen:C0027672,SNOMED CT:699346009;MedGen:CN517202;MedGen:CN169374	Breast and/or ovarian cancer;Breast-ovarian cancer, familial 2;Hereditary breast and ovarian cancer syndrome;Hereditary cancer-predisposing syndrome;not provided;not specified	germline;unknown	germline	GRCh38	NC_000013.11	13	32332434	32332434	A	C	BRCA2	exonic	nonsynonymous SNV	rs55939572	UNKNOWN	BRCA2:NM_000059:exon10:c.A956C:p.N319T	clinvar: other|other|Benign|Benign	InterVar: Likely benign PVS1=0 PS=[0, 0, 0, 0, 0] PM=[0, 1, 0, 0, 0, 0, 0] PP=[0, 0, 0, 0, 0, 0] BA1=0 BS=[0, 0, 0, 0, 0] BP=[1, 0, 0, 1, 0, 1, 0, 0]	.	.	.	1.032	10.84	0.006	1.15
46808	single nucleotide variant	NM_000059.3(BRCA2):c.9592T>C (p.Cys3198Arg)	675	BRCA2	HGNC:1101	Benign	0	Aug 22, 2018	80359229	RCV000031835;RCV000045863;RCV000163019;RCV000587762;RCV000421898	MedGen:C2675520,OMIM:612555;MeSH:D061325,MedGen:C0677776,Orphanet:ORPHA145;MedGen:C0027672,SNOMED CT:699346009;MedGen:CN517202;MedGen:CN169374	Breast-ovarian cancer, familial 2;Hereditary breast and ovarian cancer syndrome;Hereditary cancer-predisposing syndrome;not provided;not specified	germline;unknown	germline	GRCh38	NC_000013.11	13	32396988	32396988	T	C	BRCA2	exonic	nonsynonymous SNV	rs80359229	UNKNOWN	BRCA2:NM_000059:exon26:c.T9592C:p.C3198R	clinvar: Benign|Likely benign|Benign|Likely benign	InterVar: Likely benign PVS1=0 PS=[0, 0, 0, 0, 0] PM=[0, 1, 0, 0, 0, 0, 0] PP=[0, 0, 0, 0, 0, 0] BA1=0 BS=[0, 0, 0, 0, 0] BP=[1, 0, 0, 0, 0, 1, 0, 0]	.	7.7e-05	.	0.391	6.533	0.099	2.96
46813	single nucleotide variant	NM_000059.3(BRCA2):c.9634G>C (p.Gly3212Arg)	675	BRCA2	HGNC:1101	Benign/Likely benign	0	Jan 16, 2018	55775473	RCV000031840;RCV000045870;RCV000131495;RCV000679198;RCV000120372	MedGen:C2675520,OMIM:612555;MeSH:D061325,MedGen:C0677776,Orphanet:ORPHA145;MedGen:C0027672,SNOMED CT:699346009;MedGen:CN517202;MedGen:CN169374	Breast-ovarian cancer, familial 2;Hereditary breast and ovarian cancer syndrome;Hereditary cancer-predisposing syndrome;not provided;not specified	germline;unknown	germline	GRCh38	NC_000013.11	13	32397030	32397030	G	C	BRCA2	exonic	nonsynonymous SNV	rs55775473	UNKNOWN	BRCA2:NM_000059:exon26:c.G9634C:p.G3212R	clinvar: other|Benign|Likely benign|Likely benign	InterVar: Likely benign PVS1=0 PS=[0, 0, 0, 0, 0] PM=[0, 1, 0, 0, 0, 0, 0] PP=[0, 0, 0, 0, 0, 0] BA1=0 BS=[0, 0, 0, 0, 0] BP=[1, 0, 0, 0, 0, 1, 0, 0]	0.0011	0.0015	0.00239617	2.936	22	0.071	2.98
46822	single nucleotide variant	NM_000059.3(BRCA2):c.9976A>T (p.Lys3326Ter)	675	BRCA2	HGNC:1101	Benign	1	Jul 02, 2018	11571833	RCV000735635;RCV000031849;RCV000045926;RCV000128910;RCV000034474;RCV000120374	MedGen:CN221562;MedGen:C2675520,OMIM:612555;MeSH:D061325,MedGen:C0677776,Orphanet:ORPHA145;MedGen:C0027672,SNOMED CT:699346009;MedGen:CN517202;MedGen:CN169374	Breast and/or ovarian cancer;Breast-ovarian cancer, familial 2;Hereditary breast and ovarian cancer syndrome;Hereditary cancer-predisposing syndrome;not provided;not specified	germline;unknown	germline	GRCh38	NC_000013.11	13	32398489	32398489	A	T	BRCA2	exonic	stopgain	rs11571833	UNKNOWN	BRCA2:NM_000059:exon27:c.A9976T:p.K3326X	clinvar: Benign|Benign|other|other|Benign	InterVar: Likely benign PVS1=0 PS=[0, 0, 0, 0, 0] PM=[0, 0, 0, 0, 0, 0, 0] PP=[0, 0, 0, 0, 0, 0] BA1=0 BS=[1, 0, 0, 0, 0] BP=[0, 0, 0, 0, 0, 1, 0, 0]	0.0053	0.0065	0.00439297	12.122	38	.	0.163
47491	single nucleotide variant	NM_000553.5(WRN):c.2500C>T (p.Arg834Cys)	7486	WRN	HGNC:12791	Benign	0	Jan 04, 2018	3087425	RCV000032137;RCV000122280	MedGen:C0043119,OMIM:277700,Orphanet:ORPHA902,SNOMED CT:51626007;MedGen:CN169374	Werner syndrome;not specified	germline	germline	GRCh38	NC_000008.11	8	31120294	31120294	C	T	WRN	exonic	nonsynonymous SNV	rs3087425	UNKNOWN	WRN:NM_000553:exon21:c.C2500T:p.R834C	clinvar: other|Benign	InterVar: Likely benign PVS1=0 PS=[0, 0, 0, 0, 0] PM=[1, 0, 0, 0, 0, 0, 0] PP=[0, 0, 0, 0, 0, 0] BA1=0 BS=[1, 0, 0, 0, 0] BP=[1, 0, 0, 0, 0, 1, 0, 0]	0.0006	.	0.00179712	7.844	35	0	5.76
49978	single nucleotide variant	NM_000059.3(BRCA2):c.1022G>T (p.Cys341Phe)	675	BRCA2	HGNC:1101	Likely benign	0	Dec 12, 2017	80358403	RCV000083084;RCV000043729;RCV000164099;RCV000034425;RCV000611993	MedGen:C2675520,OMIM:612555;MeSH:D061325,MedGen:C0677776,Orphanet:ORPHA145;MedGen:C0027672,SNOMED CT:699346009;MedGen:CN517202;MedGen:CN169374	Breast-ovarian cancer, familial 2;Hereditary breast and ovarian cancer syndrome;Hereditary cancer-predisposing syndrome;not provided;not specified	germline	germline	GRCh38	NC_000013.11	13	32332500	32332500	G	T	BRCA2	exonic	nonsynonymous SNV	rs80358403	UNKNOWN	BRCA2:NM_000059:exon10:c.G1022T:p.C341F	clinvar: Uncertain significance|Likely benign|other|Likely benign	InterVar: Likely benign PVS1=0 PS=[0, 0, 0, 0, 0] PM=[0, 1, 0, 0, 0, 0, 0] PP=[0, 0, 0, 0, 0, 0] BA1=0 BS=[0, 0, 0, 0, 0] BP=[1, 0, 0, 1, 0, 1, 0, 0]	.	.	.	-2.035	0.001	1	-5.25
49979	single nucleotide variant	NM_000059.3(BRCA2):c.10234A>G (p.Ile3412Val)	675	BRCA2	HGNC:1101	Benign	0	Mar 02, 2018	1801426	RCV000769708;RCV000112853;RCV000460200;RCV000361728;RCV000267039;RCV000130982;RCV000414645;RCV000034426;RCV000120373	MedGen:CN221562;MedGen:C2675520,OMIM:612555;MedGen:C0006142,OMIM:114480,Orphanet:ORPHA227535,SNOMED CT:254843006;MedGen:C0015625,Orphanet:ORPHA84,SNOMED CT:30575002;MeSH:D061325,MedGen:C0677776,Orphanet:ORPHA145;MedGen:C0027672,SNOMED CT:699346009;Human Phenotype Ontology:HP:0100013,MeSH:D001943,MedGen:C1458155,Orphanet:ORPHA180250,SNOMED CT:126926005;MedGen:CN517202;MedGen:CN169374	Breast and/or ovarian cancer;Breast-ovarian cancer, familial 2;Familial cancer of breast;Fanconi anemia;Hereditary breast and ovarian cancer syndrome;Hereditary cancer-predisposing syndrome;Neoplasm of the breast;not provided;not specified	germline;unknown	germline	GRCh38	NC_000013.11	13	32398747	32398747	A	G	BRCA2	exonic	nonsynonymous SNV	rs1801426	UNKNOWN	BRCA2:NM_000059:exon27:c.A10234G:p.I3412V	clinvar: Benign|Benign|other|Benign|Benign|Benign|Uncertain significance|Benign	InterVar: Likely benign PVS1=0 PS=[0, 0, 0, 0, 0] PM=[0, 0, 0, 0, 0, 0, 0] PP=[0, 0, 0, 0, 0, 0] BA1=0 BS=[1, 0, 0, 0, 0] BP=[1, 0, 0, 1, 0, 1, 0, 0]	0.0372	0.0373	0.0449281	-0.633	0.104	0.923	-0.286
49980	single nucleotide variant	NM_000059.3(BRCA2):c.1151C>T (p.Ser384Phe)	675	BRCA2	HGNC:1101	Benign	0	Sep 30, 2018	41293475	RCV000735441;RCV000112886;RCV000043747;RCV000162684;RCV000148428;RCV000034428;RCV000120306	MedGen:CN221562;MedGen:C2675520,OMIM:612555;MeSH:D061325,MedGen:C0677776,Orphanet:ORPHA145;MedGen:C0027672,SNOMED CT:699346009;Human Phenotype Ontology:HP:0100013,MeSH:D001943,MedGen:C1458155,Orphanet:ORPHA180250,SNOMED CT:126926005;MedGen:CN517202;MedGen:CN169374	Breast and/or ovarian cancer;Breast-ovarian cancer, familial 2;Hereditary breast and ovarian cancer syndrome;Hereditary cancer-predisposing syndrome;Neoplasm of the breast;not provided;not specified	germline;unknown	germline	GRCh38	NC_000013.11	13	32332629	32332629	C	T	BRCA2	exonic	nonsynonymous SNV	rs41293475	UNKNOWN	BRCA2:NM_000059:exon10:c.C1151T:p.S384F	clinvar: Likely benign|other|Benign|other|Uncertain significance|Benign	InterVar: Likely benign PVS1=0 PS=[0, 0, 0, 0, 0] PM=[0, 1, 0, 0, 0, 0, 0] PP=[0, 0, 0, 0, 0, 0] BA1=0 BS=[0, 0, 0, 0, 0] BP=[1, 0, 0, 0, 0, 1, 0, 0]	0.0006	0.0011	.	3.824	23.4	0.012	3.52
49982	single nucleotide variant	NM_000059.3(BRCA2):c.1792A>G (p.Thr598Ala)	675	BRCA2	HGNC:1101	Benign/Likely benign	0	Sep 30, 2018	28897710	RCV000768623;RCV000112970;RCV000074516;RCV000043885;RCV000128961;RCV000148412;RCV000034432;RCV000120304	MedGen:CN221562;MedGen:C2675520,OMIM:612555;MedGen:C0006142,OMIM:114480,Orphanet:ORPHA227535,SNOMED CT:254843006;MeSH:D061325,MedGen:C0677776,Orphanet:ORPHA145;MedGen:C0027672,SNOMED CT:699346009;Human Phenotype Ontology:HP:0100013,MeSH:D001943,MedGen:C1458155,Orphanet:ORPHA180250,SNOMED CT:126926005;MedGen:CN517202;MedGen:CN169374	Breast and/or ovarian cancer;Breast-ovarian cancer, familial 2;Familial cancer of breast;Hereditary breast and ovarian cancer syndrome;Hereditary cancer-predisposing syndrome;Neoplasm of the breast;not provided;not specified	germline;unknown	germline	GRCh38	NC_000013.11	13	32333270	32333270	A	G	BRCA2	exonic	nonsynonymous SNV	rs28897710	UNKNOWN	BRCA2:NM_000059:exon10:c.A1792G:p.T598A	clinvar: Uncertain significance|other|Benign|other|other|Benign|Likely benign	InterVar: Likely benign PVS1=0 PS=[0, 0, 0, 0, 0] PM=[0, 0, 0, 0, 0, 0, 0] PP=[0, 0, 0, 0, 0, 0] BA1=0 BS=[1, 0, 0, 0, 0] BP=[1, 0, 0, 1, 0, 1, 0, 0]	0.0022	0.0015	0.000599042	-0.199	1.104	0.798	-2.76
49983	single nucleotide variant	NM_000059.3(BRCA2):c.2350A>G (p.Met784Val)	675	BRCA2	HGNC:1101	Benign	0	Feb 15, 2018	11571653	RCV000113034;RCV000270154;RCV000195303;RCV000131146;RCV000412901;RCV000034435;RCV000120314	MedGen:C2675520,OMIM:612555;MedGen:C0015625,Orphanet:ORPHA84,SNOMED CT:30575002;MeSH:D061325,MedGen:C0677776,Orphanet:ORPHA145;MedGen:C0027672,SNOMED CT:699346009;Human Phenotype Ontology:HP:0100013,MeSH:D001943,MedGen:C1458155,Orphanet:ORPHA180250,SNOMED CT:126926005;MedGen:CN517202;MedGen:CN169374	Breast-ovarian cancer, familial 2;Fanconi anemia;Hereditary breast and ovarian cancer syndrome;Hereditary cancer-predisposing syndrome;Neoplasm of the breast;not provided;not specified	germline;unknown	germline	GRCh38	NC_000013.11	13	32336705	32336705	A	G	BRCA2	exonic	nonsynonymous SNV	rs11571653	UNKNOWN	BRCA2:NM_000059:exon11:c.A2350G:p.M784V	clinvar: Benign|Benign|other|Benign|other|Likely benign|Uncertain significance	InterVar: Likely benign PVS1=0 PS=[0, 0, 0, 0, 0] PM=[0, 1, 0, 0, 0, 0, 0] PP=[0, 0, 0, 0, 0, 0] BA1=0 BS=[0, 0, 0, 0, 0] BP=[1, 0, 0, 1, 0, 1, 0, 0]	.	.	0.00359425	-3.323	0.001	1	-5.51
49984	single nucleotide variant	NM_000059.3(BRCA2):c.2971A>G (p.Asn991Asp)	675	BRCA2	HGNC:1101	Benign	0	Apr 18, 2019	1799944	RCV000768558;RCV000113122;RCV000471695;RCV000377822;RCV000320859;RCV000130999;RCV000034436;RCV000120317	Human Phenotype Ontology:HP:0003002,MedGen:C0678222,Orphanet:ORPHA180257;MedGen:C2675520,OMIM:612555;MedGen:C0006142,OMIM:114480,Orphanet:ORPHA227535,SNOMED CT:254843006;MedGen:C0015625,Orphanet:ORPHA84,SNOMED CT:30575002;MeSH:D061325,MedGen:C0677776,Orphanet:ORPHA145;MedGen:C0027672,SNOMED CT:699346009;MedGen:CN517202;MedGen:CN169374	Breast carcinoma;Breast-ovarian cancer, familial 2;Familial cancer of breast;Fanconi anemia;Hereditary breast and ovarian cancer syndrome;Hereditary cancer-predisposing syndrome;not provided;not specified	germline;unknown	germline	GRCh38	NC_000013.11	13	32337326	32337326	A	G	BRCA2	exonic	nonsynonymous SNV	rs1799944	UNKNOWN	BRCA2:NM_000059:exon11:c.A2971G:p.N991D	clinvar: Benign|Benign|Benign|Benign|Benign|Benign|Benign	InterVar: Benign PVS1=0 PS=[0, 0, 0, 0, 0] PM=[0, 0, 0, 0, 0, 0, 0] PP=[0, 0, 0, 0, 0, 0] BA1=1 BS=[1, 0, 0, 0, 0] BP=[1, 0, 0, 0, 0, 1, 0, 0]	0.0375	0.0373	0.0800719	-1.886	0.002	1	3.08
49985	single nucleotide variant	NM_000059.3(BRCA2):c.3515C>T (p.Ser1172Leu)	675	BRCA2	HGNC:1101	Benign	0	Jan 05, 2018	80358600	RCV000770718;RCV000077306;RCV000303693;RCV000044213;RCV000162770;RCV000034437;RCV000074526	MedGen:CN221562;MedGen:C2675520,OMIM:612555;MedGen:C0015625,Orphanet:ORPHA84,SNOMED CT:30575002;MeSH:D061325,MedGen:C0677776,Orphanet:ORPHA145;MedGen:C0027672,SNOMED CT:699346009;MedGen:CN517202;MedGen:CN169374	Breast and/or ovarian cancer;Breast-ovarian cancer, familial 2;Fanconi anemia;Hereditary breast and ovarian cancer syndrome;Hereditary cancer-predisposing syndrome;not provided;not specified	germline;unknown	germline	GRCh38	NC_000013.11	13	32337870	32337870	C	T	BRCA2	exonic	nonsynonymous SNV	rs80358600	UNKNOWN	BRCA2:NM_000059:exon11:c.C3515T:p.S1172L	clinvar: Uncertain significance|other|Benign|Benign|Benign|Likely benign	InterVar: Likely benign PVS1=0 PS=[0, 0, 0, 0, 0] PM=[0, 0, 0, 0, 0, 0, 0] PP=[0, 0, 0, 0, 0, 0] BA1=0 BS=[1, 0, 0, 0, 0] BP=[1, 0, 0, 0, 0, 1, 0, 0]	0.003	0.0004	0.000798722	1.562	13.65	0.035	4.55
49987	single nucleotide variant	NM_000059.3(BRCA2):c.3581G>A (p.Gly1194Asp)	675	BRCA2	HGNC:1101	Benign	0	Oct 01, 2018	28897721	RCV000735541;RCV000077309;RCV000044227;RCV000131681;RCV000034439;RCV000440462	MedGen:CN221562;MedGen:C2675520,OMIM:612555;MeSH:D061325,MedGen:C0677776,Orphanet:ORPHA145;MedGen:C0027672,SNOMED CT:699346009;MedGen:CN517202;MedGen:CN169374	Breast and/or ovarian cancer;Breast-ovarian cancer, familial 2;Hereditary breast and ovarian cancer syndrome;Hereditary cancer-predisposing syndrome;not provided;not specified	germline;unknown	germline	GRCh38	NC_000013.11	13	32337936	32337936	G	A	BRCA2	exonic	nonsynonymous SNV	rs28897721	UNKNOWN	BRCA2:NM_000059:exon11:c.G3581A:p.G1194D	clinvar: Uncertain significance|other|Benign|Likely benign|other	InterVar: Likely benign PVS1=0 PS=[0, 0, 0, 0, 0] PM=[0, 1, 0, 0, 0, 0, 0] PP=[0, 0, 0, 0, 0, 0] BA1=0 BS=[0, 0, 0, 0, 0] BP=[1, 0, 0, 1, 0, 1, 0, 0]	6.46e-05	.	.	-0.998	0.016	0.334	-2.17
49988	single nucleotide variant	NM_000059.3(BRCA2):c.4258G>T (p.Asp1420Tyr)	675	BRCA2	HGNC:1101	Benign	1	Jan 09, 2018	28897727	RCV000735549;RCV000083103;RCV000044377;RCV000162541;RCV000034440;RCV000120339	MedGen:CN221562;MedGen:C2675520,OMIM:612555;MeSH:D061325,MedGen:C0677776,Orphanet:ORPHA145;MedGen:C0027672,SNOMED CT:699346009;MedGen:CN517202;MedGen:CN169374	Breast and/or ovarian cancer;Breast-ovarian cancer, familial 2;Hereditary breast and ovarian cancer syndrome;Hereditary cancer-predisposing syndrome;not provided;not specified	germline;unknown	germline	GRCh38	NC_000013.11	13	32338613	32338613	G	T	BRCA2	exonic	nonsynonymous SNV	rs28897727	UNKNOWN	BRCA2:NM_000059:exon11:c.G4258T:p.D1420Y	clinvar: other|other|Benign|Benign|other	InterVar: Likely benign PVS1=0 PS=[0, 0, 0, 0, 0] PM=[0, 0, 0, 0, 0, 0, 0] PP=[0, 0, 0, 0, 0, 0] BA1=0 BS=[1, 0, 0, 0, 0] BP=[1, 0, 0, 1, 0, 1, 0, 0]	0.0081	0.004	0.00399361	1.38	12.68	0.03	1.06
49990	single nucleotide variant	NM_000059.3(BRCA2):c.4779A>C (p.Glu1593Asp)	675	BRCA2	HGNC:1101	Benign/Likely benign	0	Jan 05, 2018	80358703	RCV000113341;RCV000044491;RCV000129760;RCV000034442;RCV000120321	MedGen:C2675520,OMIM:612555;MeSH:D061325,MedGen:C0677776,Orphanet:ORPHA145;MedGen:C0027672,SNOMED CT:699346009;MedGen:CN517202;MedGen:CN169374	Breast-ovarian cancer, familial 2;Hereditary breast and ovarian cancer syndrome;Hereditary cancer-predisposing syndrome;not provided;not specified	germline	germline	GRCh38	NC_000013.11	13	32339134	32339134	A	C	BRCA2	exonic	nonsynonymous SNV	rs80358703	UNKNOWN	BRCA2:NM_000059:exon11:c.A4779C:p.E1593D	clinvar: Uncertain significance|Benign|other|other|Benign	InterVar: Likely benign PVS1=0 PS=[0, 0, 0, 0, 0] PM=[0, 1, 0, 0, 0, 0, 0] PP=[0, 0, 0, 0, 0, 0] BA1=0 BS=[0, 0, 0, 0, 0] BP=[1, 0, 0, 1, 0, 1, 0, 0]	.	.	0.000998403	2.186	17.41	0.14	-1.14
49995	single nucleotide variant	NM_000059.3(BRCA2):c.5744C>T (p.Thr1915Met)	675	BRCA2	HGNC:1101	Benign	0	Dec 01, 2017	4987117	RCV000113476;RCV000467184;RCV000119140;RCV000128885;RCV000412748;RCV000034450;RCV000120330	MedGen:C2675520,OMIM:612555;MedGen:C0006142,OMIM:114480,Orphanet:ORPHA227535,SNOMED CT:254843006;MeSH:D061325,MedGen:C0677776,Orphanet:ORPHA145;MedGen:C0027672,SNOMED CT:699346009;Human Phenotype Ontology:HP:0100013,MeSH:D001943,MedGen:C1458155,Orphanet:ORPHA180250,SNOMED CT:126926005;MedGen:CN517202;MedGen:CN169374	Breast-ovarian cancer, familial 2;Familial cancer of breast;Hereditary breast and ovarian cancer syndrome;Hereditary cancer-predisposing syndrome;Neoplasm of the breast;not provided;not specified	germline;unknown	germline	GRCh38	NC_000013.11	13	32340099	32340099	C	T	BRCA2	exonic	nonsynonymous SNV	rs4987117	UNKNOWN	BRCA2:NM_000059:exon11:c.C5744T:p.T1915M	clinvar: Benign|Benign|other|Benign|other|Uncertain significance|Benign	InterVar: Likely benign PVS1=0 PS=[0, 0, 0, 0, 0] PM=[0, 0, 0, 0, 0, 0, 0] PP=[0, 0, 0, 0, 0, 0] BA1=0 BS=[1, 0, 0, 0, 0] BP=[1, 0, 0, 1, 0, 1, 0, 0]	0.02	0.0211	0.00858626	0.347	6.136	0.326	0.623
49998	single nucleotide variant	NM_000059.3(BRCA2):c.6322C>T (p.Arg2108Cys)	675	BRCA2	HGNC:1101	Benign/Likely benign	0	Dec 25, 2017	55794205	RCV000735585;RCV000113572;RCV000384925;RCV000044911;RCV000129227;RCV000034453;RCV000120335	MedGen:CN221562;MedGen:C2675520,OMIM:612555;MedGen:C0015625,Orphanet:ORPHA84,SNOMED CT:30575002;MeSH:D061325,MedGen:C0677776,Orphanet:ORPHA145;MedGen:C0027672,SNOMED CT:699346009;MedGen:CN517202;MedGen:CN169374	Breast and/or ovarian cancer;Breast-ovarian cancer, familial 2;Fanconi anemia;Hereditary breast and ovarian cancer syndrome;Hereditary cancer-predisposing syndrome;not provided;not specified	germline;unknown	germline	GRCh38	NC_000013.11	13	32340677	32340677	C	T	BRCA2	exonic	nonsynonymous SNV	rs55794205	UNKNOWN	BRCA2:NM_000059:exon11:c.C6322T:p.R2108C	clinvar: Uncertain significance|other|other|other|Benign|Likely benign	InterVar: Likely benign PVS1=0 PS=[0, 0, 0, 0, 0] PM=[0, 1, 0, 0, 0, 0, 0] PP=[0, 0, 0, 0, 0, 0] BA1=0 BS=[0, 0, 0, 0, 0] BP=[1, 0, 0, 1, 0, 1, 0, 0]	0.0002	0.0003	0.00119808	2.652	20.5	0.1	-1.01
50000	single nucleotide variant	NM_000059.3(BRCA2):c.6347A>G (p.His2116Arg)	675	BRCA2	HGNC:1101	Benign	0	Feb 13, 2018	55953736	RCV000148423;RCV000113577;RCV000395640;RCV000167845;RCV000131142;RCV000034456;RCV000120324	MedGen:CN221562;MedGen:C2675520,OMIM:612555;MedGen:C0015625,Orphanet:ORPHA84,SNOMED CT:30575002;MeSH:D061325,MedGen:C0677776,Orphanet:ORPHA145;MedGen:C0027672,SNOMED CT:699346009;MedGen:CN517202;MedGen:CN169374	Breast and/or ovarian cancer;Breast-ovarian cancer, familial 2;Fanconi anemia;Hereditary breast and ovarian cancer syndrome;Hereditary cancer-predisposing syndrome;not provided;not specified	germline;unknown	germline	GRCh38	NC_000013.11	13	32340702	32340702	A	G	BRCA2	exonic	nonsynonymous SNV	rs55953736	UNKNOWN	BRCA2:NM_000059:exon11:c.A6347G:p.H2116R	clinvar: Likely benign|Benign|other|other|Likely benign|other|Likely benign	InterVar: Likely benign PVS1=0 PS=[0, 0, 0, 0, 0] PM=[0, 0, 0, 0, 0, 0, 0] PP=[0, 0, 0, 0, 0, 0] BA1=0 BS=[1, 0, 0, 0, 0] BP=[1, 0, 0, 0, 0, 1, 0, 0]	0.0034	0.0035	0.00678914	2.246	17.81	0.016	4.33
50001	single nucleotide variant	NM_000059.3(BRCA2):c.7319A>G (p.His2440Arg)	675	BRCA2	HGNC:1101	Benign	0	Jan 26, 2018	4986860	RCV000768607;RCV000113748;RCV000474872;RCV000305952;RCV000167852;RCV000162498;RCV000034458;RCV000120351	MedGen:CN221562;MedGen:C2675520,OMIM:612555;MedGen:C0006142,OMIM:114480,Orphanet:ORPHA227535,SNOMED CT:254843006;MedGen:C0015625,Orphanet:ORPHA84,SNOMED CT:30575002;MeSH:D061325,MedGen:C0677776,Orphanet:ORPHA145;MedGen:C0027672,SNOMED CT:699346009;MedGen:CN517202;MedGen:CN169374	Breast and/or ovarian cancer;Breast-ovarian cancer, familial 2;Familial cancer of breast;Fanconi anemia;Hereditary breast and ovarian cancer syndrome;Hereditary cancer-predisposing syndrome;not provided;not specified	germline;unknown	germline	GRCh38	NC_000013.11	13	32355172	32355172	A	G	BRCA2	exonic	nonsynonymous SNV	rs4986860	UNKNOWN	BRCA2:NM_000059:exon14:c.A7319G:p.H2440R	clinvar: Uncertain significance|Benign|Benign|Benign|other|Likely benign|Benign	InterVar: Likely benign PVS1=0 PS=[0, 0, 0, 0, 0] PM=[0, 0, 0, 0, 0, 0, 0] PP=[0, 0, 0, 0, 0, 0] BA1=0 BS=[1, 0, 0, 0, 0] BP=[1, 0, 0, 1, 0, 1, 0, 0]	0.0094	0.0105	0.0103834	-1.109	0.01	0.305	-7.76
50003	single nucleotide variant	NM_000059.3(BRCA2):c.8149G>T (p.Ala2717Ser)	675	BRCA2	HGNC:1101	Benign	0	Feb 06, 2018	28897747	RCV000735609;RCV000083145;RCV000280295;RCV000045431;RCV000129099;RCV000034461;RCV000120361	MedGen:CN221562;MedGen:C2675520,OMIM:612555;MedGen:C0015625,Orphanet:ORPHA84,SNOMED CT:30575002;MeSH:D061325,MedGen:C0677776,Orphanet:ORPHA145;MedGen:C0027672,SNOMED CT:699346009;MedGen:CN517202;MedGen:CN169374	Breast and/or ovarian cancer;Breast-ovarian cancer, familial 2;Fanconi anemia;Hereditary breast and ovarian cancer syndrome;Hereditary cancer-predisposing syndrome;not provided;not specified	germline;unknown	germline	GRCh38	NC_000013.11	13	32363351	32363351	G	T	BRCA2	exonic	nonsynonymous SNV	rs28897747	UNKNOWN	BRCA2:NM_000059:exon18:c.G8149T:p.A2717S	clinvar: Likely benign|other|Benign|other|other|Likely benign	InterVar: Likely benign PVS1=0 PS=[0, 0, 0, 0, 0] PM=[1, 1, 0, 0, 0, 0, 0] PP=[0, 0, 0, 0, 0, 0] BA1=0 BS=[0, 0, 0, 0, 0] BP=[1, 0, 0, 0, 0, 1, 0, 0]	0.0013	0.0015	0.000599042	1.477	13.19	0.118	4.5
50004	single nucleotide variant	NM_000059.3(BRCA2):c.8182G>A (p.Val2728Ile)	675	BRCA2	HGNC:1101	Benign/Likely benign	0	Sep 30, 2018	28897749	RCV000113882;RCV000045443;RCV000162583;RCV000148414;RCV000034462;RCV000120362	MedGen:C2675520,OMIM:612555;MeSH:D061325,MedGen:C0677776,Orphanet:ORPHA145;MedGen:C0027672,SNOMED CT:699346009;Human Phenotype Ontology:HP:0100013,MeSH:D001943,MedGen:C1458155,Orphanet:ORPHA180250,SNOMED CT:126926005;MedGen:CN517202;MedGen:CN169374	Breast-ovarian cancer, familial 2;Hereditary breast and ovarian cancer syndrome;Hereditary cancer-predisposing syndrome;Neoplasm of the breast;not provided;not specified	germline;unknown	germline	GRCh38	NC_000013.11	13	32363384	32363384	G	A	BRCA2	exonic	nonsynonymous SNV	rs28897749	UNKNOWN	BRCA2:NM_000059:exon18:c.G8182A:p.V2728I	clinvar: Likely benign|other|other|other|Likely benign|Benign	InterVar: Likely benign PVS1=0 PS=[0, 0, 0, 0, 0] PM=[1, 1, 0, 0, 0, 0, 0] PP=[0, 0, 0, 0, 0, 0] BA1=0 BS=[0, 0, 0, 0, 0] BP=[1, 0, 0, 1, 0, 1, 0, 0]	0.0021	0.0033	0.000599042	-1.847	0.002	1	-7.77
50006	single nucleotide variant	NM_000059.3(BRCA2):c.865A>C (p.Asn289His)	675	BRCA2	HGNC:1101	Benign	0	Apr 18, 2019	766173	RCV000768559;RCV000112858;RCV000470594;RCV000351416;RCV000393165;RCV000130996;RCV000034465;RCV000120305	Human Phenotype Ontology:HP:0003002,MedGen:C0678222,Orphanet:ORPHA180257;MedGen:C2675520,OMIM:612555;MedGen:C0006142,OMIM:114480,Orphanet:ORPHA227535,SNOMED CT:254843006;MedGen:C0015625,Orphanet:ORPHA84,SNOMED CT:30575002;MeSH:D061325,MedGen:C0677776,Orphanet:ORPHA145;MedGen:C0027672,SNOMED CT:699346009;MedGen:CN517202;MedGen:CN169374	Breast carcinoma;Breast-ovarian cancer, familial 2;Familial cancer of breast;Fanconi anemia;Hereditary breast and ovarian cancer syndrome;Hereditary cancer-predisposing syndrome;not provided;not specified	germline;unknown	germline	GRCh38	NC_000013.11	13	32332343	32332343	A	C	BRCA2	exonic	nonsynonymous SNV	rs766173	UNKNOWN	BRCA2:NM_000059:exon10:c.A865C:p.N289H	clinvar: Benign|Benign|Benign|Benign|Benign|Benign|Benign	InterVar: Benign PVS1=0 PS=[0, 0, 0, 0, 0] PM=[0, 0, 0, 0, 0, 0, 0] PP=[0, 0, 0, 0, 0, 0] BA1=1 BS=[1, 0, 0, 0, 0] BP=[1, 0, 0, 1, 0, 1, 0, 0]	0.0307	0.0312	0.0736821	-0.609	0.118	0.002	1.73
50008	single nucleotide variant	NM_000059.3(BRCA2):c.8830A>T (p.Ile2944Phe)	675	BRCA2	HGNC:1101	Benign	0	Jan 22, 2018	4987047	RCV000083150;RCV000463955;RCV000317148;RCV000045638;RCV000131023;RCV000413753;RCV000034467;RCV000120365	MedGen:C2675520,OMIM:612555;MedGen:C0006142,OMIM:114480,Orphanet:ORPHA227535,SNOMED CT:254843006;MedGen:C0015625,Orphanet:ORPHA84,SNOMED CT:30575002;MeSH:D061325,MedGen:C0677776,Orphanet:ORPHA145;MedGen:C0027672,SNOMED CT:699346009;Human Phenotype Ontology:HP:0100013,MeSH:D001943,MedGen:C1458155,Orphanet:ORPHA180250,SNOMED CT:126926005;MedGen:CN517202;MedGen:CN169374	Breast-ovarian cancer, familial 2;Familial cancer of breast;Fanconi anemia;Hereditary breast and ovarian cancer syndrome;Hereditary cancer-predisposing syndrome;Neoplasm of the breast;not provided;not specified	germline;unknown	germline	GRCh38	NC_000013.11	13	32379392	32379392	A	T	BRCA2	exonic	nonsynonymous SNV	rs4987047	UNKNOWN	BRCA2:NM_000059:exon22:c.A8830T:p.I2944F	clinvar: Benign|other|Benign|Benign|Benign|Likely benign|Uncertain significance|Benign	InterVar: Likely benign PVS1=0 PS=[0, 0, 0, 0, 0] PM=[0, 0, 0, 0, 0, 0, 0] PP=[0, 0, 0, 0, 0, 0] BA1=0 BS=[1, 0, 0, 0, 0] BP=[1, 0, 0, 1, 0, 1, 0, 0]	0.0112	0.014	0.00898562	5.209	25.5	0.002	1.66
50009	single nucleotide variant	NM_000059.3(BRCA2):c.8851G>A (p.Ala2951Thr)	675	BRCA2	HGNC:1101	Benign	0	Jan 24, 2018	11571769	RCV000768611;RCV000114009;RCV000476344;RCV000322663;RCV000045643;RCV000128883;RCV000034468;RCV000120367	MedGen:CN221562;MedGen:C2675520,OMIM:612555;MedGen:C0006142,OMIM:114480,Orphanet:ORPHA227535,SNOMED CT:254843006;MedGen:C0015625,Orphanet:ORPHA84,SNOMED CT:30575002;MeSH:D061325,MedGen:C0677776,Orphanet:ORPHA145;MedGen:C0027672,SNOMED CT:699346009;MedGen:CN517202;MedGen:CN169374	Breast and/or ovarian cancer;Breast-ovarian cancer, familial 2;Familial cancer of breast;Fanconi anemia;Hereditary breast and ovarian cancer syndrome;Hereditary cancer-predisposing syndrome;not provided;not specified	germline;unknown	germline	GRCh38	NC_000013.11	13	32379413	32379413	G	A	BRCA2	exonic	nonsynonymous SNV	rs11571769	UNKNOWN	BRCA2:NM_000059:exon22:c.G8851A:p.A2951T	clinvar: Benign|other|Benign|Benign|Benign|Likely benign|Benign	InterVar: Likely benign PVS1=0 PS=[0, 0, 0, 0, 0] PM=[0, 0, 0, 0, 0, 0, 0] PP=[0, 0, 0, 0, 0, 0] BA1=0 BS=[1, 0, 0, 0, 0] BP=[1, 0, 0, 0, 0, 1, 0, 0]	0.0037	0.0044	0.00998403	6.37	29.5	0	5.6
50011	single nucleotide variant	NM_000059.3(BRCA2):c.9730G>A (p.Val3244Ile)	675	BRCA2	HGNC:1101	Benign	0	Jan 26, 2018	11571831	RCV000768643;RCV000114158;RCV000469360;RCV000313558;RCV000167853;RCV000128917;RCV000034473;RCV000120377	MedGen:CN221562;MedGen:C2675520,OMIM:612555;MedGen:C0006142,OMIM:114480,Orphanet:ORPHA227535,SNOMED CT:254843006;MedGen:C0015625,Orphanet:ORPHA84,SNOMED CT:30575002;MeSH:D061325,MedGen:C0677776,Orphanet:ORPHA145;MedGen:C0027672,SNOMED CT:699346009;MedGen:CN517202;MedGen:CN169374	Breast and/or ovarian cancer;Breast-ovarian cancer, familial 2;Familial cancer of breast;Fanconi anemia;Hereditary breast and ovarian cancer syndrome;Hereditary cancer-predisposing syndrome;not provided;not specified	germline;unknown	germline	GRCh38	NC_000013.11	13	32398243	32398243	G	A	BRCA2	exonic	nonsynonymous SNV	rs11571831	UNKNOWN	BRCA2:NM_000059:exon27:c.G9730A:p.V3244I	clinvar: Uncertain significance|Benign|Benign|Benign|other|Likely benign|Benign	InterVar: Likely benign PVS1=0 PS=[0, 0, 0, 0, 0] PM=[0, 0, 0, 0, 0, 0, 0] PP=[0, 0, 0, 0, 0, 0] BA1=0 BS=[1, 0, 0, 0, 0] BP=[1, 0, 0, 1, 0, 1, 0, 0]	0.0076	0.0083	0.00678914	-0.844	0.034	0.421	-5.84
50027	single nucleotide variant	NM_000179.2(MSH6):c.1526T>C (p.Val509Ala)	2956	MSH6	HGNC:7329	Likely benign	0	May 06, 2018	63751005	RCV000115376;RCV000524114;RCV000659890;RCV000074661;RCV000172817;RCV000034492;RCV000178051	MedGen:C0027672,SNOMED CT:699346009;MedGen:C0009405,Orphanet:ORPHA443090;MedGen:C1833477,OMIM:614350;MedGen:C1333990,Orphanet:ORPHA144,SNOMED CT:315058005;MedGen:C2936783,OMIM:120435;MedGen:CN517202;MedGen:CN169374	Hereditary cancer-predisposing syndrome;Hereditary nonpolyposis colon cancer;Hereditary nonpolyposis colorectal cancer type 5;Lynch syndrome;Lynch syndrome I;not provided;not specified	germline;unknown	germline	GRCh38	NC_000002.12	2	47799509	47799509	T	C	MSH6	exonic	nonsynonymous SNV	rs63751005	UNKNOWN	MSH6:NM_001281492:exon2:c.T1136C:p.V379A	clinvar: Uncertain significance|Likely benign|other|Likely benign|other	InterVar: Likely benign PVS1=0 PS=[0, 0, 0, 0, 0] PM=[1, 0, 0, 0, 0, 0, 0] PP=[0, 0, 1, 0, 0, 0] BA1=0 BS=[1, 0, 0, 0, 0] BP=[1, 0, 0, 0, 0, 1, 0, 0]	0.0004	0.0008	.	5.15	25.4	0.003	5.35
50035	single nucleotide variant	NM_000179.2(MSH6):c.431G>T (p.Ser144Ile)	2956	MSH6	HGNC:7329	Benign	1	Jul 02, 2018	3211299	RCV000148642;RCV000130532;RCV000524206;RCV000606030;RCV000074988;RCV000034501;RCV000121570	MedGen:CN221576;MedGen:C0027672,SNOMED CT:699346009;MedGen:C0009405,Orphanet:ORPHA443090;MedGen:C1833477,OMIM:614350;MedGen:C1333990,Orphanet:ORPHA144,SNOMED CT:315058005;MedGen:CN517202;MedGen:CN169374	Colorectal cancer, non-polyposis;Hereditary cancer-predisposing syndrome;Hereditary nonpolyposis colon cancer;Hereditary nonpolyposis colorectal cancer type 5;Lynch syndrome;not provided;not specified	germline;unknown	germline	GRCh38	NC_000002.12	2	47791097	47791097	G	T	MSH6	exonic	nonsynonymous SNV	rs3211299	UNKNOWN	MSH6:NM_000179:exon2:c.G431T:p.S144I	clinvar: other|Benign|other|Benign|Likely benign	InterVar: Likely benign PVS1=0 PS=[0, 0, 0, 0, 0] PM=[1, 1, 0, 0, 0, 0, 0] PP=[0, 0, 0, 0, 0, 0] BA1=0 BS=[0, 0, 0, 0, 0] BP=[1, 0, 0, 0, 0, 1, 0, 0]	0.0012	0.001	0.00239617	4.607	24.4	0.025	2.34
50073	single nucleotide variant	NM_000249.3(MLH1):c.1217G>A (p.Ser406Asn)	4292	MLH1	HGNC:7127	Benign	0	Jul 13, 2018	41294980	RCV000130336;RCV000524228;RCV000075152;RCV000034539;RCV000121359	MedGen:C0027672,SNOMED CT:699346009;MedGen:C0009405,Orphanet:ORPHA443090;MedGen:C1333990,Orphanet:ORPHA144,SNOMED CT:315058005;MedGen:CN517202;MedGen:CN169374	Hereditary cancer-predisposing syndrome;Hereditary nonpolyposis colon cancer;Lynch syndrome;not provided;not specified	germline;unknown	germline	GRCh38	NC_000003.12	3	37025815	37025815	G	A	MLH1	exonic	nonsynonymous SNV	rs41294980	UNKNOWN	MLH1:NM_001167619:exon11:c.G494A:p.S165N	clinvar: Uncertain significance|Benign|other|Benign	InterVar: Likely benign PVS1=0 PS=[0, 0, 0, 0, 0] PM=[1, 1, 0, 0, 0, 0, 0] PP=[0, 0, 0, 0, 0, 0] BA1=0 BS=[0, 0, 0, 0, 0] BP=[1, 0, 0, 0, 0, 1, 0, 0]	0.0011	0.0014	0.000399361	0.486	7.324	0.255	2.94
50074	single nucleotide variant	NM_000249.3(MLH1):c.1742C>T (p.Pro581Leu)	4292	MLH1	HGNC:7127	Likely benign	0	Dec 24, 2017	63751684	RCV000115466;RCV000524248;RCV000075343;RCV000034540;RCV000212543	MedGen:C0027672,SNOMED CT:699346009;MedGen:C0009405,Orphanet:ORPHA443090;MedGen:C1333990,Orphanet:ORPHA144,SNOMED CT:315058005;MedGen:CN517202;MedGen:CN169374	Hereditary cancer-predisposing syndrome;Hereditary nonpolyposis colon cancer;Lynch syndrome;not provided;not specified	germline	germline	GRCh38	NC_000003.12	3	37047529	37047529	C	T	MLH1	exonic	nonsynonymous SNV	rs63751684	UNKNOWN	MLH1:NM_001167619:exon15:c.C1019T:p.P340L	clinvar: Uncertain significance|Likely benign|Likely benign|other	InterVar: Likely benign PVS1=0 PS=[0, 0, 0, 0, 0] PM=[1, 1, 0, 0, 0, 0, 0] PP=[0, 0, 1, 0, 0, 0] BA1=0 BS=[0, 0, 0, 0, 0] BP=[1, 0, 0, 0, 0, 1, 0, 0]	9.69e-05	.	0.00119808	5.718	26.9	0.046	5.56
50075	single nucleotide variant	NM_000249.3(MLH1):c.1808C>G (p.Pro603Arg)	4292	MLH1	HGNC:7127	Likely benign	0	Apr 10, 2018	63750876	RCV000130908;RCV000524251;RCV000075369;RCV000034541;RCV000417382	MedGen:C0027672,SNOMED CT:699346009;MedGen:C0009405,Orphanet:ORPHA443090;MedGen:C1333990,Orphanet:ORPHA144,SNOMED CT:315058005;MedGen:CN517202;MedGen:CN169374	Hereditary cancer-predisposing syndrome;Hereditary nonpolyposis colon cancer;Lynch syndrome;not provided;not specified	germline	germline	GRCh38	NC_000003.12	3	37047595	37047595	C	G	MLH1	exonic	nonsynonymous SNV	rs63750876	UNKNOWN	MLH1:NM_001167619:exon15:c.C1085G:p.P362R	clinvar: Uncertain significance|Likely benign|Likely benign|Likely benign	InterVar: Likely benign PVS1=0 PS=[0, 0, 0, 0, 0] PM=[1, 1, 0, 0, 0, 0, 0] PP=[0, 0, 1, 0, 0, 0] BA1=0 BS=[0, 0, 0, 0, 0] BP=[1, 0, 0, 0, 0, 1, 0, 0]	0.0001	7.7e-05	.	6.635	32	0.013	5.56
50076	single nucleotide variant	NM_000249.3(MLH1):c.1963A>G (p.Ile655Val)	4292	MLH1	HGNC:7127	Likely benign	0	May 24, 2018	55907433	RCV000148615;RCV000130675;RCV000524257;RCV000075440;RCV000659875;RCV000034543;RCV000121364	Human Phenotype Ontology:HP:0012114,MedGen:C0476089,OMIM:608089,SNOMED CT:254878006;MedGen:C0027672,SNOMED CT:699346009;MedGen:C0009405,Orphanet:ORPHA443090;MedGen:C1333990,Orphanet:ORPHA144,SNOMED CT:315058005;MedGen:C1333991,OMIM:609310;MedGen:CN517202;MedGen:CN169374	Endometrial carcinoma;Hereditary cancer-predisposing syndrome;Hereditary nonpolyposis colon cancer;Lynch syndrome;Lynch syndrome II;not provided;not specified	germline;unknown	germline	GRCh38	NC_000003.12	3	37048583	37048583	A	G	MLH1	exonic	nonsynonymous SNV	rs55907433	UNKNOWN	MLH1:NM_001167619:exon16:c.A1240G:p.I414V	clinvar: Uncertain significance|Likely benign|other|Benign|Likely benign	InterVar: Likely benign PVS1=0 PS=[0, 0, 0, 0, 0] PM=[1, 0, 0, 0, 0, 0, 0] PP=[0, 0, 0, 0, 0, 0] BA1=0 BS=[1, 0, 0, 0, 0] BP=[1, 0, 0, 1, 0, 1, 0, 0]	0.0026	0.0032	0.00259585	0.651	8.506	0.74	0.59
50078	single nucleotide variant	NM_000249.3(MLH1):c.2146G>A (p.Val716Met)	4292	MLH1	HGNC:7127	Benign	0	Sep 30, 2018	35831931	RCV000115472;RCV000524276;RCV000075554;RCV000600229;RCV000034545;RCV000121366	MedGen:C0027672,SNOMED CT:699346009;MedGen:C0009405,Orphanet:ORPHA443090;MedGen:C1333990,Orphanet:ORPHA144,SNOMED CT:315058005;MedGen:C1333991,OMIM:609310;MedGen:CN517202;MedGen:CN169374	Hereditary cancer-predisposing syndrome;Hereditary nonpolyposis colon cancer;Lynch syndrome;Lynch syndrome II;not provided;not specified	germline;unknown	germline	GRCh38	NC_000003.12	3	37050528	37050528	G	A	MLH1	exonic	nonsynonymous SNV	rs35831931	UNKNOWN	MLH1:NM_001258271:exon17:c.G1939A:p.V647M	clinvar: Uncertain significance|Benign|Benign|other	InterVar: Likely benign PVS1=0 PS=[0, 0, 0, 0, 0] PM=[1, 1, 0, 0, 0, 0, 0] PP=[0, 0, 1, 0, 0, 0] BA1=0 BS=[0, 0, 0, 0, 0] BP=[1, 0, 0, 0, 0, 1, 0, 0]	0.0019	0.0014	0.000399361	4.729	24.6	0.149	5.41
50079	single nucleotide variant	NM_000249.3(MLH1):c.637G>A (p.Val213Met)	4292	MLH1	HGNC:7127	Benign	0	Feb 13, 2018	2308317	RCV000128927;RCV000524308;RCV000075789;RCV000034547;RCV000121357	MedGen:C0027672,SNOMED CT:699346009;MedGen:C0009405,Orphanet:ORPHA443090;MedGen:C1333990,Orphanet:ORPHA144,SNOMED CT:315058005;MedGen:CN517202;MedGen:CN169374	Hereditary cancer-predisposing syndrome;Hereditary nonpolyposis colon cancer;Lynch syndrome;not provided;not specified	germline;unknown	germline	GRCh38	NC_000003.12	3	37012059	37012059	G	A	MLH1	exonic	nonsynonymous SNV	rs2308317	UNKNOWN	MLH1:NM_000249:exon8:c.G637A:p.V213M	clinvar: Benign|Benign|other|Benign	InterVar: Likely benign PVS1=0 PS=[0, 0, 0, 0, 0] PM=[1, 0, 0, 0, 0, 0, 0] PP=[0, 0, 0, 0, 0, 0] BA1=0 BS=[1, 0, 0, 0, 0] BP=[1, 0, 0, 0, 0, 1, 0, 0]	0.0072	0.0085	0.0091853	3.759	23.3	0.158	5.76
50080	single nucleotide variant	NM_000251.2(MSH2):c.1168C>T (p.Leu390Phe)	4436	MSH2	HGNC:7325	Benign	0	Feb 20, 2018	17224367	RCV000115495;RCV000524333;RCV000076053;RCV000034549;RCV000078420	MedGen:C0027672,SNOMED CT:699346009;MedGen:C0009405,Orphanet:ORPHA443090;MedGen:C1333990,Orphanet:ORPHA144,SNOMED CT:315058005;MedGen:CN517202;MedGen:CN169374	Hereditary cancer-predisposing syndrome;Hereditary nonpolyposis colon cancer;Lynch syndrome;not provided;not specified	germline	germline	GRCh38	NC_000002.12	2	47429833	47429833	C	T	MSH2	exonic	nonsynonymous SNV	rs17224367	UNKNOWN	MSH2:NM_000251:exon7:c.C1168T:p.L390F	clinvar: Uncertain significance|Benign|other|Benign	InterVar: Likely benign PVS1=0 PS=[0, 0, 0, 0, 0] PM=[1, 0, 0, 0, 0, 0, 0] PP=[0, 0, 1, 0, 0, 0] BA1=0 BS=[1, 0, 0, 0, 0] BP=[1, 0, 0, 0, 0, 1, 0, 0]	0.0008	7.7e-05	0.00279553	4.535	24.3	0.011	4.62
50083	single nucleotide variant	NM_000251.2(MSH2):c.1730T>C (p.Ile577Thr)	4436	MSH2	HGNC:7325	Likely benign	0	May 02, 2019	63749910	RCV000115508;RCV000524356;RCV000076260;RCV000415673;RCV000034552;RCV000212607	MedGen:C0027672,SNOMED CT:699346009;MedGen:C0009405,Orphanet:ORPHA443090;MedGen:C1333990,Orphanet:ORPHA144,SNOMED CT:315058005;MedGen:C2936783,OMIM:120435;MedGen:CN517202;MedGen:CN169374	Hereditary cancer-predisposing syndrome;Hereditary nonpolyposis colon cancer;Lynch syndrome;Lynch syndrome I;not provided;not specified	germline;unknown	germline	GRCh38	NC_000002.12	2	47471033	47471033	T	C	MSH2	exonic	nonsynonymous SNV	rs63749910	UNKNOWN	MSH2:NM_000251:exon11:c.T1730C:p.I577T	clinvar: Uncertain significance|Likely benign|Likely benign|Uncertain significance|Uncertain significance	InterVar: Likely benign PVS1=0 PS=[0, 0, 0, 0, 0] PM=[1, 1, 0, 0, 0, 0, 0] PP=[0, 0, 1, 0, 0, 0] BA1=0 BS=[0, 0, 0, 0, 0] BP=[1, 0, 0, 0, 0, 1, 0, 0]	0.0002	0.0002	.	5.726	26.9	0.003	5.86
50087	single nucleotide variant	NM_000251.2(MSH2):c.2425G>A (p.Glu809Lys)	4436	MSH2	HGNC:7325	Benign/Likely benign	0	Jan 08, 2018	202145681	RCV000129519;RCV000206702;RCV000034556;RCV000121564	MedGen:C0027672,SNOMED CT:699346009;MedGen:C0009405,Orphanet:ORPHA443090;MedGen:CN517202;MedGen:CN169374	Hereditary cancer-predisposing syndrome;Hereditary nonpolyposis colon cancer;not provided;not specified	germline	germline	GRCh38	NC_000002.12	2	47478486	47478486	G	A	MSH2	exonic	nonsynonymous SNV	rs202145681	UNKNOWN	MSH2:NM_000251:exon14:c.G2425A:p.E809K	clinvar: Uncertain significance|Likely benign|Likely benign|Benign,Pathogenic	InterVar: Likely benign PVS1=0 PS=[0, 0, 0, 0, 0] PM=[1, 0, 0, 0, 0, 0, 0] PP=[0, 0, 0, 0, 1, 0] BA1=0 BS=[1, 0, 0, 0, 0] BP=[1, 0, 0, 0, 0, 1, 0, 0]	0.0004	.	0.000399361	2.233	17.72	0.856	4.42
50089	single nucleotide variant	NM_000251.2(MSH2):c.4G>A (p.Ala2Thr)	4436	MSH2	HGNC:7325	Likely benign	0	May 03, 2019	63750466	RCV000115534;RCV000206355;RCV000664313;RCV000076617;RCV000034558;RCV000202071	MedGen:C0027672,SNOMED CT:699346009;MedGen:C0009405,Orphanet:ORPHA443090;MedGen:C1333990,Orphanet:ORPHA144,SNOMED CT:315058005;MedGen:C2936783,OMIM:120435;MedGen:CN517202;MedGen:CN169374	Hereditary cancer-predisposing syndrome;Hereditary nonpolyposis colon cancer;Lynch syndrome;Lynch syndrome I;not provided;not specified	germline;unknown	germline	GRCh38	NC_000002.12	2	47403195	47403195	G	A	MSH2	exonic	nonsynonymous SNV	rs63750466	UNKNOWN	MSH2:NM_000251:exon1:c.G4A:p.A2T	clinvar: Uncertain significance|Uncertain significance|Likely benign|Uncertain significance|Likely benign	InterVar: Likely benign PVS1=0 PS=[0, 0, 0, 0, 0] PM=[0, 1, 0, 0, 0, 0, 0] PP=[0, 0, 1, 0, 0, 0] BA1=0 BS=[0, 0, 0, 0, 0] BP=[1, 0, 0, 0, 0, 1, 0, 0]	3.23e-05	.	.	6.96	33	0.003	5.41
50090	single nucleotide variant	NM_000251.2(MSH2):c.815C>T (p.Ala272Val)	4436	MSH2	HGNC:7325	Benign	0	Oct 18, 2018	34136999	RCV000148632;RCV000115542;RCV000524422;RCV000076728;RCV000663110;RCV000034559;RCV000212591	MedGen:CN221576;MedGen:C0027672,SNOMED CT:699346009;MedGen:C0009405,Orphanet:ORPHA443090;MedGen:C1333990,Orphanet:ORPHA144,SNOMED CT:315058005;MedGen:C2936783,OMIM:120435;MedGen:CN517202;MedGen:CN169374	Colorectal cancer, non-polyposis;Hereditary cancer-predisposing syndrome;Hereditary nonpolyposis colon cancer;Lynch syndrome;Lynch syndrome I;not provided;not specified	germline;unknown	germline	GRCh38	NC_000002.12	2	47414291	47414291	C	T	MSH2	exonic	nonsynonymous SNV	rs34136999	UNKNOWN	MSH2:NM_000251:exon5:c.C815T:p.A272V	clinvar: Uncertain significance|Uncertain significance|Likely benign|Uncertain significance|other	InterVar: Likely benign PVS1=0 PS=[0, 0, 0, 0, 0] PM=[1, 1, 0, 0, 0, 0, 0] PP=[0, 0, 1, 0, 0, 0] BA1=0 BS=[0, 0, 0, 0, 0] BP=[1, 0, 0, 0, 0, 1, 0, 0]	0.0002	0.0004	.	7.628	35	0.002	5.04
50091	single nucleotide variant	NM_000251.2(MSH2):c.944G>T (p.Gly315Val)	4436	MSH2	HGNC:7325	Likely benign	0	Dec 19, 2018	202026056	RCV000491220;RCV000197410;RCV000781990;RCV000034560;RCV000115550	MedGen:C0027672,SNOMED CT:699346009;MedGen:C0009405,Orphanet:ORPHA443090;MedGen:C1333990,Orphanet:ORPHA144,SNOMED CT:315058005;MedGen:CN517202;MedGen:CN169374	Hereditary cancer-predisposing syndrome;Hereditary nonpolyposis colon cancer;Lynch syndrome;not provided;not specified	germline	germline	GRCh38	NC_000002.12	2	47416297	47416297	G	T	MSH2	exonic	nonsynonymous SNV	rs202026056	UNKNOWN	MSH2:NM_000251:exon6:c.G944T:p.G315V	clinvar: Uncertain significance|Uncertain significance|Likely benign|Benign	InterVar: Likely benign PVS1=0 PS=[0, 0, 0, 0, 0] PM=[1, 1, 0, 0, 0, 0, 0] PP=[0, 0, 1, 0, 0, 0] BA1=0 BS=[0, 0, 0, 0, 0] BP=[1, 0, 0, 0, 0, 1, 0, 0]	6.46e-05	.	.	4.843	24.8	0.001	5.62
50141	single nucleotide variant	NM_000535.6(PMS2):c.1454C>A (p.Thr485Lys)	5395	PMS2	HGNC:9122	Benign	0	Mar 21, 2018	1805323	RCV000130906;RCV000536125;RCV000625385;RCV000076810;RCV000034616;RCV000079104	MedGen:C0027672,SNOMED CT:699346009;MedGen:C0009405,Orphanet:ORPHA443090;MedGen:C1838333,OMIM:614337;MedGen:C1333990,Orphanet:ORPHA144,SNOMED CT:315058005;MedGen:CN517202;MedGen:CN169374	Hereditary cancer-predisposing syndrome;Hereditary nonpolyposis colon cancer;Hereditary nonpolyposis colorectal cancer type 4;Lynch syndrome;not provided;not specified	germline;unknown	germline	GRCh38	NC_000007.14	7	5987311	5987311	G	T	PMS2	exonic	nonsynonymous SNV	rs1805323	UNKNOWN	PMS2:NM_001322008:exon9:c.C1136A:p.T379K	clinvar: Benign|Benign|Benign|Benign	InterVar: Benign PVS1=0 PS=[0, 0, 0, 0, 0] PM=[0, 0, 0, 0, 0, 0, 0] PP=[0, 1, 0, 0, 0, 0] BA1=1 BS=[1, 0, 0, 0, 0] BP=[1, 0, 0, 1, 0, 1, 0, 0]	0.058	0.0335	0.112021	-1.56	0.002	0.934	-10.2
50142	single nucleotide variant	NM_000535.6(PMS2):c.1531A>G (p.Thr511Ala)	5395	PMS2	HGNC:9122	Benign	0	Feb 05, 2018	2228007	RCV000130845;RCV000524436;RCV000625104;RCV000076814;RCV000034617;RCV000121839	MedGen:C0027672,SNOMED CT:699346009;MedGen:C0009405,Orphanet:ORPHA443090;MedGen:C1838333,OMIM:614337;MedGen:C1333990,Orphanet:ORPHA144,SNOMED CT:315058005;MedGen:CN517202;MedGen:CN169374	Hereditary cancer-predisposing syndrome;Hereditary nonpolyposis colon cancer;Hereditary nonpolyposis colorectal cancer type 4;Lynch syndrome;not provided;not specified	germline;unknown	germline	GRCh38	NC_000007.14	7	5987234	5987234	T	C	PMS2	exonic	nonsynonymous SNV	rs2228007	UNKNOWN	PMS2:NM_001322008:exon9:c.A1213G:p.T405A	clinvar: Benign|Benign|Benign|other	InterVar: Likely benign PVS1=0 PS=[0, 0, 0, 0, 0] PM=[0, 0, 0, 0, 0, 0, 0] PP=[0, 1, 0, 0, 0, 0] BA1=0 BS=[1, 0, 0, 0, 0] BP=[1, 0, 0, 1, 0, 1, 0, 0]	0.022	0.0208	0.0109824	-1.399	0.003	0.757	1.87
50143	single nucleotide variant	NM_000535.6(PMS2):c.1532C>T (p.Thr511Met)	5395	PMS2	HGNC:9122	Benign	0	Mar 04, 2018	74902811	RCV000162424;RCV000524437;RCV000625103;RCV000076815;RCV000034618;RCV000121845	MedGen:C0027672,SNOMED CT:699346009;MedGen:C0009405,Orphanet:ORPHA443090;MedGen:C1838333,OMIM:614337;MedGen:C1333990,Orphanet:ORPHA144,SNOMED CT:315058005;MedGen:CN517202;MedGen:CN169374	Hereditary cancer-predisposing syndrome;Hereditary nonpolyposis colon cancer;Hereditary nonpolyposis colorectal cancer type 4;Lynch syndrome;not provided;not specified	germline	germline	GRCh38	NC_000007.14	7	5987233	5987233	G	A	PMS2	exonic	nonsynonymous SNV	rs74902811	UNKNOWN	PMS2:NM_001322008:exon9:c.C1214T:p.T405M	clinvar: Uncertain significance|Benign|Benign|other	InterVar: Likely benign PVS1=0 PS=[0, 0, 0, 0, 0] PM=[0, 0, 0, 0, 0, 0, 0] PP=[0, 1, 0, 0, 0, 0] BA1=0 BS=[1, 0, 0, 0, 0] BP=[1, 0, 0, 1, 0, 1, 0, 0]	0.0239	0.0264	0.0369409	0.274	5.442	0.213	-3.23
50144	single nucleotide variant	NM_000535.6(PMS2):c.1688G>T (p.Arg563Leu)	5395	PMS2	HGNC:9122	Likely benign	0	Jan 15, 2018	63750668	RCV000132121;RCV000524443;RCV000409245;RCV000076820;RCV000144651;RCV000034620;RCV000079105	MedGen:C0027672,SNOMED CT:699346009;MedGen:C0009405,Orphanet:ORPHA443090;MedGen:C1838333,OMIM:614337;MedGen:C1333990,Orphanet:ORPHA144,SNOMED CT:315058005;MedGen:C2936783,OMIM:120435;MedGen:CN517202;MedGen:CN169374	Hereditary cancer-predisposing syndrome;Hereditary nonpolyposis colon cancer;Hereditary nonpolyposis colorectal cancer type 4;Lynch syndrome;Lynch syndrome I;not provided;not specified	germline;unknown	germline	GRCh38	NC_000007.14	7	5987077	5987077	C	A	PMS2	exonic	nonsynonymous SNV	rs63750668	UNKNOWN	PMS2:NM_001322008:exon9:c.G1370T:p.R457L	clinvar: Benign|Likely benign|other|Benign|Likely benign|Likely benign	InterVar: Likely benign PVS1=0 PS=[0, 0, 0, 0, 0] PM=[0, 0, 0, 0, 0, 0, 0] PP=[0, 1, 0, 0, 0, 0] BA1=0 BS=[1, 0, 0, 0, 0] BP=[1, 0, 0, 1, 0, 1, 0, 0]	0.0076	0.008	0.00299521	1.456	13.08	0.342	-0.268
50145	single nucleotide variant	NM_000535.6(PMS2):c.1711C>A (p.Leu571Ile)	5395	PMS2	HGNC:9122	Likely benign	0	Jan 17, 2018	63750055	RCV000162433;RCV000524445;RCV000625102;RCV000076821;RCV000034621;RCV000121847	MedGen:C0027672,SNOMED CT:699346009;MedGen:C0009405,Orphanet:ORPHA443090;MedGen:C1838333,OMIM:614337;MedGen:C1333990,Orphanet:ORPHA144,SNOMED CT:315058005;MedGen:CN517202;MedGen:CN169374	Hereditary cancer-predisposing syndrome;Hereditary nonpolyposis colon cancer;Hereditary nonpolyposis colorectal cancer type 4;Lynch syndrome;not provided;not specified	germline	germline	GRCh38	NC_000007.14	7	5987054	5987054	G	T	PMS2	exonic	nonsynonymous SNV	rs63750055	UNKNOWN	PMS2:NM_001322008:exon9:c.C1393A:p.L465I	clinvar: other|Likely benign|other|other	InterVar: Likely benign PVS1=0 PS=[0, 0, 0, 0, 0] PM=[0, 0, 0, 0, 0, 0, 0] PP=[0, 1, 0, 0, 0, 0] BA1=0 BS=[1, 0, 0, 0, 0] BP=[1, 0, 0, 1, 0, 1, 0, 0]	0.0069	0.0064	0.00559105	-0.595	0.128	0.468	-3.33
50146	single nucleotide variant	NM_000535.6(PMS2):c.1789A>T (p.Thr597Ser)	5395	PMS2	HGNC:9122	Benign	0	Jan 16, 2018	1805318	RCV000129319;RCV000076827;RCV000412079;RCV000144655;RCV000034622;RCV000121842	MedGen:C0027672,SNOMED CT:699346009;MedGen:C0009405,Orphanet:ORPHA443090;MedGen:C1838333,OMIM:614337;MedGen:C2936783,OMIM:120435;MedGen:CN517202;MedGen:CN169374	Hereditary cancer-predisposing syndrome;Hereditary nonpolyposis colon cancer;Hereditary nonpolyposis colorectal cancer type 4;Lynch syndrome I;not provided;not specified	germline;unknown	germline	GRCh38	NC_000007.14	7	5986976	5986976	T	A	PMS2	exonic	nonsynonymous SNV	rs1805318	UNKNOWN	PMS2:NM_001322008:exon9:c.A1471T:p.T491S	clinvar: Benign|Benign|Benign|Benign|Benign|Benign	InterVar: Likely benign PVS1=0 PS=[0, 0, 0, 0, 0] PM=[0, 0, 0, 0, 0, 0, 0] PP=[0, 1, 0, 0, 0, 0] BA1=0 BS=[1, 0, 0, 0, 0] BP=[1, 0, 0, 1, 0, 1, 0, 0]	0.0099	0.0116	0.00279553	-1.548	0.002	0.779	-11.2
50147	single nucleotide variant	NM_000535.6(PMS2):c.1866G>A (p.Met622Ile)	5395	PMS2	HGNC:9122	Benign	0	Dec 08, 2017	1805324	RCV000131477;RCV000524447;RCV000615283;RCV000076832;RCV000034623;RCV000121850	MedGen:C0027672,SNOMED CT:699346009;MedGen:C0009405,Orphanet:ORPHA443090;MedGen:C1838333,OMIM:614337;MedGen:C1333990,Orphanet:ORPHA144,SNOMED CT:315058005;MedGen:CN517202;MedGen:CN169374	Hereditary cancer-predisposing syndrome;Hereditary nonpolyposis colon cancer;Hereditary nonpolyposis colorectal cancer type 4;Lynch syndrome;not provided;not specified	germline;unknown	germline	GRCh38	NC_000007.14	7	5986899	5986899	C	T	PMS2	exonic	nonsynonymous SNV	rs1805324	UNKNOWN	PMS2:NM_001322008:exon9:c.G1548A:p.M516I	clinvar: Benign|Benign|Benign|Benign	InterVar: Likely benign PVS1=0 PS=[0, 0, 0, 0, 0] PM=[0, 0, 0, 0, 0, 0, 0] PP=[0, 1, 0, 0, 0, 0] BA1=0 BS=[1, 0, 0, 0, 0] BP=[1, 0, 0, 0, 0, 1, 0, 0]	0.023	0.0158	0.0081869	2.286	18.07	0.25	5.82
50152	single nucleotide variant	NM_000535.6(PMS2):c.52A>G (p.Ile18Val)	5395	PMS2	HGNC:9122	Likely benign	0	Aug 01, 2018	63750123	RCV000132131;RCV000524475;RCV000613430;RCV000076873;RCV000144650;RCV000034629;RCV000121853	MedGen:C0027672,SNOMED CT:699346009;MedGen:C0009405,Orphanet:ORPHA443090;MedGen:C1838333,OMIM:614337;MedGen:C1333990,Orphanet:ORPHA144,SNOMED CT:315058005;MedGen:C2936783,OMIM:120435;MedGen:CN517202;MedGen:CN169374	Hereditary cancer-predisposing syndrome;Hereditary nonpolyposis colon cancer;Hereditary nonpolyposis colorectal cancer type 4;Lynch syndrome;Lynch syndrome I;not provided;not specified	germline;unknown	germline	GRCh38	NC_000007.14	7	6006003	6006003	T	C	PMS2	exonic	nonsynonymous SNV	rs63750123	UNKNOWN	PMS2:NM_000535:exon2:c.A52G:p.I18V	clinvar: Benign|other|other|Benign|Likely benign	InterVar: Likely benign PVS1=0 PS=[0, 0, 0, 0, 0] PM=[1, 0, 0, 0, 0, 0, 0] PP=[0, 1, 1, 0, 0, 0] BA1=0 BS=[1, 0, 0, 0, 0] BP=[1, 0, 0, 0, 0, 1, 0, 0]	0.009	0.0083	0.00319489	5.218	25.6	0	5.67
50155	single nucleotide variant	NM_000535.6(PMS2):c.59G>A (p.Arg20Gln)	5395	PMS2	HGNC:9122	Benign	0	May 31, 2017	10254120	RCV000130423;RCV000606319;RCV000076879;RCV000144652;RCV000034632;RCV000121854	MedGen:C0027672,SNOMED CT:699346009;MedGen:C1838333,OMIM:614337;MedGen:C1333990,Orphanet:ORPHA144,SNOMED CT:315058005;MedGen:C2936783,OMIM:120435;MedGen:CN517202;MedGen:CN169374	Hereditary cancer-predisposing syndrome;Hereditary nonpolyposis colorectal cancer type 4;Lynch syndrome;Lynch syndrome I;not provided;not specified	germline;unknown	germline	GRCh38	NC_000007.14	7	6005996	6005996	C	T	PMS2	exonic	nonsynonymous SNV	rs10254120	UNKNOWN	PMS2:NM_000535:exon2:c.G59A:p.R20Q	clinvar: Benign|Benign|Benign|Benign|Benign	InterVar: Benign PVS1=0 PS=[0, 0, 0, 0, 0] PM=[1, 0, 0, 0, 0, 0, 0] PP=[0, 1, 0, 0, 0, 0] BA1=1 BS=[1, 0, 0, 0, 0] BP=[1, 0, 0, 1, 0, 1, 0, 0]	0.0803	0.0709	0.0756789	2.877	21.7	0.121	0.771
50194	single nucleotide variant	NM_001128425.1(MUTYH):c.1544C>T (p.Ser515Phe)	4595	MUTYH	HGNC:7527	Benign/Likely benign	0	Feb 20, 2018	140118273	RCV000132436;RCV000119200;RCV000034672;RCV000121601	MedGen:C0027672,SNOMED CT:699346009;MedGen:C1837991,OMIM:608456,Orphanet:ORPHA247798;MedGen:CN517202;MedGen:CN169374	Hereditary cancer-predisposing syndrome;MYH-associated polyposis;not provided;not specified	germline;unknown	germline	GRCh38	NC_000001.11	1	45329412	45329412	G	A	MUTYH	exonic	nonsynonymous SNV	rs140118273	UNKNOWN	MUTYH:NM_001350650:exon15:c.C1115T:p.S372F	clinvar: Benign|other|Benign|Benign	InterVar: Likely benign PVS1=0 PS=[0, 0, 0, 0, 0] PM=[1, 0, 0, 0, 0, 0, 0] PP=[0, 0, 0, 0, 0, 0] BA1=0 BS=[1, 0, 0, 0, 0] BP=[1, 0, 0, 1, 0, 1, 0, 0]	0.0081	0.0111	0.00459265	2.095	16.82	0.014	0.173
50195	single nucleotide variant	NM_001128425.1(MUTYH):c.1585C>A (p.Leu529Met)	4595	MUTYH	HGNC:7527	Benign/Likely benign	0	Jul 31, 2018	3219496	RCV000144641;RCV000115762;RCV000123147;RCV000034673;RCV000121603	MedGen:C0699790,OMIM:114500,SNOMED CT:269533000;MedGen:C0027672,SNOMED CT:699346009;MedGen:C1837991,OMIM:608456,Orphanet:ORPHA247798;MedGen:CN517202;MedGen:CN169374	Carcinoma of colon;Hereditary cancer-predisposing syndrome;MYH-associated polyposis;not provided;not specified	germline	germline	GRCh38	NC_000001.11	1	45329371	45329371	G	T	MUTYH	exonic	nonsynonymous SNV	rs3219496	UNKNOWN	MUTYH:NM_001350650:exon15:c.C1156A:p.L386M	clinvar: Benign|other|Likely benign|Benign|Likely benign	InterVar: Likely benign PVS1=0 PS=[0, 0, 0, 0, 0] PM=[0, 0, 0, 0, 0, 0, 0] PP=[0, 0, 0, 0, 0, 0] BA1=0 BS=[1, 0, 0, 0, 0] BP=[1, 0, 0, 0, 0, 1, 0, 0]	0.0008	0.0002	0.00199681	4.457	24.2	0.059	4.42
50196	single nucleotide variant	NM_001128425.1(MUTYH):c.1601G>A (p.Arg534Gln)	4595	MUTYH	HGNC:7527	Benign/Likely benign	0	Nov 16, 2018	3219497	RCV000132024;RCV000119214;RCV000034674;RCV000121604	MedGen:C0027672,SNOMED CT:699346009;MedGen:C1837991,OMIM:608456,Orphanet:ORPHA247798;MedGen:CN517202;MedGen:CN169374	Hereditary cancer-predisposing syndrome;MYH-associated polyposis;not provided;not specified	germline	germline	GRCh38	NC_000001.11	1	45329355	45329355	C	T	MUTYH	exonic	nonsynonymous SNV	rs3219497	UNKNOWN	MUTYH:NM_001350650:exon15:c.G1172A:p.R391Q	clinvar: Benign|Benign|Benign|Benign	InterVar: Likely benign PVS1=0 PS=[0, 0, 0, 0, 0] PM=[0, 0, 0, 0, 0, 0, 0] PP=[0, 0, 0, 0, 0, 0] BA1=0 BS=[1, 0, 0, 0, 0] BP=[1, 0, 0, 1, 0, 1, 0, 0]	0.0109	0.0124	0.0133786	0.778	9.326	0.24	-3.64
50199	single nucleotide variant	NM_001128425.1(MUTYH):c.64G>A (p.Val22Met)	4595	MUTYH	HGNC:7527	Benign/Likely benign	0	Feb 20, 2018	3219484	RCV000129820;RCV000119118;RCV000034677;RCV000079503	MedGen:C0027672,SNOMED CT:699346009;MedGen:C1837991,OMIM:608456,Orphanet:ORPHA247798;MedGen:CN517202;MedGen:CN169374	Hereditary cancer-predisposing syndrome;MYH-associated polyposis;not provided;not specified	germline;unknown	germline	GRCh38	NC_000001.11	1	45334484	45334484	C	T	MUTYH	exonic	nonsynonymous SNV	rs3219484	UNKNOWN	MUTYH:NM_001048171:exon2:c.G64A:p.V22M	clinvar: Benign|Benign|other|Benign	InterVar: Benign PVS1=0 PS=[0, 0, 0, 0, 0] PM=[1, 0, 0, 0, 0, 0, 0] PP=[0, 0, 0, 0, 0, 0] BA1=1 BS=[1, 0, 0, 0, 0] BP=[1, 0, 0, 1, 0, 1, 0, 0]	0.0528	0.0501	0.0203674	2.202	17.52	0.007	1.68
50206	single nucleotide variant	NM_001128425.1(MUTYH):c.1014G>C (p.Gln338His)	4595	MUTYH	HGNC:7527	Benign	0	Jul 10, 2017	3219489	RCV000144634;RCV000131427;RCV000299432;RCV000034684;RCV000079500	MedGen:C0699790,OMIM:114500,SNOMED CT:269533000;MedGen:C0027672,SNOMED CT:699346009;MedGen:C1837991,OMIM:608456,Orphanet:ORPHA247798;MedGen:CN517202;MedGen:CN169374	Carcinoma of colon;Hereditary cancer-predisposing syndrome;MYH-associated polyposis;not provided;not specified	germline;unknown	germline	GRCh38	NC_000001.11	1	45331833	45331833	C	G	MUTYH	exonic	nonsynonymous SNV	rs3219489	UNKNOWN	MUTYH:NM_001350650:exon11:c.G585C:p.Q195H	clinvar: Benign|Benign|Benign|Benign|Benign	InterVar: Benign PVS1=0 PS=[0, 0, 0, 0, 0] PM=[1, 0, 0, 0, 0, 0, 0] PP=[0, 0, 0, 0, 0, 0] BA1=1 BS=[1, 0, 0, 0, 0] BP=[1, 0, 0, 1, 0, 1, 0, 0]	0.2584	0.2541	0.313498	0.336	6.039	0.168	1.26
50242	single nucleotide variant	NM_007294.3(BRCA1):c.1067A>G (p.Gln356Arg)	672	BRCA1	HGNC:1100	Benign	0	Mar 02, 2018	1799950	RCV000111539;RCV000207264;RCV000462965;RCV000047326;RCV000132455;RCV000034725;RCV000120281	MedGen:C2676676,OMIM:604370;MedGen:C1527349;MedGen:C0006142,OMIM:114480,Orphanet:ORPHA227535,SNOMED CT:254843006;MeSH:D061325,MedGen:C0677776,Orphanet:ORPHA145;MedGen:C0027672,SNOMED CT:699346009;MedGen:CN517202;MedGen:CN169374	Breast-ovarian cancer, familial 1;Ductal breast carcinoma;Familial cancer of breast;Hereditary breast and ovarian cancer syndrome;Hereditary cancer-predisposing syndrome;not provided;not specified	germline;unknown	germline	GRCh38	NC_000017.11	17	43094464	43094464	T	C	BRCA1	exonic	nonsynonymous SNV	rs1799950	UNKNOWN	BRCA1:NM_007297:exon9:c.A926G:p.Q309R	clinvar: Benign|other|Benign|Benign|Benign|Uncertain significance|Benign	InterVar: Benign PVS1=0 PS=[0, 0, 0, 0, 0] PM=[1, 0, 0, 0, 0, 0, 0] PP=[0, 0, 0, 0, 0, 0] BA1=1 BS=[1, 0, 0, 0, 0] BP=[1, 0, 0, 0, 0, 1, 0, 0]	0.0515	0.0459	0.0217652	2.318	18.29	0.014	3.71
50244	single nucleotide variant	NM_007294.3(BRCA1):c.1487G>A (p.Arg496His)	672	BRCA1	HGNC:1100	Benign	0	Jan 23, 2018	28897677	RCV000111630;RCV000047494;RCV000162601;RCV000034727;RCV000120286	MedGen:C2676676,OMIM:604370;MeSH:D061325,MedGen:C0677776,Orphanet:ORPHA145;MedGen:C0027672,SNOMED CT:699346009;MedGen:CN517202;MedGen:CN169374	Breast-ovarian cancer, familial 1;Hereditary breast and ovarian cancer syndrome;Hereditary cancer-predisposing syndrome;not provided;not specified	germline;unknown	germline	GRCh38	NC_000017.11	17	43094044	43094044	C	T	BRCA1	exonic	nonsynonymous SNV	rs28897677	UNKNOWN	BRCA1:NM_007297:exon9:c.G1346A:p.R449H	clinvar: Uncertain significance|other|Benign|other|Benign	InterVar: Likely benign PVS1=0 PS=[0, 0, 0, 0, 0] PM=[1, 0, 0, 0, 0, 0, 0] PP=[0, 0, 0, 0, 0, 0] BA1=0 BS=[0, 0, 0, 0, 0] BP=[1, 0, 0, 1, 0, 1, 0, 0]	0.0006	0.0006	.	-1.359	0.004	0.828	-8.87
50245	single nucleotide variant	NM_007294.3(BRCA1):c.1789G>A (p.Glu597Lys)	672	BRCA1	HGNC:1100	Benign	0	Jun 28, 2018	55650082	RCV000077495;RCV000047583;RCV000162685;RCV000034728;RCV000074567	MedGen:C2676676,OMIM:604370;MeSH:D061325,MedGen:C0677776,Orphanet:ORPHA145;MedGen:C0027672,SNOMED CT:699346009;MedGen:CN517202;MedGen:CN169374	Breast-ovarian cancer, familial 1;Hereditary breast and ovarian cancer syndrome;Hereditary cancer-predisposing syndrome;not provided;not specified	germline	germline	GRCh38	NC_000017.11	17	43093742	43093742	C	T	BRCA1	exonic	nonsynonymous SNV	rs55650082	UNKNOWN	BRCA1:NM_007297:exon9:c.G1648A:p.E550K	clinvar: Uncertain significance|Likely benign|Likely benign|Benign|Benign	InterVar: Likely benign PVS1=0 PS=[0, 0, 0, 0, 0] PM=[0, 0, 0, 0, 0, 0, 0] PP=[0, 0, 1, 0, 0, 0] BA1=0 BS=[0, 0, 0, 0, 0] BP=[1, 0, 0, 0, 0, 1, 0, 0]	0.0002	0.0003	.	5.33	25.8	0.077	4.03
50248	single nucleotide variant	NM_007294.3(BRCA1):c.2315T>C (p.Val772Ala)	672	BRCA1	HGNC:1100	Benign	0	Mar 28, 2018	80357467	RCV000111824;RCV000047797;RCV000162790;RCV000148397;RCV000034731;RCV000168496	MedGen:C2676676,OMIM:604370;MeSH:D061325,MedGen:C0677776,Orphanet:ORPHA145;MedGen:C0027672,SNOMED CT:699346009;Human Phenotype Ontology:HP:0100013,MeSH:D001943,MedGen:C1458155,Orphanet:ORPHA180250,SNOMED CT:126926005;MedGen:CN517202;MedGen:CN169374	Breast-ovarian cancer, familial 1;Hereditary breast and ovarian cancer syndrome;Hereditary cancer-predisposing syndrome;Neoplasm of the breast;not provided;not specified	germline;unknown	germline	GRCh38	NC_000017.11	17	43093216	43093216	A	G	BRCA1	exonic	nonsynonymous SNV	rs80357467	UNKNOWN	BRCA1:NM_007297:exon9:c.T2174C:p.V725A	clinvar: Uncertain significance|other|Benign|Uncertain significance|Benign|other	InterVar: Likely benign PVS1=0 PS=[0, 0, 0, 0, 0] PM=[0, 0, 0, 0, 0, 0, 0] PP=[0, 0, 0, 0, 0, 0] BA1=0 BS=[0, 0, 0, 0, 0] BP=[1, 0, 0, 0, 0, 1, 0, 0]	6.46e-05	0.0002	.	4.117	23.8	0.005	3.17
50249	single nucleotide variant	NM_007294.3(BRCA1):c.2458A>G (p.Lys820Glu)	672	BRCA1	HGNC:1100	Benign	0	May 23, 2018	56082113	RCV000735498;RCV000111865;RCV000047846;RCV000162590;RCV000034732;RCV000120273	MedGen:CN221562;MedGen:C2676676,OMIM:604370;MeSH:D061325,MedGen:C0677776,Orphanet:ORPHA145;MedGen:C0027672,SNOMED CT:699346009;MedGen:CN517202;MedGen:CN169374	Breast and/or ovarian cancer;Breast-ovarian cancer, familial 1;Hereditary breast and ovarian cancer syndrome;Hereditary cancer-predisposing syndrome;not provided;not specified	germline;unknown	germline	GRCh38	NC_000017.11	17	43093073	43093073	T	C	BRCA1	exonic	nonsynonymous SNV	rs56082113	UNKNOWN	BRCA1:NM_007297:exon9:c.A2317G:p.K773E	clinvar: Benign|other|Benign|Benign|other	InterVar: Likely benign PVS1=0 PS=[0, 0, 0, 0, 0] PM=[0, 0, 0, 0, 0, 0, 0] PP=[0, 0, 0, 0, 0, 0] BA1=0 BS=[1, 0, 0, 0, 0] BP=[1, 0, 0, 1, 0, 1, 0, 0]	0.0093	0.0101	0.0103834	-1.284	0.005	0.192	1.42
50250	single nucleotide variant	NM_007294.3(BRCA1):c.2596C>T (p.Arg866Cys)	672	BRCA1	HGNC:1100	Benign	1	Dec 18, 2017	41286300	RCV000735451;RCV000083186;RCV000468496;RCV000167786;RCV000162682;RCV000034734;RCV000120284	MedGen:CN221562;MedGen:C2676676,OMIM:604370;MedGen:C0006142,OMIM:114480,Orphanet:ORPHA227535,SNOMED CT:254843006;MeSH:D061325,MedGen:C0677776,Orphanet:ORPHA145;MedGen:C0027672,SNOMED CT:699346009;MedGen:CN517202;MedGen:CN169374	Breast and/or ovarian cancer;Breast-ovarian cancer, familial 1;Familial cancer of breast;Hereditary breast and ovarian cancer syndrome;Hereditary cancer-predisposing syndrome;not provided;not specified	germline;unknown	germline	GRCh38	NC_000017.11	17	43092935	43092935	G	A	BRCA1	exonic	nonsynonymous SNV	rs41286300	UNKNOWN	BRCA1:NM_007297:exon9:c.C2455T:p.R819C	clinvar: Likely benign|Benign|other|Benign|Benign|Benign	InterVar: Likely benign PVS1=0 PS=[0, 0, 0, 0, 0] PM=[0, 0, 0, 0, 0, 0, 0] PP=[0, 0, 1, 0, 0, 0] BA1=0 BS=[0, 0, 0, 0, 0] BP=[1, 0, 0, 0, 0, 1, 0, 0]	0.0002	.	.	7.07	33	0	5.15
50253	single nucleotide variant	NM_007294.3(BRCA1):c.3024G>A (p.Met1008Ile)	672	BRCA1	HGNC:1100	Benign	0	Sep 28, 2018	1800704	RCV000077535;RCV000048051;RCV000162535;RCV000034737;RCV000120291	MedGen:C2676676,OMIM:604370;MeSH:D061325,MedGen:C0677776,Orphanet:ORPHA145;MedGen:C0027672,SNOMED CT:699346009;MedGen:CN517202;MedGen:CN169374	Breast-ovarian cancer, familial 1;Hereditary breast and ovarian cancer syndrome;Hereditary cancer-predisposing syndrome;not provided;not specified	germline;unknown	germline	GRCh38	NC_000017.11	17	43092507	43092507	C	T	BRCA1	exonic	nonsynonymous SNV	rs1800704	UNKNOWN	BRCA1:NM_007297:exon9:c.G2883A:p.M961I	clinvar: Uncertain significance|other|Benign|other|Benign	InterVar: Likely benign PVS1=0 PS=[0, 0, 0, 0, 0] PM=[0, 0, 0, 0, 0, 0, 0] PP=[0, 0, 0, 0, 0, 0] BA1=0 BS=[0, 0, 0, 0, 0] BP=[1, 0, 0, 1, 0, 1, 0, 0]	0.0002	0.0005	0.000599042	-0.999	0.016	0.519	-4.11
50255	single nucleotide variant	NM_007294.3(BRCA1):c.3296C>T (p.Pro1099Leu)	672	BRCA1	HGNC:1100	Benign	0	Jan 12, 2018	80357201	RCV000112051;RCV000195316;RCV000162544;RCV000034740;RCV000048128	MedGen:C2676676,OMIM:604370;MeSH:D061325,MedGen:C0677776,Orphanet:ORPHA145;MedGen:C0027672,SNOMED CT:699346009;MedGen:CN517202;MedGen:CN169374	Breast-ovarian cancer, familial 1;Hereditary breast and ovarian cancer syndrome;Hereditary cancer-predisposing syndrome;not provided;not specified	germline;unknown	germline	GRCh38	NC_000017.11	17	43092235	43092235	G	A	BRCA1	exonic	nonsynonymous SNV	rs80357201	UNKNOWN	BRCA1:NM_007297:exon9:c.C3155T:p.P1052L	clinvar: Likely benign|other|Benign|other|other	InterVar: Likely benign PVS1=0 PS=[0, 0, 0, 0, 0] PM=[0, 0, 0, 0, 0, 0, 0] PP=[0, 0, 0, 0, 0, 0] BA1=0 BS=[0, 0, 0, 0, 0] BP=[1, 0, 0, 0, 0, 1, 0, 0]	0.0003	0.0003	0.000599042	3.347	22.9	0.017	3.08
50256	single nucleotide variant	NM_007294.3(BRCA1):c.3418A>G (p.Ser1140Gly)	672	BRCA1	HGNC:1100	Benign	0	Jan 10, 2018	2227945	RCV000112092;RCV000048187;RCV000162594;RCV000034741;RCV000120277	MedGen:C2676676,OMIM:604370;MeSH:D061325,MedGen:C0677776,Orphanet:ORPHA145;MedGen:C0027672,SNOMED CT:699346009;MedGen:CN517202;MedGen:CN169374	Breast-ovarian cancer, familial 1;Hereditary breast and ovarian cancer syndrome;Hereditary cancer-predisposing syndrome;not provided;not specified	germline;unknown	germline	GRCh38	NC_000017.11	17	43092113	43092113	T	C	BRCA1	exonic	nonsynonymous SNV	rs2227945	UNKNOWN	BRCA1:NM_007297:exon9:c.A3277G:p.S1093G	clinvar: Benign|other|Benign|Benign|Benign	InterVar: Likely benign PVS1=0 PS=[0, 0, 0, 0, 0] PM=[0, 0, 0, 0, 0, 0, 0] PP=[0, 0, 0, 0, 0, 0] BA1=0 BS=[1, 0, 0, 0, 0] BP=[1, 0, 0, 1, 0, 1, 0, 0]	0.0099	0.0105	0.00998403	-0.527	0.188	0.316	1.63
50257	single nucleotide variant	NM_007294.3(BRCA1):c.3548A>G (p.Lys1183Arg)	672	BRCA1	HGNC:1100	Benign	0	Apr 22, 2019	16942	RCV000770891;RCV000112115;RCV000460753;RCV000048229;RCV000128991;RCV000034742;RCV000120278	Human Phenotype Ontology:HP:0003002,MedGen:C0678222,Orphanet:ORPHA180257;MedGen:C2676676,OMIM:604370;MedGen:C0006142,OMIM:114480,Orphanet:ORPHA227535,SNOMED CT:254843006;MeSH:D061325,MedGen:C0677776,Orphanet:ORPHA145;MedGen:C0027672,SNOMED CT:699346009;MedGen:CN517202;MedGen:CN169374	Breast carcinoma;Breast-ovarian cancer, familial 1;Familial cancer of breast;Hereditary breast and ovarian cancer syndrome;Hereditary cancer-predisposing syndrome;not provided;not specified	germline;unknown	germline	GRCh38	NC_000017.11	17	43091983	43091983	T	C	BRCA1	exonic	nonsynonymous SNV	rs16942	UNKNOWN	BRCA1:NM_007297:exon9:c.A3407G:p.K1136R	clinvar: Benign|other|Benign|Benign|Benign|Benign	InterVar: Benign PVS1=0 PS=[0, 0, 0, 0, 0] PM=[0, 0, 0, 0, 0, 0, 0] PP=[0, 0, 0, 0, 0, 0] BA1=1 BS=[1, 0, 0, 0, 0] BP=[1, 0, 0, 1, 0, 1, 0, 0]	0.315	0.2952	0.352636	-2.334	0.001	1	-2.35
50260	single nucleotide variant	NM_007294.3(BRCA1):c.4039A>G (p.Arg1347Gly)	672	BRCA1	HGNC:1100	Benign	0	Jan 22, 2018	28897689	RCV000112230;RCV000462353;RCV000048417;RCV000162493;RCV000034747;RCV000120280	MedGen:C2676676,OMIM:604370;MedGen:C0006142,OMIM:114480,Orphanet:ORPHA227535,SNOMED CT:254843006;MeSH:D061325,MedGen:C0677776,Orphanet:ORPHA145;MedGen:C0027672,SNOMED CT:699346009;MedGen:CN517202;MedGen:CN169374	Breast-ovarian cancer, familial 1;Familial cancer of breast;Hereditary breast and ovarian cancer syndrome;Hereditary cancer-predisposing syndrome;not provided;not specified	germline;unknown	germline	GRCh38	NC_000017.11	17	43091492	43091492	T	C	BRCA1	exonic	nonsynonymous SNV	rs28897689	UNKNOWN	BRCA1:NM_007297:exon9:c.A3898G:p.R1300G	clinvar: other|other|Benign|other|Benign|Benign	InterVar: Likely benign PVS1=0 PS=[0, 0, 0, 0, 0] PM=[0, 0, 0, 0, 0, 0, 0] PP=[0, 0, 0, 0, 0, 0] BA1=0 BS=[1, 0, 0, 0, 0] BP=[1, 0, 0, 0, 0, 1, 0, 0]	0.0042	0.0048	0.000599042	2.42	18.95	0.175	2.98
50262	single nucleotide variant	NM_007294.3(BRCA1):c.425C>A (p.Pro142His)	672	BRCA1	HGNC:1100	Benign	0	Dec 11, 2017	55971303	RCV000112613;RCV000203643;RCV000162718;RCV000034749;RCV000259147	MedGen:C2676676,OMIM:604370;MeSH:D061325,MedGen:C0677776,Orphanet:ORPHA145;MedGen:C0027672,SNOMED CT:699346009;MedGen:CN517202;MedGen:CN169374	Breast-ovarian cancer, familial 1;Hereditary breast and ovarian cancer syndrome;Hereditary cancer-predisposing syndrome;not provided;not specified	germline	germline	GRCh38	NC_000017.11	17	43104138	43104138	G	T	BRCA1	exonic	nonsynonymous SNV	rs55971303	UNKNOWN	BRCA1:NM_007297:exon5:c.C284A:p.P95H	clinvar: Uncertain significance|Benign|Benign|Benign|other	InterVar: Likely benign PVS1=0 PS=[0, 0, 0, 0, 0] PM=[0, 0, 0, 0, 0, 0, 0] PP=[0, 0, 0, 0, 0, 0] BA1=0 BS=[0, 0, 0, 0, 0] BP=[1, 0, 0, 0, 0, 1, 0, 0]	3.24e-05	.	.	2.001	16.22	0	2.26
50265	single nucleotide variant	NM_007294.3(BRCA1):c.4535G>T (p.Ser1512Ile)	672	BRCA1	HGNC:1100	Benign	0	Apr 25, 2018	1800744	RCV000112356;RCV000048591;RCV000162492;RCV000034752;RCV000120258	MedGen:C2676676,OMIM:604370;MeSH:D061325,MedGen:C0677776,Orphanet:ORPHA145;MedGen:C0027672,SNOMED CT:699346009;MedGen:CN517202;MedGen:CN169374	Breast-ovarian cancer, familial 1;Hereditary breast and ovarian cancer syndrome;Hereditary cancer-predisposing syndrome;not provided;not specified	germline;unknown	germline	GRCh38	NC_000017.11	17	43074471	43074471	C	A	BRCA1	exonic	nonsynonymous SNV	rs1800744	UNKNOWN	BRCA1:NM_007297:exon13:c.G4394T:p.S1465I	clinvar: Benign|Benign|Benign|Benign|Benign	InterVar: Likely benign PVS1=0 PS=[0, 0, 0, 0, 0] PM=[1, 0, 0, 0, 0, 0, 0] PP=[0, 0, 0, 0, 0, 0] BA1=0 BS=[1, 0, 0, 0, 0] BP=[1, 0, 0, 0, 0, 1, 0, 0]	0.0023	0.0028	0.000599042	3.028	22.3	0.001	3.98
50267	single nucleotide variant	NM_007294.3(BRCA1):c.4883T>C (p.Met1628Thr)	672	BRCA1	HGNC:1100	Benign	0	Jan 09, 2018	4986854	RCV000112415;RCV000048683;RCV000162565;RCV000148381;RCV000034754;RCV000120263	MedGen:C2676676,OMIM:604370;MeSH:D061325,MedGen:C0677776,Orphanet:ORPHA145;MedGen:C0027672,SNOMED CT:699346009;Human Phenotype Ontology:HP:0100013,MeSH:D001943,MedGen:C1458155,Orphanet:ORPHA180250,SNOMED CT:126926005;MedGen:CN517202;MedGen:CN169374	Breast-ovarian cancer, familial 1;Hereditary breast and ovarian cancer syndrome;Hereditary cancer-predisposing syndrome;Neoplasm of the breast;not provided;not specified	germline;unknown	germline	GRCh38	NC_000017.11	17	43071031	43071031	A	G	BRCA1	exonic	nonsynonymous SNV	rs4986854	UNKNOWN	BRCA1:NM_007297:exon14:c.T4742C:p.M1581T	clinvar: Likely benign|other|Benign|other|Likely benign|Benign	InterVar: Likely benign PVS1=0 PS=[0, 0, 0, 0, 0] PM=[1, 0, 0, 0, 0, 0, 0] PP=[0, 0, 0, 0, 0, 0] BA1=0 BS=[0, 0, 0, 0, 0] BP=[1, 0, 0, 1, 0, 1, 0, 0]	0.0011	0.0003	0.00259585	-0.924	0.023	0.151	-2.25
50269	single nucleotide variant	NM_007294.3(BRCA1):c.4956G>A (p.Met1652Ile)	672	BRCA1	HGNC:1100	Benign	0	Nov 15, 2017	1799967	RCV000112434;RCV000476093;RCV000048709;RCV000128916;RCV000034756;RCV000120261	MedGen:C2676676,OMIM:604370;MedGen:C0006142,OMIM:114480,Orphanet:ORPHA227535,SNOMED CT:254843006;MeSH:D061325,MedGen:C0677776,Orphanet:ORPHA145;MedGen:C0027672,SNOMED CT:699346009;MedGen:CN517202;MedGen:CN169374	Breast-ovarian cancer, familial 1;Familial cancer of breast;Hereditary breast and ovarian cancer syndrome;Hereditary cancer-predisposing syndrome;not provided;not specified	germline;unknown	germline	GRCh38	NC_000017.11	17	43070958	43070958	C	T	BRCA1	exonic	nonsynonymous SNV	rs1799967	UNKNOWN	BRCA1:NM_007297:exon14:c.G4815A:p.M1605I	clinvar: Benign|other|Benign|Benign|other|Benign	InterVar: Likely benign PVS1=0 PS=[0, 0, 0, 0, 0] PM=[1, 0, 0, 0, 0, 0, 0] PP=[0, 0, 0, 0, 0, 0] BA1=0 BS=[1, 0, 0, 0, 0] BP=[1, 0, 0, 0, 0, 1, 0, 0]	0.0196	0.0108	0.0111821	2.771	21.2	0.079	3.78
50272	single nucleotide variant	NM_007294.3(BRCA1):c.5579A>C (p.His1860Pro)	672	BRCA1	HGNC:1100	Benign	0	Jul 13, 2012	201196020	RCV000034760	MedGen:CN517202	not provided	germline	germline	GRCh38	NC_000017.11	17	43045691	43045691	T	G	BRCA1	exonic	nonsynonymous SNV	rs201196020	UNKNOWN	BRCA1:NM_007297:exon22:c.A5438C:p.H1813P	clinvar: Benign	InterVar: Likely benign PVS1=0 PS=[0, 0, 0, 0, 0] PM=[0, 1, 0, 0, 0, 0, 0] PP=[0, 0, 0, 0, 0, 0] BA1=0 BS=[0, 0, 0, 0, 0] BP=[1, 0, 0, 1, 0, 1, 0, 0]	.	.	.	0.422	6.8	0.001	-3.25
50274	single nucleotide variant	NM_007294.3(BRCA1):c.736T>G (p.Leu246Val)	672	BRCA1	HGNC:1100	Benign	0	Dec 08, 2017	28897675	RCV000148400;RCV000112779;RCV000049113;RCV000162555;RCV000034762;RCV000157724	MedGen:CN221562;MedGen:C2676676,OMIM:604370;MeSH:D061325,MedGen:C0677776,Orphanet:ORPHA145;MedGen:C0027672,SNOMED CT:699346009;MedGen:CN517202;MedGen:CN169374	Breast and/or ovarian cancer;Breast-ovarian cancer, familial 1;Hereditary breast and ovarian cancer syndrome;Hereditary cancer-predisposing syndrome;not provided;not specified	germline;unknown	germline	GRCh38	NC_000017.11	17	43094795	43094795	A	C	BRCA1	exonic	nonsynonymous SNV	rs28897675	UNKNOWN	BRCA1:NM_007297:exon9:c.T595G:p.L199V	clinvar: Uncertain significance|other|Benign|Uncertain significance|other|Benign	InterVar: Likely benign PVS1=0 PS=[0, 0, 0, 0, 0] PM=[0, 0, 0, 0, 0, 0, 0] PP=[0, 0, 1, 0, 0, 0] BA1=0 BS=[0, 0, 0, 0, 0] BP=[1, 0, 0, 0, 0, 1, 0, 0]	0.0001	0.0002	0.000199681	1.233	11.92	0.159	2.26
50305	single nucleotide variant	NM_000251.2(MSH2):c.2276G>A (p.Gly759Glu)	4436	MSH2	HGNC:7325	Benign	0	Jul 13, 2012	386833406	RCV000034800	MedGen:CN517202	not provided	germline	germline	GRCh38	NC_000002.12	2	47478337	47478337	G	A	MSH2	exonic	nonsynonymous SNV	rs386833406	UNKNOWN	MSH2:NM_000251:exon14:c.G2276A:p.G759E	clinvar: Benign	InterVar: Likely benign PVS1=0 PS=[0, 0, 0, 0, 0] PM=[1, 1, 0, 0, 0, 0, 0] PP=[0, 0, 1, 0, 0, 0] BA1=0 BS=[0, 0, 0, 0, 0] BP=[1, 0, 0, 0, 0, 1, 0, 0]	.	.	.	6.83	33	0	4.99
51666	single nucleotide variant	NM_000249.3(MLH1):c.977T>C (p.Val326Ala)	4292	MLH1	HGNC:7127	Benign	0	Sep 27, 2018	63751049	RCV000148617;RCV000115490;RCV000524327;RCV000075951;RCV000144598;RCV000590380;RCV000035356	MedGen:CN221576;MedGen:C0027672,SNOMED CT:699346009;MedGen:C0009405,Orphanet:ORPHA443090;MedGen:C1333990,Orphanet:ORPHA144,SNOMED CT:315058005;MedGen:C2936783,OMIM:120435;MedGen:CN517202;MedGen:CN169374	Colorectal cancer, non-polyposis;Hereditary cancer-predisposing syndrome;Hereditary nonpolyposis colon cancer;Lynch syndrome;Lynch syndrome I;not provided;not specified	germline;unknown	germline	GRCh38	NC_000003.12	3	37020402	37020402	T	C	MLH1	exonic	nonsynonymous SNV	rs63751049	UNKNOWN	MLH1:NM_001167619:exon10:c.T254C:p.V85A	clinvar: other|Benign|Likely benign|Likely benign|Uncertain significance	InterVar: Likely benign PVS1=0 PS=[0, 0, 0, 0, 0] PM=[1, 1, 0, 0, 0, 0, 0] PP=[0, 0, 1, 0, 0, 0] BA1=0 BS=[0, 0, 0, 0, 0] BP=[1, 0, 0, 0, 0, 1, 0, 0]	0.0004	0.0008	0.000199681	4.443	24.2	0.002	5.76
65710	single nucleotide variant	NM_000059.3(BRCA2):c.10105A>G (p.Thr3369Ala)	675	BRCA2	HGNC:1101	Likely benign	0	Jun 03, 2015	80358392	RCV000112840;RCV000429325	MedGen:C2675520,OMIM:612555;MedGen:CN169374	Breast-ovarian cancer, familial 2;not specified	germline	germline	GRCh38	NC_000013.11	13	32398618	32398618	A	G	BRCA2	exonic	nonsynonymous SNV	rs80358392	UNKNOWN	BRCA2:NM_000059:exon27:c.A10105G:p.T3369A	clinvar: not provided|Uncertain significance|Likely benign	InterVar: Likely benign PVS1=0 PS=[0, 0, 0, 0, 0] PM=[0, 1, 0, 0, 0, 0, 0] PP=[0, 0, 0, 0, 0, 0] BA1=0 BS=[0, 0, 0, 0, 0] BP=[1, 0, 0, 1, 0, 1, 0, 0]	.	.	.	-0.717	0.066	0.169	-5.23
65715	single nucleotide variant	NM_000059.3(BRCA2):c.10121C>T (p.Thr3374Ile)	675	BRCA2	HGNC:1101	Benign/Likely benign	0	Feb 05, 2018	56309455	RCV000077246;RCV000167783;RCV000131153;RCV000120375	MedGen:C2675520,OMIM:612555;MeSH:D061325,MedGen:C0677776,Orphanet:ORPHA145;MedGen:C0027672,SNOMED CT:699346009;MedGen:CN169374	Breast-ovarian cancer, familial 2;Hereditary breast and ovarian cancer syndrome;Hereditary cancer-predisposing syndrome;not specified	germline	germline	GRCh38	NC_000013.11	13	32398634	32398634	C	T	BRCA2	exonic	nonsynonymous SNV	rs56309455	UNKNOWN	BRCA2:NM_000059:exon27:c.C10121T:p.T3374I	clinvar: other|Likely benign|Benign|other	InterVar: Likely benign PVS1=0 PS=[0, 0, 0, 0, 0] PM=[0, 1, 0, 0, 0, 0, 0] PP=[0, 0, 0, 0, 0, 0] BA1=0 BS=[0, 0, 0, 0, 0] BP=[1, 0, 0, 1, 0, 1, 0, 0]	0.0005	0.0012	0.000998403	3.632	23.2	0.007	1.53
65728	single nucleotide variant	NM_000059.3(BRCA2):c.1040A>G (p.Gln347Arg)	675	BRCA2	HGNC:1101	Benign/Likely benign	0	Feb 23, 2018	55800493	RCV000077248;RCV000167809;RCV000131469;RCV000589778;RCV000173638	MedGen:C2675520,OMIM:612555;MeSH:D061325,MedGen:C0677776,Orphanet:ORPHA145;MedGen:C0027672,SNOMED CT:699346009;MedGen:CN517202;MedGen:CN169374	Breast-ovarian cancer, familial 2;Hereditary breast and ovarian cancer syndrome;Hereditary cancer-predisposing syndrome;not provided;not specified	germline	germline	GRCh38	NC_000013.11	13	32332518	32332518	A	G	BRCA2	exonic	nonsynonymous SNV	rs55800493	UNKNOWN	BRCA2:NM_000059:exon10:c.A1040G:p.Q347R	clinvar: other|Likely benign|Benign|Likely benign	InterVar: Likely benign PVS1=0 PS=[0, 0, 0, 0, 0] PM=[0, 1, 0, 0, 0, 0, 0] PP=[0, 0, 0, 0, 0, 0] BA1=0 BS=[0, 0, 0, 0, 0] BP=[1, 0, 0, 0, 0, 1, 0, 0]	0.0012	0.0013	0.00239617	-0.233	0.934	0.149	4.37
65734	single nucleotide variant	NM_000059.3(BRCA2):c.1123C>T (p.Pro375Ser)	675	BRCA2	HGNC:1101	Benign	0	May 07, 2019	80358408	RCV000083085;RCV000195325;RCV000162998;RCV000173635	MedGen:C2675520,OMIM:612555;MeSH:D061325,MedGen:C0677776,Orphanet:ORPHA145;MedGen:C0027672,SNOMED CT:699346009;MedGen:CN169374	Breast-ovarian cancer, familial 2;Hereditary breast and ovarian cancer syndrome;Hereditary cancer-predisposing syndrome;not specified	germline;unknown	germline	GRCh38	NC_000013.11	13	32332601	32332601	C	T	BRCA2	exonic	nonsynonymous SNV	rs80358408	UNKNOWN	BRCA2:NM_000059:exon10:c.C1123T:p.P375S	clinvar: Benign|Benign|Likely benign|Benign	InterVar: Likely benign PVS1=0 PS=[0, 0, 0, 0, 0] PM=[0, 1, 0, 0, 0, 0, 0] PP=[0, 0, 0, 0, 0, 0] BA1=0 BS=[0, 0, 0, 0, 0] BP=[1, 0, 0, 0, 0, 1, 0, 0]	3.23e-05	.	0.000998403	3.783	23.4	0.155	3.83
65735	single nucleotide variant	NM_000059.3(BRCA2):c.1124C>T (p.Pro375Leu)	675	BRCA2	HGNC:1101	Benign/Likely benign	0	Oct 02, 2017	80358409	RCV000077250;RCV000043741;RCV000219251;RCV000423315	MedGen:C2675520,OMIM:612555;MeSH:D061325,MedGen:C0677776,Orphanet:ORPHA145;MedGen:C0027672,SNOMED CT:699346009;MedGen:CN169374	Breast-ovarian cancer, familial 2;Hereditary breast and ovarian cancer syndrome;Hereditary cancer-predisposing syndrome;not specified	germline	germline	GRCh38	NC_000013.11	13	32332602	32332602	C	T	BRCA2	exonic	nonsynonymous SNV	rs80358409	UNKNOWN	BRCA2:NM_000059:exon10:c.C1124T:p.P375L	clinvar: Likely benign|other|Likely benign|Likely benign	InterVar: Likely benign PVS1=0 PS=[0, 0, 0, 0, 0] PM=[0, 1, 0, 0, 0, 0, 0] PP=[0, 0, 0, 0, 0, 0] BA1=0 BS=[0, 0, 0, 0, 0] BP=[1, 0, 0, 1, 0, 1, 0, 0]	.	.	.	3.218	22.7	0.038	1.86
65759	single nucleotide variant	NM_000059.3(BRCA2):c.1247T>G (p.Ile416Ser)	675	BRCA2	HGNC:1101	Benign/Likely benign	0	Mar 21, 2017	80358418	RCV000077253;RCV000129196;RCV000212209	MedGen:C2675520,OMIM:612555;MedGen:C0027672,SNOMED CT:699346009;MedGen:CN169374	Breast-ovarian cancer, familial 2;Hereditary cancer-predisposing syndrome;not specified	germline	germline	GRCh38	NC_000013.11	13	32332725	32332725	T	G	BRCA2	exonic	nonsynonymous SNV	rs80358418	UNKNOWN	BRCA2:NM_000059:exon10:c.T1247G:p.I416S	clinvar: not provided|other|Benign|Likely benign	InterVar: Likely benign PVS1=0 PS=[0, 0, 0, 0, 0] PM=[0, 1, 0, 0, 0, 0, 0] PP=[0, 0, 0, 0, 0, 0] BA1=0 BS=[0, 0, 0, 0, 0] BP=[1, 0, 0, 1, 0, 1, 0, 0]	.	.	.	0.158	4.237	0.001	-3.23
65775	single nucleotide variant	NM_000059.3(BRCA2):c.1354C>A (p.Leu452Ile)	675	BRCA2	HGNC:1101	Benign	0	Jul 20, 2018	80358424	RCV000112911;RCV000561047;RCV000496565	MedGen:C2675520,OMIM:612555;MedGen:C0027672,SNOMED CT:699346009;MedGen:CN169374	Breast-ovarian cancer, familial 2;Hereditary cancer-predisposing syndrome;not specified	germline	germline	GRCh38	NC_000013.11	13	32332832	32332832	C	A	BRCA2	exonic	nonsynonymous SNV	rs80358424	UNKNOWN	BRCA2:NM_000059:exon10:c.C1354A:p.L452I	clinvar: not provided|Benign|Uncertain significance	InterVar: Likely benign PVS1=0 PS=[0, 0, 0, 0, 0] PM=[0, 1, 0, 0, 0, 0, 0] PP=[0, 0, 0, 0, 0, 0] BA1=0 BS=[0, 0, 0, 0, 0] BP=[1, 0, 0, 1, 0, 1, 0, 0]	.	.	.	-0.671	0.084	0.135	-4.7
65837	single nucleotide variant	NM_000059.3(BRCA2):c.1662T>G (p.Cys554Trp)	675	BRCA2	HGNC:1101	Benign	0	Apr 23, 2019	80358451	RCV000768621;RCV000077261;RCV000148416;RCV000167777;RCV000163000;RCV000043856	MedGen:CN221562;MedGen:C2675520,OMIM:612555;MedGen:C0238033,SNOMED CT:372096000;MeSH:D061325,MedGen:C0677776,Orphanet:ORPHA145;MedGen:C0027672,SNOMED CT:699346009;MedGen:CN169374	Breast and/or ovarian cancer;Breast-ovarian cancer, familial 2;Carcinoma of male breast;Hereditary breast and ovarian cancer syndrome;Hereditary cancer-predisposing syndrome;not specified	germline	germline	GRCh38	NC_000013.11	13	32333140	32333140	T	G	BRCA2	exonic	nonsynonymous SNV	rs80358451	UNKNOWN	BRCA2:NM_000059:exon10:c.T1662G:p.C554W	clinvar: other|Benign|Likely benign|Benign|other	InterVar: Likely benign PVS1=0 PS=[0, 0, 0, 0, 0] PM=[0, 1, 0, 0, 0, 0, 0] PP=[0, 0, 0, 0, 0, 0] BA1=0 BS=[0, 0, 0, 0, 0] BP=[1, 0, 0, 0, 0, 1, 0, 0]	9.69e-05	0.0002	.	3.506	23.1	0	4.32
65865	single nucleotide variant	NM_000059.3(BRCA2):c.1798T>C (p.Tyr600His)	675	BRCA2	HGNC:1101	Benign/Likely benign	0	Jan 30, 2018	75419644	RCV000112974;RCV000298855;RCV000043889;RCV000131135;RCV000588236;RCV000120310	MedGen:C2675520,OMIM:612555;MedGen:C0015625,Orphanet:ORPHA84,SNOMED CT:30575002;MeSH:D061325,MedGen:C0677776,Orphanet:ORPHA145;MedGen:C0027672,SNOMED CT:699346009;MedGen:CN517202;MedGen:CN169374	Breast-ovarian cancer, familial 2;Fanconi anemia;Hereditary breast and ovarian cancer syndrome;Hereditary cancer-predisposing syndrome;not provided;not specified	germline	germline	GRCh38	NC_000013.11	13	32333276	32333276	T	C	BRCA2	exonic	nonsynonymous SNV	rs75419644	UNKNOWN	BRCA2:NM_000059:exon10:c.T1798C:p.Y600H	clinvar: other|Uncertain significance|other|Benign|Likely benign	InterVar: Likely benign PVS1=0 PS=[0, 0, 0, 0, 0] PM=[0, 1, 0, 0, 0, 0, 0] PP=[0, 0, 0, 0, 0, 0] BA1=0 BS=[0, 0, 0, 0, 0] BP=[1, 0, 0, 1, 0, 1, 0, 0]	0.0013	0.0018	0.000998403	0.859	9.823	0.255	0.075
65868	single nucleotide variant	NM_000059.3(BRCA2):c.1804G>A (p.Gly602Arg)	675	BRCA2	HGNC:1101	Benign	0	Jan 09, 2018	80358466	RCV000077267;RCV000195301;RCV000162545;RCV000587883;RCV000168552	MedGen:C2675520,OMIM:612555;MeSH:D061325,MedGen:C0677776,Orphanet:ORPHA145;MedGen:C0027672,SNOMED CT:699346009;MedGen:CN517202;MedGen:CN169374	Breast-ovarian cancer, familial 2;Hereditary breast and ovarian cancer syndrome;Hereditary cancer-predisposing syndrome;not provided;not specified	germline;unknown	germline	GRCh38	NC_000013.11	13	32333282	32333282	G	A	BRCA2	exonic	nonsynonymous SNV	rs80358466	UNKNOWN	BRCA2:NM_000059:exon10:c.G1804A:p.G602R	clinvar: Benign|Benign|Likely benign|other	InterVar: Likely benign PVS1=0 PS=[0, 0, 0, 0, 0] PM=[0, 1, 0, 0, 0, 0, 0] PP=[0, 0, 0, 0, 0, 0] BA1=0 BS=[0, 0, 0, 0, 0] BP=[1, 0, 0, 0, 0, 1, 0, 0]	.	.	.	2.392	18.77	0.132	3.64
65917	single nucleotide variant	NM_000059.3(BRCA2):c.2138A>T (p.Gln713Leu)	675	BRCA2	HGNC:1101	Benign/Likely benign	0	Jul 31, 2018	55816687	RCV000077272;RCV000043950;RCV000131496;RCV000148430;RCV000679159;RCV000120312	MedGen:C2675520,OMIM:612555;MeSH:D061325,MedGen:C0677776,Orphanet:ORPHA145;MedGen:C0027672,SNOMED CT:699346009;Human Phenotype Ontology:HP:0100013,MeSH:D001943,MedGen:C1458155,Orphanet:ORPHA180250,SNOMED CT:126926005;MedGen:CN517202;MedGen:CN169374	Breast-ovarian cancer, familial 2;Hereditary breast and ovarian cancer syndrome;Hereditary cancer-predisposing syndrome;Neoplasm of the breast;not provided;not specified	germline	germline	GRCh38	NC_000013.11	13	32336493	32336493	A	T	BRCA2	exonic	nonsynonymous SNV	rs55816687	UNKNOWN	BRCA2:NM_000059:exon11:c.A2138T:p.Q713L	clinvar: Benign|other|Likely benign|Likely benign|Uncertain significance	InterVar: Likely benign PVS1=0 PS=[0, 0, 0, 0, 0] PM=[0, 1, 0, 0, 0, 0, 0] PP=[0, 0, 0, 0, 0, 0] BA1=0 BS=[0, 0, 0, 0, 0] BP=[1, 0, 0, 0, 0, 1, 0, 0]	0.0011	0.0015	0.00239617	1.582	13.75	0.01	3.06
65926	single nucleotide variant	NM_000059.3(BRCA2):c.223G>C (p.Ala75Pro)	675	BRCA2	HGNC:1101	Benign	0	Jul 02, 2018	28897701	RCV000768584;RCV000077274;RCV000457418;RCV000043960;RCV000162508;RCV000148426;RCV000513224;RCV000120382	MedGen:CN221562;MedGen:C2675520,OMIM:612555;MedGen:C0006142,OMIM:114480,Orphanet:ORPHA227535,SNOMED CT:254843006;MeSH:D061325,MedGen:C0677776,Orphanet:ORPHA145;MedGen:C0027672,SNOMED CT:699346009;Human Phenotype Ontology:HP:0100013,MeSH:D001943,MedGen:C1458155,Orphanet:ORPHA180250,SNOMED CT:126926005;MedGen:CN517202;MedGen:CN169374	Breast and/or ovarian cancer;Breast-ovarian cancer, familial 2;Familial cancer of breast;Hereditary breast and ovarian cancer syndrome;Hereditary cancer-predisposing syndrome;Neoplasm of the breast;not provided;not specified	germline;unknown	germline	GRCh38	NC_000013.11	13	32319232	32319232	G	C	BRCA2	exonic	nonsynonymous SNV	rs28897701	UNKNOWN	BRCA2:NM_000059:exon3:c.G223C:p.A75P	clinvar: other|Benign|other|Likely benign|Benign|Benign	InterVar: Likely benign PVS1=0 PS=[0, 0, 0, 0, 0] PM=[0, 1, 0, 0, 0, 0, 0] PP=[0, 0, 0, 0, 0, 0] BA1=0 BS=[0, 0, 0, 0, 0] BP=[1, 0, 0, 0, 0, 1, 0, 0]	0.0002	0.0003	0.000199681	4.158	23.8	0.006	5.59
65982	single nucleotide variant	NM_000059.3(BRCA2):c.2606C>T (p.Ser869Leu)	675	BRCA2	HGNC:1101	Likely benign	0	Jan 10, 2017	80358523	RCV000113070;RCV000163028	MedGen:C2675520,OMIM:612555;MedGen:C0027672,SNOMED CT:699346009	Breast-ovarian cancer, familial 2;Hereditary cancer-predisposing syndrome	germline	germline	GRCh38	NC_000013.11	13	32336961	32336961	C	T	BRCA2	exonic	nonsynonymous SNV	rs80358523	UNKNOWN	BRCA2:NM_000059:exon11:c.C2606T:p.S869L	clinvar: not provided|Uncertain significance|Uncertain significance	InterVar: Uncertain significance PVS1=0 PS=[0, 0, 0, 0, 0] PM=[0, 1, 0, 0, 0, 0, 0] PP=[0, 0, 0, 0, 0, 0] BA1=0 BS=[0, 0, 0, 0, 0] BP=[1, 0, 0, 0, 0, 0, 0, 0]	.	.	.	-0.848	0.034	1	2.73
65994	single nucleotide variant	NM_000059.3(BRCA2):c.2680G>A (p.Val894Ile)	675	BRCA2	HGNC:1101	Benign	0	Jan 03, 2018	28897715	RCV000077283;RCV000044037;RCV000162506;RCV000588499;RCV000160217	MedGen:C2675520,OMIM:612555;MeSH:D061325,MedGen:C0677776,Orphanet:ORPHA145;MedGen:C0027672,SNOMED CT:699346009;MedGen:CN517202;MedGen:CN169374	Breast-ovarian cancer, familial 2;Hereditary breast and ovarian cancer syndrome;Hereditary cancer-predisposing syndrome;not provided;not specified	germline;unknown	germline	GRCh38	NC_000013.11	13	32337035	32337035	G	A	BRCA2	exonic	nonsynonymous SNV	rs28897715	UNKNOWN	BRCA2:NM_000059:exon11:c.G2680A:p.V894I	clinvar: Benign|Benign|Likely benign|Benign	InterVar: Likely benign PVS1=0 PS=[0, 0, 0, 0, 0] PM=[0, 1, 0, 0, 0, 0, 0] PP=[0, 0, 0, 0, 0, 0] BA1=0 BS=[0, 0, 0, 0, 0] BP=[1, 0, 0, 1, 0, 1, 0, 0]	3.23e-05	0.0004	.	-0.743	0.057	0.829	-0.979
66011	single nucleotide variant	NM_000059.3(BRCA2):c.2786T>C (p.Leu929Ser)	675	BRCA2	HGNC:1101	Benign	0	Feb 28, 2018	2227943	RCV000077285;RCV000299643;RCV000167848;RCV000162622;RCV000656593;RCV000120345	MedGen:C2675520,OMIM:612555;MedGen:C0015625,Orphanet:ORPHA84,SNOMED CT:30575002;MeSH:D061325,MedGen:C0677776,Orphanet:ORPHA145;MedGen:C0027672,SNOMED CT:699346009;MedGen:CN517202;MedGen:CN169374	Breast-ovarian cancer, familial 2;Fanconi anemia;Hereditary breast and ovarian cancer syndrome;Hereditary cancer-predisposing syndrome;not provided;not specified	germline;unknown	germline	GRCh38	NC_000013.11	13	32337141	32337141	T	C	BRCA2	exonic	nonsynonymous SNV	rs2227943	UNKNOWN	BRCA2:NM_000059:exon11:c.T2786C:p.L929S	clinvar: Benign|Benign|Benign|other|Likely benign	InterVar: Likely benign PVS1=0 PS=[0, 0, 0, 0, 0] PM=[0, 0, 0, 0, 0, 0, 0] PP=[0, 0, 0, 0, 0, 0] BA1=0 BS=[1, 0, 0, 0, 0] BP=[1, 0, 0, 1, 0, 1, 0, 0]	0.0028	0.0038	0.00199681	0.805	9.494	0.132	-1.7
66017	single nucleotide variant	NM_000059.3(BRCA2):c.2803G>A (p.Asp935Asn)	675	BRCA2	HGNC:1101	Benign/Likely benign	0	Sep 30, 2018	28897716	RCV000768590;RCV000083092;RCV000397028;RCV000044061;RCV000129118;RCV000679163;RCV000120336	MedGen:CN221562;MedGen:C2675520,OMIM:612555;MedGen:C0015625,Orphanet:ORPHA84,SNOMED CT:30575002;MeSH:D061325,MedGen:C0677776,Orphanet:ORPHA145;MedGen:C0027672,SNOMED CT:699346009;MedGen:CN517202;MedGen:CN169374	Breast and/or ovarian cancer;Breast-ovarian cancer, familial 2;Fanconi anemia;Hereditary breast and ovarian cancer syndrome;Hereditary cancer-predisposing syndrome;not provided;not specified	germline;unknown	germline	GRCh38	NC_000013.11	13	32337158	32337158	G	A	BRCA2	exonic	nonsynonymous SNV	rs28897716	UNKNOWN	BRCA2:NM_000059:exon11:c.G2803A:p.D935N	clinvar: other|other|other|Benign|Likely benign	InterVar: Likely benign PVS1=0 PS=[0, 0, 0, 0, 0] PM=[0, 1, 0, 0, 0, 0, 0] PP=[0, 0, 0, 0, 0, 0] BA1=0 BS=[0, 0, 0, 0, 0] BP=[1, 0, 0, 1, 0, 1, 0, 0]	0.0005	0.0007	0.000399361	0.706	8.869	0.043	-0.456
66047	single nucleotide variant	NM_000059.3(BRCA2):c.2960A>T (p.Asn987Ile)	675	BRCA2	HGNC:1101	Benign	0	Feb 28, 2018	2227944	RCV000077289;RCV000365242;RCV000167849;RCV000162623;RCV000656594;RCV000120316	MedGen:C2675520,OMIM:612555;MedGen:C0015625,Orphanet:ORPHA84,SNOMED CT:30575002;MeSH:D061325,MedGen:C0677776,Orphanet:ORPHA145;MedGen:C0027672,SNOMED CT:699346009;MedGen:CN517202;MedGen:CN169374	Breast-ovarian cancer, familial 2;Fanconi anemia;Hereditary breast and ovarian cancer syndrome;Hereditary cancer-predisposing syndrome;not provided;not specified	germline;unknown	germline	GRCh38	NC_000013.11	13	32337315	32337315	A	T	BRCA2	exonic	nonsynonymous SNV	rs2227944	UNKNOWN	BRCA2:NM_000059:exon11:c.A2960T:p.N987I	clinvar: Benign|Benign|Benign|other|Likely benign	InterVar: Likely benign PVS1=0 PS=[0, 0, 0, 0, 0] PM=[0, 0, 0, 0, 0, 0, 0] PP=[0, 0, 0, 0, 0, 0] BA1=0 BS=[1, 0, 0, 0, 0] BP=[1, 0, 0, 1, 0, 1, 0, 0]	0.0028	0.0037	0.00199681	1.12	11.32	0.007	1.78
66156	single nucleotide variant	NM_000059.3(BRCA2):c.3568C>T (p.Arg1190Trp)	675	BRCA2	HGNC:1101	Benign	0	May 10, 2018	80358604	RCV000113191;RCV000044223;RCV000162698;RCV000586379;RCV000160220	MedGen:C2675520,OMIM:612555;MeSH:D061325,MedGen:C0677776,Orphanet:ORPHA145;MedGen:C0027672,SNOMED CT:699346009;MedGen:CN517202;MedGen:CN169374	Breast-ovarian cancer, familial 2;Hereditary breast and ovarian cancer syndrome;Hereditary cancer-predisposing syndrome;not provided;not specified	germline	germline	GRCh38	NC_000013.11	13	32337923	32337923	C	T	BRCA2	exonic	nonsynonymous SNV	rs80358604	UNKNOWN	BRCA2:NM_000059:exon11:c.C3568T:p.R1190W	clinvar: Benign|Benign|Likely benign|Benign	InterVar: Likely benign PVS1=0 PS=[0, 0, 0, 0, 0] PM=[0, 1, 0, 0, 0, 0, 0] PP=[0, 0, 0, 0, 0, 0] BA1=0 BS=[0, 0, 0, 0, 0] BP=[1, 0, 0, 0, 0, 1, 0, 0]	.	.	.	5.085	25.3	0	5.99
66205	single nucleotide variant	NM_000059.3(BRCA2):c.3839A>T (p.Asp1280Val)	675	BRCA2	HGNC:1101	Benign	0	Jan 12, 2018	56337919	RCV000077315;RCV000167824;RCV000162783;RCV000587147;RCV000044278	MedGen:C2675520,OMIM:612555;MeSH:D061325,MedGen:C0677776,Orphanet:ORPHA145;MedGen:C0027672,SNOMED CT:699346009;MedGen:CN517202;MedGen:CN169374	Breast-ovarian cancer, familial 2;Hereditary breast and ovarian cancer syndrome;Hereditary cancer-predisposing syndrome;not provided;not specified	germline;unknown	germline	GRCh38	NC_000013.11	13	32338194	32338194	A	T	BRCA2	exonic	nonsynonymous SNV	rs56337919	UNKNOWN	BRCA2:NM_000059:exon11:c.A3839T:p.D1280V	clinvar: Likely benign|Benign|Benign|other	InterVar: Likely benign PVS1=0 PS=[0, 0, 0, 0, 0] PM=[0, 1, 0, 0, 0, 0, 0] PP=[0, 0, 0, 0, 0, 0] BA1=0 BS=[0, 0, 0, 0, 0] BP=[1, 0, 0, 0, 0, 1, 0, 0]	9.69e-05	.	.	2.527	19.64	0.001	3.06
66254	single nucleotide variant	NM_000059.3(BRCA2):c.4046T>C (p.Ile1349Thr)	675	BRCA2	HGNC:1101	Benign	0	Apr 18, 2019	80358654	RCV000113266;RCV000203650;RCV000163004;RCV000588400;RCV000044336	MedGen:C2675520,OMIM:612555;MeSH:D061325,MedGen:C0677776,Orphanet:ORPHA145;MedGen:C0027672,SNOMED CT:699346009;MedGen:CN517202;MedGen:CN169374	Breast-ovarian cancer, familial 2;Hereditary breast and ovarian cancer syndrome;Hereditary cancer-predisposing syndrome;not provided;not specified	germline;unknown	germline	GRCh38	NC_000013.11	13	32338401	32338401	T	C	BRCA2	exonic	nonsynonymous SNV	rs80358654	UNKNOWN	BRCA2:NM_000059:exon11:c.T4046C:p.I1349T	clinvar: other|Benign|Benign|Likely benign	InterVar: Likely benign PVS1=0 PS=[0, 0, 0, 0, 0] PM=[0, 1, 0, 0, 0, 0, 0] PP=[0, 0, 0, 0, 0, 0] BA1=0 BS=[0, 0, 0, 0, 0] BP=[1, 0, 0, 0, 0, 1, 0, 0]	.	.	.	0.953	10.39	0.017	3.35
66256	single nucleotide variant	NM_000059.3(BRCA2):c.4061C>T (p.Thr1354Met)	675	BRCA2	HGNC:1101	Benign	0	Dec 29, 2017	80358656	RCV000077319;RCV000195329;RCV000163005;RCV000148432;RCV000586934;RCV000120326	MedGen:C2675520,OMIM:612555;MeSH:D061325,MedGen:C0677776,Orphanet:ORPHA145;MedGen:C0027672,SNOMED CT:699346009;Human Phenotype Ontology:HP:0100013,MeSH:D001943,MedGen:C1458155,Orphanet:ORPHA180250,SNOMED CT:126926005;MedGen:CN517202;MedGen:CN169374	Breast-ovarian cancer, familial 2;Hereditary breast and ovarian cancer syndrome;Hereditary cancer-predisposing syndrome;Neoplasm of the breast;not provided;not specified	germline;unknown	germline	GRCh38	NC_000013.11	13	32338416	32338416	C	T	BRCA2	exonic	nonsynonymous SNV	rs80358656	UNKNOWN	BRCA2:NM_000059:exon11:c.C4061T:p.T1354M	clinvar: Benign|Likely benign|Likely benign|Benign|Benign	InterVar: Likely benign PVS1=0 PS=[0, 0, 0, 0, 0] PM=[0, 1, 0, 0, 0, 0, 0] PP=[0, 0, 0, 0, 0, 0] BA1=0 BS=[0, 0, 0, 0, 0] BP=[1, 0, 0, 1, 0, 1, 0, 0]	9.7e-05	0.0002	.	2.805	21.4	0.001	-3.01
66260	single nucleotide variant	NM_000059.3(BRCA2):c.4090A>C (p.Ile1364Leu)	675	BRCA2	HGNC:1101	Benign	0	Jan 12, 2018	56248502	RCV000770724;RCV000113272;RCV000469910;RCV000389513;RCV000044344;RCV000131014;RCV000656601;RCV000120319	MedGen:CN221562;MedGen:C2675520,OMIM:612555;MedGen:C0006142,OMIM:114480,Orphanet:ORPHA227535,SNOMED CT:254843006;MedGen:C0015625,Orphanet:ORPHA84,SNOMED CT:30575002;MeSH:D061325,MedGen:C0677776,Orphanet:ORPHA145;MedGen:C0027672,SNOMED CT:699346009;MedGen:CN517202;MedGen:CN169374	Breast and/or ovarian cancer;Breast-ovarian cancer, familial 2;Familial cancer of breast;Fanconi anemia;Hereditary breast and ovarian cancer syndrome;Hereditary cancer-predisposing syndrome;not provided;not specified	germline;unknown	germline	GRCh38	NC_000013.11	13	32338445	32338445	A	C	BRCA2	exonic	nonsynonymous SNV	rs56248502	UNKNOWN	BRCA2:NM_000059:exon11:c.A4090C:p.I1364L	clinvar: other|Benign|other|Benign|Likely benign|Benign	InterVar: Likely benign PVS1=0 PS=[0, 0, 0, 0, 0] PM=[0, 0, 0, 0, 0, 0, 0] PP=[0, 0, 0, 0, 0, 0] BA1=0 BS=[1, 0, 0, 0, 0] BP=[1, 0, 0, 1, 0, 1, 0, 0]	0.0053	0.0063	0.00439297	0.213	4.816	0.172	-2.37
66284	single nucleotide variant	NM_000059.3(BRCA2):c.4241C>T (p.Thr1414Met)	675	BRCA2	HGNC:1101	Benign	0	Jan 16, 2018	70953664	RCV000113286;RCV000346290;RCV000167832;RCV000162766;RCV000656603;RCV000120327	MedGen:C2675520,OMIM:612555;MedGen:C0015625,Orphanet:ORPHA84,SNOMED CT:30575002;MeSH:D061325,MedGen:C0677776,Orphanet:ORPHA145;MedGen:C0027672,SNOMED CT:699346009;MedGen:CN517202;MedGen:CN169374	Breast-ovarian cancer, familial 2;Fanconi anemia;Hereditary breast and ovarian cancer syndrome;Hereditary cancer-predisposing syndrome;not provided;not specified	germline;unknown	germline	GRCh38	NC_000013.11	13	32338596	32338596	C	T	BRCA2	exonic	nonsynonymous SNV	rs70953664	UNKNOWN	BRCA2:NM_000059:exon11:c.C4241T:p.T1414M	clinvar: Benign|other|other|other|Likely benign	InterVar: Likely benign PVS1=0 PS=[0, 0, 0, 0, 0] PM=[0, 0, 0, 0, 0, 0, 0] PP=[0, 0, 0, 0, 0, 0] BA1=0 BS=[1, 0, 0, 0, 0] BP=[1, 0, 0, 1, 0, 1, 0, 0]	0.0026	0.0022	0.00239617	-1.766	0.002	1	-4.98
66312	single nucleotide variant	NM_000059.3(BRCA2):c.440A>G (p.Gln147Arg)	675	BRCA2	HGNC:1101	Benign/Likely benign	0	Mar 02, 2018	80358674	RCV000077324;RCV000677867;RCV000349768;RCV000044408;RCV000131281;RCV000679172;RCV000120385	MedGen:C2675520,OMIM:612555;MedGen:C0346647;MedGen:C0015625,Orphanet:ORPHA84,SNOMED CT:30575002;MeSH:D061325,MedGen:C0677776,Orphanet:ORPHA145;MedGen:C0027672,SNOMED CT:699346009;MedGen:CN517202;MedGen:CN169374	Breast-ovarian cancer, familial 2;Cancer of the pancreas;Fanconi anemia;Hereditary breast and ovarian cancer syndrome;Hereditary cancer-predisposing syndrome;not provided;not specified	germline;unknown	germline	GRCh38	NC_000013.11	13	32326115	32326115	A	G	BRCA2	exonic	nonsynonymous SNV	rs80358674	UNKNOWN	BRCA2:NM_000059:exon5:c.A440G:p.Q147R	clinvar: other|other|Benign|Benign|Likely benign	InterVar: Likely benign PVS1=0 PS=[0, 0, 0, 0, 0] PM=[0, 0, 0, 0, 0, 0, 0] PP=[0, 0, 0, 0, 0, 0] BA1=0 BS=[1, 0, 0, 0, 0] BP=[1, 0, 0, 1, 0, 1, 0, 0]	0.0003	.	.	-2.229	0.001	1	-1.65
66344	single nucleotide variant	NM_000059.3(BRCA2):c.4570T>G (p.Phe1524Val)	675	BRCA2	HGNC:1101	Benign	0	Dec 13, 2017	56386506	RCV000735551;RCV000083108;RCV000167796;RCV000163006;RCV000044444	MedGen:CN221562;MedGen:C2675520,OMIM:612555;MeSH:D061325,MedGen:C0677776,Orphanet:ORPHA145;MedGen:C0027672,SNOMED CT:699346009;MedGen:CN169374	Breast and/or ovarian cancer;Breast-ovarian cancer, familial 2;Hereditary breast and ovarian cancer syndrome;Hereditary cancer-predisposing syndrome;not specified	germline;unknown	germline	GRCh38	NC_000013.11	13	32338925	32338925	T	G	BRCA2	exonic	nonsynonymous SNV	rs56386506	UNKNOWN	BRCA2:NM_000059:exon11:c.T4570G:p.F1524V	clinvar: Likely benign|Benign|other|Likely benign	InterVar: Likely benign PVS1=0 PS=[0, 0, 0, 0, 0] PM=[0, 1, 0, 0, 0, 0, 0] PP=[0, 0, 1, 0, 0, 0] BA1=0 BS=[0, 0, 0, 0, 0] BP=[1, 0, 0, 0, 0, 1, 0, 0]	3.23e-05	7.7e-05	.	5.438	26.1	0.002	5.74
66384	deletion	NM_000059.3(BRCA2):c.4798_4800delAAT (p.Asn1600del)	675	BRCA2	HGNC:1101	Likely benign	0	May 16, 2017	276174851	RCV000113343;RCV000773265	MedGen:C2675520,OMIM:612555;MedGen:C0027672,SNOMED CT:699346009	Breast-ovarian cancer, familial 2;Hereditary cancer-predisposing syndrome	germline	germline	GRCh38	NC_000013.11	13	32339153	32339155	AAT	-	BRCA2	exonic	nonframeshift deletion	.	UNKNOWN	BRCA2:NM_000059:exon11:c.4798_4800del:p.1600_1600del	clinvar: UNK	InterVar: Uncertain significance PVS1=0 PS=[0, 0, 0, 0, 0] PM=[0, 1, 0, 1, 0, 0, 0] PP=[0, 0, 0, 0, 0, 0] BA1=0 BS=[0, 0, 0, 0, 0] BP=[0, 0, 0, 0, 0, 0, 0, 0]	.	.	.	.	.	.	.
[truncated: 906 more rows]

## Sheet: ClinVar_Pathog
AlleleID	Type	Name	GeneID	GeneSymbol	HGNC_ID	ClinicalSignificance	ClinSigSimple	LastEvaluated	RS_.dbSNP.	RCVaccession	PhenotypeIDS	PhenotypeList	Origin	OriginSimple	Assembly	ChromosomeAccession	Chromosome	Start	Stop	ReferenceAllele	AlternateAllele	Ref.Gene	Func.refGene	ExonicFunc.refGene	avsnp147	AAChange.ensGene	AAChange.refGene	clinvar..Clinvar	InterVar..InterVar.and.Evidence	Freq_gnomAD_genome_ALL	Freq_esp6500siv2_all	Freq_1000g2015aug_all	CADD_raw	CADD_phred	SIFT_score	GERP.._RS
[truncated: 10,647 more rows]

[truncated: 3 more sheets: ClinVar_VUS, COSMIC_Metastatic, COSMIC_Primary]
