# Supplementary material for: A computational and structural analysis of germline and somatic variants affecting the DDR mechanism, and their impact on human diseases
Source: Sci Rep. 2021 Jul 12;11:14268. doi: 10.1038/s41598-021-93715-6 (PMC8275599; doi:10.1038/s41598-021-93715-6)
Supplement: Supplementary file 3 — Supplementary Information 3. [file 41598_2021_93715_MOESM3_ESM.xlsx]

## Sheet: Legend
Supplementary File2. Functional annotations of germline and somatic variants using the Structure-PPI system.
Legend:
Mutated Isoform	Protein amino-acid variant targeted
Genomic Mutation	The genomic coordinates of the mutation (hg38 or hg19), with links to the COSMIC Genome Browser and Ensembl
Sample name	The name of the sample that the mutation was found in COSMIC
Primary site	The primary tissue from which the sample originated
Site subtype 1	Further sub classifications of the samples tissue of origin
Site subtype 2	Further sub classifications of the samples tissue of origin
Site subtype 3	Further sub classifications of the samples tissue of origin
Primary histology	The histological classification of the sample
Histology subtype 1	Further histological classifications of the sample
Histology subtype 2	Further histological classifications of the sample
Histology subtype 3	Further histological classifications of the sample
PMID	PubMed identifier
Appris Features	Structural features extracted from Appris; http://apprisws.bioinfo.cnio.es
Appris Feature locations	Location of the structural features from Appris associated to the protein amino-acid mutation targeted
Appris Feature Descriptions	Description of the structural features from Appris associated to the protein amino-acid mutation targeted
InterPro ID	A stable and unique accession numbe to InterPro which provides functional analysis of proteins by classifying them into families and predicting domains and important sites; https://www.ebi.ac.uk/interpro/
Domain range	Location of the InterPro domain associated to the protein amino-acid sequence targeted
UniProt Features	Structural features extracted from Uniprot
UniProt Feature locations	Location of the structural features from UniProt associated to the protein amino-acid mutation targeted
UniProt Feature Descriptions	Description of the structural features from UniProt associated to the protein amino-acid mutation targeted
UniProt Variant ID	UniProtKB/Swiss-Prot variant ID (i.e. VAR_xxxxxx); https://www.uniprot.org/docs/humsavar
SNP ID	A stable and unique accession number for each human single nucleotide variation (i.e. dbSNP rs identifier)
Type of Variant	Information about the type of variant: Polymorphism, Disease or Unclassified
Disease	Disease associated to the targeted variant
Drug	COSMIC selection of variants that confer tumours resistance to drug therapies
Zygosity	Information on whether the mutation was reported to be homozygous or heterozygous within the sample
Residue	Protein amino-acid variant targeted
Partner (Ensembl Protein ID)	Ensembl Protein Identifier associated to the partner protein in the complex
PDB	PDB file of the protein complex (from RSCB PDB and/or Interactome3D repositories) which includes the variants
Partner Residues	Adjacent residue (less than 8 angstroms) in the partner protein
Neighbour COSMIC residue	Neighbor positions (less than 5 angstroms or adjacent in the sequence if no PDB covers that area)
Neighbour Genomic Mutation	The genomic coordinates of the neighbours (GRCh37), with links to the COSMIC Genome Browser and Ensembl
Neighbour Sample name	The name of the sample that the neighbours was found in COSMIC
Neighbour Primary site	The primary tissue from which the sample originated associated to the neighbours
Neighbour Site subtype 1	Further sub classifications of the samples tissue of origin to the neighbours
Neighbour Site subtype 2	Further sub classifications of the samples tissue of origin to the neighbours
Neighbour Site subtype 3	Further sub classifications of the samples tissue of origin to the neighbours
Neighbour Primary histology	The histological classification of the sample to the neighbours
Neighbour Histology subtype 1	Further histological classifications of the sample to the neighbours
Neighbour Histology subtype 2	Further histological classifications of the sample to the neighbours
Neighbour Histology subtype 3	Further histological classifications of the sample to the neighbours
Neighbour PMID	PubMed identifier for the neighbours
Neighbour Appris residue	Neighbor positions (less than 5 angstroms or adjacent in the sequence if no PDB covers that area)
Neighbour Appris Features	Appris Features for the neighbours
Neighbour Appris Feature locations	Appris Features locations for the neighbours
Neighbour Appris Feature Descriptions	Appris Feature Descriptions for the neighbours
Neighbour InterPro residue	Neighbor positions (less than 5 angstroms or adjacent in the sequence if no PDB covers that area)
Neighbour InterPro ID	InterPro ID for the neighbours
Neighbour Domain range	Location of the InterPro domain associated to the partner protein in the complex
Neighbour UniProt residue	Neighbor positions (less than 5 angstroms or adjacent in the sequence if no PDB covers that area)
Neighbour UniProt Features	UniProt Features for the neighbours
Neighbour UniProt Feature locations	UniProt Feature locations for the neighbours
Neighbour UniProt Feature Descriptions	UniProt Feature Descriptions for the neighbours
Neighbour variants residue	Neighbor positions (less than 5 angstroms or adjacent in the sequence if no PDB covers that area)
Neighbour UniProt Variant ID	UniProt Variant ID for the neighbours
Neighbour SNP ID	SNP ID for the neighbours
Neighbour Type of Variant	Type of Variant for the neighbours
Neighbour Disease	Disease associated to the neighbours
Neighbour Drug	COSMIC selection of neighbours that confer tumours resistance to drug therapies
Neighbour Zygosity	Information on whether the neighbours was reported to be homozygous or heterozygous within the sample

## Sheet: StructurePPI-ClinVar_Pathog
Mutated Isoform	Genomic Mutation	Sample name	Primary site	Site subtype 1	Site subtype 2	Site subtype 3	Primary histology	Histology subtype 1	Histology subtype 2	Histology subtype 3	PMID	Appris Features	Appris Feature locations	Appris Feature Descriptions	InterPro ID	Domain range	UniProt Features	UniProt Feature locations	UniProt Feature Descriptions	UniProt Variant ID	SNP ID	Type of Variant	Disease	Drug	Zygosity	Residue	Partner (Ensembl Protein ID)	PDB	Partner Residues	Neighbour COSMIC residue	Neighbour Genomic Mutation	Neighbour Sample name	Neighbour Primary site	Neighbour Site subtype 1	Neighbour Site subtype 2	Neighbour Site subtype 3	Neighbour Primary histology	Neighbour Histology subtype 1	Neighbour Histology subtype 2	Neighbour Histology subtype 3	Neighbour PMID	Neighbour Appris residue	Neighbour Appris Features	Neighbour Appris Feature locations	Neighbour Appris Feature Descriptions	Neighbour InterPro residue	Neighbour InterPro ID	Neighbour Domain range	Neighbour UniProt residue
ENSP00000285021:P334H															IPR004583|IPR018026	1:940|178:866	VARIANT	334:334	P -> H (in XP-C- severe- dbSNP:rs74737358). {ECO:0000269-PubMed:8298653}. /FTId=VAR_005846	VAR_005846	rs74737358	Disease	Xeroderma pigmentosum complementation group C (XP-C) [MIM:278720]																							333|335	IPR004583;IPR018026|IPR004583;IPR018026	1:940;178:866|1:940;178:866
ENSP00000285021:K431R															IPR004583|IPR018026	1:940|178:866	COMPBIAS	408:431	Arg/Lys-rich (basic)																											430|432	IPR004583;IPR018026|IPR004583;IPR018026	1:940;178:866|1:940;178:866	430|432
ENSP00000285021:R579A															IPR004583|IPR018026|IPR018325	1:940|178:866|501:625	REGION	496:734	Interaction with RAD23B																											578|580	IPR004583;IPR018026;IPR018325|IPR004583;IPR018026;IPR018325	1:940;178:866;501:625|1:940;178:866;501:625	578|580
ENSP00000285021:V548A															IPR004583|IPR018026|IPR018325	1:940|178:866|501:625	REGION	496:734	Interaction with RAD23B																											547|549	IPR004583;IPR018026;IPR018325|IPR004583;IPR018026;IPR018325	1:940;178:866;501:625|1:940;178:866;501:625	547|549
ENSP00000300027:R1285Q
ENSP00000349313:R57G	2:220022915:T	LUAD-F00162	lung	NS	NS	NS	carcinoma	adenocarcinoma	NS	NS	22980975				IPR009089|IPR015381	1:140|11:172	REGION|VARIANT|HELIX	1:135|57:57|51:61	Globular head|R -> G (in NHEJ1-SCID- fails to translocate to the nucleus- dbSNP:rs118204451). {ECO:0000269-PubMed:16439204, ECO:0000269-PubMed:17317666}. /FTId=VAR_025704|{ECO:0000244-PDB:2QM4}	VAR_025704	rs118204451	Disease	Severe combined immunodeficiency due to NHEJ1 deficiency (NHEJ1-SCID) [MIM:611291]			57	ENSP00000349313	http://interactome3d.irbbarcelona.org/pdb.php?dataset=human&type1=interactions&type2=pdb&pdb=Q9H9Q4-Q9H9Q4-EXP-3sr2.pdb1-G-0-C-0.pdb	101	47|49|54	2:220022946:A|2:220022939:G|2:220022924:C	TCGA-P4-A5EB-01|TCGA-A8-A0A6-01|2171672	kidney|breast|central_nervous_system	NS|NS|brainstem	NS|NS|NS	NS|NS|NS	carcinoma|carcinoma|glioma	papillary_renal_cell_carcinoma|NS|astrocytoma_Grade_IV	NS|NS|glioblastoma_multiforme	NS|NS|NS	||24880341					58|59|60|119|61|62|120|122|121|34|47|49|52|53|54|55|56	IPR009089;IPR015381|IPR009089;IPR015381|IPR009089;IPR015381|IPR009089;IPR015381|IPR009089;IPR015381|IPR009089;IPR015381|IPR009089;IPR015381|IPR009089;IPR015381|IPR009089;IPR015381|IPR009089;IPR015381|IPR009089;IPR015381|IPR009089;IPR015381|IPR009089;IPR015381|IPR009089;IPR015381|IPR009089;IPR015381|IPR009089;IPR015381|IPR009089;IPR015381	1:140;11:172|1:140;11:172|1:140;11:172|1:140;11:172|1:140;11:172|1:140;11:172|1:140;11:172|1:140;11:172|1:140;11:172|1:140;11:172|1:140;11:172|1:140;11:172|1:140;11:172|1:140;11:172|1:140;11:172|1:140;11:172|1:140;11:172	58|59|60|119|61|62|120|122|121|34|47|49|52|53|54|55|56
ENSP00000349313:C123R															IPR009089|IPR015381	1:140|11:172	REGION|VARIANT|STRAND	1:135|123:123|115:125	Globular head|C -> R (in NHEJ1-SCID- dbSNP:rs118204452). {ECO:0000269-PubMed:16439204}. /FTId=VAR_025705|{ECO:0000244-PDB:2QM4}	VAR_025705	rs118204452	Disease	Severe combined immunodeficiency due to NHEJ1 deficiency (NHEJ1-SCID) [MIM:611291]			123	ENSP00000349313|ENSP00000349313|ENSP00000349313	http://interactome3d.irbbarcelona.org/pdb.php?dataset=human&type1=interactions&type2=pdb&pdb=Q9H9Q4-Q9H9Q4-EXP-3sr2.pdb1-G-0-C-0.pdb|http://interactome3d.irbbarcelona.org/pdb.php?dataset=human&type1=interactions&type2=pdb&pdb=Q9H9Q4-Q9H9Q4-EXP-2qm4.pdb1-B-0-A-0.pdb|http://interactome3d.irbbarcelona.org/pdb.php?dataset=human&type1=interactions&type2=pdb&pdb=Q9H9Q4-Q9H9Q4-EXP-3sr2.pdb1-G-0-C-0.pdb	100;101|38|100;101	47	2:220022946:A	TCGA-P4-A5EB-01	kidney	NS	NS	NS	carcinoma	papillary_renal_cell_carcinoma	NS	NS						124|125|36|38|45|46|47|102|103|104|105|121|122	IPR009089;IPR015381|IPR009089;IPR015381|IPR009089;IPR015381|IPR009089;IPR015381|IPR009089;IPR015381|IPR009089;IPR015381|IPR009089;IPR015381|IPR009089;IPR015381|IPR009089;IPR015381|IPR009089;IPR015381|IPR009089;IPR015381|IPR009089;IPR015381|IPR009089;IPR015381	1:140;11:172|1:140;11:172|1:140;11:172|1:140;11:172|1:140;11:172|1:140;11:172|1:140;11:172|1:140;11:172|1:140;11:172|1:140;11:172|1:140;11:172|1:140;11:172|1:140;11:172	124|125|36|38|45|46|47|102|103|104|105|121|122
ENSP00000349313:R178A																										178	ENSP00000349313|ENSP00000349313|ENSP00000349313|ENSP00000349313|ENSP00000349313|ENSP00000349313|ENSP00000349313|ENSP00000349313|ENSP00000349313|ENSP00000349313|ENSP00000349313|ENSP00000349313|ENSP00000349313|ENSP00000349313|ENSP00000349313|ENSP00000349313|ENSP00000349313|ENSP00000349313|ENSP00000349313|ENSP00000349313|ENSP00000349313|ENSP00000349313|ENSP00000349313|ENSP00000349313|ENSP00000349313…	http://interactome3d.irbbarcelona.org/pdb.php?dataset=human&type1=interactions&type2=pdb&pdb=Q9H9Q4-Q9H9Q4-EXP-2qm4.pdb1-B-0-A-0.pdb|2qm4|http://interactome3d.irbbarcelona.org/pdb.php?dataset=human&type1=interactions&type2=pdb&pdb=Q9H9Q4-Q9H9Q4-EXP-2qm4.pdb2-D-0-C-0.pdb|http://interactome3d.irbbarcelona.org/pdb.php?dataset=human&type1=interactions&type2=pdb&pdb=Q9H9Q4-Q9H9Q4-EXP-2r9a.pdb1-B-0-A-0…	163;166|163;166|162;163;166|163;166|163;166|166;159;162;163|166;159;162;163|166;159;163;162|159;163;166|159;163;166|159;163;166|159;162;163;166|159;162;163;166|159;162;163;166|159;162;163;166|159;162;163;166|159;163;166|159;163;166|163;166;167|163;166;167|162;163;166|162;163;166|162;163;166|159;163;166|159;163;166|159;162;163;166|159;162;163;166|159;162;163;166|159;162;163;166|159;162;163;166|159…
ENSP00000349313:E5G															IPR009089	0.138889	REGION|HELIX	1:135|1:9	Globular head|{ECO:0000244-PDB:2QM4}											48|47	2:220022941:T|2:220022946:A	HCC98;HCC98T|TCGA-P4-A5EB-01	liver;liver|kidney	NS;NS|NS	NS;NS|NS	NS;NS|NS	carcinoma;carcinoma|carcinoma	NS;NS|papillary_renal_cell_carcinoma	NS;NS|NS	NS;NS|NS	;|					6|7|8|35|9|134|46|48|130|47|1|2|3|4	IPR009089|IPR009089|IPR009089|IPR009089;IPR015381|IPR009089|IPR009089;IPR015381|IPR009089;IPR015381|IPR009089;IPR015381|IPR009089;IPR015381|IPR009089;IPR015381|IPR009089|IPR009089|IPR009089|IPR009089	1:140|1:140|1:140|1:140;11:172|1:140|1:140;11:172|1:140;11:172|1:140;11:172|1:140;11:172|1:140;11:172|1:140|1:140|1:140|1:140	6|7|8|35|9|134|46|48|130|47|1|2|3|4
ENSP00000364270:L117E												spade	100:133	PF01286	IPR000465|IPR000465|IPR022652|IPR022652|IPR022656	105:273|9:273|100:133|105:129|100:208	ZN_FING|HELIX	105:129|116:121	|{ECO:0000244-PDB:6J44}																							118|119|120|121|123|125|130|122|136|126|182|127|124|131|184|115|116	spade|spade|spade|spade|spade|spade|spade|spade|spade|firestar;spade|spade|spade|spade|spade|spade|spade|spade	100:133|100:133|100:133|100:133|100:133|100:133|100:133|100:133|134:186|126:126;100:133|134:186|100:133|100:133|100:133|134:186|100:133|100:133	PF01286|PF01286|PF01286|PF01286|PF01286|PF01286|PF01286|PF01286|PF05181|ZN;PF01286|PF05181|PF01286|PF01286|PF01286|PF05181|PF01286|PF01286	118|119|120|121|123|125|130|122|136|126|182|127|124|131|184|115|116	IPR000465;IPR000465;IPR022652;IPR022652;IPR022656|IPR000465;IPR000465;IPR022652;IPR022652;IPR022656|IPR000465;IPR000465;IPR022652;IPR022652;IPR022656|IPR000465;IPR000465;IPR022652;IPR022652;IPR022656|IPR000465;IPR000465;IPR022652;IPR022652;IPR022656|IPR000465;IPR000465;IPR022652;IPR022652;IPR022656|IPR000465;IPR000465;IPR022652;IPR022656|IPR000465;IPR000465;IPR022652;IPR022652;IPR022656|IPR000465…	105:273;9:273;100:133;105:129;100:208|105:273;9:273;100:133;105:129;100:208|105:273;9:273;100:133;105:129;100:208|105:273;9:273;100:133;105:129;100:208|105:273;9:273;100:133;105:129;100:208|105:273;9:273;100:133;105:129;100:208|105:273;9:273;100:133;100:208|105:273;9:273;100:133;105:129;100:208|105:273;9:273;134:207;100:208;134:186|105:273;9:273;100:133;105:129;100:208|105:273;9:273;134:207;100:2…	118|119|120|121|123|125|130|122|136|126|182|127|124|184|115|116
ENSP00000364270:R228A															IPR000465|IPR000465	105:273|9:273	VARIANT|HELIX	228:228|197:230	R -> Q (in dbSNP:rs1805160). /FTId=VAR_014799|{ECO:0000244-PDB:6J44}	VAR_014799	rs1805160	Polymorphism	-																							229|230|231|223|224|225|226|227	IPR000465;IPR000465|IPR000465;IPR000465|IPR000465;IPR000465|IPR000465;IPR000465|IPR000465;IPR000465|IPR000465;IPR000465|IPR000465;IPR000465|IPR000465;IPR000465	105:273;9:273|105:273;9:273|105:273;9:273|105:273;9:273|105:273;9:273|105:273;9:273|105:273;9:273|105:273;9:273	229|230|223|224|225|226|227
ENSP00000364270:R207A															IPR000465|IPR000465|IPR009061|IPR022656	105:273|9:273|134:207|100:208	HELIX	197:230	{ECO:0000244-PDB:6J44}																							145|146|149	spade|spade|spade	134:186|134:186|134:186	PF05181|PF05181|PF05181	208|209|210|145|146|149|194|202|203|204|205|206	IPR000465;IPR000465;IPR022656|IPR000465;IPR000465|IPR000465;IPR000465|IPR000465;IPR000465;IPR009061;IPR022656;IPR022656;IPR022658|IPR000465;IPR000465;IPR009061;IPR022656;IPR022656;IPR022658|IPR000465;IPR000465;IPR009061;IPR022656;IPR022656;IPR022658|IPR000465;IPR000465;IPR009061;IPR022656|IPR000465;IPR000465;IPR009061;IPR022656|IPR000465;IPR000465;IPR009061;IPR022656|IPR000465;IPR000465;IPR009061…	105:273;9:273;100:208|105:273;9:273|105:273;9:273|105:273;9:273;134:207;100:208;134:186;138:154|105:273;9:273;134:207;100:208;134:186;138:154|105:273;9:273;134:207;100:208;134:186;138:154|105:273;9:273;134:207;100:208|105:273;9:273;134:207;100:208|105:273;9:273;134:207;100:208|105:273;9:273;134:207;100:208|105:273;9:273;134:207;100:208|105:273;9:273;134:207;100:208	208|209|210|145|146|194|202|203|204|205|206
ENSP00000364270:Y116A												spade	100:133	PF01286	IPR000465|IPR000465|IPR022652|IPR022652|IPR022656	105:273|9:273|100:133|105:129|100:208	ZN_FING|HELIX	105:129|116:121	|{ECO:0000244-PDB:6J44}																							117|118|119|125|126|127|120|121|130|132|136|138|165|114|115	spade|spade|spade|spade|firestar;spade|spade|spade|spade|spade|spade|spade|spade|spade|spade|spade	100:133|100:133|100:133|100:133|126:126;100:133|100:133|100:133|100:133|100:133|100:133|134:186|134:186|134:186|100:133|100:133	PF01286|PF01286|PF01286|PF01286|ZN;PF01286|PF01286|PF01286|PF01286|PF01286|PF01286|PF05181|PF05181|PF05181|PF01286|PF01286	117|118|119|125|126|127|120|121|130|132|136|138|165|114|115	IPR000465;IPR000465;IPR022652;IPR022652;IPR022656|IPR000465;IPR000465;IPR022652;IPR022652;IPR022656|IPR000465;IPR000465;IPR022652;IPR022652;IPR022656|IPR000465;IPR000465;IPR022652;IPR022652;IPR022656|IPR000465;IPR000465;IPR022652;IPR022652;IPR022656|IPR000465;IPR000465;IPR022652;IPR022652;IPR022656|IPR000465;IPR000465;IPR022652;IPR022652;IPR022656|IPR000465;IPR000465;IPR022652;IPR022652;IPR022656…	105:273;9:273;100:133;105:129;100:208|105:273;9:273;100:133;105:129;100:208|105:273;9:273;100:133;105:129;100:208|105:273;9:273;100:133;105:129;100:208|105:273;9:273;100:133;105:129;100:208|105:273;9:273;100:133;105:129;100:208|105:273;9:273;100:133;105:129;100:208|105:273;9:273;100:133;105:129;100:208|105:273;9:273;100:133;100:208|105:273;9:273;100:133;100:208|105:273;9:273;134:207;100:208;134:1…	117|118|119|125|126|127|120|121|130|132|136|138|165|114|115
ENSP00000261584:Y551A																	REGION	0.44375	DNA-binding (with the preference D loop > dsDNA > ssDNA)																														550|552
ENSP00000261584:Y1183A															IPR015943|IPR017986	1134:1185|1135:1185	REPEAT|REGION|REGION|STRAND	1155:1186|775:1186|853:1186|1180:1185	WD 7|Required for interaction with POLH and POLH DNA synthesis stimulation. {ECO:0000269-PubMed:24485656}|Interaction with RAD51, BRCA2 and POLH. {ECO:0000269-PubMed:24485656}|{ECO:0000244-PDB:2W18}																											1184|1185|1151|1154|1159|1169|1170|1171|1172|1173|1181|1182	IPR015943;IPR017986|IPR015943;IPR017986|IPR015943;IPR017986|IPR015943;IPR017986|IPR015943;IPR017986|IPR015943;IPR017986|IPR015943;IPR017986|IPR015943;IPR017986|IPR015943;IPR017986|IPR015943;IPR017986|IPR015943;IPR017986|IPR015943;IPR017986	1134:1185;1135:1185|1134:1185;1135:1185|1134:1185;1135:1185|1134:1185;1135:1185|1134:1185;1135:1185|1134:1185;1135:1185|1134:1185;1135:1185|1134:1185;1135:1185|1134:1185;1135:1185|1134:1185;1135:1185|1134:1185;1135:1185|1134:1185;1135:1185	1184|1185|855|856|857|858|1151|1154|1159|1169|1170|1171|1172|1173|1181|1182
ENSP00000261584:Q988A															IPR017986	872:1077	REPEAT|REGION|REGION|STRAND	962:1009|775:1186|853:1186|988:994	WD 3|Required for interaction with POLH and POLH DNA synthesis stimulation. {ECO:0000269-PubMed:24485656}|Interaction with RAD51, BRCA2 and POLH. {ECO:0000269-PubMed:24485656}|{ECO:0000244-PDB:2W18}											1008|990|980|986	16:23632774:A;16:23632773:T|16:23634318:A|16:23634347:A|16:23634330:T	587294;NCI-H1770|P-0004602-T01-IM5|313|TCGA-44-2656-01	large_intestine;lung|large_intestine|urinary_tract|lung	colon;NS|colon|bladder|NS	NS;NS|ascending|NS|NS	NS;NS|NS|NS|NS	carcinoma;carcinoma|carcinoma|carcinoma|carcinoma	adenocarcinoma;non_small_cell_carcinoma|adenocarcinoma|NS|adenocarcinoma	NS;NS|NS|NS|NS	NS;NS|NS|NS|NS	22895193;|28481359|24121791|					989|1008|990|1005|979|980|981|982|986|987	IPR017986|IPR017986|IPR017986|IPR017986|IPR017986|IPR017986|IPR017986|IPR017986|IPR017986|IPR017986	872:1077|872:1077|872:1077|872:1077|872:1077|872:1077|872:1077|872:1077|872:1077|872:1077	989|1008|990|1005|979|980|981|982|986|987
ENSP00000348089:W517A															IPR000330|IPR014001|IPR027417	510:812|503:703|479:745																														516|518	IPR000330;IPR014001;IPR027417|IPR000330;IPR014001;IPR027417	510:812;503:703;479:745|510:812;503:703;479:745
ENSP00000348089:R735A	10:50686482:A	8033610|8048567|ICGC_0067|YUKLAB	pancreas|pancreas|pancreas|skin	NS|NS|NS|NS	NS|NS|NS|NS	NS|NS|NS|NS	carcinoma|carcinoma|carcinoma|malignant_melanoma	ductal_carcinoma|ductal_carcinoma|ductal_carcinoma|NS	NS|NS|NS|NS	NS|NS|NS|NS	||23103869|22842228				IPR000330|IPR027417	510:812|479:745																														734|736	IPR000330;IPR027417|IPR000330;IPR027417	510:812;479:745|510:812;479:745
ENSP00000348089:R453A
ENSP00000348089:E325R
ENSP00000348089:R77A
ENSP00000348089:R683A	10:50690854:A	SH-3133	soft_tissue	blood_vessel	central_nervous_system	NS	haemangioblastoma	NS	NS	NS	25589003				IPR000330|IPR014001|IPR014001|IPR027417	510:812|503:703|519:695|479:745	DOMAIN	519:695	Helicase ATP-binding. {ECO:0000255-PROSITE-ProRule:PRU00541}											682	10:50690857:G	TCGA-B5-A11G-01	endometrium	NS	NS	NS	carcinoma	endometrioid_carcinoma	NS	NS						682|684	IPR000330;IPR014001;IPR014001;IPR027417|IPR000330;IPR014001;IPR014001;IPR027417	510:812;503:703;519:695;479:745|510:812;503:703;519:695;479:745	682|684
ENSP00000348089:L987P															IPR001650|IPR027417	843:1002|753:1009	DOMAIN|VARIANT	843:1002|987:987	Helicase C-terminal. {ECO:0000255-PROSITE-ProRule:PRU00542}|L -> P (in COFS1- dbSNP:rs121917905). {ECO:0000269-PubMed:19894250}. /FTId=VAR_063515	VAR_063515	rs121917905	Disease	Cerebro-oculo-facio-skeletal syndrome 1 (COFS1) [MIM:214150]																							986|988	IPR001650;IPR027417|IPR001650;IPR027417	843:1002;753:1009|843:1002;753:1009	986|988
ENSP00000265038:E13A																										13	ENSP00000301764|ENSP00000301764	http://interactome3d.irbbarcelona.org/pdb.php?dataset=human&type1=interactions&type2=pdb&pdb=Q13216-Q16531-EXP-4a11.pdb1-B-0-A-0.pdb|4a11	327;1033;117;970;972;1003;118;276|327;1033;117;970;972;1003;118;276																				18|15|17|7|8
ENSP00000233146:P622L	2:47702268:T|2:47702269:A	P-0000883-T02-IM5|P-0002181-T02-IM5|P-0006170-T01-IM5	central_nervous_system|central_nervous_system|large_intestine	brain|brain|colon	NS|NS|ascending	NS|NS|NS	glioma|glioma|carcinoma	astrocytoma_Grade_IV|astrocytoma_Grade_IV|adenocarcinoma	glioblastoma_multiforme|glioblastoma_multiforme|NS	NS|NS|NS	28481359|28481359|28481359	spade	619:853	PF00488	IPR000432|IPR007696|IPR011184|IPR027417	619:853|321:645|1:934|619:853	REGION|VARIANT	601:671|622:622	Interaction with EXO1|P -> L (in HNPCC1- decreased mismatch repair activity- confers multiple biochemical defects- dbSNP:rs28929483). {ECO:0000269-PubMed:10469597, ECO:0000269-PubMed:11555625, ECO:0000269-PubMed:12124176, ECO:0000269-PubMed:18822302, ECO:0000269-PubMed:8261515}. /FTId=VAR_004482	VAR_004482	rs28929483	Disease	Hereditary non-polyposis colorectal cancer 1 (HNPCC1) [MIM:120435]							695|360|621	2:47703584:C|2:47656884:C|2:47702266:T;2:47702266:A	P50_TUT|P-0003075-T01-IM5|DM10;P-0004379-T01-IM5	large_intestine|thyroid|skin;endometrium	rectum|NS|face;NS	NS|NS|NS;NS	NS|NS|NS;NS	carcinoma|carcinoma|malignant_melanoma;carcinoma	adenocarcinoma|anaplastic_carcinoma|desmoplastic;endometrioid_carcinoma	NS|NS|NS;NS	NS|NS|NS;NS	28978093|28481359|26343386;28481359	623|695|700|624|689|702|693|694|360|620|621	spade|spade|spade|spade|spade|spade|spade|spade|spade|spade|spade	619:853|619:853|619:853|619:853|619:853|619:853|619:853|619:853|297:614|619:853|619:853	PF00488|PF00488|PF00488|PF00488|PF00488|PF00488|PF00488|PF00488|PF05192|PF00488|PF00488	623|695|700|624|689|702|693|694|360|620|621	IPR000432;IPR007696;IPR011184;IPR027417|IPR000432;IPR000432;IPR011184;IPR027417|IPR000432;IPR000432;IPR011184;IPR027417|IPR000432;IPR007696;IPR011184;IPR027417|IPR000432;IPR000432;IPR011184;IPR027417|IPR000432;IPR000432;IPR011184;IPR027417|IPR000432;IPR000432;IPR011184;IPR027417|IPR000432;IPR000432;IPR011184;IPR027417|IPR007696;IPR007696;IPR007696;IPR011184|IPR000432;IPR007696;IPR011184;IPR027417…	619:853;321:645;1:934;619:853|619:853;662:849;1:934;619:853|619:853;662:849;1:934;619:853|619:853;321:645;1:934;619:853|619:853;662:849;1:934;619:853|619:853;662:849;1:934;619:853|619:853;662:849;1:934;619:853|619:853;662:849;1:934;619:853|303:613;306:610;321:645;1:934|619:853;321:645;1:934;619:853|619:853;321:645;1:934;619:853	623|695|700|624|689|702|360|620|621
ENSP00000233146:R406A	2:47657021:A	TCGA-EI-6917-01	large_intestine	rectum	NS	NS	carcinoma	adenocarcinoma	NS	NS		spade	297:614	PF05192	IPR007696|IPR007696|IPR007696|IPR011184	303:613|306:610|321:645|1:934	HELIX	401:411	{ECO:0000244-PDB:3THX}											410|402|404	2:47657032:A|2:47657008:A|2:47657015:T	TCGA-BH-A0BZ-01|2LJKE1|RK284_C01	breast|thyroid|liver	NS|NS|NS	NS|NS|NS	NS|NS|NS	carcinoma|carcinoma|carcinoma	NS|anaplastic_carcinoma|NS	NS|NS|NS	NS|NS|NS	|29615459|	407|408|409|410|385|390|393|402|403|404|405	spade|spade|spade|spade|spade|spade|spade|spade|spade|spade|spade	297:614|297:614|297:614|297:614|297:614|297:614|297:614|297:614|297:614|297:614|297:614	PF05192|PF05192|PF05192|PF05192|PF05192|PF05192|PF05192|PF05192|PF05192|PF05192|PF05192	407|408|409|410|385|390|393|402|403|404|405	IPR007696;IPR007696;IPR007696;IPR011184|IPR007696;IPR007696;IPR007696;IPR011184|IPR007696;IPR007696;IPR007696;IPR011184|IPR007696;IPR007696;IPR007696;IPR011184|IPR007696;IPR007696;IPR007696;IPR011184|IPR007696;IPR007696;IPR007696;IPR011184|IPR007696;IPR007696;IPR007696;IPR011184|IPR007696;IPR007696;IPR007696;IPR011184|IPR007696;IPR007696;IPR007696;IPR011184|IPR007696;IPR007696;IPR007696;IPR011184…	303:613;306:610;321:645;1:934|303:613;306:610;321:645;1:934|303:613;306:610;321:645;1:934|303:613;306:610;321:645;1:934|303:613;306:610;321:645;1:934|303:613;306:610;321:645;1:934|303:613;306:610;321:645;1:934|303:613;306:610;321:645;1:934|303:613;306:610;321:645;1:934|303:613;306:610;321:645;1:934|303:613;306:610;321:645;1:934	407|408|409|410|385|390|393|402|403|404|405
ENSP00000233146:H639Y												spade	619:853	PF00488	IPR000432|IPR007696|IPR011184|IPR027417	619:853|321:645|1:934|619:853	REGION|VARIANT|VARIANT	601:671|639:639|639:639	Interaction with EXO1|H -> R (in HNPCC1- decreased mismatch repair activity- dbSNP:rs587779116). {ECO:0000269-PubMed:18822302, ECO:0000269-PubMed:22102614, ECO:0000269-PubMed:9419403}. /FTId=VAR_043775|H -> Y (in HNPCC1- the equivalent substitution in yeast does not affect mismatch repair efficiency in vitro- dbSNP:rs28929484). {ECO:0000269-PubMed:11555625, ECO:0000269-PubMed:8261515}. /FTId=VAR_…	VAR_043775|VAR_004483	rs587779116|rs28929484	Disease|Disease	Hereditary non-polyposis colorectal cancer 1 (HNPCC1) [MIM:120435]|Hereditary non-polyposis colorectal cancer 1 (HNPCC1) [MIM:120435]							677|680	2:47703530:G|2:47703539:A	139|P-0005021-T01-IM5	kidney|urinary_tract	NS|upper_urinary_tract	NS|NS	NS|NS	carcinoma|carcinoma	clear_cell_renal_cell_carcinoma|transitional_cell_carcinoma	NS|NS	NS|NS	29420467|28481359	640|650|681|641|642|643|677|680|684|637|638	spade|firestar;spade|spade|spade|firestar;spade|spade|firestar;spade|spade|spade|spade|spade	619:853|650:650;619:853|619:853|619:853|642:642;619:853|619:853|677:677;619:853|619:853|619:853|619:853|619:853	PF00488|ADP;PF00488|PF00488|PF00488|ADP;PF00488|PF00488|ADP;PF00488|PF00488|PF00488|PF00488|PF00488	640|650|681|641|642|643|677|680|684|637|638	IPR000432;IPR007696;IPR011184;IPR027417|IPR000432;IPR011184;IPR027417|IPR000432;IPR000432;IPR011184;IPR027417|IPR000432;IPR007696;IPR011184;IPR027417|IPR000432;IPR007696;IPR011184;IPR027417|IPR000432;IPR007696;IPR011184;IPR027417|IPR000432;IPR000432;IPR011184;IPR027417|IPR000432;IPR000432;IPR011184;IPR027417|IPR000432;IPR000432;IPR011184;IPR027417|IPR000432;IPR007696;IPR011184;IPR027417|IPR000432…	619:853;321:645;1:934;619:853|619:853;1:934;619:853|619:853;662:849;1:934;619:853|619:853;321:645;1:934;619:853|619:853;321:645;1:934;619:853|619:853;321:645;1:934;619:853|619:853;662:849;1:934;619:853|619:853;662:849;1:934;619:853|619:853;662:849;1:934;619:853|619:853;321:645;1:934;619:853|619:853;321:645;1:934;619:853	640|650|681|641|642|643|677|680|684|637|638
ENSP00000233146:N596A												spade	297:614	PF05192	IPR007696|IPR007696|IPR007696|IPR011184	303:613|306:610|321:645|1:934	VARIANT|VARIANT|HELIX	596:596|596:596|589:613	N -> S (in HNPCC1- unknown pathological significance- dbSNP:rs41295288). {ECO:0000269-PubMed:10573010, ECO:0000269-PubMed:18033691, ECO:0000269-PubMed:8993976}. /FTId=VAR_012943|Missing (in HNPCC1- decreased mismatch repair activity- has no effect on MSH2 splicing). {ECO:0000269-PubMed:10375096, ECO:0000269-PubMed:12112654, ECO:0000269-PubMed:12124176, ECO:0000269-PubMed:15342696, ECO:0000269-Pub…	VAR_012943	rs41295288	Unclassified	Hereditary non-polyposis colorectal cancer 1 (HNPCC1) [MIM:120435]							170|337|386|387|593|595	2:47637375:T|2:47643501:G|2:47656962:G|2:47656963:G|2:47702181:A|2:47702187:T	LUAD-B02594|P-0006133-T01-IM5|2492700;2492701;2492702;2492703|P-0000355-T01-IM3|HCC-JP-470-T|CSCC-15-T	lung|lung|skin;skin;skin;skin|soft_tissue|liver|skin	NS|NS|face;NS;NS;NS|smooth_muscle|NS|head_neck	NS|NS|NS;NS;NS;NS|uterus|NS|NS	NS|NS|NS;NS;NS;NS|NS|NS|NS	carcinoma|carcinoma|malignant_melanoma;malignant_melanoma;malignant_melanoma;malignant_melanoma|leiomyosarcoma|other|carcinoma	adenocarcinoma|adenocarcinoma|NS;NS;NS;NS|NS|neoplasm|squamous_cell_carcinoma	NS|NS|NS;NS;NS;NS|NS|NS|NS	NS|NS|NS;NS;NS;NS|NS|NS|NS	22980975|28481359|26286987;26286987;26286987;26286987|28481359||25303977	597|598|599|600|337|340|386|387|388|592|593|594|595	spade|spade|spade|spade|spade|spade|spade|spade|spade|spade|spade|spade|spade	297:614|297:614|297:614|297:614|297:614|297:614|297:614|297:614|297:614|297:614|297:614|297:614|297:614	PF05192|PF05192|PF05192|PF05192|PF05192|PF05192|PF05192|PF05192|PF05192|PF05192|PF05192|PF05192|PF05192	597|598|599|600|170|337|340|386|387|388|592|593|594|595	IPR007696;IPR007696;IPR007696;IPR011184|IPR007696;IPR007696;IPR007696;IPR011184|IPR007696;IPR007696;IPR007696;IPR011184|IPR007696;IPR007696;IPR007696;IPR011184|IPR007860;IPR011184|IPR007696;IPR007696;IPR007696;IPR011184|IPR007696;IPR007696;IPR007696;IPR011184|IPR007696;IPR007696;IPR007696;IPR011184|IPR007696;IPR007696;IPR007696;IPR011184|IPR007696;IPR007696;IPR007696;IPR011184|IPR007696;IPR007696…	303:613;306:610;321:645;1:934|303:613;306:610;321:645;1:934|303:613;306:610;321:645;1:934|303:613;306:610;321:645;1:934|156:289;1:934|303:613;306:610;321:645;1:934|303:613;306:610;321:645;1:934|303:613;306:610;321:645;1:934|303:613;306:610;321:645;1:934|303:613;306:610;321:645;1:934|303:613;306:610;321:645;1:934|303:613;306:610;321:645;1:934|303:613;306:610;321:645;1:934|303:613;306:610;321:645;1…	597|598|599|600|170|337|340|387|388|592|593|594|595
ENSP00000233146:Q601A												spade	297:614	PF05192	IPR007696|IPR007696|IPR007696|IPR011184	303:613|306:610|321:645|1:934	REGION|HELIX	601:671|589:613	Interaction with EXO1|{ECO:0000244-PDB:3THX}											603|605	2:47702211:T;2:47702211:A;2:47702212:G|2:47702217:T	1090577;P-0004260-T01-IM5;1589534;P-0007810-T02-IM5|P-0007131-T01-IM5	large_intestine;urinary_tract;breast;NS|lung	colon;upper_urinary_tract;NS;NS|NS	NS;NS;NS;NS|NS	NS;NS;NS;NS|NS	carcinoma;carcinoma;carcinoma;malignant_melanoma|carcinoma	adenocarcinoma;transitional_cell_carcinoma;ductal_carcinoma;NS|adenocarcinoma	NS;NS;NS;NS|NS	NS;NS;NS;NS|NS	12386821;28481359;22034109;28481359|28481359	602|603|604|605|341|345|358|362|435|436|597|598|599|600	spade|spade|spade|spade|spade|spade|spade|spade|spade|spade|spade|spade|spade|spade	297:614|297:614|297:614|297:614|297:614|297:614|297:614|297:614|297:614|297:614|297:614|297:614|297:614|297:614	PF05192|PF05192|PF05192|PF05192|PF05192|PF05192|PF05192|PF05192|PF05192|PF05192|PF05192|PF05192|PF05192|PF05192	602|603|604|605|341|345|358|362|435|436|597|598|599|600	IPR007696;IPR007696;IPR007696;IPR011184|IPR007696;IPR007696;IPR007696;IPR011184|IPR007696;IPR007696;IPR007696;IPR011184|IPR007696;IPR007696;IPR007696;IPR011184|IPR007696;IPR007696;IPR007696;IPR011184|IPR007696;IPR007696;IPR007696;IPR011184|IPR007696;IPR007696;IPR007696;IPR011184|IPR007696;IPR007696;IPR007696;IPR011184|IPR007696;IPR007696;IPR007696;IPR011184|IPR007696;IPR007696;IPR007696;IPR011184…	303:613;306:610;321:645;1:934|303:613;306:610;321:645;1:934|303:613;306:610;321:645;1:934|303:613;306:610;321:645;1:934|303:613;306:610;321:645;1:934|303:613;306:610;321:645;1:934|303:613;306:610;321:645;1:934|303:613;306:610;321:645;1:934|303:613;306:610;321:645;1:934|303:613;306:610;321:645;1:934|303:613;306:610;321:645;1:934|303:613;306:610;321:645;1:934|303:613;306:610;321:645;1:934|303:613;3…	602|603|604|605|341|345|358|362|435|597|598|599|600
ENSP00000233146:R524P	2:47693857:A|2:47693856:T	T345|T677	large_intestine|large_intestine	NS|NS	NS|NS	NS|NS	carcinoma|carcinoma	adenocarcinoma|adenocarcinoma	NS|NS	NS|NS	27149842|27149842	spade|spade	297:614|474:568	PF05192|PF05190	IPR007696|IPR007696|IPR007696|IPR007861|IPR011184	303:613|306:610|321:645|474:568|1:934	VARIANT|STRAND	524:524|521:525	R -> P (in HNPCC1- decreased mismatch repair activity- dbSNP:rs63751207). {ECO:0000269-PubMed:10469597, ECO:0000269-PubMed:12124176, ECO:0000269-PubMed:9889267}. /FTId=VAR_004479|{ECO:0000244-PDB:3THX}	VAR_004479	rs63751207	Disease	Hereditary non-polyposis colorectal cancer 1 (HNPCC1) [MIM:120435]							550|526|510	2:47693935:C|2:47693862:G|2:47693816:C	TCGA-AA-A010-01|P-0001215-T01-IM3|TCGA-D8-A1J9-01	large_intestine|large_intestine|breast	colon|colon|NS	transverse|sigmoid|NS	NS|NS|NS	carcinoma|carcinoma|carcinoma	adenocarcinoma|adenocarcinoma|NS	NS|NS|NS	NS|NS|NS	22810696|28481359|	525|551|549|550|526|510|511|512|514|522|523	spade;spade|spade;spade|spade;spade|spade;spade|spade;spade|spade;spade|spade;spade|spade;spade|spade;spade|spade;spade|spade;spade	297:614;474:568|297:614;474:568|297:614;474:568|297:614;474:568|297:614;474:568|297:614;474:568|297:614;474:568|297:614;474:568|297:614;474:568|297:614;474:568|297:614;474:568	PF05192;PF05190|PF05192;PF05190|PF05192;PF05190|PF05192;PF05190|PF05192;PF05190|PF05192;PF05190|PF05192;PF05190|PF05192;PF05190|PF05192;PF05190|PF05192;PF05190|PF05192;PF05190	525|551|549|550|526|510|511|512|514|522|523	IPR007696;IPR007696;IPR007696;IPR007861;IPR011184|IPR007696;IPR007696;IPR007696;IPR007861;IPR011184|IPR007696;IPR007696;IPR007696;IPR007861;IPR011184|IPR007696;IPR007696;IPR007696;IPR007861;IPR011184|IPR007696;IPR007696;IPR007696;IPR007861;IPR011184|IPR007696;IPR007696;IPR007696;IPR007861;IPR011184|IPR007696;IPR007696;IPR007696;IPR007861;IPR011184|IPR007696;IPR007696;IPR007696;IPR007861;IPR011184…	303:613;306:610;321:645;474:568;1:934|303:613;306:610;321:645;474:568;1:934|303:613;306:610;321:645;474:568;1:934|303:613;306:610;321:645;474:568;1:934|303:613;306:610;321:645;474:568;1:934|303:613;306:610;321:645;474:568;1:934|303:613;306:610;321:645;474:568;1:934|303:613;306:610;321:645;474:568;1:934|303:613;306:610;321:645;474:568;1:934|303:613;306:610;321:645;474:568;1:934|303:613;306:610;321…	525|551|549|550|512|514|522|523
ENSP00000233146:V705W												spade	619:853	PF00488	IPR000432|IPR000432|IPR011184|IPR027417	619:853|662:849|1:934|619:853														706|707|743	2:47703616:A|2:47703619:C;2:47703620:A|2:47705428:T	P-0002991-T01-IM3|TCGA-A3-3385-01;P-0003841-T01-IM5|2554979;2700907	urinary_tract|kidney;urinary_tract|large_intestine;large_intestine	bladder|NS;bladder|right;colon	NS|NS;NS|NS;right	NS|NS;NS|NS;NS	carcinoma|carcinoma;carcinoma|carcinoma;carcinoma	transitional_cell_carcinoma|clear_cell_renal_cell_carcinoma;transitional_cell_carcinoma|adenocarcinoma;adenocarcinoma	NS|NS;NS|NS;NS	NS|NS;NS|NS;NS	28481359|;28481359|27302833;25194673	706|742|707|708|744|743|777|300|351|632|686|690|703|704	spade|spade|spade|spade|spade|spade|spade|spade|spade|spade|spade|spade|spade|spade	619:853|619:853|619:853|619:853|619:853|619:853|619:853|297:614|297:614|619:853|619:853|619:853|619:853|619:853	PF00488|PF00488|PF00488|PF00488|PF00488|PF00488|PF00488|PF05192|PF05192|PF00488|PF00488|PF00488|PF00488|PF00488	706|742|707|708|744|743|777|300|351|632|686|690|703|704	IPR000432;IPR000432;IPR011184;IPR027417|IPR000432;IPR000432;IPR011184;IPR027417|IPR000432;IPR000432;IPR011184;IPR027417|IPR000432;IPR000432;IPR011184;IPR027417|IPR000432;IPR000432;IPR000432;IPR011184;IPR027417|IPR000432;IPR000432;IPR000432;IPR011184;IPR027417|IPR000432;IPR000432;IPR011184;IPR027417|IPR011184|IPR007696;IPR007696;IPR007696;IPR011184|IPR000432;IPR007696;IPR011184;IPR027417|IPR000432…	619:853;662:849;1:934;619:853|619:853;662:849;1:934;619:853|619:853;662:849;1:934;619:853|619:853;662:849;1:934;619:853|619:853;662:849;743:759;1:934;619:853|619:853;662:849;743:759;1:934;619:853|619:853;662:849;1:934;619:853|1:934|303:613;306:610;321:645;1:934|619:853;321:645;1:934;619:853|619:853;662:849;1:934;619:853|619:853;662:849;1:934;619:853|619:853;662:849;1:934;619:853|619:853;662:849;1…	706|707|708|744|777|632|686|690|703
ENSP00000233146:Y98R												spade	0.841667	PF01624	IPR007695|IPR011184	18:131|1:934	VARIANT	98:98	Y -> C (in HNPCC1- unknown pathological significance- dbSNP:rs63750887). {ECO:0000269-PubMed:12132870}. /FTId=VAR_043744	VAR_043744	rs63750887	Unclassified	Hereditary non-polyposis colorectal cancer 1 (HNPCC1) [MIM:120435]							99|93|96	2:47635624:T;2:47635625:T|2:47635605:T|2:47635614:T	P-0002669-T01-IM3;S02328|P-0003120-T01-IM5|ESCC-248T	lung;lung|central_nervous_system|oesophagus	NS;NS|brain|NS	NS;NS|NS|NS	NS;NS|NS|NS	carcinoma;carcinoma|glioma|carcinoma	small_cell_carcinoma;small_cell_carcinoma|oligodendroglioma_Grade_III|NS	NS;NS|anaplastic|NS	NS;NS|NS|NS	28481359;26168399|28481359|	99|125|100|123|124|31|32|34|52|92|93|96|97	spade|spade|spade|spade|spade|spade|spade|spade|spade|spade|spade|spade|spade	18:132|18:132|18:132|18:132|18:132|18:132|18:132|18:132|18:132|18:132|18:132|18:132|18:132	PF01624|PF01624|PF01624|PF01624|PF01624|PF01624|PF01624|PF01624|PF01624|PF01624|PF01624|PF01624|PF01624	99|125|100|123|124|31|32|34|52|92|93|96|97	IPR007695;IPR011184|IPR007695;IPR011184|IPR007695;IPR011184|IPR007695;IPR011184|IPR007695;IPR011184|IPR007695;IPR011184|IPR007695;IPR011184|IPR007695;IPR011184|IPR007695;IPR011184|IPR007695;IPR011184|IPR007695;IPR011184|IPR007695;IPR011184|IPR007695;IPR011184	18:131;1:934|18:131;1:934|18:131;1:934|18:131;1:934|18:131;1:934|18:131;1:934|18:131;1:934|18:131;1:934|18:131;1:934|18:131;1:934|18:131;1:934|18:131;1:934|18:131;1:934	99|100|123|124|34|52|92|93|96
ENSP00000233146:A636P												spade	619:853	PF00488	IPR000432|IPR007696|IPR011184|IPR027417	619:853|321:645|1:934|619:853	REGION|VARIANT|STRAND	601:671|636:636|631:637	Interaction with EXO1|A -> P (in HNPCC1- decreased mismatch binding activity- dbSNP:rs63750875). {ECO:0000269-PubMed:10528862, ECO:0000269-PubMed:12658575, ECO:0000269-PubMed:17101317, ECO:0000269-PubMed:18951462, ECO:0000269-PubMed:21120944}. /FTId=VAR_012944|{ECO:0000244-PDB:3THX}	VAR_012944	rs63750875	Disease	Hereditary non-polyposis colorectal cancer 1 (HNPCC1) [MIM:120435]																			637|653|654|698|652|638|696|697|634|635	spade|firestar;spade|spade|spade|spade|spade|spade|spade|spade|spade	619:853|653:653;619:853|619:853|619:853|619:853|619:853|619:853|619:853|619:853|619:853	PF00488|ADP;PF00488|PF00488|PF00488|PF00488|PF00488|PF00488|PF00488|PF00488|PF00488	637|653|654|698|652|638|696|697|634|635	IPR000432;IPR007696;IPR011184;IPR027417|IPR000432;IPR011184;IPR027417|IPR000432;IPR011184;IPR027417|IPR000432;IPR000432;IPR011184;IPR027417|IPR000432;IPR011184;IPR027417|IPR000432;IPR007696;IPR011184;IPR027417|IPR000432;IPR000432;IPR011184;IPR027417|IPR000432;IPR000432;IPR011184;IPR027417|IPR000432;IPR007696;IPR011184;IPR027417|IPR000432;IPR007696;IPR011184;IPR027417	619:853;321:645;1:934;619:853|619:853;1:934;619:853|619:853;1:934;619:853|619:853;662:849;1:934;619:853|619:853;1:934;619:853|619:853;321:645;1:934;619:853|619:853;662:849;1:934;619:853|619:853;662:849;1:934;619:853|619:853;321:645;1:934;619:853|619:853;321:645;1:934;619:853	637|653|654|698|652|638|696|697|634|635
ENSP00000233146:M152C															IPR011184	0.690278	STRAND	147:152	{ECO:0000244-PDB:3THX}											161|154|213|150	2:47637347:T|2:47637326:T|2:47637504:C|2:47637314:T	CHG-14-15016T|P-0010582-T01-IM5|P10_TUT|CHG-13-09089T;CHG-13-27889T	liver|urinary_tract|large_intestine|liver;liver	NS|bladder|rectum|NS;NS	NS|NS|NS|NS;NS	NS|NS|NS|NS;NS	other|carcinoma|carcinoma|other;other	neoplasm|transitional_cell_carcinoma|adenocarcinoma|neoplasm;neoplasm	NS|NS|NS|NS;NS	NS|NS|NS|NS;NS	|28481359|28978093|;					153|160|162|265|161|154|210|213|184|209|159|150|151	IPR011184|IPR007860;IPR011184|IPR007860;IPR011184|IPR007860;IPR011184|IPR007860;IPR011184|IPR011184|IPR007860;IPR011184|IPR007860;IPR011184|IPR007860;IPR011184|IPR007860;IPR011184|IPR007860;IPR011184|IPR011184|IPR011184	1:934|156:289;1:934|156:289;1:934|156:289;1:934|156:289;1:934|1:934|156:289;1:934|156:289;1:934|156:289;1:934|156:289;1:934|156:289;1:934|1:934|1:934	160|162|265|161|210|213|209|150|151
ENSP00000304553:M144V															IPR026618|IPR028265	2:179|43:169	VARIANT	144:144	M -> V (in TTD4- dbSNP:rs137853117). {ECO:0000269-PubMed:15645389}. /FTId=VAR_022940	VAR_022940	rs137853117	Disease	Trichothiodystrophy 4, non-photosensitive (TTD4) [MIM:234050]																							143|145	IPR026618;IPR028265|IPR026618;IPR028265	2:179;43:169|2:179;43:169
ENSP00000304553:G46E															IPR026618|IPR028265	2:179|43:169																														45|47	IPR026618;IPR028265|IPR026618;IPR028265	2:179;43:169|2:179;43:169	47
ENSP00000304553:S93P															IPR026618|IPR028265	2:179|43:169	MOD_RES|MUTAGEN	93:93|93:93	Phosphoserine. {ECO:0000244-PubMed:18669648, ECO:0000269-PubMed:17310276}|S->A: Partially prevents phosphorylation. {ECO:0000269-PubMed:17310276}																											92|94	IPR026618;IPR028265|IPR026618;IPR028265	2:179;43:169|2:179;43:169
ENSP00000304553:H50A															IPR026618|IPR028265	2:179|43:169														49	7:40174021:C	AOCS-083-1-7	ovary	NS	NS	NS	carcinoma	mixed_adenosquamous_carcinoma	NS	NS						49|51	IPR026618;IPR028265|IPR026618;IPR028265	2:179;43:169|2:179;43:169	51
ENSP00000476100:R56A	6:158613140:A	BD236T	biliary_tract	bile_duct	NS	NS	carcinoma	NS	NS	NS		spade	0.0895833	PF06331	IPR009400|IPR009400|IPR009400	1:69|1:71|6:70	HELIX	2 days, 1:59:00	{ECO:0000244-PDB:1YDL}											51	6:158613125:G	TCGA-B5-A0JY-01	endometrium	NS	NS	NS	carcinoma	endometrioid_carcinoma	NS	NS		57|58|59|60|64|61|66|19|23|28|29|51|52|53|54|55	spade|spade|spade|spade|spade|spade|spade|spade|spade|spade|spade|spade|spade|spade|spade|spade	1:69|1:69|1:69|1:69|1:69|1:69|1:69|1:69|1:69|1:69|1:69|1:69|1:69|1:69|1:69|1:69	PF06331|PF06331|PF06331|PF06331|PF06331|PF06331|PF06331|PF06331|PF06331|PF06331|PF06331|PF06331|PF06331|PF06331|PF06331|PF06331	57|58|59|60|64|61|66|19|23|28|29|51|52|53|54|55	IPR009400;IPR009400;IPR009400|IPR009400;IPR009400;IPR009400|IPR009400;IPR009400;IPR009400|IPR009400;IPR009400;IPR009400|IPR009400;IPR009400;IPR009400|IPR009400;IPR009400;IPR009400|IPR009400;IPR009400;IPR009400|IPR009400;IPR009400;IPR009400|IPR009400;IPR009400;IPR009400|IPR009400;IPR009400;IPR009400|IPR009400;IPR009400;IPR009400|IPR009400;IPR009400;IPR009400|IPR009400;IPR009400;IPR009400|IPR009400…	1:69;1:71;6:70|1:69;1:71;6:70|1:69;1:71;6:70|1:69;1:71;6:70|1:69;1:71;6:70|1:69;1:71;6:70|1:69;1:71;6:70|1:69;1:71;6:70|1:69;1:71;6:70|1:69;1:71;6:70|1:69;1:71;6:70|1:69;1:71;6:70|1:69;1:71;6:70|1:69;1:71;6:70|1:69;1:71;6:70|1:69;1:71;6:70	57|58|59|60|61|66|19|23|28|29|51|52|53|54|55
ENSP00000476100:L21P												spade	0.0895833	PF06331	IPR009400|IPR009400|IPR009400	1:69|1:71|6:70	VARIANT|HELIX	21:21|14:25	L -> P (in TTD3- dbSNP:rs121434365). {ECO:0000269-PubMed:15220921}. /FTId=VAR_022647|{ECO:0000244-PDB:1YDL}	VAR_022647	rs121434365	Disease	Trichothiodystrophy 3, photosensitive (TTD3) [MIM:616395]			21	ENSP00000285398|ENSP00000285398|ENSP00000285398|ENSP00000285398|ENSP00000285398	http://interactome3d.irbbarcelona.org/pdb.php?dataset=human&type1=interactions&type2=pdb&pdb=P19447-Q6ZYL4-EXP-5iy9.pdb1-V-0-1-0.pdb|http://interactome3d.irbbarcelona.org/pdb.php?dataset=human&type1=interactions&type2=pdb&pdb=P19447-Q6ZYL4-EXP-5iy6.pdb1-V-0-1-0.pdb|http://interactome3d.irbbarcelona.org/pdb.php?dataset=human&type1=interactions&type2=pdb&pdb=P19447-Q6ZYL4-EXP-5iy8.pdb1-V-0-1-0.pdb|…	519;520;523|519;520;523|519;520;523|519;520;523|519;520;523	25	6:158613046:A	SC_9058	prostate	NS	NS	NS	carcinoma	NS	NS	NS	26000489	22|23|24|25|33|34|26|37|16|17|18|19|20	spade|spade|spade|spade|spade|spade|spade|spade|spade|spade|spade|spade|spade	1:69|1:69|1:69|1:69|1:69|1:69|1:69|1:69|1:69|1:69|1:69|1:69|1:69	PF06331|PF06331|PF06331|PF06331|PF06331|PF06331|PF06331|PF06331|PF06331|PF06331|PF06331|PF06331|PF06331	22|23|24|25|33|34|26|37|16|17|18|19|20	IPR009400;IPR009400;IPR009400|IPR009400;IPR009400;IPR009400|IPR009400;IPR009400;IPR009400|IPR009400;IPR009400;IPR009400|IPR009400;IPR009400;IPR009400|IPR009400;IPR009400;IPR009400|IPR009400;IPR009400;IPR009400|IPR009400;IPR009400;IPR009400|IPR009400;IPR009400;IPR009400|IPR009400;IPR009400;IPR009400|IPR009400;IPR009400;IPR009400|IPR009400;IPR009400;IPR009400|IPR009400;IPR009400;IPR009400	1:69;1:71;6:70|1:69;1:71;6:70|1:69;1:71;6:70|1:69;1:71;6:70|1:69;1:71;6:70|1:69;1:71;6:70|1:69;1:71;6:70|1:69;1:71;6:70|1:69;1:71;6:70|1:69;1:71;6:70|1:69;1:71;6:70|1:69;1:71;6:70|1:69;1:71;6:70	22|23|24|25|34|26|37|16|17|18|19|20
ENSP00000278616:L2427A												spade	2097:2488	PF02259	IPR003151|IPR014009|IPR016024	2097:2488|1960:2566|2332:2496	DOMAIN|VARIANT	1960:2566|2427:2428	FAT. {ECO:0000255-PROSITE- ProRule:PRU00534}|Missing (in AT- associated with T- prolymphocytic leukemia). {ECO:0000269-PubMed:7792600, ECO:0000269-PubMed:8845835, ECO:0000269-PubMed:9463314}. /FTId=VAR_010855																							2426|2428	spade|spade	2097:2488|2097:2488	PF02259|PF02259	2426|2428	IPR003151;IPR014009;IPR016024|IPR003151;IPR014009;IPR016024	2097:2488;1960:2566;2332:2496|2097:2488;1960:2566;2332:2496	2426|2428
ENSP00000278616:R35A												spade	0.409028	PF11640	IPR021668	0.40625																										36|37|30|31|32|33|34	spade|spade|spade|spade|spade|spade|spade	7:169|7:169|7:169|7:169|7:169|7:169|7:169	PF11640|PF11640|PF11640|PF11640|PF11640|PF11640|PF11640	36|37|30|31|32|33|34	IPR021668|IPR021668|IPR021668|IPR021668|IPR021668|IPR021668|IPR021668	7:165|7:165|7:165|7:165|7:165|7:165|7:165
ENSP00000278616:L2656P															IPR011009	2623:2787	VARIANT	2656:2656	L -> P (in AT- dbSNP:rs121434218). {ECO:0000269-PubMed:9450874}. /FTId=VAR_010865	VAR_010865	rs121434218	Disease	Ataxia telangiectasia (AT) [MIM:208900]																							2657|2658|2688|2659|2660|2650|2651|2652|2653|2654|2655	IPR011009|IPR011009|IPR011009|IPR011009|IPR011009|IPR011009|IPR011009|IPR011009|IPR011009|IPR011009|IPR011009	2623:2787|2623:2787|2623:2787|2623:2787|2623:2787|2623:2787|2623:2787|2623:2787|2623:2787|2623:2787|2623:2787
ENSP00000278616:R3047A	11:108236204:A	OSCC-GB_00730111|P-0005564-T01-IM5	upper_aerodigestive_tract|endometrium	mouth|NS	NS|NS	NS|NS	carcinoma|carcinoma	NS|endometrioid_carcinoma	NS|NS	NS|NS	|28481359	spade	3025:3055	PF02260	IPR000403|IPR003152|IPR003152	2712:3056|3024:3056|3025:3055	DOMAIN	3024:3056	FATC. {ECO:0000255-PROSITE- ProRule:PRU00534, ECO:0000255-PROSITE- ProRule:PRU00535}																							3048|3049|3042|3043|3044|3045|3046	spade|spade|spade|spade|spade|spade|spade	3025:3055|3025:3055|3025:3055|3025:3055|3025:3055|3025:3055|3025:3055	PF02260|PF02260|PF02260|PF02260|PF02260|PF02260|PF02260	3048|3049|2902|2903|2904|3042|3043|3044|3045|3046	IPR000403;IPR003152;IPR003152|IPR000403;IPR003152;IPR003152|IPR000403;IPR000403;IPR000403;IPR000403;IPR011009|IPR000403;IPR000403;IPR000403;IPR000403;IPR011009|IPR000403;IPR000403;IPR000403;IPR000403;IPR011009|IPR000403;IPR000403;IPR003152;IPR003152|IPR000403;IPR000403;IPR003152;IPR003152|IPR000403;IPR000403;IPR003152;IPR003152|IPR000403;IPR000403;IPR003152;IPR003152|IPR000403;IPR000403;IPR003152…	2712:3056;3024:3056;3025:3055|2712:3056;3024:3056;3025:3055|2712:3056;2713:3016;2714:2961;2833:2962;2826:2974|2712:3056;2713:3016;2714:2961;2833:2962;2826:2974|2712:3056;2713:3016;2714:2961;2833:2962;2826:2974|2712:3056;2999:3046;3024:3056;3025:3055|2712:3056;2999:3046;3024:3056;3025:3055|2712:3056;2999:3046;3024:3056;3025:3055|2712:3056;2999:3046;3024:3056;3025:3055|2712:3056;2999:3046;3024:3056…	3048|3049|2902|2903|2904|3042|3043|3044|3045|3046
ENSP00000278616:D2625A															IPR011009	2623:2787	VARIANT|VARIANT	2625:2626|2625:2625	DA -> EP (in AT- dbSNP:rs267606668). /FTId=VAR_010864|D -> Q (in AT- requires 2 nucleotide substitutions). {ECO:0000269-PubMed:10817650}. /FTId=VAR_010863	VAR_010863	-	Disease	Ataxia telangiectasia (AT) [MIM:208900]																							2626|2627|2628|2629|2630|2623|2624	IPR011009|IPR011009|IPR011009|IPR011009|IPR011009|IPR011009|IPR011009	2623:2787|2623:2787|2623:2787|2623:2787|2623:2787|2623:2787|2623:2787	2626|2627
ENSP00000278616:H1082L															IPR016024	964:1102	VARIANT	1082:1082	H -> L (in AT). /FTId=VAR_010819	VAR_010819	-	Disease	Ataxia telangiectasia (AT) [MIM:208900]																							1083|1084|1085|1086|1087|1078|1079|1080|1081	IPR016024|IPR016024|IPR016024|IPR016024|IPR016024|IPR016024|IPR016024|IPR016024|IPR016024	964:1102|964:1102|964:1102|964:1102|964:1102|964:1102|964:1102|964:1102|964:1102
ENSP00000278616:V2663A															IPR011009	2623:2787	VARIANT	2663:2663	Missing (in AT). /FTId=VAR_010867																											2664|2683|2684|2666|2682|2665|2707|2661|2662	IPR011009|IPR011009|IPR011009|IPR011009|IPR011009|IPR011009|IPR011009|IPR011009|IPR011009	2623:2787|2623:2787|2623:2787|2623:2787|2623:2787|2623:2787|2623:2787|2623:2787|2623:2787	2666|2662
ENSP00000278616:R2443A												spade	2097:2488	PF02259	IPR003151|IPR014009|IPR016024	2097:2488|1960:2566|2332:2496	DOMAIN|VARIANT	1960:2566|2443:2443	FAT. {ECO:0000255-PROSITE- ProRule:PRU00534}|R -> Q (in a colorectal adenocarcinoma sample- somatic mutation- dbSNP:rs587782310). {ECO:0000269-PubMed:17344846}. /FTId=VAR_041577	VAR_041577	rs587782310	Unclassified	A colorectal adenocarcinoma sample																			2444|2445|2446|2447|2439|2440|2441|2442	spade|spade|spade|spade|spade|spade|spade|spade	2097:2488|2097:2488|2097:2488|2097:2488|2097:2488|2097:2488|2097:2488|2097:2488	PF02259|PF02259|PF02259|PF02259|PF02259|PF02259|PF02259|PF02259	2444|2445|2446|2447|2439|2440|2441|2442	IPR003151;IPR014009;IPR016024|IPR003151;IPR014009;IPR016024|IPR003151;IPR014009;IPR016024|IPR003151;IPR014009;IPR016024|IPR003151;IPR014009;IPR016024|IPR003151;IPR014009;IPR016024|IPR003151;IPR014009;IPR016024|IPR003151;IPR014009;IPR016024	2097:2488;1960:2566;2332:2496|2097:2488;1960:2566;2332:2496|2097:2488;1960:2566;2332:2496|2097:2488;1960:2566;2332:2496|2097:2488;1960:2566;2332:2496|2097:2488;1960:2566;2332:2496|2097:2488;1960:2566;2332:2496|2097:2488;1960:2566;2332:2496	2444|2445|2446|2447|2439|2440|2441|2442
ENSP00000278616:E2423G												spade	2097:2488	PF02259	IPR003151|IPR014009|IPR016024	2097:2488|1960:2566|2332:2496	DOMAIN|VARIANT	1960:2566|2423:2423	FAT. {ECO:0000255-PROSITE- ProRule:PRU00534}|E -> G (in mantle cell lymphoma- dbSNP:rs121434221). {ECO:0000269-PubMed:10397742, ECO:0000269-PubMed:10706620}. /FTId=VAR_010853	VAR_010853	rs121434221	Unclassified	Mantle cell lymphoma																			2422|2424	spade|spade	2097:2488|2097:2488	PF02259|PF02259	2422|2424	IPR003151;IPR014009;IPR016024|IPR003151;IPR014009;IPR016024	2097:2488;1960:2566;2332:2496|2097:2488;1960:2566;2332:2496	2422|2424
ENSP00000278616:K2418A												spade	2097:2488	PF02259	IPR003151|IPR014009|IPR016024	2097:2488|1960:2566|2332:2496	DOMAIN|VARIANT	1960:2566|2418:2418	FAT. {ECO:0000255-PROSITE- ProRule:PRU00534}|K -> KK (in mantle cell lymphoma). {ECO:0000269-PubMed:10397742, ECO:0000269-PubMed:10706620}. /FTId=VAR_010851																							2419|2421|2420|2441|2413|2414|2415|2416|2417	spade|spade|spade|spade|spade|spade|spade|spade|spade	2097:2488|2097:2488|2097:2488|2097:2488|2097:2488|2097:2488|2097:2488|2097:2488|2097:2488	PF02259|PF02259|PF02259|PF02259|PF02259|PF02259|PF02259|PF02259|PF02259	2419|2421|2420|2441|2413|2414|2415|2416|2417	IPR003151;IPR014009;IPR016024|IPR003151;IPR014009;IPR016024|IPR003151;IPR014009;IPR016024|IPR003151;IPR014009;IPR016024|IPR003151;IPR014009;IPR016024|IPR003151;IPR014009;IPR016024|IPR003151;IPR014009;IPR016024|IPR003151;IPR014009;IPR016024|IPR003151;IPR014009;IPR016024	2097:2488;1960:2566;2332:2496|2097:2488;1960:2566;2332:2496|2097:2488;1960:2566;2332:2496|2097:2488;1960:2566;2332:2496|2097:2488;1960:2566;2332:2496|2097:2488;1960:2566;2332:2496|2097:2488;1960:2566;2332:2496|2097:2488;1960:2566;2332:2496|2097:2488;1960:2566;2332:2496	2419|2421|2420|2441|2413|2414|2415|2416|2417
ENSP00000337353:H493R															IPR010347|IPR010347|IPR027415	1:608|163:582|353:606	ACT_SITE|VARIANT|MUTAGEN|MUTAGEN	493:493|493:493|493:493|493:493	Proton donor/acceptor. {ECO:0000269-PubMed:12470949, ECO:0000269-PubMed:15111055}|H -> R (in SCAN1- reduces enzyme activity and leads to the accumulation of covalent complexes between TDP1 and DNA- dbSNP:rs119467003). {ECO:0000269-PubMed:12244316, ECO:0000269-PubMed:15647511, ECO:0000269-PubMed:15920477, ECO:0000269-PubMed:16141202, ECO:0000269-PubMed:17948061}. /FTId=VAR_017144|H->A: 3000-fold r…	VAR_017144	rs119467003	Disease	Spinocerebellar ataxia, autosomal recessive, with axonal neuropathy (SCAN1) [MIM:607250]																							494|495|263|265|281|282|283|288|292|293|294|399|459|491|492	IPR010347;IPR010347;IPR027415|IPR010347;IPR010347;IPR027415|IPR010347;IPR010347|IPR010347;IPR010347|IPR010347;IPR010347|IPR010347;IPR010347|IPR010347;IPR010347|IPR010347;IPR010347|IPR010347;IPR010347|IPR010347;IPR010347|IPR010347;IPR010347|IPR010347;IPR010347;IPR027415|IPR010347;IPR010347;IPR027415|IPR010347;IPR010347;IPR027415|IPR010347;IPR010347;IPR027415	1:608;163:582;353:606|1:608;163:582;353:606|1:608;163:582|1:608;163:582|1:608;163:582|1:608;163:582|1:608;163:582|1:608;163:582|1:608;163:582|1:608;163:582|1:608;163:582|1:608;163:582;353:606|1:608;163:582;353:606|1:608;163:582;353:606|1:608;163:582;353:606	495|263|265|283|288|292|293|294|459
ENSP00000373952:V372A
ENSP00000373952:D539T
ENSP00000373952:R1187E
ENSP00000373952:S536Q																														537	16:89849284:A	T335135	large_intestine	NS	NS	NS	carcinoma	adenocarcinoma	NS	NS	27149842
ENSP00000373952:W171A																														172	16:89877123:G	00-010K;SC_9008	prostate;prostate	NS;NS	NS;NS	NS;NS	carcinoma;carcinoma	adenocarcinoma;NS	NS;NS	NS;NS	26928463;26000489
ENSP00000373952:E1240D															IPR003516	1238:1247																														1239|1241	IPR003516|IPR003516	1238:1247|1238:1247
ENSP00000296443:ENSP00000392569:R164A
ENSP00000296443:ENSP00000392569:D255A
ENSP00000296443:ENSP00000392569:V201D
ENSP00000296443:ENSP00000392569:D18N
ENSP00000296443:ENSP00000392569:T236S
ENSP00000311547:E232G															IPR011146|IPR011146	182:287|211:287	DOMAIN|HELIX	182:287|232:234	HIT. {ECO:0000255-PROSITE- ProRule:PRU00464}|{ECO:0000244-PDB:6CVQ}																											233|234|235|236|230|231	IPR011146;IPR011146|IPR011146;IPR011146|IPR011146;IPR011146|IPR011146;IPR011146|IPR011146;IPR011146|IPR011146;IPR011146	182:287;211:287|182:287;211:287|182:287;211:287|182:287;211:287|182:287;211:287|182:287;211:287	233|234|235|236|230|231
ENSP00000311547:P206L															IPR000253|IPR011146	160:210|182:287	DOMAIN|STRAND	182:287|200:206	HIT. {ECO:0000255-PROSITE- ProRule:PRU00464}|{ECO:0000244-PDB:6CVQ}																											207|215|216|208|217|194|196|204|205	IPR000253;IPR011146|IPR011146;IPR011146|IPR011146;IPR011146|IPR000253;IPR011146|IPR011146;IPR011146|IPR000253;IPR011146|IPR000253;IPR011146|IPR000253;IPR011146|IPR000253;IPR011146	160:210;182:287|182:287;211:287|182:287;211:287|160:210;182:287|182:287;211:287|160:210;182:287|160:210;182:287|160:210;182:287|160:210;182:287	207|215|216|208|217|194|196|204|205
ENSP00000311547:S281L															IPR011146|IPR011146	182:287|211:287	DOMAIN|VARIANT	182:287|281:281	HIT. {ECO:0000255-PROSITE- ProRule:PRU00464}|D -> G (in AOA- heterozygous). /FTId=VAR_018800	VAR_018800	-	Disease	Ataxia-oculomotor apraxia syndrome (AOA) [MIM:208920]																							282|283|212|213|214|258|259|279|280	IPR011146;IPR011146|IPR011146;IPR011146|IPR011146;IPR011146|IPR011146;IPR011146|IPR011146;IPR011146|IPR011146;IPR011146|IPR011146;IPR011146|IPR011146;IPR011146;IPR019808|IPR011146;IPR011146	182:287;211:287|182:287;211:287|182:287;211:287|182:287;211:287|182:287;211:287|182:287;211:287|182:287;211:287|182:287;211:287;261:279|182:287;211:287	282|283|212|213|214|258|259|279|280
ENSP00000311547:V263G															IPR011146|IPR011146|IPR019808	182:287|211:287|261:279	DOMAIN|STRAND	182:287|260:267	HIT. {ECO:0000255-PROSITE- ProRule:PRU00464}|{ECO:0000244-PDB:6CVQ}																							276|265|274	firestar|firestar|firestar	276:276|265:265|274:274	PO4|PO4|PO4	264|275|276|265|274|261|262	IPR011146;IPR011146;IPR019808|IPR011146;IPR011146;IPR019808|IPR011146;IPR011146;IPR019808|IPR011146;IPR011146;IPR019808|IPR011146;IPR011146;IPR019808|IPR011146;IPR011146;IPR019808|IPR011146;IPR011146;IPR019808	182:287;211:287;261:279|182:287;211:287;261:279|182:287;211:287;261:279|182:287;211:287;261:279|182:287;211:287;261:279|182:287;211:287;261:279|182:287;211:287;261:279	264|275|276|301|302|303|265|274|261|262
ENSP00000311547:H201R															IPR000253|IPR011146	160:210|182:287	DOMAIN|STRAND	182:287|200:206	HIT. {ECO:0000255-PROSITE- ProRule:PRU00464}|{ECO:0000244-PDB:6CVQ}																											202|221|240|237|203|219|220|222|199|200	IPR000253;IPR011146|IPR011146;IPR011146|IPR011146;IPR011146|IPR011146;IPR011146|IPR000253;IPR011146|IPR011146;IPR011146|IPR011146;IPR011146|IPR011146;IPR011146|IPR000253;IPR011146|IPR000253;IPR011146	160:210;182:287|182:287;211:287|182:287;211:287|182:287;211:287|160:210;182:287|182:287;211:287|182:287;211:287|182:287;211:287|160:210;182:287|160:210;182:287	202|221|240|237|203|219|220|222|199|200
ENSP00000311547:W279A															IPR011146|IPR011146|IPR019808	182:287|211:287|261:279	DOMAIN|STRAND	182:287|275:279	HIT. {ECO:0000255-PROSITE- ProRule:PRU00464}|{ECO:0000244-PDB:6CVQ}																											280|281|282|212|213|214|215|258|259|260|277|278	IPR011146;IPR011146|IPR011146;IPR011146|IPR011146;IPR011146|IPR011146;IPR011146|IPR011146;IPR011146|IPR011146;IPR011146|IPR011146;IPR011146|IPR011146;IPR011146|IPR011146;IPR011146|IPR011146;IPR011146|IPR011146;IPR011146;IPR019808|IPR011146;IPR011146;IPR019808	182:287;211:287|182:287;211:287|182:287;211:287|182:287;211:287|182:287;211:287|182:287;211:287|182:287;211:287|182:287;211:287|182:287;211:287|182:287;211:287|182:287;211:287;261:279|182:287;211:287;261:279	280|281|282|212|213|214|215|258|259|260|277|278
ENSP00000311547:L223P															IPR011146|IPR011146	182:287|211:287	DOMAIN	182:287	HIT. {ECO:0000255-PROSITE- ProRule:PRU00464}																											224|272|225|186|220|221|222	IPR011146;IPR011146|IPR011146;IPR011146;IPR019808|IPR011146;IPR011146|IPR000253;IPR011146|IPR011146;IPR011146|IPR011146;IPR011146|IPR011146;IPR011146	182:287;211:287|182:287;211:287;261:279|182:287;211:287|160:210;182:287|182:287;211:287|182:287;211:287|182:287;211:287	224|272|225|186|220|221|222
ENSP00000367527:R81A															IPR001279|IPR001279	10:179|16:229																														80|82	IPR001279;IPR001279|IPR001279;IPR001279	10:179;16:229|10:179;16:229
ENSP00000367527:A146Q															IPR001279|IPR001279	10:179|16:229																														145|147	IPR001279;IPR001279|IPR001279;IPR001279	10:179;16:229|10:179;16:229
ENSP00000367527:Y199A															IPR001279	0.825694																														198|200	IPR001279|IPR001279	16:229|16:229
ENSP00000367527:H35D												firestar	1 day, 11:35:00	PO4	IPR001279|IPR001279	10:179|16:229	VARIANT|MUTAGEN	35:35|35:35	H -> D (in Omenn syndrome- dbSNP:rs121908159). {ECO:0000269-PubMed:15731174}. /FTId=VAR_023077|H->A: Abolishes PRKDC-dependent endonuclease activity and V(D)J recombination. {ECO:0000269-PubMed:14744996, ECO:0000269-PubMed:15071507}	VAR_023077	rs121908159	Disease	Omenn syndrome (OS) [MIM:603554]																			36	firestar	1 day, 12:36:00	PO4	34|36	IPR001279;IPR001279|IPR001279;IPR001279	10:179;16:229|10:179;16:229
ENSP00000367527:D451K
ENSP00000367527:M1T
ENSP00000323511:E326K												spade	166:329	PF08645	IPR006550|IPR006551|IPR013954|IPR023214	2:521|153:328|166:328|149:338	REGION|VARIANT	146:337|326:326	Phosphatase. {ECO:0000250}|E -> K (in MCSZ- dbSNP:rs267606956). {ECO:0000269-PubMed:20118933}. /FTId=VAR_063836	VAR_063836	rs267606956	Disease	Microcephaly, seizures, and developmental delay (MCSZ) [MIM:613402]																			327|328|329|321|322|323|324|325	spade|spade|spade|spade|spade|spade|spade|spade	166:329|166:329|166:329|166:329|166:329|166:329|166:329|166:329	PF08645|PF08645|PF08645|PF08645|PF08645|PF08645|PF08645|PF08645	327|328|329|330|331|332|333|334|321|322|323|324|325	IPR006550;IPR006551;IPR013954;IPR023214|IPR006550;IPR006551;IPR013954;IPR023214|IPR006550;IPR023214|IPR006550;IPR023214|IPR006550;IPR023214|IPR006550;IPR023214|IPR006550;IPR023214|IPR006550;IPR023214|IPR006550;IPR006551;IPR013954;IPR023214;IPR023214|IPR006550;IPR006551;IPR013954;IPR023214|IPR006550;IPR006551;IPR013954;IPR023214|IPR006550;IPR006551;IPR013954;IPR023214|IPR006550;IPR006551;IPR013954…	2:521;153:328;166:328;149:338|2:521;153:328;166:328;149:338|2:521;149:338|2:521;149:338|2:521;149:338|2:521;149:338|2:521;149:338|2:521;149:338|2:521;153:328;166:328;138:321;149:338|2:521;153:328;166:328;149:338|2:521;153:328;166:328;149:338|2:521;153:328;166:328;149:338|2:521;153:328;166:328;149:338	327|328|329|330|331|332|333|334|321|322|323|324|325
ENSP00000323511:T424G															IPR006550|IPR027417	2:521|360:503	REGION	341:516	Kinase. {ECO:0000250}											374	19:50365447:T	TCGA-21-5782-01	lung	NS	NS	NS	carcinoma	squamous_cell_carcinoma	NS	NS		374	firestar	374:374	ADP	425|426|482|430|372|374|422|423	IPR006550;IPR027417|IPR006550;IPR027417|IPR006550;IPR027417|IPR006550;IPR027417|IPR006550;IPR027417|IPR006550;IPR027417|IPR006550;IPR027417|IPR006550;IPR027417	2:521;360:503|2:521;360:503|2:521;360:503|2:521;360:503|2:521;360:503|2:521;360:503|2:521;360:503|2:521;360:503	425|426|482|430|372|374|422|423
ENSP00000323511:L176F												spade	166:329	PF08645	IPR006549|IPR006550|IPR006551|IPR013954|IPR023214|IPR023214	166:310|2:521|153:328|166:328|138:321|149:338	REGION|VARIANT	146:337|176:176	Phosphatase. {ECO:0000250}|L -> F (in MCSZ- dbSNP:rs267606957). {ECO:0000269-PubMed:20118933}. /FTId=VAR_063835	VAR_063835	rs267606957	Disease	Microcephaly, seizures, and developmental delay (MCSZ) [MIM:613402]																			177|195|199|243|215|247|203|328|178|193|194|196|170|171|172|174|175	spade|spade|spade|spade|spade|spade|spade|spade|spade|spade|spade|spade|spade|firestar;spade|firestar;spade|firestar;spade|firestar;spade	166:329|166:329|166:329|166:329|166:329|166:329|166:329|166:329|166:329|166:329|166:329|166:329|166:329|171:171;166:329|172:172;166:329|174:174;166:329|175:175;166:329	PF08645|PF08645|PF08645|PF08645|PF08645|PF08645|PF08645|PF08645|PF08645|PF08645|PF08645|PF08645|PF08645|PO4;PF08645|PO4;PF08645|MG;PF08645|MG;PF08645	177|195|199|243|215|247|203|328|178|193|194|196|170|171|172|174|175	IPR006549;IPR006550;IPR006551;IPR013954;IPR023214;IPR023214|IPR006549;IPR006550;IPR006551;IPR013954;IPR023214;IPR023214|IPR006549;IPR006550;IPR006551;IPR013954;IPR023214;IPR023214|IPR006549;IPR006550;IPR006551;IPR013954;IPR023214;IPR023214|IPR006549;IPR006550;IPR006551;IPR013954;IPR023214;IPR023214|IPR006549;IPR006550;IPR006551;IPR013954;IPR023214;IPR023214|IPR006549;IPR006550;IPR006551;IPR013954…	166:310;2:521;153:328;166:328;138:321;149:338|166:310;2:521;153:328;166:328;138:321;149:338|166:310;2:521;153:328;166:328;138:321;149:338|166:310;2:521;153:328;166:328;138:321;149:338|166:310;2:521;153:328;166:328;138:321;149:338|166:310;2:521;153:328;166:328;138:321;149:338|166:310;2:521;153:328;166:328;138:321;149:338|2:521;153:328;166:328;149:338|166:310;2:521;153:328;166:328;138:321;149:338|1…	177|195|199|243|215|247|203|328|178|193|194|196|170|171|172|174|175
ENSP00000361170:Y179C															IPR003265|IPR003265|IPR011257|IPR011257	129:260|133:285|120:218|90:311	VARIANT|VARIANT|HELIX	179:179|179:179|177:193	R -> C (in FAP2- also found in multiple polyposis and colorectal cancer cases- loss of function in DNA repair- dbSNP:rs747993448). {ECO:0000269-PubMed:18091433, ECO:0000269-PubMed:25820570}. /FTId=VAR_064939|R -> H (in FAP2- loss of DNA glycosylase activity- loss of function in DNA repair- dbSNP:rs143353451). {ECO:0000269-PubMed:15366000, ECO:0000269-PubMed:16557584, ECO:0000269-PubMed:20848659, …	VAR_064939|VAR_026047	rs747993448|rs143353451	Disease|Disease	Familial adenomatous polyposis 2 (FAP2) [MIM:608456]|Familial adenomatous polyposis 2 (FAP2) [MIM:608456]																			134	firestar	134:134	IMD	180|181|182|183|132|133|134|135|136|137|171|174|175|176|177|178	IPR003265;IPR003265;IPR011257;IPR011257|IPR003265;IPR003265;IPR011257;IPR011257|IPR003265;IPR003265;IPR011257;IPR011257|IPR003265;IPR003265;IPR011257;IPR011257|IPR003265;IPR011257;IPR011257|IPR003265;IPR003265;IPR011257;IPR011257|IPR003265;IPR003265;IPR011257;IPR011257|IPR003265;IPR003265;IPR011257;IPR011257|IPR003265;IPR003265;IPR011257;IPR011257|IPR003265;IPR003265;IPR011257;IPR011257|IPR003265…	129:260;133:285;120:218;90:311|129:260;133:285;120:218;90:311|129:260;133:285;120:218;90:311|129:260;133:285;120:218;90:311|129:260;120:218;90:311|129:260;133:285;120:218;90:311|129:260;133:285;120:218;90:311|129:260;133:285;120:218;90:311|129:260;133:285;120:218;90:311|129:260;133:285;120:218;90:311|129:260;133:285;120:218;90:311|129:260;133:285;120:218;90:311|129:260;133:285;120:218;90:311|129:…	180|181|182|183|132|133|134|135|171|176|177|178
ENSP00000361170:G396D															IPR000086|IPR015797|IPR015797	364:495|356:495|367:499	DOMAIN	364:495	Nudix hydrolase. {ECO:0000255-PROSITE- ProRule:PRU00794}																											397|398|389|390|391|392|393|394|395	IPR000086;IPR015797;IPR015797|IPR000086;IPR015797;IPR015797|IPR000086;IPR015797;IPR015797|IPR000086;IPR015797;IPR015797|IPR000086;IPR015797;IPR015797|IPR000086;IPR015797;IPR015797|IPR000086;IPR015797;IPR015797|IPR000086;IPR015797;IPR015797|IPR000086;IPR015797;IPR015797	364:495;356:495;367:499|364:495;356:495;367:499|364:495;356:495;367:499|364:495;356:495;367:499|364:495;356:495;367:499|364:495;356:495;367:499|364:495;356:495;367:499|364:495;356:495;367:499|364:495;356:495;367:499	397|398|389|390|391|392|393|394|395
ENSP00000361170:T488P															IPR000086|IPR015797|IPR015797	364:495|356:495|367:499	DOMAIN|HELIX	364:495|485:495	Nudix hydrolase. {ECO:0000255-PROSITE- ProRule:PRU00794}|{ECO:0000244-PDB:1X51}																											489|490|491|492|401|478|479|481|483|484|485|486|487	IPR000086;IPR015797;IPR015797|IPR000086;IPR015797;IPR015797|IPR000086;IPR015797;IPR015797|IPR000086;IPR015797;IPR015797|IPR000086;IPR015797;IPR015797|IPR000086;IPR015797;IPR015797|IPR000086;IPR015797;IPR015797|IPR000086;IPR015797;IPR015797|IPR000086;IPR015797;IPR015797|IPR000086;IPR015797;IPR015797|IPR000086;IPR015797;IPR015797|IPR000086;IPR015797;IPR015797|IPR000086;IPR015797;IPR015797	364:495;356:495;367:499|364:495;356:495;367:499|364:495;356:495;367:499|364:495;356:495;367:499|364:495;356:495;367:499|364:495;356:495;367:499|364:495;356:495;367:499|364:495;356:495;367:499|364:495;356:495;367:499|364:495;356:495;367:499|364:495;356:495;367:499|364:495;356:495;367:499|364:495;356:495;367:499	489|490|491|492|401|478|479|481|483|484|485|486|487
ENSP00000361170:Y104A															IPR011257	90:311	HELIX	87:104	{ECO:0000244-PDB:3N5N}																											105|106|281|100|101|102|103	IPR011257|IPR011257|IPR003265;IPR011257;IPR023170|IPR011257|IPR011257|IPR011257|IPR011257	90:311|90:311|133:285;90:311;219:313|90:311|90:311|90:311|90:311	281|100|101|102|103
ENSP00000361170:E480A															IPR000086|IPR015797|IPR015797	364:495|356:495|367:499	DOMAIN|HELIX	364:495|475:480	Nudix hydrolase. {ECO:0000255-PROSITE- ProRule:PRU00794}|{ECO:0000244-PDB:1X51}																											481|482|476|477|478|479	IPR000086;IPR015797;IPR015797|IPR000086;IPR015797;IPR015797|IPR000086;IPR015797;IPR015797|IPR000086;IPR015797;IPR015797|IPR000086;IPR015797;IPR015797|IPR000086;IPR015797;IPR015797	364:495;356:495;367:499|364:495;356:495;367:499|364:495;356:495;367:499|364:495;356:495;367:499|364:495;356:495;367:499|364:495;356:495;367:499	481|482|476|477|478|479
ENSP00000251810:Q284A												spade	33:313	PF00268	IPR000358|IPR000358|IPR009078|IPR012348	31:351|33:313|26:332|27:316	HELIX	279:296	{ECO:0000244-PDB:4DJN}											308|280|282	8:103220495:T;8:103220494:T|8:103225069:G|8:103225061:C	YUKLAB;YUWAND;CSCC-37-T;YUROL|TCGA-FS-A1ZF-06|WSU-HN6	skin;skin;skin;skin|skin|upper_aerodigestive_tract	NS;mucosal;head_neck;NS|NS|head_neck	NS;NS;NS;NS|NS|NS	NS;NS;NS;NS|NS|NS	malignant_melanoma;malignant_melanoma;carcinoma;malignant_melanoma|malignant_melanoma|carcinoma	NS;NS;squamous_cell_carcinoma;NS|NS|squamous_cell_carcinoma	NS;NS;NS;NS|NS|NS	NS;NS;NS;NS|NS|NS	22842228;22842228;25303977;26214590||25275298	285|286|287|305|308|288|306|307|263|279|280|281|282|283	spade|spade|spade|spade|spade|spade|spade|spade|spade|spade|spade|spade|spade|spade	33:313|33:313|33:313|33:313|33:313|33:313|33:313|33:313|33:313|33:313|33:313|33:313|33:313|33:313	PF00268|PF00268|PF00268|PF00268|PF00268|PF00268|PF00268|PF00268|PF00268|PF00268|PF00268|PF00268|PF00268|PF00268	285|286|287|305|308|288|306|307|263|279|280|281|282|283	IPR000358;IPR000358;IPR009078;IPR012348|IPR000358;IPR000358;IPR009078;IPR012348|IPR000358;IPR000358;IPR009078;IPR012348|IPR000358;IPR000358;IPR009078;IPR012348|IPR000358;IPR000358;IPR009078;IPR012348|IPR000358;IPR000358;IPR009078;IPR012348|IPR000358;IPR000358;IPR009078;IPR012348|IPR000358;IPR000358;IPR009078;IPR012348|IPR000358;IPR000358;IPR009078;IPR012348|IPR000358;IPR000358;IPR009078;IPR012348…	31:351;33:313;26:332;27:316|31:351;33:313;26:332;27:316|31:351;33:313;26:332;27:316|31:351;33:313;26:332;27:316|31:351;33:313;26:332;27:316|31:351;33:313;26:332;27:316|31:351;33:313;26:332;27:316|31:351;33:313;26:332;27:316|31:351;33:313;26:332;27:316|31:351;33:313;26:332;27:316|31:351;33:313;26:332;27:316|31:351;33:313;26:332;27:316|31:351;33:313;26:332;27:316|31:351;33:313;26:332;27:316	285|286|287|288|263|279|280|281|282|283
ENSP00000251810:E194K												firestar|spade	194:194|33:313	FEO|PF00268	IPR000358|IPR000358|IPR009078|IPR012348	31:351|33:313|26:332|27:316	METAL|VARIANT|VARIANT|HELIX	194:194|194:194|194:194|183:195	Iron 2|E -> G (in MTDPS8A- dbSNP:rs515726191). {ECO:0000269-PubMed:17486094}. /FTId=VAR_046219|E -> K (in MTDPS8A- dbSNP:rs121918308). {ECO:0000269-PubMed:17486094}. /FTId=VAR_046220|{ECO:0000244-PDB:4DJN}	VAR_046219|VAR_046220	rs515726191|rs121918308	Disease|Disease	Mitochondrial DNA depletion syndrome 8A (MTDPS8A) [MIM:612075]|Mitochondrial DNA depletion syndrome 8A (MTDPS8A) [MIM:612075]							195|197|232|192	8:103231142:T|8:103231135:A|8:103226376:T|8:103231152:T	LUAD-NYU1219|WD_02|THCC_151T|TCGA-64-1679-01	lung|skin|liver|lung	NS|chest|NS|right_upper_lobe	NS|NS|NS|NS	NS|NS|NS|NS	carcinoma|carcinoma|other|carcinoma	adenocarcinoma|squamous_cell_carcinoma|neoplasm|adenocarcinoma	NS|NS|NS|NS	NS|NS|NS|NS	22980975|24662767||	195|196|197|228|232|202|231|103|127|131|190|191|192|193	spade|spade|spade|firestar;spade|spade|spade|firestar;spade|firestar;spade|spade|firestar;spade|spade|spade|spade|firestar;spade	33:313|33:313|33:313|228:228;33:313|33:313|33:313|231:231;33:313|103:103;33:313|33:313|131:131;33:313|33:313|33:313|33:313|193:193;33:313	PF00268|PF00268|PF00268|FEO;PF00268|PF00268|PF00268|FEO;PF00268|FEO;PF00268|PF00268|FEO;PF00268|PF00268|PF00268|PF00268|FEO;PF00268	195|196|197|228|232|202|231|103|127|131|190|191|192|193	IPR000358;IPR000358;IPR009078;IPR012348|IPR000358;IPR000358;IPR009078;IPR012348|IPR000358;IPR000358;IPR009078;IPR012348|IPR000358;IPR000358;IPR009078;IPR012348|IPR000358;IPR000358;IPR009078;IPR012348|IPR000358;IPR000358;IPR009078;IPR012348|IPR000358;IPR000358;IPR009078;IPR012348|IPR000358;IPR000358;IPR009078;IPR012348|IPR000358;IPR000358;IPR009078;IPR012348|IPR000358;IPR000358;IPR000358;IPR009078…	31:351;33:313;26:332;27:316|31:351;33:313;26:332;27:316|31:351;33:313;26:332;27:316|31:351;33:313;26:332;27:316|31:351;33:313;26:332;27:316|31:351;33:313;26:332;27:316|31:351;33:313;26:332;27:316|31:351;33:313;26:332;27:316|31:351;33:313;26:332;27:316|130:146;31:351;33:313;26:332;27:316|31:351;33:313;26:332;27:316|31:351;33:313;26:332;27:316|31:351;33:313;26:332;27:316|31:351;33:313;26:332;27:316	195|196|197|228|232|202|231|103|127|131|190|191|192|193
ENSP00000251810:C236F												spade	33:313	PF00268	IPR000358|IPR000358|IPR009078|IPR012348	31:351|33:313|26:332|27:316	VARIANT|HELIX	236:236|215:240	C -> F (in MTDPS8A- dbSNP:rs121918309). {ECO:0000269-PubMed:17486094}. /FTId=VAR_046222|{ECO:0000244-PDB:4DJN}	VAR_046222	rs121918309	Disease	Mitochondrial DNA depletion syndrome 8A (MTDPS8A) [MIM:612075]			236	ENSP00000251810|ENSP00000251810	4djn|http://interactome3d.irbbarcelona.org/pdb.php?dataset=human&type1=interactions&type2=pdb&pdb=Q7LG56-Q7LG56-EXP-4djn.pdb1-B-0-A-0.pdb	296|240;296	238|232|234	8:103226358:A|8:103226376:T|8:103226371:A	10-276|THCC_151T|TCGA-BR-8485-01	skin|liver|stomach	NS|NS|NS	NS|NS|NS	NS|NS|NS	malignant_melanoma|other|carcinoma	NS|neoplasm|adenocarcinoma	NS|NS|NS	NS|NS|NS	24838835||	237|238|239|297|296|240|293|191|232|233|234|235	spade|spade|spade|spade|spade|spade|spade|spade|spade|spade|spade|spade	33:313|33:313|33:313|33:313|33:313|33:313|33:313|33:313|33:313|33:313|33:313|33:313	PF00268|PF00268|PF00268|PF00268|PF00268|PF00268|PF00268|PF00268|PF00268|PF00268|PF00268|PF00268	237|238|239|297|296|240|293|191|232|233|234|235	IPR000358;IPR000358;IPR009078;IPR012348|IPR000358;IPR000358;IPR009078;IPR012348|IPR000358;IPR000358;IPR009078;IPR012348|IPR000358;IPR000358;IPR009078;IPR012348|IPR000358;IPR000358;IPR009078;IPR012348|IPR000358;IPR000358;IPR009078;IPR012348|IPR000358;IPR000358;IPR009078;IPR012348|IPR000358;IPR000358;IPR009078;IPR012348|IPR000358;IPR000358;IPR009078;IPR012348|IPR000358;IPR000358;IPR009078;IPR012348…	31:351;33:313;26:332;27:316|31:351;33:313;26:332;27:316|31:351;33:313;26:332;27:316|31:351;33:313;26:332;27:316|31:351;33:313;26:332;27:316|31:351;33:313;26:332;27:316|31:351;33:313;26:332;27:316|31:351;33:313;26:332;27:316|31:351;33:313;26:332;27:316|31:351;33:313;26:332;27:316|31:351;33:313;26:332;27:316|31:351;33:313;26:332;27:316	237|238|239|296|240|293|191|232|233|234|235
ENSP00000251810:R327A	8:103220437:A|8:103220437:C	TCGA-XF-AAML-01|U031	urinary_tract|kidney	bladder|NS	NS|NS	NS|NS	carcinoma|carcinoma	NS|renal_cell_carcinoma	NS|NS	NS|NS	|23856246				IPR000358|IPR009078	31:351|26:332														330|323	8:103220429:A|8:103220448:G;8:103220448:A	CHG-29T|SA103;587376;TCGA-AN-A046-01;TCGA-AX-A05Z-01	liver|breast;large_intestine;breast;endometrium	NS|NS;colon;NS;NS	NS|NS;NS;NS;NS	NS|NS;NS;NS;NS	other|carcinoma;carcinoma;carcinoma;carcinoma	neoplasm|ductal_carcinoma;adenocarcinoma;NS;endometrioid_carcinoma	NS|NS;NS;NS;NS	NS|NS;NS;NS;NS	|22495314;22895193;;					328|329|330|331|322|323|324|325|326	IPR000358;IPR009078|IPR000358;IPR009078|IPR000358;IPR009078|IPR000358;IPR009078|IPR000358;IPR009078|IPR000358;IPR009078|IPR000358;IPR009078|IPR000358;IPR009078|IPR000358;IPR009078	31:351;26:332|31:351;26:332|31:351;26:332|31:351;26:332|31:351;26:332|31:351;26:332|31:351;26:332|31:351;26:332|31:351;26:332
ENSP00000251810:G229V												spade	33:313	PF00268	IPR000358|IPR000358|IPR009078|IPR012348	31:351|33:313|26:332|27:316	HELIX	215:240	{ECO:0000244-PDB:4DJN}							229	ENSP00000251810|ENSP00000251810	4djn|http://interactome3d.irbbarcelona.org/pdb.php?dataset=human&type1=interactions&type2=pdb&pdb=Q7LG56-Q7LG56-EXP-4djn.pdb1-B-0-A-0.pdb	296|296	232	8:103226376:T	THCC_151T	liver	NS	NS	NS	other	neoplasm	NS	NS		230|231|232|233|224|225|226|227|228	spade|firestar;spade|spade|spade|spade|spade|spade|spade|firestar;spade	33:313|231:231;33:313|33:313|33:313|33:313|33:313|33:313|33:313|228:228;33:313	PF00268|FEO;PF00268|PF00268|PF00268|PF00268|PF00268|PF00268|PF00268|FEO;PF00268	230|231|232|233|224|225|226|227|228	IPR000358;IPR000358;IPR009078;IPR012348|IPR000358;IPR000358;IPR009078;IPR012348|IPR000358;IPR000358;IPR009078;IPR012348|IPR000358;IPR000358;IPR009078;IPR012348|IPR000358;IPR000358;IPR009078;IPR012348|IPR000358;IPR000358;IPR009078;IPR012348|IPR000358;IPR000358;IPR009078;IPR012348|IPR000358;IPR000358;IPR009078;IPR012348|IPR000358;IPR000358;IPR009078;IPR012348	31:351;33:313;26:332;27:316|31:351;33:313;26:332;27:316|31:351;33:313;26:332;27:316|31:351;33:313;26:332;27:316|31:351;33:313;26:332;27:316|31:351;33:313;26:332;27:316|31:351;33:313;26:332;27:316|31:351;33:313;26:332;27:316|31:351;33:313;26:332;27:316	230|231|232|233|224|225|226|227|228
ENSP00000251810:R110H	8:103237240:T	TCGA-EI-6917-01	large_intestine	rectum	NS	NS	carcinoma	adenocarcinoma	NS	NS		spade	33:313	PF00268	IPR000358|IPR000358|IPR009078|IPR012348	31:351|33:313|26:332|27:316	VARIANT	110:110	R -> H (in MTDPS8B- dbSNP:rs267607025). {ECO:0000269-PubMed:19667227}. /FTId=VAR_065122	VAR_065122	rs267607025	Disease	Mitochondrial DNA depletion syndrome 8B (MTDPS8B) [MIM:612075]			110	ENSP00000251810|ENSP00000251810|ENSP00000251810|ENSP00000251810|ENSP00000251810|ENSP00000251810|ENSP00000251810|ENSP00000251810|ENSP00000251810|ENSP00000251810|ENSP00000251810|ENSP00000251810	http://interactome3d.irbbarcelona.org/pdb.php?dataset=human&type1=interactions&type2=pdb&pdb=Q7LG56-Q7LG56-EXP-4djn.pdb1-B-0-A-0.pdb|4djn|http://interactome3d.irbbarcelona.org/pdb.php?dataset=human&type1=interactions&type2=pdb&pdb=Q7LG56-Q7LG56-EXP-3hf1.pdb1-B-0-A-0.pdb|3hf1|http://interactome3d.irbbarcelona.org/pdb.php?dataset=human&type1=interactions&type2=pdb&pdb=Q7LG56-Q7LG56-EXP-2vux.pdb1-B-…	113;108;109|113;108;109|113;105;108;109|113;105;108;109|113;109|113;109|113;106;109|113;106;109|113;108;109|113;108;109|113;109|113;109	115|178	8:103237225:C|8:103236291:T	HCT116|IGC-08-1167	large_intestine|lung	NS|NS	NS|NS	NS|NS	carcinoma|carcinoma	adenocarcinoma|adenocarcinoma	NS|NS	NS|NS	24755471|27923066	111|112|113|114|115|176|186|177|178|105|106|107|108|109	spade|spade|spade|spade|spade|spade|spade|spade|spade|spade|spade|spade|spade|spade	33:313|33:313|33:313|33:313|33:313|33:313|33:313|33:313|33:313|33:313|33:313|33:313|33:313|33:313	PF00268|PF00268|PF00268|PF00268|PF00268|PF00268|PF00268|PF00268|PF00268|PF00268|PF00268|PF00268|PF00268|PF00268	111|112|113|114|115|176|186|177|178|105|106|107|108|109	IPR000358;IPR000358;IPR009078;IPR012348|IPR000358;IPR000358;IPR009078;IPR012348|IPR000358;IPR000358;IPR009078;IPR012348|IPR000358;IPR000358;IPR009078;IPR012348|IPR000358;IPR000358;IPR009078;IPR012348|IPR000358;IPR000358;IPR009078;IPR012348|IPR000358;IPR000358;IPR009078;IPR012348|IPR000358;IPR000358;IPR009078;IPR012348|IPR000358;IPR000358;IPR009078;IPR012348|IPR000358;IPR000358;IPR009078;IPR012348…	31:351;33:313;26:332;27:316|31:351;33:313;26:332;27:316|31:351;33:313;26:332;27:316|31:351;33:313;26:332;27:316|31:351;33:313;26:332;27:316|31:351;33:313;26:332;27:316|31:351;33:313;26:332;27:316|31:351;33:313;26:332;27:316|31:351;33:313;26:332;27:316|31:351;33:313;26:332;27:316|31:351;33:313;26:332;27:316|31:351;33:313;26:332;27:316|31:351;33:313;26:332;27:316|31:351;33:313;26:332;27:316	111|112|113|114|115|176|186|177|105|106|107|108|109
ENSP00000251810:R121H	8:103237207:T|8:103237206:A	AOCS-111-1-X|TCGA-CG-5726-01	ovary|stomach	NS|NS	NS|NS	NS|NS	carcinoma|carcinoma	mixed_adenosquamous_carcinoma|adenocarcinoma	NS|NS	NS|NS	|	spade	33:313	PF00268	IPR000358|IPR000358|IPR009078|IPR012348	31:351|33:313|26:332|27:316	VARIANT|HELIX	121:121|118:145	R -> H (in MTDPS8B- dbSNP:rs267607024). {ECO:0000269-PubMed:19667227}. /FTId=VAR_065123|{ECO:0000244-PDB:4DJN}	VAR_065123	rs267607024	Disease	Mitochondrial DNA depletion syndrome 8B (MTDPS8B) [MIM:612075]			121	ENSP00000251810|ENSP00000251810|ENSP00000251810|ENSP00000251810|ENSP00000251810|ENSP00000251810|ENSP00000251810|ENSP00000251810|ENSP00000251810|ENSP00000251810|ENSP00000251810|ENSP00000251810	http://interactome3d.irbbarcelona.org/pdb.php?dataset=human&type1=interactions&type2=pdb&pdb=Q7LG56-Q7LG56-EXP-4djn.pdb1-B-0-A-0.pdb|4djn|http://interactome3d.irbbarcelona.org/pdb.php?dataset=human&type1=interactions&type2=pdb&pdb=Q7LG56-Q7LG56-EXP-3hf1.pdb1-B-0-A-0.pdb|3hf1|http://interactome3d.irbbarcelona.org/pdb.php?dataset=human&type1=interactions&type2=pdb&pdb=Q7LG56-Q7LG56-EXP-2vux.pdb1-B-…	132;128;129;101;102;104;105;106;108|132;128;129;101;102;104;105;106;108|132;128;129;100;105;108|132;128;129;100;105;108|132;128;129;106;109|132;128;129;106;109|132;128;129;100;105;106;109|132;128;129;100;105;106;109|132;128;129;101;102;104;105;108;109|132;128;129;101;102;104;105;108;109|132;128;129;105;106;109|132;128;129;105;106;109	115	8:103237225:C	HCT116	large_intestine	NS	NS	NS	carcinoma	adenocarcinoma	NS	NS	24755471	122|123|124|125|112|113|115|116|117|118|119|120	spade|spade|spade|spade|spade|spade|spade|spade|spade|spade|spade|spade	33:313|33:313|33:313|33:313|33:313|33:313|33:313|33:313|33:313|33:313|33:313|33:313	PF00268|PF00268|PF00268|PF00268|PF00268|PF00268|PF00268|PF00268|PF00268|PF00268|PF00268|PF00268	122|123|124|125|112|113|115|116|117|118|119|120	IPR000358;IPR000358;IPR009078;IPR012348|IPR000358;IPR000358;IPR009078;IPR012348|IPR000358;IPR000358;IPR009078;IPR012348|IPR000358;IPR000358;IPR009078;IPR012348|IPR000358;IPR000358;IPR009078;IPR012348|IPR000358;IPR000358;IPR009078;IPR012348|IPR000358;IPR000358;IPR009078;IPR012348|IPR000358;IPR000358;IPR009078;IPR012348|IPR000358;IPR000358;IPR009078;IPR012348|IPR000358;IPR000358;IPR009078;IPR012348…	31:351;33:313;26:332;27:316|31:351;33:313;26:332;27:316|31:351;33:313;26:332;27:316|31:351;33:313;26:332;27:316|31:351;33:313;26:332;27:316|31:351;33:313;26:332;27:316|31:351;33:313;26:332;27:316|31:351;33:313;26:332;27:316|31:351;33:313;26:332;27:316|31:351;33:313;26:332;27:316|31:351;33:313;26:332;27:316|31:351;33:313;26:332;27:316	122|123|124|125|112|113|115|118|119|120
ENSP00000298139:R1305A
ENSP00000298139:Q1165A	8:31004915:T	TCGA-05-4427-01	lung	NS	NS	NS	carcinoma	adenocarcinoma	NS	NS					IPR002121|IPR002121|IPR002121|IPR010997	1150:1229|1154:1225|1156:1210|1147:1233	DOMAIN|HELIX	1150:1229|1147:1171	HRDC. {ECO:0000255-PROSITE- ProRule:PRU00328}|{ECO:0000244-PDB:2E1F}							1165	ENSP00000298139|ENSP00000298139|ENSP00000298139|ENSP00000298139	http://interactome3d.irbbarcelona.org/pdb.php?dataset=human&type1=interactions&type2=pdb&pdb=Q14191-Q14191-EXP-2e1f.pdb2-A-0-A-1.pdb|http://interactome3d.irbbarcelona.org/pdb.php?dataset=human&type1=interactions&type2=pdb&pdb=Q14191-Q14191-EXP-2e1e.pdb2-A-0-A-1.pdb|http://interactome3d.irbbarcelona.org/pdb.php?dataset=human&type1=interactions&type2=pdb&pdb=Q14191-Q14191-EXP-2e1f.pdb2-A-0-A-1.pdb|…	1226;1148;1151|1226;1148;1151|1226;1148;1151|1226;1148;1151	1166|1175|1178	8:31004917:T|8:31004943:A|8:31004953:C	BK0043|DM10|TCGA-DJ-A1QL-01	kidney|skin|thyroid	NS|face|NS	NS|NS|NS	NS|NS|NS	carcinoma|malignant_melanoma|carcinoma	clear_cell_renal_cell_carcinoma|desmoplastic|NS	NS|NS|NS	NS|NS|NS	24504440|26343386|					1166|1167|1168|1175|1178|1169|1170|1160|1161|1162|1163|1164	IPR002121;IPR002121;IPR002121;IPR010997|IPR002121;IPR002121;IPR002121;IPR010997|IPR002121;IPR002121;IPR002121;IPR010997|IPR002121;IPR002121;IPR002121;IPR010997|IPR002121;IPR002121;IPR002121;IPR010997|IPR002121;IPR002121;IPR002121;IPR010997|IPR002121;IPR002121;IPR002121;IPR010997|IPR002121;IPR002121;IPR002121;IPR010997|IPR002121;IPR002121;IPR002121;IPR010997|IPR002121;IPR002121;IPR002121;IPR010997…	1150:1229;1154:1225;1156:1210;1147:1233|1150:1229;1154:1225;1156:1210;1147:1233|1150:1229;1154:1225;1156:1210;1147:1233|1150:1229;1154:1225;1156:1210;1147:1233|1150:1229;1154:1225;1156:1210;1147:1233|1150:1229;1154:1225;1156:1210;1147:1233|1150:1229;1154:1225;1156:1210;1147:1233|1150:1229;1154:1225;1156:1210;1147:1233|1150:1229;1154:1225;1156:1210;1147:1233|1150:1229;1154:1225;1156:1210;1147:1233…	1166|1167|1168|1175|1178|1169|1170|1160|1161|1162|1163|1164
ENSP00000298139:D1231S															IPR010997	1147:1233														1194|1230	8:31007864:T|8:31012140:T	LUAD-RT-S01813|HN_62686	lung|upper_aerodigestive_tract	NS|larynx	NS|NS	NS|NS	carcinoma|carcinoma	adenocarcinoma|squamous_cell_carcinoma	NS|NS	NS|NS	22980975|21798893					1232|1233|1190|1191|1192|1193|1194|1197|1229|1230	IPR010997|IPR010997|IPR002121;IPR002121;IPR002121;IPR010997|IPR002121;IPR002121;IPR002121;IPR010997|IPR002121;IPR002121;IPR002121;IPR010997|IPR002121;IPR002121;IPR002121;IPR010997|IPR002121;IPR002121;IPR002121;IPR010997|IPR002121;IPR002121;IPR002121;IPR010997|IPR002121;IPR010997|IPR010997	1147:1233|1147:1233|1150:1229;1154:1225;1156:1210;1147:1233|1150:1229;1154:1225;1156:1210;1147:1233|1150:1229;1154:1225;1156:1210;1147:1233|1150:1229;1154:1225;1156:1210;1147:1233|1150:1229;1154:1225;1156:1210;1147:1233|1150:1229;1154:1225;1156:1210;1147:1233|1150:1229;1147:1233|1147:1233	1190|1191|1192|1193|1194|1197|1229
ENSP00000298139:A1306S
ENSP00000298139:R369A	8:30938649:A	DM36	skin	neck	NS	NS	malignant_melanoma	desmoplastic	NS	NS	26343386
ENSP00000298139:Q1229L															IPR002121|IPR010997	1150:1229|1147:1233	DOMAIN	1150:1229	HRDC. {ECO:0000255-PROSITE- ProRule:PRU00328}											1230	8:31012140:T	HN_62686	upper_aerodigestive_tract	larynx	NS	NS	carcinoma	squamous_cell_carcinoma	NS	NS	21798893					1230|1232|1231|1191|1223|1227|1228	IPR010997|IPR010997|IPR010997|IPR002121;IPR002121;IPR002121;IPR010997|IPR002121;IPR002121;IPR010997|IPR002121;IPR010997|IPR002121;IPR010997	1147:1233|1147:1233|1147:1233|1150:1229;1154:1225;1156:1210;1147:1233|1150:1229;1154:1225;1147:1233|1150:1229;1147:1233|1150:1229;1147:1233	1191|1223|1227|1228
ENSP00000298139:K577M												firestar	577:577	ADP	IPR004589|IPR011545|IPR014001|IPR014001	538:1010|551:710|545:740|558:724	DOMAIN|NP_BIND	558:724|571:578	Helicase ATP-binding. {ECO:0000255-PROSITE-ProRule:PRU00541}|ATP. {ECO:0000255-PROSITE- ProRule:PRU00541}											573	8:30948045:G	TCGA-CJ-4900-01	kidney	NS	NS	NS	carcinoma	clear_cell_renal_cell_carcinoma	NS	NS		578|579|573|574|575|576	firestar|firestar|firestar|firestar|firestar|firestar	578:578|579:579|573:573|574:574|575:575|576:576	ADP|ADP|ADP|ADP|ADP|ADP	578|579|580|702|668|703|704|581|569|570|571|572|573|574|575|576	IPR004589;IPR011545;IPR014001;IPR014001|IPR004589;IPR011545;IPR014001;IPR014001|IPR004589;IPR011545;IPR014001;IPR014001|IPR004589;IPR011545;IPR014001;IPR014001;IPR027417|IPR004589;IPR011545;IPR014001;IPR014001;IPR027417|IPR004589;IPR011545;IPR014001;IPR014001;IPR027417|IPR004589;IPR011545;IPR014001;IPR014001;IPR027417|IPR004589;IPR011545;IPR014001;IPR014001|IPR004589;IPR011545;IPR014001;IPR014001…	538:1010;551:710;545:740;558:724|538:1010;551:710;545:740;558:724|538:1010;551:710;545:740;558:724|538:1010;551:710;545:740;558:724;589:877|538:1010;551:710;545:740;558:724;589:877|538:1010;551:710;545:740;558:724;589:877|538:1010;551:710;545:740;558:724;589:877|538:1010;551:710;545:740;558:724|538:1010;551:710;545:740;558:724|538:1010;551:710;545:740;558:724|538:1010;551:710;545:740;558:724|538:…	578|579|580|702|668|703|704|581|569|570|571|572|573|574|575|576
ENSP00000347232:Y736L															IPR004589|IPR011545|IPR014001|IPR014001|IPR027417	657:1143|671:838|664:865|676:851|634:814	DOMAIN|STRAND	676:851|734:741	Helicase ATP-binding. {ECO:0000255-PROSITE-ProRule:PRU00541}|{ECO:0000244-PDB:4O3M}											763|721	15:91310233:A|15:91308612:A	P-0005824-T01-IM5|CSCC-40-T	large_intestine|skin	rectum|head_neck	NS|NS	NS|NS	carcinoma|carcinoma	adenocarcinoma|squamous_cell_carcinoma	NS|NS	NS|NS	28481359|25303977					737|763|764|738|741|749|740|717|720|721|724|734|735	IPR004589;IPR011545;IPR014001;IPR014001;IPR027417|IPR004589;IPR011545;IPR014001;IPR014001;IPR027417|IPR004589;IPR011545;IPR014001;IPR014001;IPR027417|IPR004589;IPR011545;IPR014001;IPR014001;IPR027417|IPR004589;IPR011545;IPR014001;IPR014001;IPR027417|IPR004589;IPR011545;IPR014001;IPR014001;IPR027417|IPR004589;IPR011545;IPR014001;IPR014001;IPR027417|IPR004589;IPR011545;IPR014001;IPR014001;IPR027417…	657:1143;671:838;664:865;676:851;634:814|657:1143;671:838;664:865;676:851;634:814|657:1143;671:838;664:865;676:851;634:814|657:1143;671:838;664:865;676:851;634:814|657:1143;671:838;664:865;676:851;634:814|657:1143;671:838;664:865;676:851;634:814|657:1143;671:838;664:865;676:851;634:814|657:1143;671:838;664:865;676:851;634:814|657:1143;671:838;664:865;676:851;634:814|657:1143;671:838;664:865;676:8…	737|763|764|738|741|749|740|717|720|721|724|734|735
ENSP00000347232:S186A
ENSP00000238662:H296T												spade	213:350	PF01119	IPR002099|IPR013507|IPR014721|IPR020568	1:1394|213:348|220:347|195:349														297	14:75515470:T	TCGA-CC-A5UE-01	liver	NS	NS	NS	carcinoma	hepatocellular_carcinoma	NS	NS		295|297	spade|spade	213:350|213:350	PF01119|PF01119	295|297	IPR002099;IPR013507;IPR014721;IPR020568|IPR002099;IPR013507;IPR014721;IPR020568	1:1394;213:348;220:347;195:349|1:1394;213:348;220:347;195:349
ENSP00000329178:R145W												spade	113:192	PF00498	IPR000253|IPR000253|IPR000253|IPR000253|IPR008984	112:175|113:175|113:191|92:209|92:205	DOMAIN|VARIANT|VARIANT|STRAND	113:175|145:145|145:145|144:150	FHA. {ECO:0000255-PROSITE- ProRule:PRU00086}|R -> P (in prostate cancer- somatic mutation- dbSNP:rs587781667). {ECO:0000269-PubMed:12533788}. /FTId=VAR_019108|R -> W (in colon cancer and LFS2- does not cause protein abrogation in familial colorectal cancer- loss of the ability to interact with and phosphorylate CDC25A and to promote CDC25A degradation in response to ionizing radiation- dbSNP:rs13…	VAR_019108|VAR_008554	rs587781667|rs137853007	Disease|Unclassified	Prostate cancer (PC) [MIM:176807]|Colon cancer																			146|161|163|147|159|160|113|114|115|143|144	spade|spade|spade|spade|spade|spade|spade|spade|spade|spade|spade	113:192|113:192|113:192|113:192|113:192|113:192|113:192|113:192|113:192|113:192|113:192	PF00498|PF00498|PF00498|PF00498|PF00498|PF00498|PF00498|PF00498|PF00498|PF00498|PF00498	146|161|163|147|159|160|112|113|114|115|143|144	IPR000253;IPR000253;IPR000253;IPR000253;IPR008984|IPR000253;IPR000253;IPR000253;IPR000253;IPR008984|IPR000253;IPR000253;IPR000253;IPR000253;IPR008984|IPR000253;IPR000253;IPR000253;IPR000253;IPR008984|IPR000253;IPR000253;IPR000253;IPR000253;IPR008984|IPR000253;IPR000253;IPR000253;IPR000253;IPR008984|IPR000253;IPR000253;IPR008984|IPR000253;IPR000253;IPR000253;IPR000253;IPR008984|IPR000253;IPR000253…	112:175;113:175;113:191;92:209;92:205|112:175;113:175;113:191;92:209;92:205|112:175;113:175;113:191;92:209;92:205|112:175;113:175;113:191;92:209;92:205|112:175;113:175;113:191;92:209;92:205|112:175;113:175;113:191;92:209;92:205|112:175;92:209;92:205|112:175;113:175;113:191;92:209;92:205|112:175;113:175;113:191;92:209;92:205|112:175;113:175;113:191;92:209;92:205|112:175;113:175;113:191;92:209;92:2…	146|161|163|147|159|160|112|113|114|115|143|144
ENSP00000265335:R1093A	5:131953875:A	TCGA-EI-6917-01	large_intestine	rectum	NS	NS	carcinoma	adenocarcinoma	NS	NS					IPR004584|IPR004584	2:1308|2:1312																														1092|1094	IPR004584;IPR004584|IPR004584;IPR004584	2:1308;2:1312|2:1308;2:1312
ENSP00000265335:A1313Y																																														1312	IPR004584	0.994444
ENSP00000361310:E306A															IPR017061	0.536806																										219|220|221	spade|spade|spade	12:231|12:231|12:231	PF00817|PF00817|PF00817	307|308|7|219|220|221|297|300|301|304|305	IPR017061|IPR017061;IPR017961|IPR017061|IPR001126;IPR017061;IPR017963|IPR001126;IPR017061;IPR017963|IPR001126;IPR017061;IPR017963|IPR017061|IPR017061|IPR017061|IPR017061|IPR017061	1:713|1:713;308:389|1:713|12:227;1:713;9:259|12:227;1:713;9:259|12:227;1:713;9:259|1:713|1:713|1:713|1:713|1:713	219|220|221|297|300|301|304
ENSP00000361310:Q126A												spade	0.660417	PF00817	IPR001126|IPR017061|IPR017963	12:227|1:713|9:259	DOMAIN|HELIX	9:259|122:132	UmuC. {ECO:0000255-PROSITE- ProRule:PRU00216}|{ECO:0000244-PDB:5KFZ}											125	6:43555109:T	TCGA-BG-A0M3-01	endometrium	NS	NS	NS	carcinoma	endometrioid_carcinoma	NS	NS		127|128|129|130|189|183|121|122|123|124|125	spade|spade|spade|spade|spade|spade|spade|spade|spade|spade|spade	12:231|12:231|12:231|12:231|12:231|12:231|12:231|12:231|12:231|12:231|12:231	PF00817|PF00817|PF00817|PF00817|PF00817|PF00817|PF00817|PF00817|PF00817|PF00817|PF00817	127|128|129|130|189|183|121|122|123|124|125	IPR001126;IPR017061;IPR017963|IPR001126;IPR017061;IPR017963|IPR001126;IPR017061;IPR017963|IPR001126;IPR017061;IPR017963|IPR001126;IPR017061;IPR017963|IPR001126;IPR017061;IPR017963|IPR001126;IPR017061;IPR017963|IPR001126;IPR017061;IPR017963|IPR001126;IPR017061;IPR017963|IPR001126;IPR017061;IPR017963|IPR001126;IPR017061;IPR017963	12:227;1:713;9:259|12:227;1:713;9:259|12:227;1:713;9:259|12:227;1:713;9:259|12:227;1:713;9:259|12:227;1:713;9:259|12:227;1:713;9:259|12:227;1:713;9:259|12:227;1:713;9:259|12:227;1:713;9:259|12:227;1:713;9:259	127|128|129|130|189|183|121|122|123|124|125
ENSP00000361310:Q373A															IPR017061|IPR017961|IPR017961|IPR017961	1:713|308:389|315:430|317:431	TURN	373:375	{ECO:0000244-PDB:4YQW}											374|375|371	6:43578337:A|6:43578339:C|6:43578327:T;6:43578328:A	TCGA-ZF-A9RC-01|SJG-006|EGC3;TCGA-EE-A2GR-06;TCGA-AX-A0J1-01	urinary_tract|upper_aerodigestive_tract|stomach;skin;endometrium	bladder|mouth|NS;NS;NS	NS|alveolus|NS;NS;NS	NS|NS|NS;NS;NS	carcinoma|carcinoma|carcinoma;malignant_melanoma;carcinoma	NS|squamous_cell_carcinoma|mixed_intestinal_and_diffuse_adenocarcinoma-unclassifiable;NS;endometrioid_carcinoma	NS|NS|NS;NS;NS	NS|NS|NS;NS;NS	|27693639|25042771;;					374|375|417|418|419|420|327|330|371|372	IPR017061;IPR017961;IPR017961;IPR017961|IPR017061;IPR017961;IPR017961;IPR017961|IPR017061;IPR017961;IPR017961|IPR017061;IPR017961;IPR017961|IPR017061;IPR017961;IPR017961|IPR017061;IPR017961;IPR017961|IPR017061;IPR017961;IPR017961;IPR017961|IPR017061;IPR017961;IPR017961;IPR017961|IPR017061;IPR017961;IPR017961;IPR017961|IPR017061;IPR017961;IPR017961;IPR017961	1:713;308:389;315:430;317:431|1:713;308:389;315:430;317:431|1:713;315:430;317:431|1:713;315:430;317:431|1:713;315:430;317:431|1:713;315:430;317:431|1:713;308:389;315:430;317:431|1:713;308:389;315:430;317:431|1:713;308:389;315:430;317:431|1:713;308:389;315:430;317:431	374|375|417|418|419|420|327|371|372
ENSP00000361310:K70S												spade	0.660417	PF00817	IPR001126|IPR017061|IPR017963	12:227|1:713|9:259	DOMAIN|HELIX	9:259|65:71	UmuC. {ECO:0000255-PROSITE- ProRule:PRU00216}|{ECO:0000244-PDB:5KFZ}																							71|72|73|66|67|68|69	spade|spade|spade|spade|spade|spade|spade	12:231|12:231|12:231|12:231|12:231|12:231|12:231	PF00817|PF00817|PF00817|PF00817|PF00817|PF00817|PF00817	71|72|73|66|67|68|69	IPR001126;IPR017061;IPR017963|IPR001126;IPR017061;IPR017963|IPR001126;IPR017061;IPR017963|IPR001126;IPR017061;IPR017963|IPR001126;IPR017061;IPR017963|IPR001126;IPR017061;IPR017963|IPR001126;IPR017061;IPR017963	12:227;1:713;9:259|12:227;1:713;9:259|12:227;1:713;9:259|12:227;1:713;9:259|12:227;1:713;9:259|12:227;1:713;9:259|12:227;1:713;9:259	71|72|73|66|67|68|69
ENSP00000361310:L77A												spade	0.660417	PF00817	IPR001126|IPR017061|IPR017963	12:227|1:713|9:259	DOMAIN|STRAND	9:259|76:79	UmuC. {ECO:0000255-PROSITE- ProRule:PRU00216}|{ECO:0000244-PDB:5KFZ}											35	6:43550160:T	CADO-ES1	bone	NS	NS	NS	Ewings_sarcoma-peripheral_primitive_neuroectodermal_tumour	NS	NS	NS	25186949	78|79|34|35|37|40|47|65|75|76	spade|spade|spade|spade|spade|spade|spade|spade|spade|spade	12:231|12:231|12:231|12:231|12:231|12:231|12:231|12:231|12:231|12:231	PF00817|PF00817|PF00817|PF00817|PF00817|PF00817|PF00817|PF00817|PF00817|PF00817	78|79|34|35|37|40|47|65|75|76	IPR001126;IPR017061;IPR017963|IPR001126;IPR017061;IPR017963|IPR001126;IPR017061;IPR017963|IPR001126;IPR017061;IPR017963|IPR001126;IPR017061;IPR017963|IPR001126;IPR017061;IPR017963|IPR001126;IPR017061;IPR017963|IPR001126;IPR017061;IPR017963|IPR001126;IPR017061;IPR017963|IPR001126;IPR017061;IPR017963	12:227;1:713;9:259|12:227;1:713;9:259|12:227;1:713;9:259|12:227;1:713;9:259|12:227;1:713;9:259|12:227;1:713;9:259|12:227;1:713;9:259|12:227;1:713;9:259|12:227;1:713;9:259|12:227;1:713;9:259	78|79|34|35|37|40|47|65|75|76
ENSP00000361310:K535E															IPR017061	0.536806	VARIANT|HELIX	535:535|532:538	K -> E (in XPV- dbSNP:rs56307355). {ECO:0000269-PubMed:11121129}. /FTId=VAR_021234|{ECO:0000244-PDB:2LSK}	VAR_021234	rs56307355	Disease	Xeroderma pigmentosum variant type (XPV) [MIM:278750]			535	ENSP00000377091|ENSP00000377091	http://interactome3d.irbbarcelona.org/pdb.php?dataset=human&type1=interactions&type2=pdb&pdb=Q9UBZ9-Q9Y253-EXP-2lsk.pdb1-A-0-B-0.pdb|2lsk	1158;1159;1160;1161;1170;1185;1188;1157;1171;1174;1178;1181;1173|1158;1159;1160;1161;1170;1185;1188;1157;1171;1174;1178;1181;1173	530|531	6:43581741:T|6:43581745:A	ESO-049|TCGA-AA-3510-01	oesophagus|large_intestine	NS|colon	NS|transverse	NS|NS	carcinoma|carcinoma	adenocarcinoma|adenocarcinoma	NS|NS	NS|NS	23525077|					536|537|538|539|530|531|532|533|534	IPR017061|IPR017061|IPR017061|IPR017061|IPR017061|IPR017061|IPR017061|IPR017061|IPR017061	1:713|1:713|1:713|1:713|1:713|1:713|1:713|1:713|1:713	536|537|538|532|533|534
ENSP00000361310:K589T															IPR017061	0.536806	VARIANT	589:589	K -> T (in XPV- dbSNP:rs121908565). {ECO:0000269-PubMed:11121129}. /FTId=VAR_021236	VAR_021236	rs121908565	Disease	Xeroderma pigmentosum variant type (XPV) [MIM:278750]																							588|590	IPR017061|IPR017061	1:713|1:713
ENSP00000475456:A551Y
ENSP00000475456:Q757A
ENSP00000475456:H831R
ENSP00000475456:C525A
ENSP00000475456:W269A
ENSP00000475456:R1021W	8:145737701:A|8:145737702:T	STC232|T114	stomach|large_intestine	NS|NS	NS|NS	NS|NS	carcinoma|carcinoma	intestinal_adenocarcinoma|adenocarcinoma	NS|NS	NS|NS	25042771|27149842																			1020|1022	8:145737705:A|8:145737699:T;8:145737698:A	SC_9032|P-0011569-T01-IM5;TCGA-F1-6874-01	prostate|endometrium;stomach	NS|NS;NS	NS|NS;NS	NS|NS;NS	carcinoma|carcinoma;carcinoma	NS|endometrioid_carcinoma;adenocarcinoma	NS|NS;NS	NS|NS;NS	26000489|28481359;
ENSP00000475456:L640A
ENSP00000361043:G325R	1:46733212:A	P-0009694-T01-IM5	biliary_tract	bile_duct	NS	NS	carcinoma	adenocarcinoma	NS	NS	28481359	spade	156:461	PF00176	IPR000330|IPR014001|IPR014001|IPR027417	156:463|149:357|170:345|104:395	DOMAIN|VARIANT	170:345|325:325	Helicase ATP-binding. {ECO:0000255-PROSITE-ProRule:PRU00541}|G -> R (in a breast cancer sample- invasive ductal- dbSNP:rs121908690). {ECO:0000269-PubMed:10362365}. /FTId=VAR_019561	VAR_019561	rs121908690	Unclassified	A breast cancer sample																			324|326	spade|spade	156:461|156:461	PF00176|PF00176	324|326	IPR000330;IPR014001;IPR014001;IPR027417|IPR000330;IPR014001;IPR014001;IPR027417	156:463;149:357;170:345;104:395|156:463;149:357;170:345;104:395	324|326
ENSP00000330875:V77G												spade	0.288194	PF11107																												76|78	spade|spade	1:355|1:355	PF11107|PF11107
ENSP00000330875:G120P												spade	0.288194	PF11107																												119|121	spade|spade	1:355|1:355	PF11107|PF11107
ENSP00000330875:Q6A												spade	0.288194	PF11107																												5|7	spade|spade	1:355|1:355	PF11107|PF11107
ENSP00000330875:L162D												spade	0.288194	PF11107			HELIX	160:174	{ECO:0000244-PDB:2IQC}											160	11:22646879:A;11:22646877:G	PCSI_0142_Pa_P_526;TCGA-05-4420-01	pancreas;lung	NS;NS	NS;NS	NS;NS	carcinoma;carcinoma	ductal_carcinoma;adenocarcinoma	NS;NS	NS;NS	;	163|164|165|166|167|159|160|161	spade|spade|spade|spade|spade|spade|spade|spade	1:355|1:355|1:355|1:355|1:355|1:355|1:355|1:355	PF11107|PF11107|PF11107|PF11107|PF11107|PF11107|PF11107|PF11107				163|164|165|166|167|160|161
ENSP00000330875:Y109A												spade	0.288194	PF11107																												108|110	spade|spade	1:355|1:355	PF11107|PF11107
ENSP00000464778:ENSP00000397783:R1189A
ENSP00000367910:E105A																														106	9:35078331:T	53M	skin	upper_arm	NS	NS	malignant_melanoma	desmoplastic	NS	NS	26343386
ENSP00000367910:Q356A															IPR011990	212:571	REPEAT	344:377	TPR 2											355	9:35076442:A	587226;T3152	large_intestine;large_intestine	colon;NS	NS;NS	NS;NS	carcinoma;carcinoma	adenocarcinoma;adenocarcinoma	NS;NS	NS;NS	22895193;27149842					355|357	IPR011990|IPR011990	212:571|212:571	355|357
ENSP00000367910:W599P
ENSP00000367910:Y213K															IPR011990	212:571														214	9:35077266:A	TCGA-A5-A0GP-01;TCGA-HU-A4GN-01	endometrium;stomach	NS;NS	NS;NS	NS;NS	carcinoma;carcinoma	endometrioid_carcinoma;adenocarcinoma	NS;NS	NS;NS	;					212|214	IPR011990|IPR011990	212:571|212:571
ENSP00000336701:R258H															IPR003593|IPR013632|IPR016467|IPR020588|IPR027417	117:323|86:349|1:351|106:290|100:348	VARIANT	258:258	R -> H (in FANCO- possibly hypomorphic allele- reduces interaction with BRCA2 and to a lesser extent with PALB2 and RAD51- dbSNP:rs267606997). {ECO:0000269-PubMed:20400963, ECO:0000269-PubMed:24141787}. /FTId=VAR_064032	VAR_064032	rs267606997	Disease	Fanconi anemia complementation group O (FANCO) [MIM:613390]			258	ENSP00000338790	http://interactome3d.irbbarcelona.org/pdb.php?dataset=human&type1=interactions&type2=model&pdb=O43502-O75771-MDL-1pzn.pdb1-B-0-C-0.pdb	214;216																	259|260|261|304|301|302|303|262|263|248|249|252|254|255|256|257	IPR003593;IPR013632;IPR016467;IPR020588;IPR027417|IPR003593;IPR013632;IPR016467;IPR020588;IPR027417|IPR003593;IPR013632;IPR016467;IPR020588;IPR027417|IPR003593;IPR013632;IPR016467;IPR027417|IPR003593;IPR013632;IPR016467;IPR027417|IPR003593;IPR013632;IPR016467;IPR027417|IPR003593;IPR013632;IPR016467;IPR027417|IPR003593;IPR013632;IPR016467;IPR020588;IPR027417|IPR003593;IPR013632;IPR016467;IPR020588…	117:323;86:349;1:351;106:290;100:348|117:323;86:349;1:351;106:290;100:348|117:323;86:349;1:351;106:290;100:348|117:323;86:349;1:351;100:348|117:323;86:349;1:351;100:348|117:323;86:349;1:351;100:348|117:323;86:349;1:351;100:348|117:323;86:349;1:351;106:290;100:348|117:323;86:349;1:351;106:290;100:348|117:323;86:349;1:351;106:290;100:348|117:323;86:349;1:351;106:290;100:348|117:323;86:349;1:351;106…	262|249
ENSP00000336701:L138F															IPR003593|IPR013632|IPR016467|IPR020588|IPR027417	117:323|86:349|1:351|106:290|100:348	VARIANT	138:138	L -> F (in BROVCA3- reduces interaction with BRCA2 and to a lesser extent with PALB2 and RAD51- dbSNP:rs267606999). {ECO:0000269-PubMed:20400964, ECO:0000269-PubMed:24141787}. /FTId=VAR_063840	VAR_063840	rs267606999	Disease	Breast-ovarian cancer, familial, 3 (BROVCA3) [MIM:613399]																			133	firestar	133:133	ADP	139|140|141|142|238|100|101|102|115|133|134|135|136|137	IPR003593;IPR013632;IPR016467;IPR020588;IPR027417|IPR003593;IPR013632;IPR016467;IPR020588;IPR027417|IPR003593;IPR013632;IPR016467;IPR020588;IPR027417|IPR003593;IPR013632;IPR016467;IPR020588;IPR027417|IPR003593;IPR013632;IPR016467;IPR020588;IPR027417|IPR013632;IPR016467;IPR027417|IPR013632;IPR016467;IPR027417|IPR013632;IPR016467;IPR027417|IPR013632;IPR016467;IPR020588;IPR027417|IPR003593;IPR013632…	117:323;86:349;1:351;106:290;100:348|117:323;86:349;1:351;106:290;100:348|117:323;86:349;1:351;106:290;100:348|117:323;86:349;1:351;106:290;100:348|117:323;86:349;1:351;106:290;100:348|86:349;1:351;100:348|86:349;1:351;100:348|86:349;1:351;100:348|86:349;1:351;106:290;100:348|117:323;86:349;1:351;106:290;100:348|117:323;86:349;1:351;106:290;100:348|117:323;86:349;1:351;106:290;100:348|117:323;86:…	100|101|102|115|133|134|135|136
ENSP00000265433:K219N															IPR016592	0.565278	REGION	111:328	Mediates interaction with SP100. {ECO:0000250}																											218|220	IPR016592|IPR016592	1:754|1:754	218|220
ENSP00000265433:Q279P															IPR016592	0.565278	REGION|REGION	111:328|221:402	Mediates interaction with SP100. {ECO:0000250}|Interaction with MTOR, MAPKAP1 and RICTOR. {ECO:0000269-PubMed:23762398}																											278|280	IPR016592|IPR016592	1:754|1:754	278|280
ENSP00000265433:L281F															IPR016592	0.565278	REGION|REGION	111:328|221:402	Mediates interaction with SP100. {ECO:0000250}|Interaction with MTOR, MAPKAP1 and RICTOR. {ECO:0000269-PubMed:23762398}																											280|282	IPR016592|IPR016592	1:754|1:754	280|282
ENSP00000265433:Q326A															IPR016592	0.565278	REGION|REGION	111:328|221:402	Mediates interaction with SP100. {ECO:0000250}|Interaction with MTOR, MAPKAP1 and RICTOR. {ECO:0000269-PubMed:23762398}											325|327	8:90976659:A|8:90976653:T	CHG-13-09220T|TCGA-DY-A1DF-01	liver|large_intestine	NS|rectum	NS|NS	NS|NS	other|carcinoma	neoplasm|adenocarcinoma	NS|NS	NS|NS	|					325|327	IPR016592|IPR016592	1:754|1:754	325|327
ENSP00000265433:Y363A	8:90970990:C	PCSI_0083_Pa_P|PCSI_0083_Pa_P_526|PCSI_0083_Pa_X	pancreas|pancreas|pancreas	NS|NS|NS	NS|NS|NS	NS|NS|NS	carcinoma|carcinoma|carcinoma	ductal_carcinoma|ductal_carcinoma|ductal_carcinoma	NS|NS|NS	NS|NS|NS	||				IPR016592	0.565278	REGION	221:402	Interaction with MTOR, MAPKAP1 and RICTOR. {ECO:0000269-PubMed:23762398}																											362|364	IPR016592|IPR016592	1:754|1:754	362|364
ENSP00000265433:E248G															IPR016592	0.565278	REGION|REGION	111:328|221:402	Mediates interaction with SP100. {ECO:0000250}|Interaction with MTOR, MAPKAP1 and RICTOR. {ECO:0000269-PubMed:23762398}																											247|249	IPR016592|IPR016592	1:754|1:754	247|249
ENSP00000349393:R580A	13:108861879:G	TCGA-EQ-5647-01	stomach	NS	NS	NS	carcinoma	adenocarcinoma	NS	NS		spade	476:588	PF04679	IPR000977|IPR012309|IPR012340|IPR012340	81:602|476:588|459:604|460:602	STRAND	580:584	{ECO:0000244-PDB:3W1B}											582|578	13:108861873:C;13:108861873:A|13:108861885:G	ESCC_81;1N45-VS-1T45;1T45|S02382	oesophagus;oesophagus;oesophagus|lung	NS;NS;NS|NS	NS;NS;NS|NS	NS;NS;NS|NS	carcinoma;carcinoma;carcinoma|carcinoma	squamous_cell_carcinoma;squamous_cell_carcinoma;NS|small_cell_carcinoma	NS;NS;NS|NS	NS;NS;NS|NS	26873401;25839328;|26168399	581|582|344|422|425|426|427|506|511|558|559|560|578|579	spade|spade|spade|spade|spade|spade|firestar;spade|spade|spade|spade|spade|spade|spade|spade	476:588|476:588|248:451|248:451|248:451|248:451|427:427;248:451|476:588|476:588|476:588|476:588|476:588|476:588|476:588	PF04679|PF04679|PF01068|PF01068|PF01068|PF01068|ZN;PF01068|PF04679|PF04679|PF04679|PF04679|PF04679|PF04679|PF04679	581|582|344|422|425|426|427|454|506|511|558|559|560|578|579	IPR000977;IPR012309;IPR012340;IPR012340|IPR000977;IPR012309;IPR012340;IPR012340|IPR000977;IPR012310|IPR000977;IPR012310;IPR012310|IPR000977;IPR012310;IPR012310|IPR000977;IPR012310;IPR012310|IPR000977;IPR012310;IPR012310;IPR016059|IPR000977;IPR012310|IPR000977;IPR012309;IPR012340;IPR012340|IPR000977;IPR012309;IPR012340;IPR012340|IPR000977;IPR012309;IPR012340;IPR012340|IPR000977;IPR012309;IPR012340…	81:602;476:588;459:604;460:602|81:602;476:588;459:604;460:602|81:602;248:451|81:602;248:451;355:489|81:602;248:451;355:489|81:602;248:451;355:489|81:602;248:451;355:489;427:451|81:602;355:489|81:602;476:588;459:604;460:602|81:602;476:588;459:604;460:602|81:602;476:588;459:604;460:602|81:602;476:588;459:604;460:602|81:602;476:588;459:604;460:602|81:602;476:588;459:604;460:602|81:602;476:588;459:60…	581|582|422|427|506|558|559|560|578
ENSP00000349393:R814A															IPR001357|IPR001357	808:911|810:901	DOMAIN|TURN	808:911|812:815	BRCT 2. {ECO:0000255-PROSITE- ProRule:PRU00033}|{ECO:0000244-PDB:3II6}							814	ENSP00000282268|ENSP00000282268|ENSP00000282268|ENSP00000282268|ENSP00000282268	http://interactome3d.irbbarcelona.org/pdb.php?dataset=human&type1=interactions&type2=pdb&pdb=P49917-Q13426-EXP-3ii6.pdb2-Y-0-C-0.pdb|3ii6|http://interactome3d.irbbarcelona.org/pdb.php?dataset=human&type1=interactions&type2=pdb&pdb=P49917-Q13426-EXP-3ii6.pdb1-X-0-A-0.pdb|http://interactome3d.irbbarcelona.org/pdb.php?dataset=human&type1=interactions&type2=pdb&pdb=P49917-Q13426-EXP-3ii6.pdb1-X-0-B-0…	172;176;179|172;176;179|172;176;179|169;170;173;174;177|169;170;173;174;177	815|816|848|800|810|811	13:108861174:T;13:108861173:A|13:108861169:G;13:108861170:G|13:108861075:A|13:108861219:C|13:108861189:G|13:108861186:G	0111_CRUK_PC_0111_T1_DNA;T3643;TCGA-E7-A8O8-01;TCGA-F1-A448-01|TCGA-G4-6586-01;14T;OSCC-GB_00140111|TCGA-A6-6141-01|TCGA-UY-A9PA-01|TCGA-BT-A20T-01|T102	prostate;large_intestine;urinary_tract;stomach|large_intestine;upper_aerodigestive_tract;upper_aerodigestive_tract|large_intestine|urinary_tract|urinary_tract|large_intestine	NS;NS;bladder;NS|colon;mouth;mouth|caecum|bladder|bladder|NS	NS;NS;NS;NS|ascending;gingiva;NS|NS|NS|NS|NS	NS;NS;NS;NS|NS;NS;NS|NS|NS|NS|NS	carcinoma;carcinoma;carcinoma;carcinoma|carcinoma;carcinoma;carcinoma|carcinoma|carcinoma|carcinoma|carcinoma	adenocarcinoma;adenocarcinoma;NS;adenocarcinoma|adenocarcinoma;squamous_cell_carcinoma;NS|adenocarcinoma|NS|NS|adenocarcinoma	NS;NS;NS;NS|NS;NS;NS|NS|NS|NS|NS	NS;NS;NS;NS|NS;NS;NS|NS|NS|NS|NS	;27149842;;|;24292195;||||27149842					815|816|848|849|850|851|810|811|812|813	IPR001357;IPR001357|IPR001357;IPR001357|IPR001357;IPR001357;IPR001357;IPR001357;IPR001357|IPR001357;IPR001357;IPR001357;IPR001357;IPR001357|IPR001357;IPR001357;IPR001357;IPR001357;IPR001357|IPR001357;IPR001357;IPR001357;IPR001357;IPR001357|IPR001357;IPR001357|IPR001357;IPR001357|IPR001357;IPR001357|IPR001357;IPR001357	808:911;810:901|808:911;810:901|808:911;810:901;844:911;845:898;846:911|808:911;810:901;844:911;845:898;846:911|808:911;810:901;844:911;845:898;846:911|808:911;810:901;844:911;845:898;846:911|808:911;810:901|808:911;810:901|808:911;810:901|808:911;810:901	815|816|848|849|850|851|793|796|797|800|810|811|812|813
ENSP00000349393:G469E															IPR000977|IPR012310|IPR012340|IPR012340	81:602|355:489|459:604|460:602	VARIANT|STRAND	469:469|462:471	G -> E (in LIG4S- dbSNP:rs104894420). {ECO:0000269-PubMed:11779494}. /FTId=VAR_012775|{ECO:0000244-PDB:3W1B}	VAR_012775	rs104894420	Disease	LIG4 syndrome (LIG4S) [MIM:606593]							480	13:108862179:G;13:108862177:A	HCC18;HCC18T;T2936	liver;liver;large_intestine	NS;NS;NS	NS;NS;NS	NS;NS;NS	carcinoma;carcinoma;carcinoma	NS;hepatocellular_carcinoma;adenocarcinoma	NS;NS;NS	NS;NS;NS	;;27149842	480|482|484|526|545|546|547|548|483	spade|spade|spade|spade|spade|spade|spade|spade|spade	476:588|476:588|476:588|476:588|476:588|476:588|476:588|476:588|476:588	PF04679|PF04679|PF04679|PF04679|PF04679|PF04679|PF04679|PF04679|PF04679	470|480|482|484|526|545|546|547|548|483|471|467|468	IPR000977;IPR012310;IPR012340;IPR012340|IPR000977;IPR012309;IPR012310;IPR012340;IPR012340|IPR000977;IPR012309;IPR012310;IPR012340;IPR012340|IPR000977;IPR012309;IPR012310;IPR012340;IPR012340|IPR000977;IPR012309;IPR012340;IPR012340|IPR000977;IPR012309;IPR012340;IPR012340|IPR000977;IPR012309;IPR012340;IPR012340|IPR000977;IPR012309;IPR012340;IPR012340|IPR000977;IPR012309;IPR012340;IPR012340|IPR000977…	81:602;355:489;459:604;460:602|81:602;476:588;355:489;459:604;460:602|81:602;476:588;355:489;459:604;460:602|81:602;476:588;355:489;459:604;460:602|81:602;476:588;459:604;460:602|81:602;476:588;459:604;460:602|81:602;476:588;459:604;460:602|81:602;476:588;459:604;460:602|81:602;476:588;459:604;460:602|81:602;476:588;355:489;459:604;460:602|81:602;355:489;459:604;460:602|81:602;355:489;459:604;460…	470|480|482|484|546|547|548|483|471|467|468
ENSP00000349393:R278H	13:108862784:A	EOPC-01_tumor	prostate	NS	NS	NS	carcinoma	adenocarcinoma	NS	NS		firestar|spade	278:278|248:451	AMP|PF01068	IPR000977|IPR012310|IPR016059	81:602|248:451|271:279	BINDING|VARIANT|STRAND	278:278|278:278|276:284	ATP. {ECO:0000250}|R -> H (in LIG4S and leukemia- impairs activity- dbSNP:rs104894421). {ECO:0000269-PubMed:10395545, ECO:0000269-PubMed:11349135, ECO:0000269-PubMed:11779494}. /FTId=VAR_012774|{ECO:0000244-PDB:3W1B}	VAR_012774	rs104894421	Unclassified	Leukemia							291|292|293	13:108862744:A|13:108862742:T|13:108862739:A	TCGA-AX-A05Z-01|cSCCP6|T2257	endometrium|skin|large_intestine	NS|scalp|NS	NS|NS|NS	NS|NS|NS	carcinoma|carcinoma|carcinoma	endometrioid_carcinoma|squamous_cell_carcinoma|adenocarcinoma	NS|NS|NS	NS|NS|NS	|21984974|27149842	279|330|331|332|280|291|292|293|329|367|438|447|248|249|250|276|277	spade|spade|firestar;spade|spade|spade|spade|spade|firestar;spade|spade|firestar;spade|spade|firestar;spade|spade|spade|firestar;spade|spade|spade	248:451|248:451|331:331;248:451|248:451|248:451|248:451|248:451|293:293;248:451|248:451|367:367;248:451|248:451|447:447;248:451|248:451|248:451|250:250;248:451|248:451|248:451	PF01068|PF01068|AMP;PF01068|PF01068|PF01068|PF01068|PF01068|AMP;PF01068|PF01068|AMP;PF01068|PF01068|AMP;PF01068|PF01068|PF01068|AMP;PF01068|PF01068|PF01068	279|330|331|332|280|291|292|293|329|367|438|447|248|249|250|276|277	IPR000977;IPR012310;IPR016059|IPR000977;IPR012310|IPR000977;IPR012310|IPR000977;IPR012310|IPR000977;IPR012310|IPR000977;IPR012310|IPR000977;IPR012310|IPR000977;IPR012310|IPR000977;IPR012310|IPR000977;IPR012310;IPR012310|IPR000977;IPR012310;IPR012310;IPR016059|IPR000977;IPR012310;IPR012310;IPR016059|IPR000977;IPR012308;IPR012310|IPR000977;IPR012308;IPR012310|IPR000977;IPR012308;IPR012310|IPR000977…	81:602;248:451;271:279|81:602;248:451|81:602;248:451|81:602;248:451|81:602;248:451|81:602;248:451|81:602;248:451|81:602;248:451|81:602;248:451|81:602;248:451;355:489|81:602;248:451;355:489;427:451|81:602;248:451;355:489;427:451|81:602;9:253;248:451|81:602;9:253;248:451|81:602;9:253;248:451|81:602;248:451;271:279|81:602;248:451;271:279	279|330|331|332|280|291|292|293|329|367|447|250|276|277
ENSP00000349393:Q433A												spade	248:451	PF01068	IPR000977|IPR012310|IPR012310|IPR016059	81:602|248:451|355:489|427:451	VARIANT	433:433	Missing (in RSSCID). {ECO:0000269-PubMed:16357942}. /FTId=VAR_044123											382|432	13:108862472:A|13:108862321:T	Thyroid-CN-WZ030T;W3T|IGC-02-1163	thyroid;thyroid|lung	NS;NS|NS	NS;NS|NS	NS;NS|NS	carcinoma;carcinoma|carcinoma	NS;NS|adenocarcinoma	NS;NS|NS	NS;NS|NS	;|27923066	434|436|446|435|445|262|263|264|382|431|432	spade|spade|spade|spade|spade|spade|spade|spade|spade|spade|firestar;spade	248:451|248:451|248:451|248:451|248:451|248:451|248:451|248:451|248:451|248:451|432:432;248:451	PF01068|PF01068|PF01068|PF01068|PF01068|PF01068|PF01068|PF01068|PF01068|PF01068|AMP;PF01068	434|436|446|435|445|262|263|264|382|431|432	IPR000977;IPR012310;IPR012310;IPR016059|IPR000977;IPR012310;IPR012310;IPR016059|IPR000977;IPR012310;IPR012310;IPR016059|IPR000977;IPR012310;IPR012310;IPR016059|IPR000977;IPR012310;IPR012310;IPR016059|IPR000977;IPR012310|IPR000977;IPR012310|IPR000977;IPR012310|IPR000977;IPR012310;IPR012310|IPR000977;IPR012310;IPR012310;IPR016059|IPR000977;IPR012310;IPR012310;IPR016059	81:602;248:451;355:489;427:451|81:602;248:451;355:489;427:451|81:602;248:451;355:489;427:451|81:602;248:451;355:489;427:451|81:602;248:451;355:489;427:451|81:602;248:451|81:602;248:451|81:602;248:451|81:602;248:451;355:489|81:602;248:451;355:489;427:451|81:602;248:451;355:489;427:451	446|445|262|263|264|382|431|432
ENSP00000361021:G129E	10:89692902:T|10:89692901:A|10:89692902:A|10:89692903:CAGT|10:89692901:C	LRV051TU-CUT1-40|S73370|TCGA-BS-A0TA-01|TCGA-D1-A176-01|1047205|1048319|2750019|44|750|810|872|957|P-0004818-T01-IM5|P-0006104-T01-IM5|S62657|S63347|S73282|1177771|1241|1293|CHC1183T|P-0005104-T01-IM5|P-0005263-T01-IM5|Pat_11_A|Pat_11_B|TCGA-32-5222-01|TCGA-39-5024-01|P-0008864-T01-IM5|PR-02-254	kidney|endometrium|endometrium|endometrium|thyroid|central_nervous_system|eye|endometrium|endometrium|endometrium|endometrium|endometrium|endometrium|soft_tissue|central_nervous_system|central_nervous_system|central_nervous_system|endometrium|endometrium|endometrium|liver|lung|breast|NS|NS|central_nervous_system|lung|endometrium|prostate	NS|NS|NS|NS|NS|brain|uveal_tract|NS|NS|NS|NS|NS|NS|fibrous_tissue_and_uncertain_origin|brain|brain|brain|NS|NS|NS|NS|NS|NS|NS|NS|brain|NS|NS|NS	NS|NS|NS|NS|NS|NS|NS|NS|NS|NS|NS|NS|NS|small_intestine|NS|NS|NS|NS|NS|NS|NS|NS|NS|NS|NS|NS|NS|NS|NS	NS|NS|NS|NS|NS|NS|NS|NS|NS|NS|NS|NS|NS|NS|NS|NS|NS|NS|NS|NS|NS|NS|NS|NS|NS|NS|NS|NS|NS	carcinoma|carcinoma|carcinoma|carcinoma|carcinoma|glioma|malignant_melanoma|carcinoma|carcinoma|carcinoma|carcinoma|carcinoma|carcinoma|gastrointestinal_stromal_tumour|glioma|glioma|glioma|carcinoma|carcinoma|carcinoma|carcinoma|carcinoma|carcinoma|malignant_melanoma|malignant_melanoma|glioma|carcinoma|carcinoma|carcinoma	clear_cell_renal_cell_carcinoma|adenocarcinoma|endometrioid_carcinoma|endometrioid_carcinoma|papillary_carcinoma|astrocytoma_Grade_IV|NS|endometrioid_carcinoma|endometrioid_carcinoma|endometrioid_carcinoma|endometrioid_carcinoma|endometrioid_carcinoma|endometrioid_carcinoma|NS|astrocytoma_Grade_IV|astrocytoma_Grade_IV|astrocytoma_Grade_IV|endometrioid_carcinoma|carcinosarcoma-malignant_mesodermal…	NS|NS|NS|NS|NS|glioblastoma_multiforme|NS|NS|NS|NS|NS|NS|NS|NS|glioblastoma_multiforme|glioblastoma_multiforme|glioblastoma_multiforme|NS|NS|NS|NS|NS|NS|NS|NS|glioblastoma_multiforme|NS|NS|NS	NS|NS|NS|NS|NS|NS|NS|NS|NS|NS|NS|NS|NS|NS|NS|NS|NS|NS|NS|NS|NS|NS|NS|NS|NS|NS|NS|NS|NS	|11849740|||17317825|17151929|29371009|29876005|22653804|22653804|22653804|22653804|28481359|28481359|9331071|9484844|9072974|18757403|22653804|22653804||28481359|28481359|24265153|24265153|||28481359|22610119	firestar	129:129	PO4	IPR000340|IPR014019|IPR016130|IPR017361	80:159|14:185|122:132|1:403	DOMAIN|VARIANT|VARIANT|HELIX	14:185|129:129|129:129|129:141	Phosphatase tensin-type. {ECO:0000255-PROSITE-ProRule:PRU00590}|G -> E (in CWS1- no lipid phosphatase activity but retains protein phosphatase activity- retains ability to inhibit focal adhesion formation- dbSNP:rs121909218). {ECO:0000269-PubMed:10866302, ECO:0000269-PubMed:11230179, ECO:0000269-PubMed:9140396, ECO:0000269-PubMed:9616126, ECO:0000269-PubMed:9811831}. /FTId=VAR_007465|G -> R (in g…	VAR_007465|VAR_007466	rs121909218|rs786204929	Disease|Unclassified	Cowden syndrome 1 (CWS1) [MIM:158350]|Glioblastoma							130|131|132|155|165|171|166|133|127|128	10:89692905:A;10:89692905:T;10:89692904:G;10:89692905:C;10:89692905:---|10:89692908:A;10:89692908:T;10:89692907:G;10:89692907:C|10:89692911:C;10:89692911:A;10:89692910:A;10:89692911:T|10:89692980:G;10:89692979:C;10:89692981:+GG;10:89692980:C;10:89692979:A|10:89711875:A;10:89711876:A;10:89711876:T;10:89711875:-----------------------------------------------------------------------------------------…	1;10;1047151;1047273;1048053;1048058;1048070;1048072;1069;1109;1177712;1177715;1177722;1177751;1177752;1177753;1203;1222873;1300;1328215;1378;1402;1493653;1494;1522;1575;1576;1590518;1596;1697448;1697450;1697454;1697455;1697460;1697475;1727;18;192T;1934266;1934269;1934290;1939;1996;2009992;2019;2022;2051;2066;21;2211;2389323;2552048;2580634;2639614;2639615;2696522;3N07-VS-3T07;3T07;4;46;478;55;58…	endometrium;endometrium;thyroid;thyroid;endometrium;endometrium;endometrium;endometrium;endometrium;endometrium;endometrium;endometrium;endometrium;endometrium;endometrium;endometrium;endometrium;breast;endometrium;breast;endometrium;endometrium;endometrium;endometrium;endometrium;endometrium;endometrium;soft_tissue;endometrium;endometrium;endometrium;endometrium;endometrium;endometrium;endometri…	NS;NS;NS;NS;NS;NS;NS;NS;NS;NS;NS;NS;NS;NS;NS;NS;NS;NS;NS;NS;NS;NS;NS;NS;NS;NS;NS;fibrous_tissue_and_uncertain_origin;NS;NS;NS;NS;NS;NS;NS;NS;NS;NS;NS;NS;NS;NS;NS;NS;NS;NS;NS;NS;NS;NS;NS;NS;eye;NS;NS;parietooccipital;NS;NS;NS;NS;NS;NS;NS;colon;NS;NS;NS;NS;duodenum;NS;NS;NS;NS;NS;NS;NS;NS;anus;bile_duct;NS;NS;NS;NS;NS;NS;NS;NS;NS;NS;mouth;anus;NS;brain;colon;caecum;smooth_muscle;NS;NS;NS;NS;NS;colo…	NS;NS;NS;NS;NS;NS;NS;NS;NS;NS;NS;NS;NS;NS;NS;NS;NS;NS;NS;NS;NS;NS;NS;NS;NS;NS;NS;upper_extremity;NS;NS;NS;NS;NS;NS;NS;NS;NS;NS;NS;NS;NS;NS;NS;NS;NS;NS;NS;NS;NS;NS;NS;NS;NS;NS;NS;NS;NS;NS;NS;NS;NS;NS;NS;NS;NS;NS;NS;NS;NS;NS;NS;NS;NS;NS;NS;NS;NS;NS;NS;NS;NS;NS;NS;NS;NS;NS;NS;NS;NS;NS;NS;NS;NS;transverse;NS;endometrium;NS;NS;NS;NS;NS;ascending;NS;NS;NS;NS;NS;NS;NS;small_intestine;NS;NS;NS;NS;NS;tran…	NS;NS;NS;NS;NS;NS;NS;NS;NS;NS;NS;NS;NS;NS;NS;NS;NS;NS;NS;NS;NS;NS;NS;NS;NS;NS;NS;NS;NS;NS;NS;NS;NS;NS;NS;NS;NS;NS;NS;NS;NS;NS;NS;NS;NS;NS;NS;NS;NS;NS;NS;NS;NS;NS;NS;NS;NS;NS;NS;NS;NS;NS;NS;NS;NS;NS;NS;NS;NS;NS;NS;NS;NS;NS;NS;NS;NS;NS;NS;NS;NS;NS;NS;NS;NS;NS;NS;NS;NS;NS;NS;NS;NS;NS;NS;NS;NS;NS;NS;NS;NS;NS;NS;NS;NS;NS;NS;NS;NS;NS;NS;NS;NS;NS;NS;NS;NS;NS;NS;NS;NS;NS;NS;NS;NS;NS;NS;NS;NS;NS;NS;NS;NS;…	carcinoma;carcinoma;carcinoma;carcinoma;carcinoma;carcinoma;carcinoma;carcinoma;carcinoma;carcinoma;carcinoma;carcinoma;carcinoma;carcinoma;carcinoma;carcinoma;carcinoma;carcinoma;carcinoma;carcinoma;carcinoma;carcinoma;carcinoma;carcinoma;carcinoma;carcinoma;carcinoma;malignant_fibrous_histiocytoma-pleomorphic_sarcoma;carcinoma;carcinoma;carcinoma;carcinoma;carcinoma;carcinoma;carcinoma;carcinom…	endometrioid_carcinoma;endometrioid_carcinoma;follicular_carcinoma;anaplastic_carcinoma;endometrioid_carcinoma;endometrioid_carcinoma;endometrioid_carcinoma;endometrioid_carcinoma;endometrioid_carcinoma;endometrioid_carcinoma;endometrioid_carcinoma;endometrioid_carcinoma;endometrioid_carcinoma;endometrioid_carcinoma;endometrioid_carcinoma;endometrioid_carcinoma;carcinosarcoma-malignant_mesodermal…	NS;NS;NS;NS;NS;NS;NS;NS;NS;NS;NS;NS;NS;NS;NS;NS;NS;NS;NS;NS;NS;NS;NS;NS;NS;NS;NS;NS;NS;NS;NS;NS;NS;NS;NS;NS;NS;NS;NS;NS;NS;NS;NS;NS;NS;NS;NS;NS;NS;NS;NS;NS;NS;NS;NS;glioblastoma_multiforme;NS;NS;NS;NS;NS;NS;NS;NS;NS;NS;NS;NS;NS;NS;NS;NS;NS;NS;NS;NS;NS;NS;NS;NS;NS;NS;NS;NS;NS;NS;NS;NS;NS;NS;NS;NS;glioblastoma_multiforme;NS;NS;NS;NS;NS;NS;NS;NS;NS;NS;NS;anaplastic;NS;NS;NS;NS;NS;NS;NS;NS;NS;NS;NS;N…	NS;NS;NS;NS;NS;NS;NS;NS;NS;NS;NS;NS;NS;NS;NS;NS;NS;NS;NS;NS;NS;NS;NS;NS;NS;NS;NS;NS;NS;NS;NS;NS;NS;NS;NS;NS;NS;NS;NS;NS;NS;NS;NS;NS;NS;NS;NS;NS;NS;NS;NS;NS;NS;NS;NS;NS;NS;NS;NS;NS;NS;NS;NS;NS;NS;NS;NS;NS;NS;NS;NS;NS;NS;NS;NS;NS;NS;NS;NS;NS;NS;NS;NS;NS;NS;NS;NS;NS;NS;NS;NS;NS;NS;NS;NS;NS;NS;NS;NS;NS;NS;NS;NS;NS;NS;NS;NS;NS;NS;NS;NS;NS;NS;NS;NS;NS;NS;NS;NS;NS;NS;NS;NS;NS;NS;NS;NS;NS;NS;NS;NS;NS;NS;…	29876005;29876005;17317825;17317825;17219201;17219201;17219201;17219201;22653804;22653804;18757403;18757403;18757403;18757403;18757403;18757403;22653804;19471547;22653804;20300775;22653804;22653804;21266528;22653804;22653804;22653804;22653804;22052239;22653804;22498935;22498935;22498935;22498935;22498935;22498935;22653804;29876005;18552176;23633456;23633456;23633456;22653804;22653804;23949151;226…	130|131|171|127|128	firestar|firestar|firestar|firestar|firestar	130:130|131:131|171:171|127:127|128:128	PO4|PO4|PO4|PO4|PO4	130|131|132|155|165|171|166|133|127|128	IPR000340;IPR014019;IPR016130;IPR017361|IPR000340;IPR014019;IPR016130;IPR017361|IPR000340;IPR014019;IPR016130;IPR017361|IPR000340;IPR014019;IPR017361|IPR014019;IPR017361|IPR014019;IPR017361|IPR014019;IPR017361|IPR000340;IPR014019;IPR017361|IPR000340;IPR014019;IPR016130;IPR017361|IPR000340;IPR014019;IPR016130;IPR017361	80:159;14:185;122:132;1:403|80:159;14:185;122:132;1:403|80:159;14:185;122:132;1:403|80:159;14:185;1:403|14:185;1:403|14:185;1:403|14:185;1:403|80:159;14:185;1:403|80:159;14:185;122:132;1:403|80:159;14:185;122:132;1:403	130|131|132|155|165|171|166|133|127|128
ENSP00000361021:E157A	10:89692985:A	1934273	large_intestine	NS	NS	NS	carcinoma	adenocarcinoma	NS	NS	23633456				IPR000340|IPR014019|IPR017361	80:159|14:185|1:403	DOMAIN|HELIX	14:185|148:159	Phosphatase tensin-type. {ECO:0000255-PROSITE-ProRule:PRU00590}|{ECO:0000244-PDB:1D5R}											158|159|160|163|14|15|153|154|155|156	10:89692988:A|10:89692993:T;10:89692992:A;10:89692992:T|10:89692995:T;10:89692994:T;10:89692994:G|10:89693005:TAAGGGAGA|10:89624268:T;10:89624266:G;10:89624266:---;10:89624267:+GA;10:89624267:T|10:89624270:T;10:89624269:G;10:89624270:A;10:89624271:T;10:89624271:C;10:89624271:+GA|10:89692973:T;10:89692973:A;10:89692975:A|10:89692977:G;10:89692977:C;10:89692976:G;10:89692978:A|10:89692980:G;10:8969…	LP6008051-DNA_A01|1691LC;1697457;HPB_ALL;P-0002577-T01-IM3;RPMI;RPMI-8402;S83949;S83950;SJDES001-R;TCGA-06-2559;TCGA-06-2559-01;1047160;1201194;1201198;1731645;TCGA-06-0195-01;65;67|M062;P-0001281-T01-IM3;1328204;P-0004821-T01-IM5|S70777|HNPTS_1;1101;S65341;S67456;126;2509045;P-0005547-T02-IM5;TCGA-AA-A010-01|2032;CHC1183T;LN-319;S65504;S65505;1101;P-0012268-T01-IM5;ESTDAB-056;P-0005643-T01-IM5;S…	oesophagus|lung;endometrium;haematopoietic_and_lymphoid_tissue;endometrium;haematopoietic_and_lymphoid_tissue;haematopoietic_and_lymphoid_tissue;large_intestine;large_intestine;bone;central_nervous_system;central_nervous_system;thyroid;central_nervous_system;central_nervous_system;skin;central_nervous_system;endometrium;endometrium|eye;central_nervous_system;breast;ovary|thyroid|upper_aerodigesti…	NS|NS;NS;NS;NS;NS;NS;colon;colon;femur;brain;brain;NS;lateral_ventricle;occipital_lobe;ear;brain;NS;NS|uveal_tract;brain;NS;NS|NS|head_neck;NS;NS;NS;NS;temporal_lobe;brain;colon|NS;NS;brain;NS;NS;NS;colon;NS;NS;smooth_muscle;colon;NS;brain;brain;brain|NS;NS;NS;NS|brain;brain;NS;NS;NS;NS;NS;NS;NS|NS;NS;NS;NS;NS;NS;NS;arm;NS;bile_duct;brain;NS;NS;NS;NS;NS;NS;brain;NS;NS;NS;NS;NS|NS;brain	NS|NS;NS;NS;NS;NS;NS;sigmoid;sigmoid;NS;NS;NS;NS;NS;NS;NS;NS;NS;NS|NS;NS;NS;NS|NS|NS;NS;NS;NS;NS;NS;NS;transverse|NS;NS;NS;NS;NS;NS;descending;NS;NS;uterus;right;NS;NS;NS;NS|NS;NS;NS;NS|NS;NS;NS;NS;NS;NS;NS;NS;NS|NS;NS;NS;NS;NS;NS;NS;NS;NS;NS;NS;NS;NS;NS;NS;NS;NS;NS;NS;NS;NS;NS;NS|NS;NS	NS|NS;NS;NS;NS;NS;NS;NS;NS;NS;NS;NS;NS;NS;NS;NS;NS;NS;NS|NS;NS;NS;NS|NS|NS;NS;NS;NS;NS;NS;NS;NS|NS;NS;NS;NS;NS;NS;NS;NS;NS;NS;NS;NS;NS;NS;NS|NS;NS;NS;NS|NS;NS;NS;NS;NS;NS;NS;NS;NS|NS;NS;NS;NS;NS;NS;NS;NS;NS;NS;NS;NS;NS;NS;NS;NS;NS;NS;NS;NS;NS;NS;NS|NS;NS	carcinoma|carcinoma;carcinoma;lymphoid_neoplasm;carcinoma;lymphoid_neoplasm;lymphoid_neoplasm;carcinoma;carcinoma;Ewings_sarcoma-peripheral_primitive_neuroectodermal_tumour;glioma;glioma;carcinoma;glioma;glioma;malignant_melanoma;glioma;carcinoma;carcinoma|malignant_melanoma;glioma;carcinoma;carcinoma|carcinoma|carcinoma;lymphoid_neoplasm;carcinoma;in_situ_neoplasm;malignant_melanoma;glioma;gliom…	adenocarcinoma|squamous_cell_carcinoma;endometrioid_carcinoma;acute_lymphoblastic_T_cell_leukaemia;endometrioid_carcinoma;acute_lymphoblastic_T_cell_leukaemia;acute_lymphoblastic_T_cell_leukaemia;adenocarcinoma;adenocarcinoma;NS;astrocytoma_Grade_IV;astrocytoma_Grade_IV;follicular_carcinoma;ependymoma_Grade_II;astrocytoma_Grade_II;NS;astrocytoma_Grade_IV;endometrioid_carcinoma;endometrioid_carcin…	NS|NS;NS;NS;NS;NS;NS;NS;NS;NS;glioblastoma_multiforme;glioblastoma_multiforme;NS;NS;fibrillary;NS;glioblastoma_multiforme;NS;NS|NS;glioblastoma_multiforme;NS;NS|NS|NS;NS;NS;NS;NS;glioblastoma_multiforme;anaplastic;NS|NS;NS;anaplastic;NS;NS;NS;NS;NS;NS;NS;NS;NS;glioblastoma_multiforme;NS;glioblastoma_multiforme|NS;NS;NS;NS|glioblastoma_multiforme;anaplastic;NS;NS;NS;NS;NS;NS;NS|NS;NS;NS;NS;NS;NS;N…	NS|NS;NS;NS;NS;NS;NS;NS;NS;NS;NS;NS;NS;NS;NS;NS;NS;NS;NS|NS;NS;NS;NS|NS|NS;NS;NS;NS;NS;NS;NS;NS|NS;NS;NS;NS;NS;NS;NS;NS;NS;NS;NS;NS;NS;NS;NS|NS;NS;NS;NS|NS;NS;NS;NS;NS;NS;NS;NS;NS|NS;NS;NS;NS;NS;NS;NS;NS;NS;NS;NS;NS;NS;NS;NS;NS;NS;NS;NS;NS;NS;NS;NS|NS;NS	|26503331;22498935;22675565;28481359;22675565;17515920;15026806;15026806;25186949;23917401;;17317825;19350382;19350382;22798288;;29876005;29876005|16344319;28481359;20300775;28481359|10918569|23619167;23143597;10628321;10955808;28356599;26919320;28481359;22810696|22653804;;10416987;10746673;10746673;23143597;28481359;23851445;28481359;11925138;21103049;29615459;10416987;9090379;9072974|14724591;;…					158|159|160|163|14|15|153|154|155|156	IPR000340;IPR014019;IPR017361|IPR000340;IPR014019;IPR017361|IPR014019;IPR017361|IPR014019;IPR017361|IPR014019;IPR017361|IPR014019;IPR017361|IPR000340;IPR014019;IPR017361|IPR000340;IPR014019;IPR017361|IPR000340;IPR014019;IPR017361|IPR000340;IPR014019;IPR017361	80:159;14:185;1:403|80:159;14:185;1:403|14:185;1:403|14:185;1:403|14:185;1:403|14:185;1:403|80:159;14:185;1:403|80:159;14:185;1:403|80:159;14:185;1:403|80:159;14:185;1:403	158|159|160|163|14|15|153|154|155|156
ENSP00000361021:S170R	10:89711891:T|10:89711891:A|10:89711892:G|10:89711892:------|10:89711890:G	957|P-0002345-T01-IM3|PD18257a|S63305|S66347|S75446|A159|P-0007024-T01-IM5|P-0007571-T01-IM5|S64613|S65202|S67850|TCGA-14-0781-01|TCGA-81-5910-01|TCGA-A3-3316-01|TCGA-AP-A0LO-01|2579667|1697448|S68486	endometrium|lung|breast|central_nervous_system|central_nervous_system|central_nervous_system|biliary_tract|central_nervous_system|ovary|endometrium|central_nervous_system|central_nervous_system|central_nervous_system|central_nervous_system|kidney|endometrium|NS|endometrium|central_nervous_system	NS|NS|NS|brain|brain|brain|bile_duct|brain|NS|NS|brain|brain|brain|brain|NS|NS|NS|NS|brain	NS|NS|NS|NS|NS|NS|NS|NS|NS|NS|NS|NS|NS|NS|NS|NS|NS|NS|NS	NS|NS|NS|NS|NS|NS|NS|NS|NS|NS|NS|NS|NS|NS|NS|NS|NS|NS|NS	carcinoma|carcinoma|carcinoma|glioma|glioma|glioma|carcinoma|glioma|carcinoma|carcinoma|glioma|glioma|glioma|glioma|carcinoma|carcinoma|malignant_melanoma|carcinoma|glioma	endometrioid_carcinoma|small_cell_carcinoma|ductal_carcinoma|astrocytoma_Grade_IV|astrocytoma_Grade_IV|astrocytoma_Grade_IV|adenocarcinoma|astrocytoma_Grade_III|endometrioid_carcinoma|endometrioid_carcinoma|astrocytoma_Grade_IV|astrocytoma_Grade_IV|astrocytoma_Grade_IV|astrocytoma_Grade_IV|clear_cell_renal_cell_carcinoma|endometrioid_carcinoma|NS|endometrioid_carcinoma|astrocytoma_Grade_IV	NS|NS|mucinous|glioblastoma_multiforme|glioblastoma_multiforme|glioblastoma_multiforme|NS|anaplastic|NS|NS|glioblastoma_multiforme|glioblastoma_multiforme|glioblastoma_multiforme|glioblastoma_multiforme|NS|NS|NS|NS|glioblastoma_multiforme	NS|NS|NS|NS|NS|NS|NS|NS|NS|NS|NS|NS|NS|NS|NS|NS|NS|NS|NS	22653804|28481359||9484844|10427138|9393744|22561520|28481359|28481359|9765621|10096247|10068201|||||25148578|22498935|12168116				IPR014019|IPR017361	14:185|1:403	DOMAIN|VARIANT|VARIANT|HELIX	14:185|170:170|170:170|169:184	Phosphatase tensin-type. {ECO:0000255-PROSITE-ProRule:PRU00590}|S -> N (loss of phosphatase activity towards Ins(1,3,4,5)P4- retains ability to bind phospholipid membranes). {ECO:0000269-PubMed:10866302}. /FTId=VAR_026266|S -> R (in BRRS- severely reduced protein phosphatase activity- loss of phosphatase activity towards Ins(1,3,4,5)P4- dbSNP:rs121909221). {ECO:0000269-PubMed:10400993, ECO:000026…	VAR_026266|VAR_007470	-|rs121909221	Unclassified|Disease	-|Bannayan-Riley-Ruvalcaba syndrome (BRRS) [MIM:153480]							171|172|173|326|274|174|272|273|95|168|169	10:89711894:C;10:89711893:G;10:89711894:G;10:89711895:C;10:89711894:+ACTCACTC;10:89711893:A|10:89711896:T;10:89711897:------|10:89711899:T;10:89711900:A;10:89711900:C|10:89720826:G;10:89720825:C;10:89720825:T;10:89720827:A;10:89720826:T|10:89720669:G;10:89720669:C;10:89720669:--------------------------------------------------------------------------------------------------------------------------…	S66348;S75447;2552394;S69989;S69990;2211823;P-0006414-T01-IM5;P-0007566-T01-IM5;S75635;PASFHR;1;BK0021;TCGA-43-2578-01|1472093;2729651;918|0057_CRUK_PC_0057_T1_DNA;1029529;1029532;1088LC;1493653;1697452;1697500;1733402;1934271;1934288;20;2009990;2228769;465;50;67T;895786;895787;911724;911727;913;HF-18233-(1);P-0000030-T01-IM3;P-0000997-T01-IM3;P-0000997-T02-IM3;P-0001053-T01-IM3;P-0002587-T01-IM3…	central_nervous_system;central_nervous_system;salivary_gland;central_nervous_system;central_nervous_system;central_nervous_system;oesophagus;breast;central_nervous_system;haematopoietic_and_lymphoid_tissue;endometrium;kidney;lung|large_intestine;bone;endometrium|prostate;central_nervous_system;central_nervous_system;lung;endometrium;endometrium;endometrium;central_nervous_system;large_intestine;l…	brain;brain;NS;brain;brain;brain;NS;NS;brain;NS;NS;NS;NS|colon;maxilla;NS|NS;brain;brain;NS;NS;NS;NS;brain;NS;NS;NS;NS;NS;NS;NS;NS;brain;brain;brain;brain;NS;NS;NS;colon;colon;brain;NS;colon;caecum;colon;bile_duct;NS;brain;brain;brain;NS;NS;brain;NS;NS;NS;brain;NS;NS;NS;NS;brain;brain;NS;NS;NS;brain;brain;caecum;NS;NS;NS;brain;brain;brain;NS;NS;NS;NS;brain;parietal_lobe;frontal_lobe;NS;NS;brain;b…	NS;NS;NS;NS;NS;NS;NS;NS;NS;NS;NS;NS;NS|right;NS;NS|NS;NS;NS;NS;NS;NS;NS;NS;NS;NS;NS;NS;NS;NS;NS;NS;NS;NS;NS;NS;NS;NS;NS;ascending;ascending;NS;NS;transverse;NS;ascending;NS;NS;NS;NS;NS;NS;NS;NS;NS;NS;NS;NS;NS;NS;NS;NS;NS;NS;NS;NS;NS;NS;NS;NS;NS;NS;NS;NS;NS;NS;NS;NS;NS;NS;NS;NS;NS;NS;NS;NS;NS;NS;NS;NS;NS;NS;NS;NS;sigmoid;transverse;endometrium;buttock;NS;NS;NS;NS;NS;NS;ascending;NS;NS;NS;NS;NS;NS;…	NS;NS;NS;NS;NS;NS;NS;NS;NS;NS;NS;NS;NS|NS;NS;NS|NS;NS;NS;NS;NS;NS;NS;NS;NS;NS;NS;NS;NS;NS;NS;NS;NS;NS;NS;NS;NS;NS;NS;NS;NS;NS;NS;NS;NS;NS;NS;NS;NS;NS;NS;NS;NS;NS;NS;NS;NS;NS;NS;NS;NS;NS;NS;NS;NS;NS;NS;NS;NS;NS;NS;NS;NS;NS;NS;NS;NS;NS;NS;NS;NS;NS;NS;NS;NS;NS;NS;NS;NS;NS;NS;NS;NS;NS;NS;NS;NS;NS;NS;NS;NS;NS;NS;NS;NS;NS;NS;NS;NS;NS;NS;NS;NS;NS;NS;NS;NS;NS;NS;NS;NS;NS;NS;NS;NS;NS;NS|NS;NS;NS;NS;NS;NS;…	glioma;glioma;carcinoma;glioma;glioma;glioma;carcinoma;carcinoma;glioma;lymphoid_neoplasm;carcinoma;carcinoma;carcinoma|carcinoma;calcifying_epithelial_odontogenic_tumour;carcinoma|carcinoma;glioma;glioma;carcinoma;carcinoma;carcinoma;carcinoma;glioma;carcinoma;carcinoma;carcinoma;carcinoma;carcinoma;carcinoma;carcinoma;carcinoma;glioma;glioma;glioma;glioma;carcinoma;malignant_melanoma;carcinoma;…	astrocytoma_Grade_IV;astrocytoma_Grade_IV;ex-pleomorphic_adenoma_carcinoma;astrocytoma_Grade_IV;astrocytoma_Grade_IV;astrocytoma_Grade_IV;squamous_cell_carcinoma;lobular_carcinoma;astrocytoma_Grade_IV;acute_lymphoblastic_T_cell_leukaemia;endometrioid_carcinoma;clear_cell_renal_cell_carcinoma;squamous_cell_carcinoma|adenocarcinoma;NS;endometrioid_carcinoma|adenocarcinoma;astrocytoma_Grade_IV;astro…	glioblastoma_multiforme;glioblastoma_multiforme;NS;glioblastoma_multiforme;glioblastoma_multiforme;glioblastoma_multiforme;NS;NS;glioblastoma_multiforme;NS;NS;NS;NS|NS;NS;NS|NS;glioblastoma_multiforme;glioblastoma_multiforme;NS;NS;NS;NS;glioblastoma_multiforme;NS;NS;NS;NS;NS;NS;NS;NS;glioblastoma_multiforme;glioblastoma_multiforme;glioblastoma_multiforme;glioblastoma_multiforme;NS;NS;NS;NS;NS;NS;…	NS;NS;NS;NS;NS;NS;NS;NS;NS;NS;NS;NS;NS|NS;NS;NS|NS;NS;NS;NS;NS;NS;NS;NS;NS;NS;NS;NS;NS;NS;NS;NS;NS;NS;NS;NS;NS;NS;NS;NS;NS;NS;NS;NS;NS;NS;NS;NS;NS;NS;NS;NS;NS;NS;NS;NS;NS;NS;NS;NS;NS;NS;NS;NS;NS;NS;NS;NS;NS;NS;NS;NS;NS;NS;NS;NS;NS;NS;NS;NS;NS;NS;NS;NS;NS;NS;NS;NS;NS;NS;NS;NS;NS;NS;NS;NS;NS;NS;NS;NS;NS;NS;NS;NS;NS;NS;NS;NS;NS;NS;NS;NS;NS;NS;NS;NS;NS;NS;NS;NS;NS;NS;NS;NS;NS;NS;NS|NS;NS;NS;NS;NS;NS;…	10427138;9393744;27334835;10560660;10560660;24695838;28481359;28481359;9619835;28671688;29876005;24504440;|21103049;29127140;22653804|;17098662;17098662;26503331;21266528;22498935;22498935;22821383;23633456;23633456;29876005;23949151;24956168;22653804;29876005;18552176;15679305;15679305;15779579;15779579;22653804;19962665;28481359;28481359;28481359;28481359;28481359;28481359;28481359;28481359;284…	171|326|274|272|273|168	firestar|spade|spade|spade|spade|firestar	171:171|188:349|188:349|188:349|188:349|168:168	PO4|PF10409|PF10409|PF10409|PF10409|PO4	171|172|173|326|274|174|272|273|95|168|169	IPR014019;IPR017361|IPR014019;IPR017361|IPR014019;IPR017361|IPR000008;IPR014020;IPR014020;IPR017361|IPR000008;IPR014020;IPR014020;IPR017361|IPR014019;IPR017361|IPR000008;IPR014020;IPR014020;IPR017361|IPR000008;IPR014020;IPR014020;IPR017361|IPR000340;IPR014019;IPR017361|IPR014019;IPR017361|IPR014019;IPR017361	14:185;1:403|14:185;1:403|14:185;1:403|188:349;188:349;190:350;1:403|188:349;188:349;190:350;1:403|14:185;1:403|188:349;188:349;190:350;1:403|188:349;188:349;190:350;1:403|80:159;14:185;1:403|14:185;1:403|14:185;1:403	171|172|173|326|274|174|272|273|95|168|169
ENSP00000361021:H123R	10:89692883:T|10:89692883:G|10:89692884:T|10:89692884:G	1177714|1177722|1177744|2014_Lung_sq_06_T|2701157|588|LC_S25|P-0012396-T01-IM5|S75525|TCGA-14-0813-01|TCGA-61-1740-01|TCGA-AR-A24Q-01|TCGA-D1-A16E-01|TCGA-B0-4694-01|P-0005298-T01-IM5	endometrium|endometrium|endometrium|lung|upper_aerodigestive_tract|endometrium|lung|breast|endometrium|central_nervous_system|ovary|breast|endometrium|kidney|large_intestine	NS|NS|NS|NS|pharynx|NS|NS|NS|NS|brain|NS|NS|NS|NS|NS	NS|NS|NS|NS|nasopharynx|NS|NS|NS|NS|NS|NS|NS|NS|NS|NS	NS|NS|NS|NS|NS|NS|NS|NS|NS|NS|NS|NS|NS|NS|NS	carcinoma|carcinoma|carcinoma|carcinoma|carcinoma|carcinoma|carcinoma|carcinoma|carcinoma|glioma|carcinoma|carcinoma|carcinoma|carcinoma|carcinoma	endometrioid_carcinoma|endometrioid_carcinoma|endometrioid_carcinoma|NS|squamous_cell_carcinoma|endometrioid_carcinoma|adenocarcinoma|ductal_carcinoma|endometrioid_carcinoma|astrocytoma_Grade_IV|serous_carcinoma|NS|endometrioid_carcinoma|clear_cell_renal_cell_carcinoma|adenocarcinoma	NS|NS|NS|NS|NS|NS|NS|NS|NS|glioblastoma_multiforme|NS|NS|NS|NS|NS	NS|NS|NS|NS|NS|NS|NS|NS|NS|NS|NS|NS|NS|NS|NS	18757403|18757403|18757403||28581676|22653804|22975805|28481359|9307275||||||28481359				IPR000340|IPR014019|IPR016130|IPR017361	80:159|14:185|122:132|1:403	DOMAIN|VARIANT|VARIANT|STRAND	14:185|123:123|123:123|118:123	Phosphatase tensin-type. {ECO:0000255-PROSITE-ProRule:PRU00590}|H -> R (in CWS1- dbSNP:rs121909222). {ECO:0000269-PubMed:10234502, ECO:0000269-PubMed:9259288}. /FTId=VAR_007463|H -> Y (in endometrial cancer- loss of protein phosphatase activity- dbSNP:rs786204931). {ECO:0000269-PubMed:9256433}. /FTId=VAR_026260|{ECO:0000244-PDB:1D5R}	VAR_007463|VAR_026260	rs121909222|rs786204931	Disease|Disease	Cowden syndrome 1 (CWS1) [MIM:158350]|Endometrial cancer (ENDMC) [MIM:608089]							124|131|125|35|36|37|38|67|68|69|70|71|76|121|122	10:89692886:A;10:89692886:C;10:89692887:C;10:89692887:T;10:89692887:A;10:89692886:G|10:89692908:A;10:89692908:T;10:89692907:G;10:89692907:C|10:89692889:---------------------------;10:89692891:C;10:89692890:C;10:89692889:G;10:89692891:T|10:89653805:G;10:89653807:A;10:89653807:T;10:89653805:C;10:89653806:G;10:89653805:T|10:89653808:A;10:89653809:T;10:89653809:A|10:89653812:C;10:89653812:+GC|10:8965…	1059550;1177745;2211846;2673293;2673294;P-0006997-T01-IM5;P-0007032-T01-IM5;S64610;TCGA-AR-A2LL-01;Pat_08_B;TCGA-D1-A16R-01;1029532;1424;895787;911727;P-0000104-T01-IM3;PD13774a;U-343-MG;T3267;P-0001007-T01-IM3;P-0002671-T01-IM3;S;S67903;TCGA-D8-A1J8-01|P-0011088-T01-IM5;S66683;T3062;2671352;S65545;TCGA-02-0055-01;1131737|TCGA-AP-A0LN-01;975326;P-0004437-T01-IM5;TCGA-BP-4351-01;587376;P-0001328-T…	thyroid;endometrium;central_nervous_system;endometrium;endometrium;prostate;breast;endometrium;breast;NS;endometrium;central_nervous_system;endometrium;central_nervous_system;central_nervous_system;breast;breast;central_nervous_system;large_intestine;thyroid;large_intestine;prostate;stomach;breast|prostate;central_nervous_system;large_intestine;haematopoietic_and_lymphoid_tissue;ovary;central_ner…	NS;NS;brain;NS;NS;NS;NS;NS;NS;NS;NS;brain;NS;brain;brain;NS;NS;brain;NS;NS;colon;NS;NS;NS|NS;brain;NS;skin;NS;brain;NS|NS;brain;NS;NS;colon;NS;NS;NS;NS;NS|NS;NS;temporal_lobe;NS;brain;brain;brain;bile_duct;NS;brain;NS;brain;brain;rectum;temporal_lobe;NS;left_upper_lobe;NS;NS;brain;colon|NS;NS;brain;brain;brain;fibrous_tissue_and_uncertain_origin;NS;NS;fat;brain;brain;NS;brain;brain;NS;brain;brain…	NS;NS;NS;NS;NS;NS;NS;NS;NS;NS;NS;NS;NS;NS;NS;NS;NS;NS;NS;NS;transverse;NS;NS;NS|NS;NS;NS;NS;NS;NS;NS|NS;NS;NS;NS;NS;NS;NS;NS;NS;NS|NS;NS;NS;NS;NS;NS;NS;NS;NS;NS;NS;NS;NS;NS;NS;NS;NS;NS;NS;NS;ascending|NS;NS;NS;NS;NS;NS;NS;NS;pelvis;NS;NS;NS;NS;NS;NS;NS;NS;NS|NS;NS;NS|NS;NS;NS;NS;NS;NS;NS;NS;NS;NS;NS;NS;NS;NS;NS;NS;NS;NS;NS;NS|NS;NS;NS;NS;NS;NS;NS;NS;NS;NS;NS;NS;NS;NS|NS;NS;NS;NS;left;NS;NS;NS;NS;…	NS;NS;NS;NS;NS;NS;NS;NS;NS;NS;NS;NS;NS;NS;NS;NS;NS;NS;NS;NS;NS;NS;NS;NS|NS;NS;NS;NS;NS;NS;NS|NS;NS;NS;NS;NS;NS;NS;NS;NS;NS|NS;NS;NS;NS;NS;NS;NS;NS;NS;NS;NS;NS;NS;NS;NS;NS;NS;NS;NS;NS;NS|NS;NS;NS;NS;NS;NS;NS;NS;NS;NS;NS;NS;NS;NS;NS;NS;NS;NS|NS;NS;NS|NS;NS;NS;NS;NS;NS;NS;NS;NS;NS;NS;NS;NS;NS;NS;NS;NS;NS;NS;NS|NS;NS;NS;NS;NS;NS;NS;NS;NS;NS;NS;NS;NS;NS|NS;NS;NS;NS;NS;NS;NS;NS;NS;NS;NS;NS;NS;NS;NS;NS;…	carcinoma;carcinoma;glioma;carcinoma;carcinoma;carcinoma;carcinoma;carcinoma;carcinoma;malignant_melanoma;carcinoma;glioma;carcinoma;glioma;glioma;carcinoma;carcinoma;glioma;carcinoma;carcinoma;carcinoma;carcinoma;carcinoma;carcinoma|carcinoma;glioma;carcinoma;lymphoid_neoplasm;carcinoma;glioma;carcinoma|carcinoma;glioma;malignant_melanoma;carcinoma;carcinoma;carcinoma;carcinoma;carcinoma;carcino…	follicular_carcinoma;endometrioid_carcinoma;astrocytoma_Grade_IV;endometrioid_carcinoma;endometrioid_carcinoma;adenocarcinoma;ductal_carcinoma;endometrioid_carcinoma;NS;NS;endometrioid_carcinoma;astrocytoma_Grade_IV;endometrioid_carcinoma;astrocytoma_Grade_IV;astrocytoma_Grade_IV;lobular_carcinoma;ER-positive_carcinoma;astrocytoma_Grade_III;adenocarcinoma;anaplastic_carcinoma;adenocarcinoma;NS;ad…	NS;NS;glioblastoma_multiforme;NS;NS;NS;NS;NS;NS;NS;NS;glioblastoma_multiforme;NS;glioblastoma_multiforme;glioblastoma_multiforme;NS;NS;anaplastic;NS;NS;NS;NS;NS;NS|NS;anaplastic;NS;NS;NS;glioblastoma_multiforme;NS|NS;glioblastoma_multiforme;NS;NS;NS;NS;NS;NS;NS;NS|NS;NS;glioblastoma_multiforme;NS;glioblastoma_multiforme;glioblastoma_multiforme;glioblastoma_multiforme;NS;NS;glioblastoma_multiforme…	NS;NS;NS;NS;NS;NS;NS;NS;NS;NS;NS;NS;NS;NS;NS;NS;NS;NS;NS;NS;NS;NS;NS;NS|NS;NS;NS;NS;NS;NS;NS|NS;NS;NS;NS;NS;NS;NS;NS;NS;NS|NS;NS;NS;NS;NS;NS;NS;NS;NS;NS;NS;NS;NS;NS;NS;NS;NS;NS;NS;NS;NS|NS;NS;NS;NS;NS;NS;NS;NS;NS;NS;NS;NS;NS;NS;NS;NS;NS;NS|NS;NS;NS|NS;NS;NS;NS;NS;NS;NS;NS;NS;NS;NS;NS;NS;NS;NS;NS;NS;NS;NS;NS|NS;NS;NS;NS;NS;NS;NS;NS;NS;NS;NS;NS;NS;NS|NS;NS;NS;NS;NS;NS;NS;NS;NS;NS;NS;NS;NS;NS;NS;NS;…	17426084;18757403;24695838;28103826;28103826;28481359;28481359;9765621;;24265153;;17098662;22653804;15679305;15779579;28481359;25850943;10416987;27149842;28481359;28481359;25320358;12695913;|28481359;10188904;27149842;25267489;11035285;;17418409|;16410744;28481359;;22895193;28481359;21266528;14724591;28485815;20018398|23949151;;26919320;;28481359;28481359;28481359;28481359;10760687;11939587;27149…	124|131|125	firestar|firestar|firestar	124:124|131:131|125:125	PO4|PO4|PO4	124|131|125|35|36|37|38|67|68|69|70|71|76|121|122	IPR000340;IPR014019;IPR016130;IPR017361|IPR000340;IPR014019;IPR016130;IPR017361|IPR000340;IPR014019;IPR016130;IPR017361|IPR014019;IPR017361|IPR014019;IPR017361|IPR014019;IPR017361|IPR014019;IPR017361|IPR014019;IPR017361|IPR014019;IPR017361|IPR014019;IPR017361|IPR014019;IPR017361|IPR014019;IPR017361|IPR014019;IPR017361|IPR000340;IPR014019;IPR017361|IPR000340;IPR014019;IPR016130;IPR017361	80:159;14:185;122:132;1:403|80:159;14:185;122:132;1:403|80:159;14:185;122:132;1:403|14:185;1:403|14:185;1:403|14:185;1:403|14:185;1:403|14:185;1:403|14:185;1:403|14:185;1:403|14:185;1:403|14:185;1:403|14:185;1:403|80:159;14:185;1:403|80:159;14:185;122:132;1:403	124|131|125|35|36|37|38|67|68|69|70|71|76|121|122
ENSP00000361021:C124R	10:89692886:A|10:89692886:C|10:89692887:C|10:89692887:T|10:89692887:A|10:89692886:G	1059550|1177745|2211846|2673293|2673294|P-0006997-T01-IM5|P-0007032-T01-IM5|S64610|TCGA-AR-A2LL-01|Pat_08_B|TCGA-D1-A16R-01|1029532|1424|895787|911727|P-0000104-T01-IM3|PD13774a|U-343-MG|T3267|P-0001007-T01-IM3|P-0002671-T01-IM3|S|S67903|TCGA-D8-A1J8-01	thyroid|endometrium|central_nervous_system|endometrium|endometrium|prostate|breast|endometrium|breast|NS|endometrium|central_nervous_system|endometrium|central_nervous_system|central_nervous_system|breast|breast|central_nervous_system|large_intestine|thyroid|large_intestine|prostate|stomach|breast	NS|NS|brain|NS|NS|NS|NS|NS|NS|NS|NS|brain|NS|brain|brain|NS|NS|brain|NS|NS|colon|NS|NS|NS	NS|NS|NS|NS|NS|NS|NS|NS|NS|NS|NS|NS|NS|NS|NS|NS|NS|NS|NS|NS|transverse|NS|NS|NS	NS|NS|NS|NS|NS|NS|NS|NS|NS|NS|NS|NS|NS|NS|NS|NS|NS|NS|NS|NS|NS|NS|NS|NS	carcinoma|carcinoma|glioma|carcinoma|carcinoma|carcinoma|carcinoma|carcinoma|carcinoma|malignant_melanoma|carcinoma|glioma|carcinoma|glioma|glioma|carcinoma|carcinoma|glioma|carcinoma|carcinoma|carcinoma|carcinoma|carcinoma|carcinoma	follicular_carcinoma|endometrioid_carcinoma|astrocytoma_Grade_IV|endometrioid_carcinoma|endometrioid_carcinoma|adenocarcinoma|ductal_carcinoma|endometrioid_carcinoma|NS|NS|endometrioid_carcinoma|astrocytoma_Grade_IV|endometrioid_carcinoma|astrocytoma_Grade_IV|astrocytoma_Grade_IV|lobular_carcinoma|ER-positive_carcinoma|astrocytoma_Grade_III|adenocarcinoma|anaplastic_carcinoma|adenocarcinoma|NS|ad…	NS|NS|glioblastoma_multiforme|NS|NS|NS|NS|NS|NS|NS|NS|glioblastoma_multiforme|NS|glioblastoma_multiforme|glioblastoma_multiforme|NS|NS|anaplastic|NS|NS|NS|NS|NS|NS	NS|NS|NS|NS|NS|NS|NS|NS|NS|NS|NS|NS|NS|NS|NS|NS|NS|NS|NS|NS|NS|NS|NS|NS	17426084|18757403|24695838|28103826|28103826|28481359|28481359|9765621||24265153||17098662|22653804|15679305|15779579|28481359|25850943|10416987|27149842|28481359|28481359|25320358|12695913|	firestar	124:124	PO4	IPR000340|IPR014019|IPR016130|IPR017361	80:159|14:185|122:132|1:403	DOMAIN|ACT_SITE|VARIANT|VARIANT|MUTAGEN	14:185|124:124|124:124|124:124|124:124	Phosphatase tensin-type. {ECO:0000255-PROSITE-ProRule:PRU00590}|Phosphocysteine intermediate. {ECO:0000255-PROSITE-ProRule:PRU00590}|C -> R (in CWS1- dbSNP:rs121909223). {ECO:0000269-PubMed:10234502, ECO:0000269-PubMed:10866302, ECO:0000269-PubMed:9259288}. /FTId=VAR_007464|C -> S (in CWS1- phosphatase-dead protein with neither lipid nor protein phosphatase activity). {ECO:0000269-PubMed:11230179…	VAR_007464|VAR_018104	rs121909223|-	Disease|Disease	Cowden syndrome 1 (CWS1) [MIM:158350]|Cowden syndrome 1 (CWS1) [MIM:158350]							125|127|131|126|130|35|36|37|38|69|70|71|72|73|122|123	10:89692889:---------------------------;10:89692891:C;10:89692890:C;10:89692889:G;10:89692891:T|10:89692896:T;10:89692895:A;10:89692896:A|10:89692908:A;10:89692908:T;10:89692907:G;10:89692907:C|10:89692892:A;10:89692893:A;10:89692893:T;10:89692892:T;10:89692892:C;10:89692893:G|10:89692905:A;10:89692905:T;10:89692904:G;10:89692905:C;10:89692905:---|10:89653805:G;10:89653807:A;10:89653807:T;10:8965…	TCGA-AP-A0LN-01;975326;P-0004437-T01-IM5;TCGA-BP-4351-01;587376;P-0001328-T01-IM3;1493706;S80690;T61;1302807|1004;P-0000648-T01-IM3;P-0003453-T01-IM5;S82131;T365383;TCGA-B5-A0JS-01;1697470;P-0010743-T01-IM5;TCGA-BK-A0C9-01;TCGA-BR-6452-01;TCGA-BS-A0UA-01;TCGA-BS-A0V8-01;UPCI:SCC090;37;ESTDAB-029;FM88;MEL-JWCI-WGS-12;P-0006415-T01-IM5;P-0007780-T01-IM5;P-0008756-T01-IM5;P-0012150-T01-IM5;S75601|P-…	endometrium;central_nervous_system;skin;kidney;large_intestine;lung;endometrium;large_intestine;endometrium;lung|endometrium;genital_tract;endometrium;endometrium;large_intestine;endometrium;endometrium;central_nervous_system;endometrium;stomach;endometrium;endometrium;upper_aerodigestive_tract;endometrium;skin;skin;skin;lung;central_nervous_system;lung;liver;skin|prostate;central_nervous_system;…	NS;brain;NS;NS;colon;NS;NS;NS;NS;NS|NS;extragonadal;NS;NS;NS;NS;NS;brain;NS;NS;NS;NS;head_neck;NS;NS;NS;upper_arm;NS;brain;NS;NS;NS|NS;brain;NS;skin;NS;brain;NS|NS;NS;NS;NS;NS;NS;brain;brain;brain;NS;NS;NS;NS;NS;NS;NS;gastroesophageal_junction;NS;NS;brain;NS;NS;NS;NS;NS;NS;blood_vessel;NS;NS;face;brain;NS;NS|NS;NS;NS;NS;NS;NS;NS;NS;NS;NS;NS;NS;NS;NS;NS;NS;NS;NS;NS;NS;NS;NS;NS;NS;NS;NS;NS;fibrous_…	NS;NS;NS;NS;NS;NS;NS;NS;NS;NS|NS;mediastinum;NS;NS;NS;NS;NS;NS;NS;NS;NS;NS;NS;NS;NS;NS;NS;NS;NS;NS;NS;NS|NS;NS;NS;NS;NS;NS;NS|NS;NS;NS;NS;NS;NS;NS;NS;NS;NS;NS;NS;NS;NS;NS;NS;NS;NS;NS;NS;NS;NS;NS;NS;NS;NS;NS;NS;NS;NS;NS;NS;NS|NS;NS;NS;NS;NS;NS;NS;NS;NS;NS;NS;NS;NS;NS;NS;NS;NS;NS;NS;NS;NS;NS;NS;NS;NS;NS;NS;upper_extremity;NS;NS;NS;NS;NS;NS;NS;NS;NS;NS;NS;NS;NS;NS;NS;NS;NS;NS;NS;NS;NS;NS;NS;NS;NS;NS…	NS;NS;NS;NS;NS;NS;NS;NS;NS;NS|NS;NS;NS;NS;NS;NS;NS;NS;NS;NS;NS;NS;NS;NS;NS;NS;NS;NS;NS;NS;NS;NS|NS;NS;NS;NS;NS;NS;NS|NS;NS;NS;NS;NS;NS;NS;NS;NS;NS;NS;NS;NS;NS;NS;NS;NS;NS;NS;NS;NS;NS;NS;NS;NS;NS;NS;NS;NS;NS;NS;NS;NS|NS;NS;NS;NS;NS;NS;NS;NS;NS;NS;NS;NS;NS;NS;NS;NS;NS;NS;NS;NS;NS;NS;NS;NS;NS;NS;NS;NS;NS;NS;NS;NS;NS;NS;NS;NS;NS;NS;NS;NS;NS;NS;NS;NS;NS;NS;NS;NS;NS;NS;NS;NS;NS;NS;NS;NS;NS;NS;NS;NS;NS;…	carcinoma;glioma;malignant_melanoma;carcinoma;carcinoma;carcinoma;carcinoma;carcinoma;carcinoma;carcinoma|carcinoma;germ_cell_tumour;carcinoma;carcinoma;carcinoma;carcinoma;carcinoma;glioma;carcinoma;carcinoma;carcinoma;carcinoma;carcinoma;carcinoma;malignant_melanoma;malignant_melanoma;malignant_melanoma;carcinoma;glioma;carcinoma;carcinoma;malignant_melanoma|carcinoma;glioma;carcinoma;lymphoid_…	endometrioid_carcinoma;astrocytoma_Grade_IV;NS;clear_cell_renal_cell_carcinoma;adenocarcinoma;small_cell_carcinoma;clear_cell_carcinoma;adenocarcinoma;mixed_endometrioid_and_clear_cell_carcinoma;adenocarcinoma|endometrioid_carcinoma;teratoma;clear_cell_carcinoma;endometrioid_carcinoma;adenocarcinoma;endometrioid_carcinoma;endometrioid_carcinoma;astrocytoma_Grade_IV;endometrioid_carcinoma;adenocar…	NS;glioblastoma_multiforme;NS;NS;NS;NS;NS;NS;NS;NS|NS;NS;NS;NS;NS;NS;NS;glioblastoma_multiforme;NS;NS;NS;NS;NS;NS;NS;NS;NS;NS;glioblastoma_multiforme;NS;NS;NS|NS;anaplastic;NS;NS;NS;glioblastoma_multiforme;NS|NS;NS;NS;NS;NS;NS;glioblastoma_multiforme;NS;glioblastoma_multiforme;NS;NS;NS;NS;NS;NS;NS;NS;NS;NS;glioblastoma_multiforme;NS;NS;NS;NS;NS;NS;NS;NS;NS;sebaceoma;anaplastic;NS;NS|NS;NS;NS;NS;N…	NS;NS;NS;NS;NS;NS;NS;NS;NS;NS|NS;NS;NS;NS;NS;NS;NS;NS;NS;NS;NS;NS;NS;NS;NS;NS;NS;NS;NS;NS;NS;NS|NS;NS;NS;NS;NS;NS;NS|NS;NS;NS;NS;NS;NS;NS;NS;NS;NS;NS;NS;NS;NS;NS;NS;NS;NS;NS;NS;NS;NS;NS;NS;NS;NS;NS;NS;NS;NS;NS;NS;NS|NS;NS;NS;NS;NS;NS;NS;NS;NS;NS;NS;NS;NS;NS;NS;NS;NS;NS;NS;NS;NS;NS;NS;NS;NS;NS;NS;NS;NS;NS;NS;NS;NS;NS;NS;NS;NS;NS;NS;NS;NS;NS;NS;NS;NS;NS;NS;NS;NS;NS;NS;NS;NS;NS;NS;NS;NS;NS;NS;NS;NS;…	;16410744;28481359;;22895193;28481359;21266528;14724591;28485815;20018398|22653804;28481359;28481359;15069681;27149842;;22498935;28481359;;;;;25275298;29876005;23851445;17260012;22817889;28481359;28481359;28481359;28481359;9288767|28481359;10188904;27149842;25267489;11035285;;17418409|21266528;22807394;26517354;28103826;28103826;18552176;10427138;9490783;9393744;18757403;20300775;20300775;2848135…	125|127|131|126|130	firestar|firestar|firestar|firestar|firestar	125:125|127:127|131:131|126:126|130:130	PO4|PO4|PO4|PO4|PO4	125|127|131|126|130|35|36|37|38|69|70|71|72|73|122|123	IPR000340;IPR014019;IPR016130;IPR017361|IPR000340;IPR014019;IPR016130;IPR017361|IPR000340;IPR014019;IPR016130;IPR017361|IPR000340;IPR014019;IPR016130;IPR017361|IPR000340;IPR014019;IPR016130;IPR017361|IPR014019;IPR017361|IPR014019;IPR017361|IPR014019;IPR017361|IPR014019;IPR017361|IPR014019;IPR017361|IPR014019;IPR017361|IPR014019;IPR017361|IPR014019;IPR017361|IPR014019;IPR017361|IPR000340;IPR014019…	80:159;14:185;122:132;1:403|80:159;14:185;122:132;1:403|80:159;14:185;122:132;1:403|80:159;14:185;122:132;1:403|80:159;14:185;122:132;1:403|14:185;1:403|14:185;1:403|14:185;1:403|14:185;1:403|14:185;1:403|14:185;1:403|14:185;1:403|14:185;1:403|14:185;1:403|80:159;14:185;122:132;1:403|80:159;14:185;122:132;1:403	125|127|131|126|130|35|36|37|38|69|70|71|72|73|122|123
ENSP00000361021:D116A	10:89692863:------|10:89692863:G	P-0004141-T01-IM5|1047275	pancreas|thyroid	NS|NS	NS|NS	NS|NS	carcinoid-endocrine_tumour|carcinoma	NS|anaplastic_carcinoma	NS|NS	NS|NS	28481359|17317825				IPR000340|IPR014019|IPR017361	80:159|14:185|1:403	DOMAIN	0.711806	Phosphatase tensin-type. {ECO:0000255-PROSITE-ProRule:PRU00590}											117|118|112|114|115	10:89692866:G|10:89692869:T;10:89692869:G;10:89692868:G;10:89692870:---------|10:89692851:C;10:89692850:G;10:89692851:A|10:89692858:------------------|10:89692859:A	2142112|ESTDAB-152;GB073T;P-0008426-T01-IM5;1047150;Case_15;A9-2A;s_IG_thy_021_P;2555134|1811;P-0002642-T01-IM3;S65696;S67503;TCGA-UY-A78L-01;1048074;1177688;2294;S69975;S69976;TCGA-D1-A165-01;MTC12|P-0004227-T01-IM5|1834902;2750015	lung|skin;central_nervous_system;lung;thyroid;haematopoietic_and_lymphoid_tissue;large_intestine;thyroid;endometrium|endometrium;soft_tissue;endometrium;endometrium;urinary_tract;endometrium;endometrium;endometrium;central_nervous_system;central_nervous_system;endometrium;breast|pancreas|endometrium;eye	NS|NS;brain;NS;NS;NS;NS;NS;NS|NS;fat;NS;NS;bladder;NS;NS;NS;brain;brain;NS;NS|NS|NS;uveal_tract	NS|NS;NS;NS;NS;NS;NS;NS;NS|NS;buttock;NS;NS;NS;NS;NS;NS;NS;NS;NS;NS|NS|NS;NS	NS|NS;NS;NS;NS;NS;NS;NS;NS|NS;NS;NS;NS;NS;NS;NS;NS;NS;NS;NS;NS|NS|NS;NS	carcinoma|malignant_melanoma;glioma;carcinoma;carcinoma;haematopoietic_neoplasm;carcinoma;carcinoma;carcinoma|carcinoma;liposarcoma;carcinoma;carcinoma;carcinoma;carcinoma;carcinoma;carcinoma;glioma;glioma;carcinoma;carcinoma|carcinoma|carcinoma;malignant_melanoma	adenocarcinoma|NS;astrocytoma_Grade_IV;adenocarcinoma;follicular_carcinoma;chronic_myelomonocytic_leukaemia;adenocarcinoma;NS;endometrioid_carcinoma|endometrioid_carcinoma;myxoid-round_cell;adenocarcinoma;endometrioid_carcinoma;NS;endometrioid_carcinoma;endometrioid_carcinoma;endometrioid_carcinoma;astrocytoma_Grade_IV;astrocytoma_Grade_IV;endometrioid_carcinoma;metaplastic_carcinoma|acinar_carci…	NS|NS;glioblastoma_multiforme;NS;NS;NS;NS;NS;NS|NS;NS;NS;NS;NS;NS;NS;NS;glioblastoma_multiforme;glioblastoma_multiforme;NS;NS|NS|NS;NS	NS|NS;NS;NS;NS;NS;NS;NS;NS|NS;NS;NS;NS;NS;NS;NS;NS;NS;NS;NS;NS|NS|NS;NS	24468202|23851445;;28481359;17317825;23832012;;28634282;27302833|22653804;28481359;10657903;11006040;;17219201;18757403;22653804;10560660;10560660;;28153863|28481359|23238879;29371009					117|118|112|114|115	IPR000340;IPR014019;IPR017361|IPR000340;IPR014019;IPR017361|IPR000340;IPR014019;IPR017361|IPR000340;IPR014019;IPR017361|IPR000340;IPR014019;IPR017361	80:159;14:185;1:403|80:159;14:185;1:403|80:159;14:185;1:403|80:159;14:185;1:403|80:159;14:185;1:403	117|118|112|114|115
ENSP00000361021:R233D	10:89717673:A|10:89717674:GGCCCATGG|10:89717672:+NNNNNNNNNNNNNNNNNNNN|10:89717674:+CC|10:89717672:GGGAGG|10:89717673:+NNNNNNNNNNNNNN|10:89717674:+NNNNNNNNNNN|10:89717673:CCT|10:89717672:GGGGCG|10:89717672:+NNNNNNNNNNNNNNNNNNNNNNNNNN	33|TCGA-DK-A2I6-01|J-RT3-T3-5|Jurkat|PATBTX|2321308|PD2753a|PATNIA|1290791|1288285|2467898|P-0004903-T01-IM5	large_intestine|urinary_tract|haematopoietic_and_lymphoid_tissue|haematopoietic_and_lymphoid_tissue|haematopoietic_and_lymphoid_tissue|haematopoietic_and_lymphoid_tissue|haematopoietic_and_lymphoid_tissue|haematopoietic_and_lymphoid_tissue|haematopoietic_and_lymphoid_tissue|haematopoietic_and_lymphoid_tissue|haematopoietic_and_lymphoid_tissue|breast	colon|bladder|NS|lymph_node|NS|NS|NS|NS|NS|NS|NS|NS	left|NS|NS|NS|NS|NS|NS|NS|NS|NS|NS|NS	NS|NS|NS|NS|NS|NS|NS|NS|NS|NS|NS|NS	carcinoma|carcinoma|lymphoid_neoplasm|lymphoid_neoplasm|lymphoid_neoplasm|lymphoid_neoplasm|lymphoid_neoplasm|lymphoid_neoplasm|lymphoid_neoplasm|lymphoid_neoplasm|lymphoid_neoplasm|carcinoma	adenocarcinoma|NS|acute_lymphoblastic_T_cell_leukaemia|NS|acute_lymphoblastic_T_cell_leukaemia|acute_lymphoblastic_T_cell_leukaemia|acute_lymphoblastic_T_cell_leukaemia|acute_lymphoblastic_T_cell_leukaemia|acute_lymphoblastic_T_cell_leukaemia|acute_lymphoblastic_T_cell_leukaemia|acute_lymphoblastic_T_cell_leukaemia|ductal_carcinoma	NS|NS|NS|NS|NS|NS|NS|NS|NS|NS|NS|NS	NS|NS|NS|NS|NS|NS|NS|NS|NS|NS|NS|NS	27756406||17515920|9787181|28671688|25595890|17515920|28671688|18830414|19829307|26341754|28481359	spade	188:349	PF10409	IPR000008|IPR014020|IPR014020|IPR017361	188:349|188:349|190:350|1:403	DOMAIN|STRAND	190:350|232:235	C2 tensin-type. {ECO:0000255-PROSITE- ProRule:PRU00589}|{ECO:0000244-PDB:1D5R}											234|240|242|235|238|239|231|232	10:89717677:+TTCTA;10:89717675:T;10:89717675:+CACGCTA;10:89717675:+CGCTCGAC;10:89717675:+AA;10:89717675:+ACCAC;10:89717676:A;10:89717677:+TAG;10:89717675:G;10:89717675:GGTTCACGC;10:89717675:+TC;10:89717675:+NNNNNNNNNNNNNN|10:89717695:+TT|10:89717699:+TCCTTAA;10:89717699:CCCT;10:89717699:+TCCTTAG;10:89717699:A|10:89717678:+CG;10:89717678:A;10:89717679:G;10:89717679:------;10:89717678:+CCCCCCGG;10:…	7192;2467891;2552047;80;S67460;PD2730a;1860643;1288286;PAUBTC;1047160;71;PASLAB;JURKAT;2467905;PASVIN;1218247|U373|1860628;1218249;1860627;S82151|11490;2321308;2750007;P-0005604-T01-IM5;PASKAD;PARMRF;1218244|1860629;1302213|TCGA-P4-A5E7-01;TCGA-32-4210-01|1860644;2467870|PARMKM;TCGA-BQ-7051-01;PARTBP;1860656	haematopoietic_and_lymphoid_tissue;haematopoietic_and_lymphoid_tissue;large_intestine;vulva;vulva;haematopoietic_and_lymphoid_tissue;haematopoietic_and_lymphoid_tissue;haematopoietic_and_lymphoid_tissue;haematopoietic_and_lymphoid_tissue;thyroid;large_intestine;haematopoietic_and_lymphoid_tissue;haematopoietic_and_lymphoid_tissue;haematopoietic_and_lymphoid_tissue;haematopoietic_and_lymphoid_tiss…	NS;NS;NS;NS;NS;NS;NS;NS;NS;NS;rectum;NS;NS;NS;NS;NS|brain|NS;NS;NS;NS|NS;NS;uveal_tract;NS;NS;NS;NS|NS;occipital_lobe|NS;brain|NS;NS|NS;NS;NS;NS	NS;NS;NS;NS;NS;NS;NS;NS;NS;NS;NS;NS;NS;NS;NS;NS|NS|NS;NS;NS;NS|NS;NS;NS;NS;NS;NS;NS|NS;NS|NS;NS|NS;NS|NS;NS;NS;NS	NS;NS;NS;NS;NS;NS;NS;NS;NS;NS;NS;NS;NS;NS;NS;NS|NS|NS;NS;NS;NS|NS;NS;NS;NS;NS;NS;NS|NS;NS|NS;NS|NS;NS|NS;NS;NS;NS	lymphoid_neoplasm;lymphoid_neoplasm;carcinoma;carcinoma;carcinoma;lymphoid_neoplasm;lymphoid_neoplasm;lymphoid_neoplasm;lymphoid_neoplasm;carcinoma;carcinoma;lymphoid_neoplasm;lymphoid_neoplasm;lymphoid_neoplasm;lymphoid_neoplasm;lymphoid_neoplasm|glioma|lymphoid_neoplasm;lymphoid_neoplasm;lymphoid_neoplasm;carcinoma|lymphoid_neoplasm;lymphoid_neoplasm;malignant_melanoma;malignant_melanoma;lympho…	acute_lymphoblastic_T_cell_leukaemia;acute_lymphoblastic_T_cell_leukaemia;adenocarcinoma;squamous_cell_carcinoma;squamous_cell_carcinoma;acute_lymphoblastic_T_cell_leukaemia;acute_lymphoblastic_T_cell_leukaemia;acute_lymphoblastic_T_cell_leukaemia;acute_lymphoblastic_T_cell_leukaemia;follicular_carcinoma;adenocarcinoma;acute_lymphoblastic_T_cell_leukaemia;acute_lymphoblastic_T_cell_leukaemia;acut…	NS;NS;NS;NS;NS;NS;NS;NS;NS;NS;NS;NS;NS;NS;NS;NS|glioblastoma_multiforme|NS;NS;NS;NS|NS;NS;NS;NS;NS;NS;NS|NS;NS|NS;glioblastoma_multiforme|NS;NS|NS;NS;NS;NS	NS;NS;NS;NS;NS;NS;NS;NS;NS;NS;NS;NS;NS;NS;NS;NS|NS|NS;NS;NS;NS|NS;NS;NS;NS;NS;NS;NS|NS;NS|NS;NS|NS;NS|NS;NS;NS;NS	26206799;26341754;26517354;25072932;10955808;17515920;23349303;19829307;28671688;17317825;27756406;28671688;23263491;26341754;28671688;19458356|26496030|23349303;19458356;23349303;15069681|26206799;25595890;29371009;28481359;28671688;28671688;19458356|23349303;19963122|;|23349303;26341754|28671688;;28671688;23349303	234|240|242|235|238|239|231|232	spade|spade|spade|spade|spade|spade|spade|spade	188:349|188:349|188:349|188:349|188:349|188:349|188:349|188:349	PF10409|PF10409|PF10409|PF10409|PF10409|PF10409|PF10409|PF10409	234|240|242|235|238|239|231|232	IPR000008;IPR014020;IPR014020;IPR017361|IPR000008;IPR014020;IPR014020;IPR017361|IPR000008;IPR014020;IPR014020;IPR017361|IPR000008;IPR014020;IPR014020;IPR017361|IPR000008;IPR014020;IPR014020;IPR017361|IPR000008;IPR014020;IPR014020;IPR017361|IPR000008;IPR014020;IPR014020;IPR017361|IPR000008;IPR014020;IPR014020;IPR017361	188:349;188:349;190:350;1:403|188:349;188:349;190:350;1:403|188:349;188:349;190:350;1:403|188:349;188:349;190:350;1:403|188:349;188:349;190:350;1:403|188:349;188:349;190:350;1:403|188:349;188:349;190:350;1:403|188:349;188:349;190:350;1:403	234|240|242|235|238|239|231|232
ENSP00000361021:H196T	10:89711968:T	LC163|PD6057a	lung|haematopoietic_and_lymphoid_tissue	NS|NS	NS|NS	NS|NS	carcinoma|haematopoietic_neoplasm	adenocarcinoma|myelodysplastic_syndrome	NS|refractory_cytopenia_with_unilineage_dysplasia	NS|refractory_anaemia	26164066|24030381	spade	188:349	PF10409	IPR000008|IPR014020|IPR014020|IPR017361	188:349|188:349|190:350|1:403	DOMAIN|STRAND	190:350|192:202	C2 tensin-type. {ECO:0000255-PROSITE- ProRule:PRU00589}|{ECO:0000244-PDB:1D5R}											197|243|246|247|346|347|198|242|241|315|348|194|195	10:89711973:---|10:89717703:C;10:89717704:A|10:89717712:+AGGCC;10:89717713:+ATAACGTG;10:89717712:G;10:89717712:T;10:89717712:+TA;10:89717713:+GT;10:89717712:+TCGTACCG;10:89717713:+CCTACCG;10:89717713:+CACTCAC;10:89717712:+ACCATGTT;10:89717713:+CC;10:89717713:CCCGTC;10:89717713:+CT;10:89717711:+AG;10:89717712:+TC;10:89717712:+CC;10:89717712:+TGACC;10:89717713:+CCTCAGCC|10:89717715:+ACCTGAT;10:8971…	P-0005113-T01-IM5|1047148;P-0003191-T01-IM5;2142072|PATEFF;1860663;SJTALL021;TCGA-DD-A4NE-01;1524;16845;1934258;HN_62863;S66353;S69998;S69999;S75449;S83979;TCGA-06-0875-01;1860659;S72580;1860634;2467895;1218253;1218250;TL16;2467870;PARXHT;1860658;PARCVM;1288281;1218252;TL34|TL40;1714;TCGA-56-6546-01|P-0011351-T01-IM5;P-0001723-T01-IM3|TCGA-D8-A27V-01|S62853;S67548;BS7;S67055;S70956;1177759;P-0002…	central_nervous_system|thyroid;ovary;lung|haematopoietic_and_lymphoid_tissue;haematopoietic_and_lymphoid_tissue;haematopoietic_and_lymphoid_tissue;liver;endometrium;lung;large_intestine;upper_aerodigestive_tract;central_nervous_system;central_nervous_system;central_nervous_system;central_nervous_system;skin;central_nervous_system;haematopoietic_and_lymphoid_tissue;endometrium;haematopoietic_and_l…	brain|NS;NS;NS|NS;NS;NS;NS;NS;NS;NS;head_neck;brain;brain;brain;brain;leg;brain;NS;NS;NS;NS;NS;NS;NS;NS;NS;NS;NS;NS;NS;NS|NS;NS;NS|brain;NS|NS|brain;NS;brain;brain;brain;NS;NS;NS;NS|NS;NS;NS;NS|NS;NS;NS;cerebrum;brain;brain;brain;brain;brain;NS;NS;NS;NS;brain;brain|NS;NS|NS;NS|NS;NS|NS;NS;colon;NS	NS|NS;NS;NS|NS;NS;NS;NS;NS;NS;NS;NS;NS;NS;NS;NS;NS;NS;NS;NS;NS;NS;NS;NS;NS;NS;NS;NS;NS;NS;NS;NS|NS;NS;NS|NS;NS|NS|NS;NS;NS;NS;NS;NS;NS;NS;NS|NS;NS;NS;NS|NS;NS;NS;NS;NS;NS;NS;NS;NS;NS;NS;NS;NS;NS;NS|NS;NS|NS;NS|NS;NS|NS;NS;left;NS	NS|NS;NS;NS|NS;NS;NS;NS;NS;NS;NS;NS;NS;NS;NS;NS;NS;NS;NS;NS;NS;NS;NS;NS;NS;NS;NS;NS;NS;NS;NS;NS|NS;NS;NS|NS;NS|NS|NS;NS;NS;NS;NS;NS;NS;NS;NS|NS;NS;NS;NS|NS;NS;NS;NS;NS;NS;NS;NS;NS;NS;NS;NS;NS;NS;NS|NS;NS|NS;NS|NS;NS|NS;NS;NS;NS	glioma|carcinoma;carcinoma;carcinoma|lymphoid_neoplasm;lymphoid_neoplasm;lymphoid_neoplasm;carcinoma;carcinoma;carcinoma;carcinoma;carcinoma;glioma;glioma;glioma;glioma;malignant_melanoma;glioma;lymphoid_neoplasm;hyperplasia;lymphoid_neoplasm;lymphoid_neoplasm;lymphoid_neoplasm;lymphoid_neoplasm;lymphoid_neoplasm;lymphoid_neoplasm;lymphoid_neoplasm;lymphoid_neoplasm;lymphoid_neoplasm;lymphoid_neo…	astrocytoma_Grade_IV|follicular_carcinoma;clear_cell_carcinoma;adenocarcinoma|acute_lymphoblastic_T_cell_leukaemia;acute_lymphoblastic_T_cell_leukaemia;acute_lymphoblastic_T_cell_leukaemia;hepatocellular_carcinoma;endometrioid_carcinoma;adenocarcinoma;adenocarcinoma;squamous_cell_carcinoma;astrocytoma_Grade_IV;astrocytoma_Grade_IV;astrocytoma_Grade_IV;astrocytoma_Grade_IV;superficial_spreading;as…	glioblastoma_multiforme|NS;NS;NS|NS;NS;NS;NS;NS;NS;NS;NS;glioblastoma_multiforme;glioblastoma_multiforme;glioblastoma_multiforme;glioblastoma_multiforme;NS;glioblastoma_multiforme;NS;NS;NS;NS;NS;NS;NS;NS;NS;NS;NS;NS;NS;NS|NS;NS;NS|glioblastoma_multiforme;NS|NS|glioblastoma_multiforme;NS;glioblastoma_multiforme;anaplastic;glioblastoma_multiforme;NS;NS;NS;NS|NS;NS;NS;NS|NS;NS;NS;glioblastoma_multif…	NS|NS;NS;NS|NS;NS;NS;NS;NS;NS;NS;NS;NS;NS;NS;NS;NS;NS;NS;NS;NS;NS;NS;NS;NS;NS;NS;NS;NS;NS;NS;NS|NS;NS;NS|NS;NS|NS|NS;NS;NS;NS;NS;NS;NS;NS;NS|NS;NS;NS;NS|NS;NS;NS;NS;NS;NS;NS;NS;NS;NS;NS;NS;NS;NS;NS|NS;NS|NS;NS|NS;NS|NS;NS;NS;NS	28481359|17317825;28481359;24468202|28671688;23349303;22237106;;22653804;18948947;23633456;23619167;10427138;10560660;10560660;9393744;15195137;;23349303;9699651;23349303;26341754;19458356;19458356;26206799;26341754;28671688;23349303;28671688;19829307;19458356;26206799|26206799;22653804;|28481359;28481359||9426052;11006040;10949938;11678426;9681833;18757403;28481359;28481359;|23349303;19458356;23…	197|243|246|247|346|347|198|242|241|315|348|194|195	spade|spade|spade|spade|spade|spade|spade|spade|spade|spade|spade|spade|spade	188:349|188:349|188:349|188:349|188:349|188:349|188:349|188:349|188:349|188:349|188:349|188:349|188:349	PF10409|PF10409|PF10409|PF10409|PF10409|PF10409|PF10409|PF10409|PF10409|PF10409|PF10409|PF10409|PF10409	197|243|246|247|346|347|198|242|241|315|348|194|195	IPR000008;IPR014020;IPR014020;IPR017361|IPR000008;IPR014020;IPR014020;IPR017361|IPR000008;IPR014020;IPR014020;IPR017361|IPR000008;IPR014020;IPR014020;IPR017361|IPR000008;IPR014020;IPR014020;IPR017361|IPR000008;IPR014020;IPR014020;IPR017361|IPR000008;IPR014020;IPR014020;IPR017361|IPR000008;IPR014020;IPR014020;IPR017361|IPR000008;IPR014020;IPR014020;IPR017361|IPR000008;IPR014020;IPR014020;IPR017361…	188:349;188:349;190:350;1:403|188:349;188:349;190:350;1:403|188:349;188:349;190:350;1:403|188:349;188:349;190:350;1:403|188:349;188:349;190:350;1:403|188:349;188:349;190:350;1:403|188:349;188:349;190:350;1:403|188:349;188:349;190:350;1:403|188:349;188:349;190:350;1:403|188:349;188:349;190:350;1:403|188:349;188:349;190:350;1:403|188:349;188:349;190:350;1:403|188:349;188:349;190:350;1:403	197|243|246|247|346|347|198|242|241|315|348|194|195
ENSP00000361021:Y178A	10:89711915:C|10:89711914:+TT|10:89711914:G|10:89711915:G|10:89711914:C|10:89711915:T	LICA-CN-HCC010T|2552050|645|TCGA-26-6174-01|P-0003620-T02-IM5|Au3	liver|large_intestine|endometrium|central_nervous_system|skin|skin	NS|NS|NS|brain|NS|chest	NS|NS|NS|NS|NS|NS	NS|NS|NS|NS|NS|NS	other|carcinoma|carcinoma|glioma|malignant_melanoma|malignant_melanoma	neoplasm|adenocarcinoma|endometrioid_carcinoma|astrocytoma_Grade_IV|NS|desmoplastic	NS|NS|NS|glioblastoma_multiforme|NS|NS	NS|NS|NS|NS|NS|NS	|26517354|22653804||28481359|26343386				IPR014019|IPR017361	14:185|1:403	DOMAIN|HELIX	14:185|169:184	Phosphatase tensin-type. {ECO:0000255-PROSITE-ProRule:PRU00590}|{ECO:0000244-PDB:1D5R}											179|182|98|101|105|137|141|174|175|176|177	10:89711918:T|10:89711928:T;10:89711926:G|10:89692809:G;10:89692809:C|10:89692818:C;10:89692818:A;10:89692819:G;10:89692817:---;10:89692819:+NNNNNNNNNNNNNNNNNNNNNNNNNNNNNNNNNNNNNN;10:89692818:G|10:89692830:A;10:89692830:C;10:89692830:T;10:89692829:A;10:89692831:G;10:89692829:G;10:89692830:------------------------;10:89692829:C|10:89692925:A;10:89692926:T|10:89692937:T|10:89711902:G;10:89711902:C;…	S67386|S65862;2659629;2659631;4_RESISTANT|1853;P-0009518-T01-IM5;T3641|1472061;2211848;2749029;P-0006500-T01-IM5;P-0008309-T01-IM5;S66340;S69264;S69969;S69970;S72914;S75440;TCGA-06-2565-01;tumor_4178310;S69472;A9-2A;S69560;S68364;S67316;2141|19;S66928;S69971;TCGA-06-0881-01;TCGA-DU-7290-01;1029529;895786;911724;1240384;1240385;1240390;1240391;LN-215;S69972;P-0002672-T01-IM3;1048316;1048317;104831…	endometrium|pancreas;cervix;endometrium;skin|endometrium;endometrium;large_intestine|large_intestine;central_nervous_system;biliary_tract;central_nervous_system;genital_tract;central_nervous_system;central_nervous_system;central_nervous_system;central_nervous_system;central_nervous_system;central_nervous_system;central_nervous_system;haematopoietic_and_lymphoid_tissue;prostate;large_intestine;kid…	NS|NS;NS;NS;NS|NS;NS;NS|rectum;brain;bile_duct;brain;extragonadal;brain;brain;brain;brain;brain;brain;brain;NS;NS;NS;NS;brain;brain;NS|face;brain;brain;brain;brain;brain;brain;brain;brain;brain;brain;brain;brain;brain;fibrous_tissue_and_uncertain_origin;brain;brain;brain;NS;brain;brain;NS;NS;NS;brain|NS;mouth|brain|NS;NS;NS;NS;NS;NS;brain;NS;NS|temporal_lobe;NS;NS|NS;colon;brain;NS|NS;NS;NS;NS;br…	NS|NS;NS;NS;NS|NS;NS;NS|NS;NS;NS;NS;mediastinum;NS;NS;NS;NS;NS;NS;NS;NS;NS;NS;NS;NS;NS;NS|NS;NS;NS;NS;NS;NS;NS;NS;NS;NS;NS;NS;NS;NS;stomach;NS;NS;NS;NS;NS;NS;NS;NS;NS;NS|NS;NS|NS|NS;NS;NS;NS;NS;NS;NS;NS;NS|NS;NS;NS|NS;descending;NS;NS|NS;NS;NS;NS;NS;NS;NS;NS;NS;NS;NS;NS;NS	NS|NS;NS;NS;NS|NS;NS;NS|NS;NS;NS;NS;NS;NS;NS;NS;NS;NS;NS;NS;NS;NS;NS;NS;NS;NS;NS|NS;NS;NS;NS;NS;NS;NS;NS;NS;NS;NS;NS;NS;NS;NS;NS;NS;NS;NS;NS;NS;NS;NS;NS;NS|NS;NS|NS|NS;NS;NS;NS;NS;NS;NS;NS;NS|NS;NS;NS|NS;NS;NS;NS|NS;NS;NS;NS;NS;NS;NS;NS;NS;NS;NS;NS;NS	carcinoma|carcinoid-endocrine_tumour;other;other;malignant_melanoma|carcinoma;carcinoma;carcinoma|carcinoma;glioma;carcinoma;glioma;germ_cell_tumour;glioma;glioma;glioma;glioma;glioma;glioma;glioma;lymphoid_neoplasm;carcinoma;carcinoma;carcinoma;glioma;glioma;carcinoma|adnexal_tumour;glioma;glioma;glioma;glioma;glioma;glioma;glioma;glioma;glioma;glioma;glioma;glioma;glioma;gastrointestinal_stroma…	NS|non_functioning;adenosarcoma;adenosarcoma;NS|endometrioid_carcinoma;endometrioid_carcinoma;adenocarcinoma|adenocarcinoma;astrocytoma_Grade_IV;adenocarcinoma;astrocytoma_Grade_IV;NS;astrocytoma_Grade_IV;oligodendroglioma_Grade_III;astrocytoma_Grade_IV;astrocytoma_Grade_IV;NS;astrocytoma_Grade_IV;astrocytoma_Grade_IV;NS;adenocarcinoma;adenocarcinoma;clear_cell_renal_cell_carcinoma;astrocytoma_Gr…	NS|NS;NS;NS;NS|NS;NS;NS|NS;glioblastoma_multiforme;NS;glioblastoma_multiforme;NS;glioblastoma_multiforme;anaplastic;glioblastoma_multiforme;glioblastoma_multiforme;NS;glioblastoma_multiforme;glioblastoma_multiforme;NS;NS;NS;NS;glioblastoma_multiforme;glioblastoma_multiforme;NS|sebaceoma;anaplastic;glioblastoma_multiforme;glioblastoma_multiforme;NS;glioblastoma_multiforme;glioblastoma_multiforme;g…	NS|NS;NS;NS;NS|NS;NS;NS|NS;NS;NS;NS;NS;NS;NS;NS;NS;NS;NS;NS;NS;NS;NS;NS;NS;NS;NS|NS;NS;NS;NS;NS;NS;NS;NS;NS;NS;NS;NS;NS;NS;NS;NS;NS;NS;NS;NS;NS;NS;NS;NS;NS|NS;NS|NS|NS;NS;NS;NS;NS;NS;NS;NS;NS|NS;NS;NS|NS;NS;NS;NS|NS;NS;NS;NS;NS;NS;NS;NS;NS;NS;NS;NS;NS	10851265|11021813;28834809;28834809;24265154|22653804;28481359;27149842|21103049;24695838;29360550;28481359;28481359;10427138;11438483;10560660;10560660;9490783;9393744;;;11234884;;11146448;10551321;10812170;22653804|27311873;10632344;10560660;;;17098662;15679305;15779579;19644652;19644652;19644652;19644652;10416987;10560660;28481359;17151929;17151929;17151929;19471547;24695838;11939587;;22653804…					179|180|181|182|98|101|102|105|137|141|174|175|176|177	IPR014019;IPR017361|IPR014019;IPR017361|IPR014019;IPR017361|IPR014019;IPR017361|IPR000340;IPR014019;IPR017361|IPR000340;IPR014019;IPR017361|IPR000340;IPR014019;IPR017361|IPR000340;IPR014019;IPR017361|IPR000340;IPR014019;IPR017361|IPR000340;IPR014019;IPR017361|IPR014019;IPR017361|IPR014019;IPR017361|IPR014019;IPR017361|IPR014019;IPR017361	14:185;1:403|14:185;1:403|14:185;1:403|14:185;1:403|80:159;14:185;1:403|80:159;14:185;1:403|80:159;14:185;1:403|80:159;14:185;1:403|80:159;14:185;1:403|80:159;14:185;1:403|14:185;1:403|14:185;1:403|14:185;1:403|14:185;1:403	179|180|181|182|98|101|102|105|137|141|174|175|176|177
ENSP00000361021:M35R	10:89653805:G|10:89653807:A|10:89653807:T|10:89653805:C|10:89653806:G|10:89653805:T	2010001|2014_Lung_sq_61_T|2509021|3765_T|P-0000500-T01-IM3|P-0007917-T01-IM5|P-0007917-T02-IM5|P-0011416-T01-IM5|S67416|S67804|T3678|P-0005361-T01-IM5|P-0005361-T02-IM5|P-0009224-T02-IM5|SE30PT|2321349|TCGA-44-7662-01|ccRCC-24|1998652|S64443|P-0003839-T01-IM5	endometrium|lung|central_nervous_system|lung|central_nervous_system|central_nervous_system|central_nervous_system|biliary_tract|liver|central_nervous_system|large_intestine|central_nervous_system|central_nervous_system|large_intestine|central_nervous_system|haematopoietic_and_lymphoid_tissue|lung|kidney|breast|central_nervous_system|large_intestine	NS|NS|temporal_lobe|NS|brain|brain|brain|bile_duct|NS|brain|NS|brain|brain|rectum|temporal_lobe|NS|left_upper_lobe|NS|NS|brain|colon	NS|NS|NS|NS|NS|NS|NS|NS|NS|NS|NS|NS|NS|NS|NS|NS|NS|NS|NS|NS|ascending	NS|NS|NS|NS|NS|NS|NS|NS|NS|NS|NS|NS|NS|NS|NS|NS|NS|NS|NS|NS|NS	carcinoma|carcinoma|glioma|carcinoma|glioma|glioma|glioma|carcinoma|carcinoma|glioma|carcinoma|glioma|glioma|carcinoma|glioma|lymphoid_neoplasm|carcinoma|carcinoma|carcinoma|glioma|carcinoma	endometrioid_carcinoma|NS|astrocytoma_Grade_IV|squamous_cell_carcinoma|astrocytoma_Grade_IV|astrocytoma_Grade_IV|astrocytoma_Grade_IV|adenocarcinoma|hepatocellular_carcinoma|astrocytoma_Grade_IV|adenocarcinoma|NS|astrocytoma_Grade_III|adenocarcinoma|ependymoma|acute_lymphoblastic_T_cell_leukaemia|adenocarcinoma|clear_cell_renal_cell_carcinoma|ductal_carcinoma|astrocytoma_Grade_IV|adenocarcinoma	NS|NS|glioblastoma_multiforme|NS|glioblastoma_multiforme|glioblastoma_multiforme|glioblastoma_multiforme|NS|NS|glioblastoma_multiforme|NS|NS|anaplastic|NS|NS|NS|NS|NS|NS|glioblastoma_multiforme|NS	NS|NS|NS|NS|NS|NS|NS|NS|NS|NS|NS|NS|NS|NS|NS|NS|NS|NS|NS|NS|NS	23949151||26919320||28481359|28481359|28481359|28481359|10760687|11939587|27149842|28481359|28481359|28481359|23592488|25595890||23797736|23946797|9499454|28481359				IPR014019|IPR017361	14:185|1:403	DOMAIN|VARIANT|STRAND	14:185|35:35|32:35	Phosphatase tensin-type. {ECO:0000255-PROSITE-ProRule:PRU00590}|M -> R (in CWS1- dbSNP:rs121909225). {ECO:0000269-PubMed:9425889}. /FTId=VAR_008036|{ECO:0000244-PDB:1D5R}	VAR_008036	rs121909225	Disease	Cowden syndrome 1 (CWS1) [MIM:158350]							36|122|123|127|131|159|37|124|126|121|53|38|48|24|25|26|33|34	10:89653808:A;10:89653809:T;10:89653809:A|10:89692881:A;10:89692881:G|10:89692883:T;10:89692883:G;10:89692884:T;10:89692884:G|10:89692896:T;10:89692895:A;10:89692896:A|10:89692908:A;10:89692908:T;10:89692907:G;10:89692907:C|10:89692993:T;10:89692992:A;10:89692992:T|10:89653812:C;10:89653812:+GC|10:89692886:A;10:89692886:C;10:89692887:C;10:89692887:T;10:89692887:A;10:89692886:G|10:89692892:A;10:89…	03-163S4;1142;1713406;1713407;1713409;1989144;2626207;P-0000730-T01-IM3;P-0004667-T01-IM5;S69944;TCGA-32-1977-01;417LC;S69945;S69946;456T;KE;TCGA-06-0184-01;Tp483MG|1493673;2552048;P-0003805-T01-IM5;S65646|1177714;1177722;1177744;2014_Lung_sq_06_T;2701157;588;LC_S25;P-0012396-T01-IM5;S75525;TCGA-14-0813-01;TCGA-61-1740-01;TCGA-AR-A24Q-01;TCGA-D1-A16E-01;TCGA-B0-4694-01;P-0005298-T01-IM5|1004;P-00…	prostate;endometrium;central_nervous_system;central_nervous_system;central_nervous_system;soft_tissue;pancreas;stomach;soft_tissue;central_nervous_system;central_nervous_system;lung;central_nervous_system;central_nervous_system;endometrium;central_nervous_system;central_nervous_system;central_nervous_system|endometrium;large_intestine;central_nervous_system;central_nervous_system|endometrium;endo…	NS;NS;brain;brain;brain;fibrous_tissue_and_uncertain_origin;NS;NS;fat;brain;brain;NS;brain;brain;NS;brain;brain;brain|NS;NS;brain;brain|NS;NS;NS;NS;pharynx;NS;NS;NS;NS;brain;NS;NS;NS;NS;NS|NS;extragonadal;NS;NS;NS;NS;NS;brain;NS;NS;NS;NS;head_neck;NS;NS;NS;upper_arm;NS;brain;NS;NS;NS|NS;brain;NS;skin;NS;brain;NS|NS;NS;NS;NS;NS;NS;colon;colon;femur;brain;brain;NS;lateral_ventricle;occipital_lobe;e…	NS;NS;NS;NS;NS;NS;NS;NS;pelvis;NS;NS;NS;NS;NS;NS;NS;NS;NS|NS;NS;NS;NS|NS;NS;NS;NS;nasopharynx;NS;NS;NS;NS;NS;NS;NS;NS;NS;NS|NS;mediastinum;NS;NS;NS;NS;NS;NS;NS;NS;NS;NS;NS;NS;NS;NS;NS;NS;NS;NS;NS;NS|NS;NS;NS;NS;NS;NS;NS|NS;NS;NS;NS;NS;NS;sigmoid;sigmoid;NS;NS;NS;NS;NS;NS;NS;NS;NS;NS|NS;NS;NS|NS;NS;NS;NS;NS;NS;NS;NS;NS;NS;NS;NS;NS;NS;NS;NS;NS;NS;NS;NS;transverse;NS;NS;NS|NS;NS;NS;NS;NS;NS;NS;NS;NS…	NS;NS;NS;NS;NS;NS;NS;NS;NS;NS;NS;NS;NS;NS;NS;NS;NS;NS|NS;NS;NS;NS|NS;NS;NS;NS;NS;NS;NS;NS;NS;NS;NS;NS;NS;NS;NS|NS;NS;NS;NS;NS;NS;NS;NS;NS;NS;NS;NS;NS;NS;NS;NS;NS;NS;NS;NS;NS;NS|NS;NS;NS;NS;NS;NS;NS|NS;NS;NS;NS;NS;NS;NS;NS;NS;NS;NS;NS;NS;NS;NS;NS;NS;NS|NS;NS;NS|NS;NS;NS;NS;NS;NS;NS;NS;NS;NS;NS;NS;NS;NS;NS;NS;NS;NS;NS;NS;NS;NS;NS;NS|NS;NS;NS;NS;NS;NS;NS;NS;NS;NS;NS;NS;NS;NS;NS;NS;NS;NS;NS;NS;NS;NS;…	carcinoma;carcinoma;glioma;glioma;glioma;synovial_sarcoma;carcinoma;carcinoma;liposarcoma;glioma;glioma;carcinoma;glioma;glioma;carcinoma;glioma;glioma;glioma|carcinoma;carcinoma;glioma;glioma|carcinoma;carcinoma;carcinoma;carcinoma;carcinoma;carcinoma;carcinoma;carcinoma;carcinoma;glioma;carcinoma;carcinoma;carcinoma;carcinoma;carcinoma|carcinoma;germ_cell_tumour;carcinoma;carcinoma;carcinoma;ca…	adenocarcinoma;endometrioid_carcinoma;astrocytoma_Grade_IV;astrocytoma_Grade_IV;astrocytoma_Grade_IV;NS;ductal_carcinoma;adenocarcinoma;myxoid-round_cell;astrocytoma_Grade_IV;astrocytoma_Grade_IV;squamous_cell_carcinoma;astrocytoma_Grade_IV;astrocytoma_Grade_IV;NS;NS;astrocytoma_Grade_IV;astrocytoma_Grade_IV|endometrioid_carcinoma;adenocarcinoma;astrocytoma_Grade_IV;astrocytoma_Grade_IV|endometri…	NS;NS;glioblastoma_multiforme;glioblastoma_multiforme;glioblastoma_multiforme;NS;NS;NS;NS;glioblastoma_multiforme;glioblastoma_multiforme;NS;glioblastoma_multiforme;glioblastoma_multiforme;NS;NS;glioblastoma_multiforme;glioblastoma_multiforme|NS;NS;glioblastoma_multiforme;glioblastoma_multiforme|NS;NS;NS;NS;NS;NS;NS;NS;NS;glioblastoma_multiforme;NS;NS;NS;NS;NS|NS;NS;NS;NS;NS;NS;NS;glioblastoma_mu…	NS;NS;NS;NS;NS;NS;NS;NS;NS;NS;NS;NS;NS;NS;NS;NS;NS;NS|NS;NS;NS;NS|NS;NS;NS;NS;NS;NS;NS;NS;NS;NS;NS;NS;NS;NS;NS|NS;NS;NS;NS;NS;NS;NS;NS;NS;NS;NS;NS;NS;NS;NS;NS;NS;NS;NS;NS;NS;NS|NS;NS;NS;NS;NS;NS;NS|NS;NS;NS;NS;NS;NS;NS;NS;NS;NS;NS;NS;NS;NS;NS;NS;NS;NS|NS;NS;NS|NS;NS;NS;NS;NS;NS;NS;NS;NS;NS;NS;NS;NS;NS;NS;NS;NS;NS;NS;NS;NS;NS;NS;NS|NS;NS;NS;NS;NS;NS;NS;NS;NS;NS;NS;NS;NS;NS;NS;NS;NS;NS;NS;NS;NS;NS;…	26928463;22653804;22536362;22536362;22536362;20601955;26378065;28481359;28481359;10560660;;26503331;10560660;10560660;18552176;9090379;;10560660|21266528;26517354;28481359;10653004|18757403;18757403;18757403;;28581676;22653804;22975805;28481359;9307275;;;;;;28481359|22653804;28481359;28481359;15069681;27149842;;22498935;28481359;;;;;25275298;29876005;23851445;17260012;22817889;28481359;28481359;2…	127|131|124|126	firestar|firestar|firestar|firestar	127:127|131:131|124:124|126:126	PO4|PO4|PO4|PO4	36|122|123|127|131|159|37|124|126|121|53|38|48|24|25|26|33|34	IPR014019;IPR017361|IPR000340;IPR014019;IPR016130;IPR017361|IPR000340;IPR014019;IPR016130;IPR017361|IPR000340;IPR014019;IPR016130;IPR017361|IPR000340;IPR014019;IPR016130;IPR017361|IPR000340;IPR014019;IPR017361|IPR014019;IPR017361|IPR000340;IPR014019;IPR016130;IPR017361|IPR000340;IPR014019;IPR016130;IPR017361|IPR000340;IPR014019;IPR017361|IPR014019;IPR017361|IPR014019;IPR017361|IPR014019;IPR017361…	14:185;1:403|80:159;14:185;122:132;1:403|80:159;14:185;122:132;1:403|80:159;14:185;122:132;1:403|80:159;14:185;122:132;1:403|80:159;14:185;1:403|14:185;1:403|80:159;14:185;122:132;1:403|80:159;14:185;122:132;1:403|80:159;14:185;1:403|14:185;1:403|14:185;1:403|14:185;1:403|14:185;1:403|14:185;1:403|14:185;1:403|14:185;1:403|14:185;1:403	36|122|123|127|131|159|37|124|126|121|53|38|48|24|25|26|33|34
ENSP00000361021:L70P	10:89685314:C|10:89685313:A|10:89685314:A|10:89685313:T	S65701|2009990|P-0000611-T01-IM3|2595087|TCGA-19-2625-01|41|99|P-0001112-T01-IM3	endometrium|endometrium|central_nervous_system|kidney|central_nervous_system|large_intestine|large_intestine|skin	NS|NS|brain|NS|brain|colon|colon|NS	NS|NS|NS|NS|NS|left|left|NS	NS|NS|NS|NS|NS|NS|NS|NS	carcinoma|carcinoma|glioma|carcinoma|glioma|carcinoma|carcinoma|carcinoma	adenocarcinoma|endometrioid_carcinoma|astrocytoma_Grade_IV|clear_cell_renal_cell_carcinoma|astrocytoma_Grade_IV|adenocarcinoma|adenocarcinoma|Merkel_cell_carcinoma	NS|NS|glioblastoma_multiforme|NS|glioblastoma_multiforme|NS|NS|NS	NS|NS|NS|NS|NS|NS|NS|NS	10657903|23949151|28481359|26831717||27756406|27756406|28481359				IPR014019|IPR017361	14:185|1:403	DOMAIN|VARIANT|STRAND	14:185|70:70|65:73	Phosphatase tensin-type. {ECO:0000255-PROSITE-ProRule:PRU00590}|L -> P (in CWS1- dbSNP:rs121909226). {ECO:0000269-PubMed:9832031}. /FTId=VAR_018102|{ECO:0000244-PDB:1D5R}	VAR_018102	rs121909226	Disease	Cowden syndrome 1 (CWS1) [MIM:158350]							71|88|123|124|89|90|72|130|122|134|131|104|68|69	10:89690805:A;10:89690806:G;10:89690805:C;10:89690805:T|10:89692779:G;10:89692778:C;10:89692778:A;10:89692779:C|10:89692883:T;10:89692883:G;10:89692884:T;10:89692884:G|10:89692886:A;10:89692886:C;10:89692887:C;10:89692887:T;10:89692887:A;10:89692886:G|10:89692781:A;10:89692782:T;10:89692782:A|10:89692785:C;10:89692786:---------------;10:89692786:A|10:89690808:T|10:89692905:A;10:89692905:T;10:8969…	P-0005701-T01-IM5;P-0006667-T01-IM5;S67381;S78348;TCGA-28-2502-01;TCGA-BG-A0MI-01;ESTDAB-155;P14_TUT;P26_TUT;P6_TUT;P-0004676-T01-IM5|1240393;1240405;1697472;2010003;Br117X;P145;S70689;SA227;T1208;TCGA-CJ-4920-01;M122;TCGA-76-4934-01;1131725;S66206|1177714;1177722;1177744;2014_Lung_sq_06_T;2701157;588;LC_S25;P-0012396-T01-IM5;S75525;TCGA-14-0813-01;TCGA-61-1740-01;TCGA-AR-A24Q-01;TCGA-D1-A16E-01;…	central_nervous_system;central_nervous_system;endometrium;central_nervous_system;central_nervous_system;endometrium;skin;large_intestine;large_intestine;large_intestine;central_nervous_system|central_nervous_system;central_nervous_system;endometrium;endometrium;central_nervous_system;central_nervous_system;upper_aerodigestive_tract;breast;large_intestine;kidney;eye;central_nervous_system;ovary;ce…	brain;brain;NS;brain;brain;NS;NS;rectum;rectum;rectum;brain|brain;brain;NS;NS;brain;brain;larynx;NS;NS;NS;uveal_tract;brain;NS;brain|NS;NS;NS;NS;pharynx;NS;NS;NS;NS;brain;NS;NS;NS;NS;NS|NS;NS;brain;NS;NS;NS;NS;NS;NS;NS;NS;brain;NS;brain;brain;NS;NS;brain;NS;NS;colon;NS;NS;NS|NS;ear;NS;NS|NS;brain;NS;pharynx|NS;bladder|NS;NS;NS;NS;NS;NS;NS;NS;NS;NS;NS;NS;NS;NS;NS;NS;NS;NS;NS;NS;NS;NS;NS;NS;NS;NS;N…	NS;NS;NS;NS;NS;NS;NS;NS;NS;NS;NS|NS;NS;NS;NS;NS;NS;NS;NS;NS;NS;NS;NS;NS;NS|NS;NS;NS;NS;nasopharynx;NS;NS;NS;NS;NS;NS;NS;NS;NS;NS|NS;NS;NS;NS;NS;NS;NS;NS;NS;NS;NS;NS;NS;NS;NS;NS;NS;NS;NS;NS;transverse;NS;NS;NS|NS;NS;NS;NS|NS;NS;NS;hypopharynx|NS;NS|NS;NS;NS;NS;NS;NS;NS;NS;NS;NS;NS;NS;NS;NS;NS;NS;NS;NS;NS;NS;NS;NS;NS;NS;NS;NS;NS;upper_extremity;NS;NS;NS;NS;NS;NS;NS;NS;NS;NS;NS;NS;NS;NS;NS;NS;NS;NS;…	NS;NS;NS;NS;NS;NS;NS;NS;NS;NS;NS|NS;NS;NS;NS;NS;NS;NS;NS;NS;NS;NS;NS;NS;NS|NS;NS;NS;NS;NS;NS;NS;NS;NS;NS;NS;NS;NS;NS;NS|NS;NS;NS;NS;NS;NS;NS;NS;NS;NS;NS;NS;NS;NS;NS;NS;NS;NS;NS;NS;NS;NS;NS;NS|NS;NS;NS;NS|NS;NS;NS;NS|NS;NS|NS;NS;NS;NS;NS;NS;NS;NS;NS;NS;NS;NS;NS;NS;NS;NS;NS;NS;NS;NS;NS;NS;NS;NS;NS;NS;NS;NS;NS;NS;NS;NS;NS;NS;NS;NS;NS;NS;NS;NS;NS;NS;NS;NS;NS;NS;NS;NS;NS;NS;NS;NS;NS;NS;NS;NS;NS;NS;NS;…	glioma;glioma;carcinoma;glioma;glioma;carcinoma;malignant_melanoma;carcinoma;carcinoma;carcinoma;glioma|glioma;glioma;carcinoma;carcinoma;glioma;glioma;carcinoma;carcinoma;carcinoma;carcinoma;malignant_melanoma;glioma;carcinoma;glioma|carcinoma;carcinoma;carcinoma;carcinoma;carcinoma;carcinoma;carcinoma;carcinoma;carcinoma;glioma;carcinoma;carcinoma;carcinoma;carcinoma;carcinoma|carcinoma;carcino…	astrocytoma_Grade_IV;astrocytoma_Grade_III;NS;astrocytoma_Grade_IV;astrocytoma_Grade_IV;endometrioid_carcinoma;NS;adenocarcinoma;adenocarcinoma;adenocarcinoma;NS|astrocytoma_Grade_IV;astrocytoma_Grade_IV;endometrioid_carcinoma;endometrioid_carcinoma;astrocytoma_Grade_IV;astrocytoma_Grade_IV;squamous_cell_carcinoma;ductal_carcinoma;adenocarcinoma;clear_cell_renal_cell_carcinoma;NS;astrocytoma_Grad…	glioblastoma_multiforme;anaplastic;NS;glioblastoma_multiforme;glioblastoma_multiforme;NS;NS;NS;NS;NS;NS|glioblastoma_multiforme;glioblastoma_multiforme;NS;NS;glioblastoma_multiforme;glioblastoma_multiforme;NS;NS;NS;NS;NS;glioblastoma_multiforme;NS;glioblastoma_multiforme|NS;NS;NS;NS;NS;NS;NS;NS;NS;glioblastoma_multiforme;NS;NS;NS;NS;NS|NS;NS;glioblastoma_multiforme;NS;NS;NS;NS;NS;NS;NS;NS;gliobla…	NS;NS;NS;NS;NS;NS;NS;NS;NS;NS;NS|NS;NS;NS;NS;NS;NS;NS;NS;NS;NS;NS;NS;NS;NS|NS;NS;NS;NS;NS;NS;NS;NS;NS;NS;NS;NS;NS;NS;NS|NS;NS;NS;NS;NS;NS;NS;NS;NS;NS;NS;NS;NS;NS;NS;NS;NS;NS;NS;NS;NS;NS;NS;NS|NS;NS;NS;NS|NS;NS;NS;NS|NS;NS|NS;NS;NS;NS;NS;NS;NS;NS;NS;NS;NS;NS;NS;NS;NS;NS;NS;NS;NS;NS;NS;NS;NS;NS;NS;NS;NS;NS;NS;NS;NS;NS;NS;NS;NS;NS;NS;NS;NS;NS;NS;NS;NS;NS;NS;NS;NS;NS;NS;NS;NS;NS;NS;NS;NS;NS;NS;NS;NS;…	28481359;28481359;10851265;11051241;;;23851445;28978093;28978093;28978093;28481359|19644652;19644652;22498935;23949151;18772396;24140581;11801303;22495314;27149842;;16344319;;17418409;10666371|18757403;18757403;18757403;;28581676;22653804;22975805;28481359;9307275;;;;;;28481359|17426084;18757403;24695838;28103826;28103826;28481359;28481359;9765621;;24265153;;17098662;22653804;15679305;15779579;28…	124|130|131	firestar|firestar|firestar	124:124|130:130|131:131	PO4|PO4|PO4	71|88|123|124|89|90|72|130|122|134|131|104|68|69	IPR014019;IPR017361|IPR000340;IPR014019;IPR017361|IPR000340;IPR014019;IPR016130;IPR017361|IPR000340;IPR014019;IPR016130;IPR017361|IPR000340;IPR014019;IPR017361|IPR000340;IPR014019;IPR017361|IPR014019;IPR017361|IPR000340;IPR014019;IPR016130;IPR017361|IPR000340;IPR014019;IPR016130;IPR017361|IPR000340;IPR014019;IPR017361|IPR000340;IPR014019;IPR016130;IPR017361|IPR000340;IPR014019;IPR017361|IPR014019…	14:185;1:403|80:159;14:185;1:403|80:159;14:185;122:132;1:403|80:159;14:185;122:132;1:403|80:159;14:185;1:403|80:159;14:185;1:403|14:185;1:403|80:159;14:185;122:132;1:403|80:159;14:185;122:132;1:403|80:159;14:185;1:403|80:159;14:185;122:132;1:403|80:159;14:185;1:403|14:185;1:403|14:185;1:403	71|88|123|124|89|90|72|130|122|134|131|104|68|69
ENSP00000361021:Q214A	10:89717615:ACT	2009991	endometrium	NS	NS	NS	carcinoma	endometrioid_carcinoma	NS	NS	23949151	spade	188:349	PF10409	IPR000008|IPR014020|IPR014020|IPR017361	188:349|188:349|190:350|1:403	DOMAIN|STRAND	190:350|213:219	C2 tensin-type. {ECO:0000255-PROSITE- ProRule:PRU00589}|{ECO:0000244-PDB:1D5R}											215|227|230|257|258|229|216|256|228|226|213	10:89717619:C;10:89717619:---------------;10:89717618:C|10:89717655:T|10:89717663:A;10:89717664:A|10:89717746:A|10:89717749:A;10:89717748:A|10:89717661:T;10:89717661:------------------------|10:89717621:T;10:89717621:A|10:89717741:A;10:89717741:C|10:89717659:+AC|10:89717652:T;10:89717651:G|10:89717612:T;10:89717613:A;10:89717613:T;10:89717613:G	SA227;T3427;TCGA-BS-A0UF-01;P-0006808-T01-IM5;P-0000060-T01-IM3|P-0002562-T02-IM5;S63077|2186754;S69756;1041979;TCGA-32-2495-01|S69883|TCGA-GM-A4E0-01|2750028;P-0008957-T01-IM5|2321300;S63060|1328221;975321;1934296|TL13|66;YUZINO;PD18768a|1229485;41;975318;55;WA25	breast;large_intestine;endometrium;lung;endometrium|breast;endometrium|thyroid;salivary_gland;endometrium;central_nervous_system|central_nervous_system|breast|eye;lung|haematopoietic_and_lymphoid_tissue;endometrium|breast;central_nervous_system;large_intestine|haematopoietic_and_lymphoid_tissue|endometrium;skin;breast|skin;large_intestine;central_nervous_system;large_intestine;prostate	NS;NS;NS;NS;NS|NS;NS|NS;NS;NS;brain|brain|NS|uveal_tract;NS|NS;NS|NS;brain;NS|NS|NS;mucosal;NS|NS;colon;brain;colon;NS	NS;NS;NS;NS;NS|NS;NS|NS;NS;NS;NS|NS|NS|NS;NS|NS;NS|NS;NS;NS|NS|NS;NS;NS|NS;left;NS;left;NS	NS;NS;NS;NS;NS|NS;NS|NS;NS;NS;NS|NS|NS|NS;NS|NS;NS|NS;NS;NS|NS|NS;NS;NS|NS;NS;NS;NS;NS	carcinoma;carcinoma;carcinoma;carcinoma;carcinoma|carcinoma;carcinoma|carcinoma;carcinoma;hyperplasia;glioma|glioma|carcinoma|benign_melanocytic_nevus;carcinoma|lymphoid_neoplasm;carcinoma|carcinoma;glioma;carcinoma|lymphoid_neoplasm|carcinoma;malignant_melanoma;carcinoma|malignant_melanoma;carcinoma;glioma;carcinoma;carcinoma	ductal_carcinoma;adenocarcinoma;endometrioid_carcinoma;squamous_cell_carcinoma;mixed_serous_and_endometrioid_carcinoma|ductal_carcinoma;endometrioid_carcinoma|anaplastic_carcinoma;adenocarcinoma;complex-atypical;astrocytoma_Grade_IV|astrocytoma_Grade_IV|NS|NS;adenocarcinoma|acute_lymphoblastic_T_cell_leukaemia;squamous_cell_carcinoma|ductal_carcinoma;astrocytoma_Grade_IV;adenocarcinoma|acute_lymp…	NS;NS;NS;NS;NS|NS;NS|NS;NS;NS;glioblastoma_multiforme|glioblastoma_multiforme|NS|NS;NS|NS;NS|apocrine;glioblastoma_multiforme;NS|NS|NS;NS;papillary|NS;NS;glioblastoma_multiforme;NS;NS	NS;NS;NS;NS;NS|NS;NS|NS;NS;NS;NS|NS|NS|NS;NS|NS;NS|NS;NS;NS|NS|NS;NS;NS|NS;NS;NS;NS;NS	22495314;27149842;;28481359;28481359|28481359;9829719|24423316;12370746;16160475;|11273008||29371009;28481359|25595890;9829719|20300775;16410744;23633456|26206799|29876005;22842228;|18953432;27756406;16410744;27756406;22722839	215|227|230|257|258|229|216|256|228|260|226|267|212|213	spade|spade|spade|spade|spade|spade|spade|spade|spade|spade|spade|spade|spade|spade	188:349|188:349|188:349|188:349|188:349|188:349|188:349|188:349|188:349|188:349|188:349|188:349|188:349|188:349	PF10409|PF10409|PF10409|PF10409|PF10409|PF10409|PF10409|PF10409|PF10409|PF10409|PF10409|PF10409|PF10409|PF10409	215|227|230|257|258|229|216|256|228|260|226|267|212|213	IPR000008;IPR014020;IPR014020;IPR017361|IPR000008;IPR014020;IPR014020;IPR017361|IPR000008;IPR014020;IPR014020;IPR017361|IPR000008;IPR014020;IPR014020;IPR017361|IPR000008;IPR014020;IPR014020;IPR017361|IPR000008;IPR014020;IPR014020;IPR017361|IPR000008;IPR014020;IPR014020;IPR017361|IPR000008;IPR014020;IPR014020;IPR017361|IPR000008;IPR014020;IPR014020;IPR017361|IPR000008;IPR014020;IPR014020;IPR017361…	188:349;188:349;190:350;1:403|188:349;188:349;190:350;1:403|188:349;188:349;190:350;1:403|188:349;188:349;190:350;1:403|188:349;188:349;190:350;1:403|188:349;188:349;190:350;1:403|188:349;188:349;190:350;1:403|188:349;188:349;190:350;1:403|188:349;188:349;190:350;1:403|188:349;188:349;190:350;1:403|188:349;188:349;190:350;1:403|188:349;188:349;190:350;1:403|188:349;188:349;190:350;1:403|188:349;1…	215|227|230|257|258|229|216|256|228|260|226|267|212|213
ENSP00000361021:E256A	10:89717741:A|10:89717741:C	1328221|975321|1934296	breast|central_nervous_system|large_intestine	NS|brain|NS	NS|NS|NS	NS|NS|NS	carcinoma|glioma|carcinoma	ductal_carcinoma|astrocytoma_Grade_IV|adenocarcinoma	apocrine|glioblastoma_multiforme|NS	NS|NS|NS	20300775|16410744|23633456	spade	188:349	PF10409	IPR000008|IPR014020|IPR014020|IPR017361	188:349|188:349|190:350|1:403	DOMAIN|STRAND	190:350|238:259	C2 tensin-type. {ECO:0000255-PROSITE- ProRule:PRU00589}|{ECO:0000244-PDB:1D5R}											257|271|272|258|214|215|216|254|255	10:89717746:A|10:89720660:A;10:89720661:C|10:89720664:G;10:89720664:C;10:89720663:T|10:89717749:A;10:89717748:A|10:89717615:ACT|10:89717619:C;10:89717619:---------------;10:89717618:C|10:89717621:T;10:89717621:A|10:89717735:G;10:89717735:TCC;10:89717737:---|10:89717739:G;10:89717739:C;10:89717739:A;10:89717738:A	S69883|MEL-UKRV-Mel-24;12T;P-0004117-T01-IM5;TCGA-76-6286-01|921232;TCGA-ER-A19E-06;1065;TCGA-76-6661-01;S69489|TCGA-GM-A4E0-01|2009991|SA227;T3427;TCGA-BS-A0UF-01;P-0006808-T01-IM5;P-0000060-T01-IM3|2321300;S63060|S69753;1129490;TCGA-D1-A101-01|TCGA-D1-A0ZR-01;P-0005624-T02-IM5;S64682;TE2S41;17	central_nervous_system|skin;skin;lung;central_nervous_system|endometrium;skin;haematopoietic_and_lymphoid_tissue;central_nervous_system;prostate|breast|endometrium|breast;large_intestine;endometrium;lung;endometrium|haematopoietic_and_lymphoid_tissue;endometrium|salivary_gland;stomach;endometrium|endometrium;salivary_gland;liver;thyroid;large_intestine	brain|NS;arm;NS;brain|NS;NS;NS;brain;NS|NS|NS|NS;NS;NS;NS;NS|NS;NS|NS;NS;NS|NS;major;NS;NS;colon	NS|NS;NS;NS;NS|NS;NS;NS;NS;NS|NS|NS|NS;NS;NS;NS;NS|NS;NS|NS;NS;NS|NS;NS;NS;NS;left	NS|NS;NS;NS;NS|NS;NS;NS;NS;NS|NS|NS|NS;NS;NS;NS;NS|NS;NS|NS;NS;NS|NS;NS;NS;NS;NS	glioma|malignant_melanoma;malignant_melanoma;carcinoma;glioma|carcinoma;malignant_melanoma;lymphoid_neoplasm;glioma;carcinoma|carcinoma|carcinoma|carcinoma;carcinoma;carcinoma;carcinoma;carcinoma|lymphoid_neoplasm;carcinoma|carcinoma;carcinoma;carcinoma|carcinoma;carcinoma;carcinoma;carcinoma;carcinoma	astrocytoma_Grade_IV|NS;NS;adenocarcinoma;astrocytoma_Grade_IV|endometrioid_carcinoma;NS;Burkitt_lymphoma;astrocytoma_Grade_IV;adenocarcinoma|NS|endometrioid_carcinoma|ductal_carcinoma;adenocarcinoma;endometrioid_carcinoma;squamous_cell_carcinoma;mixed_serous_and_endometrioid_carcinoma|acute_lymphoblastic_T_cell_leukaemia;squamous_cell_carcinoma|mucoepidermoid_carcinoma;adenocarcinoma;endometrioi…	glioblastoma_multiforme|NS;NS;NS;glioblastoma_multiforme|NS;NS;NS;glioblastoma_multiforme;NS|NS|NS|NS;NS;NS;NS;NS|NS;NS|NS;NS;NS|NS;NS;NS;NS;NS	NS|NS;NS;NS;NS|NS;NS;NS;NS;NS|NS|NS|NS;NS;NS;NS;NS|NS;NS|NS;NS;NS|NS;NS;NS;NS;NS	11273008|22817889;21499247;28481359;|15923161;;23143597;;11234884||23949151|22495314;27149842;;28481359;28481359|25595890;9829719|12370746;18609703;|;28481359;10340391;29615459;27756406	257|271|272|258|269|214|215|216|254|255	spade|spade|spade|spade|spade|spade|spade|spade|spade|spade	188:349|188:349|188:349|188:349|188:349|188:349|188:349|188:349|188:349|188:349	PF10409|PF10409|PF10409|PF10409|PF10409|PF10409|PF10409|PF10409|PF10409|PF10409	257|271|272|258|269|214|215|216|254|255	IPR000008;IPR014020;IPR014020;IPR017361|IPR000008;IPR014020;IPR014020;IPR017361|IPR000008;IPR014020;IPR014020;IPR017361|IPR000008;IPR014020;IPR014020;IPR017361|IPR000008;IPR014020;IPR014020;IPR017361|IPR000008;IPR014020;IPR014020;IPR017361|IPR000008;IPR014020;IPR014020;IPR017361|IPR000008;IPR014020;IPR014020;IPR017361|IPR000008;IPR014020;IPR014020;IPR017361|IPR000008;IPR014020;IPR014020;IPR017361	188:349;188:349;190:350;1:403|188:349;188:349;190:350;1:403|188:349;188:349;190:350;1:403|188:349;188:349;190:350;1:403|188:349;188:349;190:350;1:403|188:349;188:349;190:350;1:403|188:349;188:349;190:350;1:403|188:349;188:349;190:350;1:403|188:349;188:349;190:350;1:403|188:349;188:349;190:350;1:403	257|271|272|258|269|214|215|216|254|255
ENSP00000361021:L112P	10:89692851:C|10:89692850:G|10:89692851:A	1811|P-0002642-T01-IM3|S65696|S67503|TCGA-UY-A78L-01|1048074|1177688|2294|S69975|S69976|TCGA-D1-A165-01|MTC12	endometrium|soft_tissue|endometrium|endometrium|urinary_tract|endometrium|endometrium|endometrium|central_nervous_system|central_nervous_system|endometrium|breast	NS|fat|NS|NS|bladder|NS|NS|NS|brain|brain|NS|NS	NS|buttock|NS|NS|NS|NS|NS|NS|NS|NS|NS|NS	NS|NS|NS|NS|NS|NS|NS|NS|NS|NS|NS|NS	carcinoma|liposarcoma|carcinoma|carcinoma|carcinoma|carcinoma|carcinoma|carcinoma|glioma|glioma|carcinoma|carcinoma	endometrioid_carcinoma|myxoid-round_cell|adenocarcinoma|endometrioid_carcinoma|NS|endometrioid_carcinoma|endometrioid_carcinoma|endometrioid_carcinoma|astrocytoma_Grade_IV|astrocytoma_Grade_IV|endometrioid_carcinoma|metaplastic_carcinoma	NS|NS|NS|NS|NS|NS|NS|NS|glioblastoma_multiforme|glioblastoma_multiforme|NS|NS	NS|NS|NS|NS|NS|NS|NS|NS|NS|NS|NS|NS	22653804|28481359|10657903|11006040||17219201|18757403|22653804|10560660|10560660||28153863				IPR000340|IPR014019|IPR017361	80:159|14:185|1:403	DOMAIN|VARIANT|VARIANT|HELIX	14:185|112:112|112:112|101:112	Phosphatase tensin-type. {ECO:0000255-PROSITE-ProRule:PRU00590}|L -> P (in CWS1 and LDD- loss of phosphatase activity towards Ins(1,3,4,5)P4- dbSNP:rs121909230). {ECO:0000269-PubMed:10051160, ECO:0000269-PubMed:10866302, ECO:0000269-PubMed:9600246}. /FTId=VAR_007807|L -> R (loss of phosphatase activity towards Ins(1,3,4,5)P4). {ECO:0000269-PubMed:10866302}. /FTId=VAR_026258|{ECO:0000244-PDB:1D5R}	VAR_007807|VAR_026258	rs121909230|-	Disease|Unclassified	Cowden syndrome 1 (CWS1) [MIM:158350]|-							113|114|118|115|116|138|120|119|31|32|108|109|110|111	10:89692855:+NNNNNNNNNNNNNNNNNNNNNNNNNNNNNNNNNNNNNNNNNNNNNNNNNNNNNNNNNNNNNNNNNNNNNNN;10:89692855:G;10:89692854:C|10:89692858:------------------|10:89692869:T;10:89692869:G;10:89692868:G;10:89692870:---------|10:89692859:A|10:89692863:------;10:89692863:G|10:89692929:G;10:89692928:G|10:89692874:A|10:89692872:A;10:89692871:T|10:89653794:------------------;10:89653793:C;10:89653795:G|10:89653796:---…	S69963;S86914;P-0000083-T01-IM3|P-0004227-T01-IM5|ESTDAB-152;GB073T;P-0008426-T01-IM5;1047150;Case_15;A9-2A;s_IG_thy_021_P;2555134|1834902;2750015|P-0004141-T01-IM5;1047275|NCI-H196;TCGA-B5-A0K7-01;1934267;BD34T|1934274;1934275;P-0006970-T01-IM5;P-0006970-T02-IM5|S63117;Br245T;TCGA-CH-5737-01|607;HF-18604-(1);TCGA-BS-A0UM-01|1074;29;41;ACINAR01;MEL-Ma-Mel-85;P-0000201-T01-IM3;P-0001932-T01-IM3;P-…	central_nervous_system;endometrium;urinary_tract|pancreas|skin;central_nervous_system;lung;thyroid;haematopoietic_and_lymphoid_tissue;large_intestine;thyroid;endometrium|endometrium;eye|pancreas;thyroid|lung;endometrium;large_intestine;biliary_tract|large_intestine;large_intestine;central_nervous_system;central_nervous_system|endometrium;central_nervous_system;prostate|endometrium;large_intestine…	brain;NS;bladder|NS|NS;brain;NS;NS;NS;NS;NS;NS|NS;uveal_tract|NS;NS|NS;NS;NS;bile_duct|NS;NS;brain;brain|NS;brain;NS|NS;NS;NS|NS;NS;NS;NS;NS;NS;NS;brain;NS;fibrous_tissue_and_uncertain_origin;NS;brain;brain;NS;NS;NS|brain;NS;NS;NS;NS;NS|NS;brain;brain;NS;NS|brain|NS;brain;brain;lymph_node;NS	NS;NS;NS|NS|NS;NS;NS;NS;NS;NS;NS;NS|NS;NS|NS;NS|NS;NS;NS;NS|NS;NS;NS;NS|NS;NS;NS|NS;NS;NS|NS;NS;NS;NS;NS;NS;NS;NS;NS;small_intestine;NS;NS;NS;NS;NS;NS|NS;NS;NS;NS;NS;NS|NS;NS;NS;NS;NS|NS|NS;NS;NS;NS;NS	NS;NS;NS|NS|NS;NS;NS;NS;NS;NS;NS;NS|NS;NS|NS;NS|NS;NS;NS;NS|NS;NS;NS;NS|NS;NS;NS|NS;NS;NS|NS;NS;NS;NS;NS;NS;NS;NS;NS;NS;NS;NS;NS;NS;NS;NS|NS;NS;NS;NS;NS;NS|NS;NS;NS;NS;NS|NS|NS;NS;NS;NS;NS	glioma;hyperplasia;carcinoma|carcinoma|malignant_melanoma;glioma;carcinoma;carcinoma;haematopoietic_neoplasm;carcinoma;carcinoma;carcinoma|carcinoma;malignant_melanoma|carcinoid-endocrine_tumour;carcinoma|carcinoma;carcinoma;carcinoma;carcinoma|carcinoma;carcinoma;glioma;glioma|carcinoma;glioma;carcinoma|carcinoma;carcinoma;carcinoma|other;carcinoma;carcinoma;carcinoma;malignant_melanoma;carcinom…	astrocytoma_Grade_IV;simple-atypical;transitional_cell_carcinoma|acinar_carcinoma|NS;astrocytoma_Grade_IV;adenocarcinoma;follicular_carcinoma;chronic_myelomonocytic_leukaemia;adenocarcinoma;NS;endometrioid_carcinoma|NS;NS|NS;anaplastic_carcinoma|small_cell_carcinoma;endometrioid_carcinoma;adenocarcinoma;NS|adenocarcinoma;adenocarcinoma;astrocytoma_Grade_IV;astrocytoma_Grade_IV|adenocarcinoma;astr…	glioblastoma_multiforme;NS;NS|NS|NS;glioblastoma_multiforme;NS;NS;NS;NS;NS;NS|NS;NS|NS;NS|NS;NS;NS;NS|NS;NS;glioblastoma_multiforme;glioblastoma_multiforme|NS;glioblastoma_multiforme;NS|NS;NS;NS|malignant;NS;NS;NS;NS;NS;NS;glioblastoma_multiforme;NS;NS;NS;glioblastoma_multiforme;glioblastoma_multiforme;NS;NS;NS|glioblastoma_multiforme;NS;NS;NS;NS;NS|NS;glioblastoma_multiforme;glioblastoma_multifo…	NS;NS;NS|NS|NS;NS;NS;NS;NS;NS;NS;NS|NS;NS|NS;NS|NS;NS;NS;NS|NS;NS;NS;NS|NS;NS;NS|NS;NS;NS|NS;NS;NS;NS;NS;NS;NS;NS;NS;NS;NS;NS;NS;NS;NS;NS|NS;NS;NS;NS;NS;NS|NS;NS;NS;NS;NS|NS|NS;NS;NS;NS;NS	10560660;15385114;28481359|28481359|23851445;;28481359;17317825;23832012;;28634282;27302833|23238879;29371009|28481359;17317825|9794233;;23633456;|23633456;23633456;28481359;28481359|9865913;18772396;|22653804;19962665;|26437033;29876005;29876005;24293293;22817889;28481359;28481359;28481359;28481359;28481359;9326929;10560660;10560660;;;|25471132;21252315;17314276;19593635;29876005;|;23917401;;284…					113|114|118|115|116|138|120|119|31|32|108|109|110|111	IPR000340;IPR014019;IPR017361|IPR000340;IPR014019;IPR017361|IPR000340;IPR014019;IPR017361|IPR000340;IPR014019;IPR017361|IPR000340;IPR014019;IPR017361|IPR000340;IPR014019;IPR017361|IPR000340;IPR014019;IPR017361|IPR000340;IPR014019;IPR017361|IPR014019;IPR017361|IPR014019;IPR017361|IPR000340;IPR014019;IPR017361|IPR000340;IPR014019;IPR017361|IPR000340;IPR014019;IPR017361|IPR000340;IPR014019;IPR017361	80:159;14:185;1:403|80:159;14:185;1:403|80:159;14:185;1:403|80:159;14:185;1:403|80:159;14:185;1:403|80:159;14:185;1:403|80:159;14:185;1:403|80:159;14:185;1:403|14:185;1:403|14:185;1:403|80:159;14:185;1:403|80:159;14:185;1:403|80:159;14:185;1:403|80:159;14:185;1:403	113|114|118|115|116|138|120|119|31|32|108|109|110|111
ENSP00000361021:R14K	10:89624268:T|10:89624266:G|10:89624266:---|10:89624267:+GA|10:89624267:T	HNPTS_1|1101|S65341|S67456|126|2509045|P-0005547-T02-IM5|TCGA-AA-A010-01	upper_aerodigestive_tract|haematopoietic_and_lymphoid_tissue|kidney|vulva|skin|central_nervous_system|central_nervous_system|large_intestine	head_neck|NS|NS|NS|NS|temporal_lobe|brain|colon	NS|NS|NS|NS|NS|NS|NS|transverse	NS|NS|NS|NS|NS|NS|NS|NS	carcinoma|lymphoid_neoplasm|carcinoma|in_situ_neoplasm|malignant_melanoma|glioma|glioma|carcinoma	squamous_cell_carcinoma|Burkitt_lymphoma|clear_cell_renal_cell_carcinoma|vulvar_intraepithelial_neoplasia_Grade_III|NS|astrocytoma_Grade_IV|astrocytoma_Grade_III|adenocarcinoma	NS|NS|NS|NS|NS|glioblastoma_multiforme|anaplastic|NS	NS|NS|NS|NS|NS|NS|NS|NS	23619167|23143597|10628321|10955808|28356599|26919320|28481359|22810696				IPR014019|IPR017361	14:185|1:403	DOMAIN	0.711806	Phosphatase tensin-type. {ECO:0000255-PROSITE-ProRule:PRU00590}											15|157|160|161|16	10:89624270:T;10:89624269:G;10:89624270:A;10:89624271:T;10:89624271:C;10:89624271:+GA|10:89692985:A|10:89692995:T;10:89692994:T;10:89692994:G|10:89692998:T;10:89692998:A|10:89624273:G;10:89624272:G;10:89624273:---	2032;CHC1183T;LN-319;S65504;S65505;1101;P-0012268-T01-IM5;ESTDAB-056;P-0005643-T01-IM5;S68632;1471988;43A1P6;LN-340;S73181;S73281|1934273|M062;P-0001281-T01-IM3;1328204;P-0004821-T01-IM5|1328217;1328218;1328219;1328220|S69937;S72650;P-0008727-T01-IM5;TCGA-A5-A0GX-01	endometrium;liver;central_nervous_system;endometrium;endometrium;haematopoietic_and_lymphoid_tissue;large_intestine;skin;thyroid;soft_tissue;large_intestine;thyroid;central_nervous_system;central_nervous_system;central_nervous_system|large_intestine|eye;central_nervous_system;breast;ovary|breast;breast;breast;breast|central_nervous_system;haematopoietic_and_lymphoid_tissue;large_intestine;endomet…	NS;NS;brain;NS;NS;NS;colon;NS;NS;smooth_muscle;colon;NS;brain;brain;brain|NS|uveal_tract;brain;NS;NS|NS;NS;NS;NS|brain;NS;rectum;NS	NS;NS;NS;NS;NS;NS;descending;NS;NS;uterus;right;NS;NS;NS;NS|NS|NS;NS;NS;NS|NS;NS;NS;NS|NS;NS;NS;NS	NS;NS;NS;NS;NS;NS;NS;NS;NS;NS;NS;NS;NS;NS;NS|NS|NS;NS;NS;NS|NS;NS;NS;NS|NS;NS;NS;NS	carcinoma;carcinoma;glioma;carcinoma;carcinoma;lymphoid_neoplasm;carcinoma;malignant_melanoma;carcinoma;leiomyosarcoma;carcinoma;carcinoma;glioma;glioma;glioma|carcinoma|malignant_melanoma;glioma;carcinoma;carcinoma|carcinoma;hyperplasia;carcinoma;hyperplasia|glioma;lymphoid_neoplasm;carcinoma;carcinoma	endometrioid_carcinoma;hepatocellular_carcinoma;astrocytoma_Grade_III;endometrioid_carcinoma;endometrioid_carcinoma;Burkitt_lymphoma;adenocarcinoma;NS;papillary_carcinoma;NS;adenocarcinoma;follicular_carcinoma;astrocytoma_Grade_IV;NS;astrocytoma_Grade_IV|adenocarcinoma|NS;astrocytoma_Grade_IV;NS;serous_carcinoma|NS;atypical_ductal_hyperplasia;NS;atypical_ductal_hyperplasia|astrocytoma_Grade_IV;di…	NS;NS;anaplastic;NS;NS;NS;NS;NS;NS;NS;NS;NS;glioblastoma_multiforme;NS;glioblastoma_multiforme|NS|NS;glioblastoma_multiforme;NS;NS|NS;NS;NS;NS|glioblastoma_multiforme;NS;NS;NS	NS;NS;NS;NS;NS;NS;NS;NS;NS;NS;NS;NS;NS;NS;NS|NS|NS;NS;NS;NS|NS;NS;NS;NS|NS;NS;NS;NS	22653804;;10416987;10746673;10746673;23143597;28481359;23851445;28481359;11925138;21103049;29615459;10416987;9090379;9072974|23633456|16344319;28481359;20300775;28481359|20300775;20300775;20300775;20300775|10560660;9787181;28481359;					15|157|160|161|16	IPR014019;IPR017361|IPR000340;IPR014019;IPR017361|IPR014019;IPR017361|IPR014019;IPR017361|IPR014019;IPR017361	14:185;1:403|80:159;14:185;1:403|14:185;1:403|14:185;1:403|14:185;1:403	15|157|160|161|16
ENSP00000361021:D268T	10:89720653:A|10:89720651:T	MTC14|Thyroid-CN-WZ033T|W9T|Thyroid-CN-WZ048T|W36T	breast|thyroid|thyroid|thyroid|thyroid	NS|NS|NS|NS|NS	NS|NS|NS|NS|NS	NS|NS|NS|NS|NS	carcinoma|carcinoma|carcinoma|carcinoma|carcinoma	metaplastic_carcinoma|NS|NS|NS|NS	NS|NS|NS|NS|NS	NS|NS|NS|NS|NS	28153863||||	spade	188:349	PF10409	IPR000008|IPR014020|IPR014020|IPR017361	188:349|188:349|190:350|1:403	DOMAIN|MUTAGEN|STRAND	190:350|263:269|268:276	C2 tensin-type. {ECO:0000255-PROSITE- ProRule:PRU00589}|KMLKKDK->AAGAADA: Reduces the growth suppression activity and cells show anchorage-independent growth. Reduces binding to phospholipid membranes in vitro. Phosphatase activity towards PtdIns(3,4,5)P3 is not affected. {ECO:0000269-PubMed:10555148}|{ECO:0000244-PDB:1D5R}											270|257|258|259|266	10:89720659:A;10:89720659:T;10:89720658:C|10:89717746:A|10:89717749:A;10:89717748:A|10:89717751:C|10:89717771:+AAAAG	TCGA-06-0875-01;TCGA-AP-A05P-01;AC-V25-Tumor-SM-9J46R;P-0006339-T01-IM5;TCGA-AX-A0J0-01|S69883|TCGA-GM-A4E0-01|1829;P-0005059-T01-IM5|TCGA-A5-A0GU-01	central_nervous_system;endometrium;large_intestine;skin;endometrium|central_nervous_system|breast|endometrium;lung|endometrium	brain;NS;anus;NS;NS|brain|NS|NS;NS|NS	NS;NS;NS;NS;NS|NS|NS|NS;NS|NS	NS;NS;NS;NS;NS|NS|NS|NS;NS|NS	glioma;carcinoma;carcinoma;malignant_melanoma;carcinoma|glioma|carcinoma|carcinoma;carcinoma|carcinoma	astrocytoma_Grade_IV;endometrioid_carcinoma;squamous_cell_carcinoma;NS;endometrioid_carcinoma|astrocytoma_Grade_IV|NS|endometrioid_carcinoma;adenocarcinoma|endometrioid_carcinoma	glioblastoma_multiforme;NS;NS;NS;NS|glioblastoma_multiforme|NS|NS;NS|NS	NS;NS;NS;NS;NS|NS|NS|NS;NS|NS	;;27852700;28481359;|11273008||22653804;28481359|	269|270|206|257|258|259|266|267	spade|spade|spade|spade|spade|spade|spade|spade	188:349|188:349|188:349|188:349|188:349|188:349|188:349|188:349	PF10409|PF10409|PF10409|PF10409|PF10409|PF10409|PF10409|PF10409	269|270|206|257|258|259|266|267	IPR000008;IPR014020;IPR014020;IPR017361|IPR000008;IPR014020;IPR014020;IPR017361|IPR000008;IPR014020;IPR014020;IPR017361|IPR000008;IPR014020;IPR014020;IPR017361|IPR000008;IPR014020;IPR014020;IPR017361|IPR000008;IPR014020;IPR014020;IPR017361|IPR000008;IPR014020;IPR014020;IPR017361|IPR000008;IPR014020;IPR014020;IPR017361	188:349;188:349;190:350;1:403|188:349;188:349;190:350;1:403|188:349;188:349;190:350;1:403|188:349;188:349;190:350;1:403|188:349;188:349;190:350;1:403|188:349;188:349;190:350;1:403|188:349;188:349;190:350;1:403|188:349;188:349;190:350;1:403	269|270|206|257|258|259|266|267
ENSP00000361021:H61D	10:89685287:G|10:89685287:T|10:89685286:T|10:89685287:C|10:89685286:A|10:89685288:A	1048315|13394|CRC-11T|GE31|H1672|NCI-H1672|P-0003054-T01-IM3|P-0003054-T02-IM5|P-0009299-T01-IM5|P-0010992-T01-IM5|S64445|S65196|S70948|TCGA-60-2707-01|S65003|XHDG67C|MM22T|S65634|P-0005477-T01-IM5|SK00102_P	central_nervous_system|lung|large_intestine|central_nervous_system|lung|lung|breast|breast|pancreas|central_nervous_system|central_nervous_system|central_nervous_system|central_nervous_system|lung|haematopoietic_and_lymphoid_tissue|biliary_tract|ovary|central_nervous_system|central_nervous_system|central_nervous_system	brain|NS|NS|brain|NS|NS|NS|NS|NS|brain|brain|brain|brain|NS|lymph_node|gallbladder|NS|brain|brain|brain	NS|NS|NS|NS|NS|NS|NS|NS|NS|NS|NS|NS|NS|NS|NS|NS|NS|NS|NS|NS	NS|NS|NS|NS|NS|NS|NS|NS|NS|NS|NS|NS|NS|NS|NS|NS|NS|NS|NS|NS	glioma|carcinoma|carcinoma|glioma|carcinoma|carcinoma|carcinoma|carcinoma|carcinoma|glioma|glioma|glioma|glioma|carcinoma|lymphoid_neoplasm|carcinoma|carcinoma|glioma|glioma|glioma	astrocytoma_Grade_IV|squamous_cell_carcinoma|adenocarcinoma|astrocytoma_Grade_IV|small_cell_carcinoma|small_cell_carcinoma|ductal_carcinoma|ductal_carcinoma|ductal_carcinoma|astrocytoma_Grade_IV|astrocytoma_Grade_IV|astrocytoma_Grade_IV|astrocytoma_Grade_II|squamous_cell_carcinoma|Burkitt_lymphoma|adenocarcinoma|carcinosarcoma-malignant_mesodermal_mixed_tumour|astrocytoma_Grade_IV|astrocytoma_Gra…	glioblastoma_multiforme|NS|NS|glioblastoma_multiforme|NS|NS|NS|NS|NS|glioblastoma_multiforme|glioblastoma_multiforme|glioblastoma_multiforme|fibrillary|NS|NS|NS|NS|glioblastoma_multiforme|glioblastoma_multiforme|glioblastoma_multiforme	NS|NS|NS|NS|NS|NS|NS|NS|NS|NS|NS|NS|NS|NS|NS|NS|NS|NS|NS|NS	17151929|22510280||10949938|22941188|9794233|28481359|28481359|28481359|28481359|9499454|10096247|9681833||10092130|24997986|25233892|10653004|28481359|23441165				IPR014019|IPR017361	14:185|1:403	DOMAIN|VARIANT|VARIANT|STRAND	14:185|61:61|61:61|61:63	Phosphatase tensin-type. {ECO:0000255-PROSITE-ProRule:PRU00590}|H -> D (in VATER- dbSNP:rs121909236). {ECO:0000269-PubMed:11748304}. /FTId=VAR_018101|H -> R (loss of phosphatase activity towards Ins(1,3,4,5)P4- dbSNP:rs398123316). {ECO:0000269-PubMed:10866302}. /FTId=VAR_026253|{ECO:0000244-PDB:1D5R}	VAR_018101|VAR_026253	rs121909236|rs398123316	Polymorphism|Polymorphism	-|-							62|63|64|65|119|117|27|30|33|56|57|58|59|60	10:89685290:G;10:89685291:C;10:89685290:T|10:89685292:T;10:89685293:------;10:89685292:+ACCATTAC|10:89685295:T|10:89685298:G;10:89685298:A;10:89685299:G|10:89692872:A;10:89692871:T|10:89692866:G|10:89653782:G;10:89624305:A;10:89624305:G;10:89653782:C;10:89624305:C|10:89653790:T;10:89653791:A|10:89653800:G;10:89653799:---;10:89653801:---------;10:89653800:C|10:89685271:G;10:89685272:G|10:89685275:…	S80701;1493702;S67913|1934282;TCGA-A2-A0SV-01;TCGA-A5-A0R7-01|2T|9;S69950;S67390;S80701|S63117;Br245T;TCGA-CH-5737-01|2142112|1177736;1697482;2009996;2014_Lung_sq_23_T;378LC;P-0001115-T01-IM3;P-0007571-T01-IM5;S69941;0159_CRUK_PC_0159_T1_DNA;09-3;EOPC-174_tumor_01;P-0004274-T01-IM5;P-0009790-T01-IM5;P160;Tp336MG;PD3996a;TCGA-BR-4280-01;TCGA-D1-A17N-01;TCGA-FG-6692-01;S66694;P-0001020-T01-IM3|46;P…	large_intestine;endometrium;stomach|large_intestine;breast;endometrium|cervix|endometrium;central_nervous_system;endometrium;large_intestine|endometrium;central_nervous_system;prostate|lung|endometrium;endometrium;endometrium;lung;lung;endometrium;ovary;central_nervous_system;prostate;large_intestine;prostate;thyroid;central_nervous_system;central_nervous_system;central_nervous_system;breast;stom…	NS;NS;NS|NS;NS;NS|NS|NS;brain;NS;NS|NS;brain;NS|NS|NS;NS;NS;NS;NS;NS;NS;brain;NS;NS;NS;NS;brain;brain;brain;NS;NS;NS;brain;brain;colon|NS;NS;NS|NS;NS;NS;NS;NS;NS;NS;NS;NS;NS|NS;NS;NS;NS;NS|brain;NS;brain;brain;brain;NS;extraskeletal|NS;brain;NS|NS;NS|NS;NS	NS;NS;NS|NS;NS;NS|NS|NS;NS;NS;NS|NS;NS;NS|NS|NS;NS;NS;NS;NS;NS;NS;NS;NS;NS;NS;NS;NS;NS;NS;NS;NS;NS;NS;NS;descending|NS;NS;NS|NS;NS;NS;NS;NS;NS;NS;NS;NS;NS|NS;NS;NS;NS;NS|NS;NS;NS;NS;NS;NS;NS|NS;NS;NS|NS;NS|NS;NS	NS;NS;NS|NS;NS;NS|NS|NS;NS;NS;NS|NS;NS;NS|NS|NS;NS;NS;NS;NS;NS;NS;NS;NS;NS;NS;NS;NS;NS;NS;NS;NS;NS;NS;NS;NS|NS;NS;NS|NS;NS;NS;NS;NS;NS;NS;NS;NS;NS|NS;NS;NS;NS;NS|NS;NS;NS;NS;NS;NS;NS|NS;NS;NS|NS;NS|NS;NS	carcinoma;carcinoma;carcinoma|carcinoma;carcinoma;carcinoma|carcinoma|carcinoma;glioma;carcinoma;carcinoma|carcinoma;glioma;carcinoma|carcinoma|carcinoma;carcinoma;carcinoma;carcinoma;carcinoma;carcinoma;carcinoma;glioma;carcinoma;carcinoma;carcinoma;carcinoma;glioma;glioma;glioma;carcinoma;carcinoma;carcinoma;glioma;glioma;carcinoma|malignant_melanoma;malignant_melanoma;carcinoma|carcinoma;carci…	adenocarcinoma;serous_carcinoma;adenocarcinoma|adenocarcinoma;NS;endometrioid_carcinoma|small_cell_carcinoma|endometrioid_carcinoma;astrocytoma_Grade_IV;NS;adenocarcinoma|adenocarcinoma;astrocytoma_Grade_IV;adenocarcinoma|adenocarcinoma|endometrioid_carcinoma;endometrioid_carcinoma;endometrioid_carcinoma;NS;squamous_cell_carcinoma;endometrioid_carcinoma;endometrioid_carcinoma;astrocytoma_Grade_IV…	NS;NS;NS|NS;NS;NS|NS|NS;glioblastoma_multiforme;NS;NS|NS;glioblastoma_multiforme;NS|NS|NS;NS;NS;NS;NS;NS;NS;glioblastoma_multiforme;NS;NS;NS;NS;glioblastoma_multiforme;glioblastoma_multiforme;NS;NS;NS;NS;NS;glioblastoma_multiforme;NS|NS;NS;NS|NS;NS;NS;NS;NS;NS;NS;NS;NS;NS|NS;NS;NS;NS;NS|NS;NS;anaplastic;glioblastoma_multiforme;NS;NS;NS|NS;glioblastoma_multiforme;NS|NS;NS|NS;NS	NS;NS;NS|NS;NS;NS|NS|NS;NS;NS;NS|NS;NS;NS|NS|NS;NS;NS;NS;NS;NS;NS;NS;NS;NS;NS;NS;NS;NS;NS;NS;NS;NS;NS;NS;NS|NS;NS;NS|NS;NS;NS;NS;NS;NS;NS;NS;NS;NS|NS;NS;NS;NS;NS|NS;NS;NS;NS;NS;NS;NS|NS;NS;NS|NS;NS|NS;NS	14724591;21266528;12695913|23633456;;|28042953|29876005;10560660;10851265;14724591|9865913;18772396;|24468202|18757403;22498935;23949151;;26503331;28481359;28481359;10560660;;23700467;;28481359;28481359;24140581;10560660;22722201;;;;10188904;28481359|28356599;28481359;|29420467;28481359;9326929;;25452114;25452114;9765621;22722839;19962665;|18757403;28356599;11395387;17219201;28481359|15956649;283…					62|63|64|65|119|117|27|30|33|56|57|58|59|60	IPR014019;IPR017361|IPR014019;IPR017361|IPR014019;IPR017361|IPR014019;IPR017361|IPR000340;IPR014019;IPR017361|IPR000340;IPR014019;IPR017361|IPR014019;IPR017361|IPR014019;IPR017361|IPR014019;IPR017361|IPR014019;IPR017361|IPR014019;IPR017361|IPR014019;IPR017361|IPR014019;IPR017361|IPR014019;IPR017361	14:185;1:403|14:185;1:403|14:185;1:403|14:185;1:403|80:159;14:185;1:403|80:159;14:185;1:403|14:185;1:403|14:185;1:403|14:185;1:403|14:185;1:403|14:185;1:403|14:185;1:403|14:185;1:403|14:185;1:403	62|63|64|65|119|117|27|30|33|56|57|58|59|60
ENSP00000361021:S170V	10:89711891:T|10:89711891:A|10:89711892:G|10:89711892:------|10:89711890:G	957|P-0002345-T01-IM3|PD18257a|S63305|S66347|S75446|A159|P-0007024-T01-IM5|P-0007571-T01-IM5|S64613|S65202|S67850|TCGA-14-0781-01|TCGA-81-5910-01|TCGA-A3-3316-01|TCGA-AP-A0LO-01|2579667|1697448|S68486	endometrium|lung|breast|central_nervous_system|central_nervous_system|central_nervous_system|biliary_tract|central_nervous_system|ovary|endometrium|central_nervous_system|central_nervous_system|central_nervous_system|central_nervous_system|kidney|endometrium|NS|endometrium|central_nervous_system	NS|NS|NS|brain|brain|brain|bile_duct|brain|NS|NS|brain|brain|brain|brain|NS|NS|NS|NS|brain	NS|NS|NS|NS|NS|NS|NS|NS|NS|NS|NS|NS|NS|NS|NS|NS|NS|NS|NS	NS|NS|NS|NS|NS|NS|NS|NS|NS|NS|NS|NS|NS|NS|NS|NS|NS|NS|NS	carcinoma|carcinoma|carcinoma|glioma|glioma|glioma|carcinoma|glioma|carcinoma|carcinoma|glioma|glioma|glioma|glioma|carcinoma|carcinoma|malignant_melanoma|carcinoma|glioma	endometrioid_carcinoma|small_cell_carcinoma|ductal_carcinoma|astrocytoma_Grade_IV|astrocytoma_Grade_IV|astrocytoma_Grade_IV|adenocarcinoma|astrocytoma_Grade_III|endometrioid_carcinoma|endometrioid_carcinoma|astrocytoma_Grade_IV|astrocytoma_Grade_IV|astrocytoma_Grade_IV|astrocytoma_Grade_IV|clear_cell_renal_cell_carcinoma|endometrioid_carcinoma|NS|endometrioid_carcinoma|astrocytoma_Grade_IV	NS|NS|mucinous|glioblastoma_multiforme|glioblastoma_multiforme|glioblastoma_multiforme|NS|anaplastic|NS|NS|glioblastoma_multiforme|glioblastoma_multiforme|glioblastoma_multiforme|glioblastoma_multiforme|NS|NS|NS|NS|glioblastoma_multiforme	NS|NS|NS|NS|NS|NS|NS|NS|NS|NS|NS|NS|NS|NS|NS|NS|NS|NS|NS	22653804|28481359||9484844|10427138|9393744|22561520|28481359|28481359|9765621|10096247|10068201|||||25148578|22498935|12168116				IPR014019|IPR017361	14:185|1:403	DOMAIN|VARIANT|VARIANT|HELIX	14:185|170:170|170:170|169:184	Phosphatase tensin-type. {ECO:0000255-PROSITE-ProRule:PRU00590}|S -> N (loss of phosphatase activity towards Ins(1,3,4,5)P4- retains ability to bind phospholipid membranes). {ECO:0000269-PubMed:10866302}. /FTId=VAR_026266|S -> R (in BRRS- severely reduced protein phosphatase activity- loss of phosphatase activity towards Ins(1,3,4,5)P4- dbSNP:rs121909221). {ECO:0000269-PubMed:10400993, ECO:000026…	VAR_026266|VAR_007470	-|rs121909221	Unclassified|Disease	-|Bannayan-Riley-Ruvalcaba syndrome (BRRS) [MIM:153480]							171|172|173|326|274|174|272|273|95|168|169	10:89711894:C;10:89711893:G;10:89711894:G;10:89711895:C;10:89711894:+ACTCACTC;10:89711893:A|10:89711896:T;10:89711897:------|10:89711899:T;10:89711900:A;10:89711900:C|10:89720826:G;10:89720825:C;10:89720825:T;10:89720827:A;10:89720826:T|10:89720669:G;10:89720669:C;10:89720669:--------------------------------------------------------------------------------------------------------------------------…	S66348;S75447;2552394;S69989;S69990;2211823;P-0006414-T01-IM5;P-0007566-T01-IM5;S75635;PASFHR;1;BK0021;TCGA-43-2578-01|1472093;2729651;918|0057_CRUK_PC_0057_T1_DNA;1029529;1029532;1088LC;1493653;1697452;1697500;1733402;1934271;1934288;20;2009990;2228769;465;50;67T;895786;895787;911724;911727;913;HF-18233-(1);P-0000030-T01-IM3;P-0000997-T01-IM3;P-0000997-T02-IM3;P-0001053-T01-IM3;P-0002587-T01-IM3…	central_nervous_system;central_nervous_system;salivary_gland;central_nervous_system;central_nervous_system;central_nervous_system;oesophagus;breast;central_nervous_system;haematopoietic_and_lymphoid_tissue;endometrium;kidney;lung|large_intestine;bone;endometrium|prostate;central_nervous_system;central_nervous_system;lung;endometrium;endometrium;endometrium;central_nervous_system;large_intestine;l…	brain;brain;NS;brain;brain;brain;NS;NS;brain;NS;NS;NS;NS|colon;maxilla;NS|NS;brain;brain;NS;NS;NS;NS;brain;NS;NS;NS;NS;NS;NS;NS;NS;brain;brain;brain;brain;NS;NS;NS;colon;colon;brain;NS;colon;caecum;colon;bile_duct;NS;brain;brain;brain;NS;NS;brain;NS;NS;NS;brain;NS;NS;NS;NS;brain;brain;NS;NS;NS;brain;brain;caecum;NS;NS;NS;brain;brain;brain;NS;NS;NS;NS;brain;parietal_lobe;frontal_lobe;NS;NS;brain;b…	NS;NS;NS;NS;NS;NS;NS;NS;NS;NS;NS;NS;NS|right;NS;NS|NS;NS;NS;NS;NS;NS;NS;NS;NS;NS;NS;NS;NS;NS;NS;NS;NS;NS;NS;NS;NS;NS;NS;ascending;ascending;NS;NS;transverse;NS;ascending;NS;NS;NS;NS;NS;NS;NS;NS;NS;NS;NS;NS;NS;NS;NS;NS;NS;NS;NS;NS;NS;NS;NS;NS;NS;NS;NS;NS;NS;NS;NS;NS;NS;NS;NS;NS;NS;NS;NS;NS;NS;NS;NS;NS;NS;NS;NS;NS;sigmoid;transverse;endometrium;buttock;NS;NS;NS;NS;NS;NS;ascending;NS;NS;NS;NS;NS;NS;…	NS;NS;NS;NS;NS;NS;NS;NS;NS;NS;NS;NS;NS|NS;NS;NS|NS;NS;NS;NS;NS;NS;NS;NS;NS;NS;NS;NS;NS;NS;NS;NS;NS;NS;NS;NS;NS;NS;NS;NS;NS;NS;NS;NS;NS;NS;NS;NS;NS;NS;NS;NS;NS;NS;NS;NS;NS;NS;NS;NS;NS;NS;NS;NS;NS;NS;NS;NS;NS;NS;NS;NS;NS;NS;NS;NS;NS;NS;NS;NS;NS;NS;NS;NS;NS;NS;NS;NS;NS;NS;NS;NS;NS;NS;NS;NS;NS;NS;NS;NS;NS;NS;NS;NS;NS;NS;NS;NS;NS;NS;NS;NS;NS;NS;NS;NS;NS;NS;NS;NS;NS;NS;NS;NS;NS;NS;NS|NS;NS;NS;NS;NS;NS;…	glioma;glioma;carcinoma;glioma;glioma;glioma;carcinoma;carcinoma;glioma;lymphoid_neoplasm;carcinoma;carcinoma;carcinoma|carcinoma;calcifying_epithelial_odontogenic_tumour;carcinoma|carcinoma;glioma;glioma;carcinoma;carcinoma;carcinoma;carcinoma;glioma;carcinoma;carcinoma;carcinoma;carcinoma;carcinoma;carcinoma;carcinoma;carcinoma;glioma;glioma;glioma;glioma;carcinoma;malignant_melanoma;carcinoma;…	astrocytoma_Grade_IV;astrocytoma_Grade_IV;ex-pleomorphic_adenoma_carcinoma;astrocytoma_Grade_IV;astrocytoma_Grade_IV;astrocytoma_Grade_IV;squamous_cell_carcinoma;lobular_carcinoma;astrocytoma_Grade_IV;acute_lymphoblastic_T_cell_leukaemia;endometrioid_carcinoma;clear_cell_renal_cell_carcinoma;squamous_cell_carcinoma|adenocarcinoma;NS;endometrioid_carcinoma|adenocarcinoma;astrocytoma_Grade_IV;astro…	glioblastoma_multiforme;glioblastoma_multiforme;NS;glioblastoma_multiforme;glioblastoma_multiforme;glioblastoma_multiforme;NS;NS;glioblastoma_multiforme;NS;NS;NS;NS|NS;NS;NS|NS;glioblastoma_multiforme;glioblastoma_multiforme;NS;NS;NS;NS;glioblastoma_multiforme;NS;NS;NS;NS;NS;NS;NS;NS;glioblastoma_multiforme;glioblastoma_multiforme;glioblastoma_multiforme;glioblastoma_multiforme;NS;NS;NS;NS;NS;NS;…	NS;NS;NS;NS;NS;NS;NS;NS;NS;NS;NS;NS;NS|NS;NS;NS|NS;NS;NS;NS;NS;NS;NS;NS;NS;NS;NS;NS;NS;NS;NS;NS;NS;NS;NS;NS;NS;NS;NS;NS;NS;NS;NS;NS;NS;NS;NS;NS;NS;NS;NS;NS;NS;NS;NS;NS;NS;NS;NS;NS;NS;NS;NS;NS;NS;NS;NS;NS;NS;NS;NS;NS;NS;NS;NS;NS;NS;NS;NS;NS;NS;NS;NS;NS;NS;NS;NS;NS;NS;NS;NS;NS;NS;NS;NS;NS;NS;NS;NS;NS;NS;NS;NS;NS;NS;NS;NS;NS;NS;NS;NS;NS;NS;NS;NS;NS;NS;NS;NS;NS;NS;NS;NS;NS;NS;NS;NS|NS;NS;NS;NS;NS;NS;…	10427138;9393744;27334835;10560660;10560660;24695838;28481359;28481359;9619835;28671688;29876005;24504440;|21103049;29127140;22653804|;17098662;17098662;26503331;21266528;22498935;22498935;22821383;23633456;23633456;29876005;23949151;24956168;22653804;29876005;18552176;15679305;15679305;15779579;15779579;22653804;19962665;28481359;28481359;28481359;28481359;28481359;28481359;28481359;28481359;284…	171|326|274|272|273|168	firestar|spade|spade|spade|spade|firestar	171:171|188:349|188:349|188:349|188:349|168:168	PO4|PF10409|PF10409|PF10409|PF10409|PO4	171|172|173|326|274|174|272|273|95|168|169	IPR014019;IPR017361|IPR014019;IPR017361|IPR014019;IPR017361|IPR000008;IPR014020;IPR014020;IPR017361|IPR000008;IPR014020;IPR014020;IPR017361|IPR014019;IPR017361|IPR000008;IPR014020;IPR014020;IPR017361|IPR000008;IPR014020;IPR014020;IPR017361|IPR000340;IPR014019;IPR017361|IPR014019;IPR017361|IPR014019;IPR017361	14:185;1:403|14:185;1:403|14:185;1:403|188:349;188:349;190:350;1:403|188:349;188:349;190:350;1:403|14:185;1:403|188:349;188:349;190:350;1:403|188:349;188:349;190:350;1:403|80:159;14:185;1:403|14:185;1:403|14:185;1:403	171|172|173|326|274|174|272|273|95|168|169
ENSP00000361021:H93R	10:89692794:G|10:89692795:G|10:89692793:G|10:89692793:T|10:89692794:T	13-AMGA|1697492|1834901|2687072|3N2FA5|P-0004388-T02-IM5|P-0005067-T01-IM5|PD133-BL|S67809|TCGA-A5-A0R8-01|TCGA-FJ-A871-01|674|JC3YHM|S66339|S72913|S75439|1375|Pat_01_A|S75529|2635446|587382|MBRep_T39|P-0003620-T01-IM5|P-0006418-T01-IM5|S64609|S66114|Tp276MG|TCGA-B6-A0IO-01	breast|endometrium|endometrium|breast|thyroid|breast|endometrium|breast|central_nervous_system|endometrium|urinary_tract|endometrium|thyroid|central_nervous_system|central_nervous_system|central_nervous_system|endometrium|NS|endometrium|kidney|large_intestine|central_nervous_system|skin|endometrium|endometrium|endometrium|central_nervous_system|breast	NS|NS|NS|NS|NS|NS|NS|NS|brain|NS|bladder|NS|NS|brain|brain|brain|NS|NS|NS|NS|colon|brain|NS|NS|NS|NS|brain|NS	NS|NS|NS|NS|NS|NS|NS|NS|NS|NS|NS|NS|NS|NS|NS|NS|NS|NS|NS|NS|NS|NS|NS|NS|NS|NS|NS|NS	NS|NS|NS|NS|NS|NS|NS|NS|NS|NS|NS|NS|NS|NS|NS|NS|NS|NS|NS|NS|NS|NS|NS|NS|NS|NS|NS|NS	other|carcinoma|carcinoma|carcinoma|carcinoma|carcinoma|carcinoma|carcinoma|glioma|carcinoma|carcinoma|carcinoma|carcinoma|glioma|glioma|glioma|carcinoma|malignant_melanoma|carcinoma|carcinoma|carcinoma|primitive_neuroectodermal_tumour-medulloblastoma|malignant_melanoma|carcinoma|carcinoma|carcinoma|glioma|carcinoma	adenosis|carcinosarcoma-malignant_mesodermal_mixed_tumour|NS|lobular_carcinoma|anaplastic_carcinoma|ductal_carcinoma|mixed_serous_and_endometrioid_carcinoma|ER-positive_carcinoma|astrocytoma_Grade_IV|endometrioid_carcinoma|NS|endometrioid_carcinoma|papillary_carcinoma|astrocytoma_Grade_IV|NS|astrocytoma_Grade_IV|endometrioid_carcinoma|NS|endometrioid_carcinoma|clear_cell_renal_cell_carcinoma|aden…	NS|NS|NS|NS|NS|NS|NS|NS|glioblastoma_multiforme|NS|NS|NS|NS|glioblastoma_multiforme|NS|glioblastoma_multiforme|NS|NS|NS|NS|NS|NS|NS|NS|NS|NS|NS|NS	NS|NS|NS|NS|NS|NS|NS|NS|NS|NS|NS|NS|NS|NS|NS|NS|NS|NS|NS|NS|NS|NS|NS|NS|NS|NS|NS|NS	26806567|22498935|23238879|27284958|29615459|28481359|28481359|28270497|11939587|||22653804|29615459|10427138|9490783|9393744|22653804|24265153|9307275|26895810|22895193|22832583|28481359|28481359|9765621|9326929|10560660|	firestar	93:93	PO4	IPR000340|IPR014019|IPR017361	80:159|14:185|1:403	DOMAIN|VARIANT|VARIANT|MUTAGEN	14:185|93:93|93:93|93:93	Phosphatase tensin-type. {ECO:0000255-PROSITE-ProRule:PRU00590}|H -> R (in MCEPHAS- dbSNP:rs121909238). {ECO:0000269-PubMed:15805158}. /FTId=VAR_032634|H -> Y (in CWS1). {ECO:0000269-PubMed:10866302}. /FTId=VAR_026255|H->A: 75% reduction in phosphatase activity towards PtdIns(3,4,5)P3. Modest reduction in phosphatase activity towards PtdIns(3,4)P2. {ECO:0000269-PubMed:10555148}	VAR_032634|VAR_026255	rs121909238|-	Disease|Disease	Macrocephaly/autism syndrome (MCEPHAS) [MIM:605309]|Cowden syndrome 1 (CWS1) [MIM:158350]							94|130|171|168|95|91|92	10:89692796:T;10:89692797:T|10:89692905:A;10:89692905:T;10:89692904:G;10:89692905:C;10:89692905:---|10:89711894:C;10:89711893:G;10:89711894:G;10:89711895:C;10:89711894:+ACTCACTC;10:89711893:A|10:89711884:T|10:89692799:T;10:89692800:T|10:89692788:+AG;10:89692787:C;10:89692788:C|10:89692790:T;10:89692792:G;10:89692792:A;10:89692791:T;10:89692791:G;10:89692790:A;10:89692790:C;10:89692791:C	2635446;S67382;PD5721a;S70670|1;10;1047151;1047273;1048053;1048058;1048070;1048072;1069;1109;1177712;1177715;1177722;1177751;1177752;1177753;1203;1222873;1300;1328215;1378;1402;1493653;1494;1522;1575;1576;1590518;1596;1697448;1697450;1697454;1697455;1697460;1697475;1727;18;192T;1934266;1934269;1934290;1939;1996;2009992;2019;2022;2051;2066;21;2211;2389323;2552048;2580634;2639614;2639615;2696522;3N…	kidney;endometrium;haematopoietic_and_lymphoid_tissue;upper_aerodigestive_tract|endometrium;endometrium;thyroid;thyroid;endometrium;endometrium;endometrium;endometrium;endometrium;endometrium;endometrium;endometrium;endometrium;endometrium;endometrium;endometrium;endometrium;breast;endometrium;breast;endometrium;endometrium;endometrium;endometrium;endometrium;endometrium;endometrium;soft_tissue;e…	NS;NS;NS;pharynx|NS;NS;NS;NS;NS;NS;NS;NS;NS;NS;NS;NS;NS;NS;NS;NS;NS;NS;NS;NS;NS;NS;NS;NS;NS;NS;NS;fibrous_tissue_and_uncertain_origin;NS;NS;NS;NS;NS;NS;NS;NS;NS;NS;NS;NS;NS;NS;NS;NS;NS;NS;NS;NS;NS;NS;NS;NS;eye;NS;NS;parietooccipital;NS;NS;NS;NS;NS;NS;NS;colon;NS;NS;NS;NS;duodenum;NS;NS;NS;NS;NS;NS;NS;NS;anus;bile_duct;NS;NS;NS;NS;NS;NS;NS;NS;NS;NS;mouth;anus;NS;brain;colon;caecum;smooth_muscle;NS…	NS;NS;NS;oropharynx|NS;NS;NS;NS;NS;NS;NS;NS;NS;NS;NS;NS;NS;NS;NS;NS;NS;NS;NS;NS;NS;NS;NS;NS;NS;NS;NS;upper_extremity;NS;NS;NS;NS;NS;NS;NS;NS;NS;NS;NS;NS;NS;NS;NS;NS;NS;NS;NS;NS;NS;NS;NS;NS;NS;NS;NS;NS;NS;NS;NS;NS;NS;NS;NS;NS;NS;NS;NS;NS;NS;NS;NS;NS;NS;NS;NS;NS;NS;NS;NS;NS;NS;NS;NS;NS;NS;NS;NS;NS;NS;NS;NS;NS;NS;transverse;NS;endometrium;NS;NS;NS;NS;NS;ascending;NS;NS;NS;NS;NS;NS;NS;small_intestine…	NS;NS;NS;NS|NS;NS;NS;NS;NS;NS;NS;NS;NS;NS;NS;NS;NS;NS;NS;NS;NS;NS;NS;NS;NS;NS;NS;NS;NS;NS;NS;NS;NS;NS;NS;NS;NS;NS;NS;NS;NS;NS;NS;NS;NS;NS;NS;NS;NS;NS;NS;NS;NS;NS;NS;NS;NS;NS;NS;NS;NS;NS;NS;NS;NS;NS;NS;NS;NS;NS;NS;NS;NS;NS;NS;NS;NS;NS;NS;NS;NS;NS;NS;NS;NS;NS;NS;NS;NS;NS;NS;NS;NS;NS;NS;NS;NS;NS;NS;NS;NS;NS;NS;NS;NS;NS;NS;NS;NS;NS;NS;NS;NS;NS;NS;NS;NS;NS;NS;NS;NS;NS;NS;NS;NS;NS;NS;NS;NS;NS;NS;NS;NS;…	carcinoma;carcinoma;haematopoietic_neoplasm;carcinoma|carcinoma;carcinoma;carcinoma;carcinoma;carcinoma;carcinoma;carcinoma;carcinoma;carcinoma;carcinoma;carcinoma;carcinoma;carcinoma;carcinoma;carcinoma;carcinoma;carcinoma;carcinoma;carcinoma;carcinoma;carcinoma;carcinoma;carcinoma;carcinoma;carcinoma;carcinoma;carcinoma;malignant_fibrous_histiocytoma-pleomorphic_sarcoma;carcinoma;carcinoma;carc…	clear_cell_renal_cell_carcinoma;NS;myelodysplastic_syndrome;squamous_cell_carcinoma|endometrioid_carcinoma;endometrioid_carcinoma;follicular_carcinoma;anaplastic_carcinoma;endometrioid_carcinoma;endometrioid_carcinoma;endometrioid_carcinoma;endometrioid_carcinoma;endometrioid_carcinoma;endometrioid_carcinoma;endometrioid_carcinoma;endometrioid_carcinoma;endometrioid_carcinoma;endometrioid_carcino…	NS;NS;refractory_cytopenia_with_multilinear_dysplasia;NS|NS;NS;NS;NS;NS;NS;NS;NS;NS;NS;NS;NS;NS;NS;NS;NS;NS;NS;NS;NS;NS;NS;NS;NS;NS;NS;NS;NS;NS;NS;NS;NS;NS;NS;NS;NS;NS;NS;NS;NS;NS;NS;NS;NS;NS;NS;NS;NS;NS;NS;NS;NS;NS;NS;NS;glioblastoma_multiforme;NS;NS;NS;NS;NS;NS;NS;NS;NS;NS;NS;NS;NS;NS;NS;NS;NS;NS;NS;NS;NS;NS;NS;NS;NS;NS;NS;NS;NS;NS;NS;NS;NS;NS;NS;NS;glioblastoma_multiforme;NS;NS;NS;NS;NS;NS;NS;…	NS;NS;NS;NS|NS;NS;NS;NS;NS;NS;NS;NS;NS;NS;NS;NS;NS;NS;NS;NS;NS;NS;NS;NS;NS;NS;NS;NS;NS;NS;NS;NS;NS;NS;NS;NS;NS;NS;NS;NS;NS;NS;NS;NS;NS;NS;NS;NS;NS;NS;NS;NS;NS;NS;NS;NS;NS;NS;NS;NS;NS;NS;NS;NS;NS;NS;NS;NS;NS;NS;NS;NS;NS;NS;NS;NS;NS;NS;NS;NS;NS;NS;NS;NS;NS;NS;NS;NS;NS;NS;NS;NS;NS;NS;NS;NS;NS;NS;NS;NS;NS;NS;NS;NS;NS;NS;NS;NS;NS;NS;NS;NS;NS;NS;NS;NS;NS;NS;NS;NS;NS;NS;NS;NS;NS;NS;NS;NS;NS;NS;NS;NS;NS;…	26895810;10851265;24030381;11801303|29876005;29876005;17317825;17317825;17219201;17219201;17219201;17219201;22653804;22653804;18757403;18757403;18757403;18757403;18757403;18757403;22653804;19471547;22653804;20300775;22653804;22653804;21266528;22653804;22653804;22653804;22653804;22052239;22653804;22498935;22498935;22498935;22498935;22498935;22498935;22653804;29876005;18552176;23633456;23633456;236…	130|171|168|92	firestar|firestar|firestar|firestar	130:130|171:171|168:168|92:92	PO4|PO4|PO4|PO4	94|130|171|168|95|91|92	IPR000340;IPR014019;IPR017361|IPR000340;IPR014019;IPR016130;IPR017361|IPR014019;IPR017361|IPR014019;IPR017361|IPR000340;IPR014019;IPR017361|IPR000340;IPR014019;IPR017361|IPR000340;IPR014019;IPR017361	80:159;14:185;1:403|80:159;14:185;122:132;1:403|14:185;1:403|14:185;1:403|80:159;14:185;1:403|80:159;14:185;1:403|80:159;14:185;1:403	94|130|171|168|95|91|92
ENSP00000361021:D252G	10:89717730:CGAAAG|10:89717730:G|10:89717729:T|10:89717730:T|10:89717729:+GTGGT|10:89717731:A|10:89717729:A	1290778|1240421|2377974|P-0010924-T01-IM5|S68363|1934296|259|HN_62741|S66354|S75450|TCGA-A5-A0GW-01|1491|P-0003014-T01-IM3|TCGA-EM-A3O6-01|1860619|2521243|TCGA-EK-A2RK-01	haematopoietic_and_lymphoid_tissue|central_nervous_system|salivary_gland|central_nervous_system|central_nervous_system|large_intestine|stomach|upper_aerodigestive_tract|central_nervous_system|central_nervous_system|endometrium|endometrium|endometrium|thyroid|haematopoietic_and_lymphoid_tissue|skin|cervix	NS|brain|parotid|brain|brain|NS|gastroesophageal_junction|head_neck|brain|brain|NS|NS|NS|NS|NS|face|NS	NS|NS|NS|NS|NS|NS|NS|NS|NS|NS|NS|NS|NS|NS|NS|NS|NS	NS|NS|NS|NS|NS|NS|NS|NS|NS|NS|NS|NS|NS|NS|NS|NS|NS	lymphoid_neoplasm|glioma|carcinoma|glioma|glioma|carcinoma|carcinoma|carcinoma|glioma|glioma|carcinoma|carcinoma|carcinoma|carcinoma|lymphoid_neoplasm|carcinoma|carcinoma	acute_lymphoblastic_T_cell_leukaemia|astrocytoma_Grade_IV|salivary_duct_carcinoma|astrocytoma_Grade_IV|astrocytoma_Grade_IV|adenocarcinoma|adenocarcinoma|squamous_cell_carcinoma|astrocytoma_Grade_IV|astrocytoma_Grade_IV|endometrioid_carcinoma|carcinosarcoma-malignant_mesodermal_mixed_tumour|endometrioid_carcinoma|NS|acute_lymphoblastic_T_cell_leukaemia|basal_cell_carcinoma|squamous_cell_carcinoma	NS|glioblastoma_multiforme|NS|glioblastoma_multiforme|glioblastoma_multiforme|NS|NS|NS|glioblastoma_multiforme|glioblastoma_multiforme|NS|NS|NS|NS|NS|NS|NS	NS|NS|NS|NS|NS|NS|NS|NS|NS|NS|NS|NS|NS|NS|NS|NS|NS	18830414|19644652|26053092|28481359|10551321|23633456|24308032|23619167|10427138|9393744||22653804|28481359||23349303|25759019|	spade	188:349	PF10409	IPR000008|IPR014020|IPR014020|IPR017361	188:349|188:349|190:350|1:403	DOMAIN|VARIANT|STRAND	190:350|252:252|238:259	C2 tensin-type. {ECO:0000255-PROSITE- ProRule:PRU00589}|D -> G (in MCEPHAS- dbSNP:rs121909239). {ECO:0000269-PubMed:15805158}. /FTId=VAR_032637|{ECO:0000244-PDB:1D5R}	VAR_032637	rs121909239	Disease	Macrocephaly/autism syndrome (MCEPHAS) [MIM:605309]							253|275|276|254|274|96|97|98|174|218|250|251	10:89717733:A;10:89717733:C|10:89720673:C;10:89720672:T;10:89720673:G|10:89720677:A;10:89720677:G;10:89720676:G|10:89717735:G;10:89717735:TCC;10:89717737:---|10:89720669:G;10:89720669:C;10:89720669:---------------------------------------------------------------------------------------------------------------------------------------------------------------------------------------------------------…	0006_CRUK_PC_0006_T1_DNA;1229477;2692613;P-0005023-T01-IM5;S65206;2749004|1177736;TCGA-D1-A17M-01;431LC;63|CCC-FP-7-C;CCC-FP-7-S;P-0003567-T01-IM5;TCGA-BP-5199-01;TCGA-27-1834-01|S69753;1129490;TCGA-D1-A101-01|S70006;1471962;DBTRG-05MG|2509017;S69967;WGC067167;2142051;570;S67805;Br111X;K2310189TU-CUT1-40;P-0003962-T02-IM5;S62551;TCGA-02-0014-01;TCGA-BS-A0UA-01;TCGA-B5-A0JV-01|P-0002310-T01-IM3;CH…	prostate;skin;thyroid;kidney;central_nervous_system;biliary_tract|endometrium;endometrium;lung;large_intestine|kidney;kidney;central_nervous_system;kidney;central_nervous_system|salivary_gland;stomach;endometrium|central_nervous_system;large_intestine;central_nervous_system|central_nervous_system;central_nervous_system;large_intestine;lung;endometrium;central_nervous_system;central_nervous_system…	NS;NS;NS;NS;brain;bile_duct|NS;NS;NS;NS|NS;NS;brain;NS;brain|NS;NS;NS|brain;rectum;brain|temporal_lobe;brain;NS;NS;NS;brain;brain;NS;NS;brain;brain;NS;NS|NS;NS|NS;NS;NS|NS;NS;NS;NS;NS;NS;brain;NS;NS|uveal_tract|NS;NS;NS;rectum|NS;brain;brain;pineal_gland;brain;trunk;trunk;NS;extragonadal;NS;NS;NS;NS;NS;NS;brain;NS	NS;NS;NS;NS;NS;NS|NS;NS;NS;NS|NS;NS;NS;NS;NS|NS;NS;NS|NS;NS;NS|NS;NS;NS;NS;NS;NS;NS;NS;NS;NS;NS;NS;NS|NS;NS|NS;NS;NS|NS;NS;NS;NS;NS;NS;NS;NS;NS|NS|NS;NS;NS;NS|NS;NS;NS;NS;NS;NS;NS;NS;mediastinum;NS;NS;NS;NS;NS;NS;NS;NS	NS;NS;NS;NS;NS;NS|NS;NS;NS;NS|NS;NS;NS;NS;NS|NS;NS;NS|NS;NS;NS|NS;NS;NS;NS;NS;NS;NS;NS;NS;NS;NS;NS;NS|NS;NS|NS;NS;NS|NS;NS;NS;NS;NS;NS;NS;NS;NS|NS|NS;NS;NS;NS|NS;NS;NS;NS;NS;NS;NS;NS;NS;NS;NS;NS;NS;NS;NS;NS;NS	carcinoma;malignant_melanoma;carcinoma;carcinoma;glioma;carcinoma|carcinoma;carcinoma;carcinoma;carcinoma|carcinoma;carcinoma;glioma;carcinoma;glioma|carcinoma;carcinoma;carcinoma|glioma;carcinoma;glioma|glioma;glioma;carcinoma;carcinoma;carcinoma;glioma;glioma;carcinoma;carcinoma;glioma;glioma;carcinoma;carcinoma|carcinoma;other|carcinoma;carcinoma;carcinoma|carcinoma;carcinoma;carcinoma;carcino…	adenocarcinoma;NS;anaplastic_carcinoma;chromophobe_renal_cell_carcinoma;astrocytoma_Grade_III;adenocarcinoma|endometrioid_carcinoma;endometrioid_carcinoma;squamous_cell_carcinoma;adenocarcinoma|clear_cell_renal_cell_carcinoma;clear_cell_renal_cell_carcinoma;astrocytoma_Grade_IV;clear_cell_renal_cell_carcinoma;astrocytoma_Grade_IV|mucoepidermoid_carcinoma;adenocarcinoma;endometrioid_carcinoma|astr…	NS;NS;NS;NS;anaplastic;NS|NS;NS;NS;NS|NS;NS;glioblastoma_multiforme;NS;glioblastoma_multiforme|NS;NS;NS|anaplastic;NS;glioblastoma_multiforme|glioblastoma_multiforme;glioblastoma_multiforme;NS;NS;NS;glioblastoma_multiforme;glioblastoma_multiforme;NS;NS;glioblastoma_multiforme;glioblastoma_multiforme;NS;NS|NS;NS|NS;NS;NS|NS;NS;NS;NS;NS;NS;glioblastoma_multiforme;NS;NS|NS|NS;NS;NS;NS|NS;glioblastom…	NS;NS;NS;NS;NS;NS|NS;NS;NS;NS|NS;NS;NS;NS;NS|NS;NS;NS|NS;NS;NS|NS;NS;NS;NS;NS;NS;NS;NS;NS;NS;NS;NS;NS|NS;NS|NS;NS;NS|NS;NS;NS;NS;NS;NS;NS;NS;NS|NS|NS;NS;NS;NS|NS;NS;NS;NS;NS;NS;NS;NS;NS;NS;NS;NS;NS;NS;NS;NS;NS	;18953432;28351340;28481359;10096247;29360550|18757403;;26503331;29420467|26864202;26864202;28481359;;|12370746;18609703;|10560660;21103049;9072974|26919320;10560660;;24468202;22653804;11939587;18772396;;28481359;9331072;;;|28481359;|22653804;28481359;27149842|18757403;18757403;25846456;27148695;28481359;22842228;28481359;28671688;9582022|29371009|26864202;26864202;23349303;27756406|9794233;10560…	253|275|276|254|274|218|219|220|250|251	spade|spade|spade|spade|spade|spade|spade|spade|spade|spade	188:349|188:349|188:349|188:349|188:349|188:349|188:349|188:349|188:349|188:349	PF10409|PF10409|PF10409|PF10409|PF10409|PF10409|PF10409|PF10409|PF10409|PF10409	253|275|276|254|274|96|97|98|174|218|219|220|250|251	IPR000008;IPR014020;IPR014020;IPR017361|IPR000008;IPR014020;IPR014020;IPR017361|IPR000008;IPR014020;IPR014020;IPR017361|IPR000008;IPR014020;IPR014020;IPR017361|IPR000008;IPR014020;IPR014020;IPR017361|IPR000340;IPR014019;IPR017361|IPR000340;IPR014019;IPR017361|IPR000340;IPR014019;IPR017361|IPR014019;IPR017361|IPR000008;IPR014020;IPR014020;IPR017361|IPR000008;IPR014020;IPR014020;IPR017361|IPR000008…	188:349;188:349;190:350;1:403|188:349;188:349;190:350;1:403|188:349;188:349;190:350;1:403|188:349;188:349;190:350;1:403|188:349;188:349;190:350;1:403|80:159;14:185;1:403|80:159;14:185;1:403|80:159;14:185;1:403|14:185;1:403|188:349;188:349;190:350;1:403|188:349;188:349;190:350;1:403|188:349;188:349;190:350;1:403|188:349;188:349;190:350;1:403|188:349;188:349;190:350;1:403	253|275|276|254|274|96|97|98|174|218|219|220|250|251
ENSP00000361021:F241S	10:89717698:+TT|10:89717697:C|10:89717696:G|10:89717696:C	S73373|SJTALL196|SK-MEL-207|SNB19|U-251-MG|U-251MG|U-373-MG|U251|2211823|2750531|SC_9073|SNU-C4|TCGA-B5-A11F-01|P-0003900-T01-IM5|TCGA-02-0075-01	endometrium|haematopoietic_and_lymphoid_tissue|NS|central_nervous_system|central_nervous_system|central_nervous_system|central_nervous_system|central_nervous_system|central_nervous_system|cervix|prostate|large_intestine|endometrium|central_nervous_system|central_nervous_system	NS|NS|NS|cerebrum|brain|brain|brain|brain|brain|NS|NS|NS|NS|brain|brain	NS|NS|NS|NS|NS|NS|NS|NS|NS|NS|NS|NS|NS|NS|NS	NS|NS|NS|NS|NS|NS|NS|NS|NS|NS|NS|NS|NS|NS|NS	carcinoma|lymphoid_neoplasm|malignant_melanoma|glioma|glioma|glioma|glioma|glioma|glioma|carcinoma|carcinoma|carcinoma|carcinoma|glioma|glioma	adenocarcinoma|acute_lymphoblastic_T_cell_leukaemia|NS|astrocytoma_Grade_IV|NS|astrocytoma_Grade_IV|astrocytoma_Grade_IV|NS|astrocytoma_Grade_IV|small_cell_carcinoma|NS|adenocarcinoma|endometrioid_carcinoma|astrocytoma_Grade_IV|astrocytoma_Grade_IV	NS|NS|NS|glioblastoma_multiforme|NS|glioblastoma_multiforme|glioblastoma_multiforme|NS|glioblastoma_multiforme|NS|NS|NS|NS|glioblastoma_multiforme|glioblastoma_multiforme	NS|NS|NS|NS|NS|NS|NS|NS|NS|NS|NS|NS|NS|NS|NS	11849740|22237106|21725359|23856246|10560660|10551321|9072974|23856246|24695838|29505425|26000489|11689295||28481359|	spade	188:349	PF10409	IPR000008|IPR014020|IPR014020|IPR017361	188:349|188:349|190:350|1:403	DOMAIN|VARIANT|STRAND	190:350|241:241|238:259	C2 tensin-type. {ECO:0000255-PROSITE- ProRule:PRU00589}|F -> S (in MCEPHAS- dbSNP:rs121909240). {ECO:0000269-PubMed:15805158}. /FTId=VAR_032636|{ECO:0000244-PDB:1D5R}	VAR_032636	rs121909240	Disease	Macrocephaly/autism syndrome (MCEPHAS) [MIM:605309]							242|243|257|196|197|198|199|200|213|215|230|231|232|239|240	10:89717699:+TCCTTAA;10:89717699:CCCT;10:89717699:+TCCTTAG;10:89717699:A|10:89717703:C;10:89717704:A|10:89717746:A|10:89711968:T|10:89711973:---|10:89711976:---;10:89711974:---;10:89711975:A|10:89711977:---|10:89711982:+TT;10:89711981:G|10:89717612:T;10:89717613:A;10:89717613:T;10:89717613:G|10:89717619:C;10:89717619:---------------;10:89717618:C|10:89717663:A;10:89717664:A|10:89717667:+CCACACAG;…	1860628;1218249;1860627;S82151|1047148;P-0003191-T01-IM5;2142072|S69883|LC163;PD6057a|P-0005113-T01-IM5|S62853;S67548;BS7;S67055;S70956;1177759;P-0002825-T01-IM3;P-0002825-T02-IM5;TCGA-AC-A2FF-01|S68351;S68365;S78367|S65513;S65514;EOPC-153_tumor_01|1229485;41;975318;55;WA25|SA227;T3427;TCGA-BS-A0UF-01;P-0006808-T01-IM5;P-0000060-T01-IM3|2186754;S69756;1041979;TCGA-32-2495-01|1860644;2467870|PARMK…	haematopoietic_and_lymphoid_tissue;haematopoietic_and_lymphoid_tissue;haematopoietic_and_lymphoid_tissue;endometrium|thyroid;ovary;lung|central_nervous_system|lung;haematopoietic_and_lymphoid_tissue|central_nervous_system|central_nervous_system;endometrium;central_nervous_system;central_nervous_system;central_nervous_system;endometrium;kidney;kidney;breast|central_nervous_system;central_nervous_s…	NS;NS;NS;NS|NS;NS;NS|brain|NS;NS|brain|brain;NS;brain;brain;brain;NS;NS;NS;NS|brain;brain;brain|NS;NS;NS|NS;colon;brain;colon;NS|NS;NS;NS;NS;NS|NS;NS;NS;brain|NS;NS|NS;NS;NS;NS|NS;brain|brain	NS;NS;NS;NS|NS;NS;NS|NS|NS;NS|NS|NS;NS;NS;NS;NS;NS;NS;NS;NS|NS;NS;NS|NS;NS;NS|NS;left;NS;left;NS|NS;NS;NS;NS;NS|NS;NS;NS;NS|NS;NS|NS;NS;NS;NS|NS;NS|NS	NS;NS;NS;NS|NS;NS;NS|NS|NS;NS|NS|NS;NS;NS;NS;NS;NS;NS;NS;NS|NS;NS;NS|NS;NS;NS|NS;NS;NS;NS;NS|NS;NS;NS;NS;NS|NS;NS;NS;NS|NS;NS|NS;NS;NS;NS|NS;NS|NS	lymphoid_neoplasm;lymphoid_neoplasm;lymphoid_neoplasm;carcinoma|carcinoma;carcinoma;carcinoma|glioma|carcinoma;haematopoietic_neoplasm|glioma|glioma;carcinoma;glioma;glioma;glioma;carcinoma;carcinoma;carcinoma;carcinoma|glioma;glioma;glioma|carcinoma;hyperplasia;carcinoma|malignant_melanoma;carcinoma;glioma;carcinoma;carcinoma|carcinoma;carcinoma;carcinoma;carcinoma;carcinoma|carcinoma;carcinoma;…	acute_lymphoblastic_T_cell_leukaemia;acute_lymphoblastic_T_cell_leukaemia;acute_lymphoblastic_T_cell_leukaemia;endometrioid_carcinoma|follicular_carcinoma;clear_cell_carcinoma;adenocarcinoma|astrocytoma_Grade_IV|adenocarcinoma;myelodysplastic_syndrome|astrocytoma_Grade_IV|astrocytoma_Grade_IV;endometrioid_carcinoma;astrocytoma_Grade_IV;astrocytoma_Grade_III;astrocytoma_Grade_IV;endometrioid_carci…	NS;NS;NS;NS|NS;NS;NS|glioblastoma_multiforme|NS;refractory_cytopenia_with_unilineage_dysplasia|glioblastoma_multiforme|glioblastoma_multiforme;NS;glioblastoma_multiforme;anaplastic;glioblastoma_multiforme;NS;NS;NS;NS|anaplastic;anaplastic;glioblastoma_multiforme|NS;NS;NS|NS;NS;glioblastoma_multiforme;NS;NS|NS;NS;NS;NS;NS|NS;NS;NS;glioblastoma_multiforme|NS;NS|NS;NS;NS;NS|NS;glioblastoma_multiform…	NS;NS;NS;NS|NS;NS;NS|NS|NS;refractory_anaemia|NS|NS;NS;NS;NS;NS;NS;NS;NS;NS|NS;NS;NS|NS;NS;NS|NS;NS;NS;NS;NS|NS;NS;NS;NS;NS|NS;NS;NS;NS|NS;NS|NS;NS;NS;NS|NS;NS|NS	23349303;19458356;23349303;15069681|17317825;28481359;24468202|11273008|26164066;24030381|28481359|9426052;11006040;10949938;11678426;9681833;18757403;28481359;28481359;|10551321;10551321;11051241|10746673;10746673;|18953432;27756406;16410744;27756406;22722839|22495314;27149842;;28481359;28481359|24423316;12370746;16160475;|23349303;26341754|28671688;;28671688;23349303|;|26496030	242|243|257|196|197|198|199|200|213|215|230|231|232|239|240	spade|spade|spade|spade|spade|spade|spade|spade|spade|spade|spade|spade|spade|spade|spade	188:349|188:349|188:349|188:349|188:349|188:349|188:349|188:349|188:349|188:349|188:349|188:349|188:349|188:349|188:349	PF10409|PF10409|PF10409|PF10409|PF10409|PF10409|PF10409|PF10409|PF10409|PF10409|PF10409|PF10409|PF10409|PF10409|PF10409	242|243|257|196|197|198|199|200|213|215|230|231|232|239|240	IPR000008;IPR014020;IPR014020;IPR017361|IPR000008;IPR014020;IPR014020;IPR017361|IPR000008;IPR014020;IPR014020;IPR017361|IPR000008;IPR014020;IPR014020;IPR017361|IPR000008;IPR014020;IPR014020;IPR017361|IPR000008;IPR014020;IPR014020;IPR017361|IPR000008;IPR014020;IPR014020;IPR017361|IPR000008;IPR014020;IPR014020;IPR017361|IPR000008;IPR014020;IPR014020;IPR017361|IPR000008;IPR014020;IPR014020;IPR017361…	188:349;188:349;190:350;1:403|188:349;188:349;190:350;1:403|188:349;188:349;190:350;1:403|188:349;188:349;190:350;1:403|188:349;188:349;190:350;1:403|188:349;188:349;190:350;1:403|188:349;188:349;190:350;1:403|188:349;188:349;190:350;1:403|188:349;188:349;190:350;1:403|188:349;188:349;190:350;1:403|188:349;188:349;190:350;1:403|188:349;188:349;190:350;1:403|188:349;188:349;190:350;1:403|188:349;1…	242|243|257|196|197|198|199|200|213|215|230|231|232|239|240
ENSP00000361021:G132V	10:89692911:C|10:89692911:A|10:89692910:A|10:89692911:T	P-0002685-T01-IM3|P-0003045-T01-IM3|P-0008257-T01-IM5|11|1131760|1177726|2377963|2509018|2750531|P-0002695-T01-IM3|P-0002870-T01-IM3|P-0006915-T01-IM5|PD9694a|S68147|T3710|TCGA-06-0187-01|TCGA-19-5952|TCGA-19-5952-01|TCGA-BS-A0V8-01|sysucc-834T|1689|1697446|Br07X|ESCC-F113|P-0005673-T01-IM5|PD118-BL|PD118-C1D15|S62556|1378|ICGC_MB56|P-0001426-T01-IM3|RK298_C01|S65201	soft_tissue|endometrium|central_nervous_system|endometrium|ovary|endometrium|salivary_gland|central_nervous_system|cervix|central_nervous_system|central_nervous_system|lung|breast|central_nervous_system|large_intestine|central_nervous_system|central_nervous_system|central_nervous_system|endometrium|large_intestine|endometrium|endometrium|central_nervous_system|oesophagus|skin|breast|breast|centra…	fibrous_tissue_and_uncertain_origin|NS|brain|NS|NS|NS|parotid|occipital_lobe|NS|brain|brain|NS|NS|brain|NS|brain|brain|brain|NS|NS|NS|NS|brain|NS|NS|NS|NS|brain|NS|brain|NS|NS|brain	pelvis|NS|NS|NS|NS|NS|NS|NS|NS|NS|NS|NS|NS|NS|NS|NS|NS|NS|NS|NS|NS|NS|NS|NS|NS|NS|NS|NS|NS|NS|NS|NS|NS	NS|NS|NS|NS|NS|NS|NS|NS|NS|NS|NS|NS|NS|NS|NS|NS|NS|NS|NS|NS|NS|NS|NS|NS|NS|NS|NS|NS|NS|NS|NS|NS|NS	solitary_fibrous_tumour|carcinoma|glioma|carcinoma|carcinoma|carcinoma|carcinoma|glioma|carcinoma|glioma|glioma|carcinoma|carcinoma|glioma|carcinoma|glioma|glioma|glioma|carcinoma|carcinoma|carcinoma|carcinoma|glioma|carcinoma|malignant_melanoma|carcinoma|carcinoma|glioma|carcinoma|primitive_neuroectodermal_tumour-medulloblastoma|carcinoma|carcinoma|glioma	NS|carcinosarcoma-malignant_mesodermal_mixed_tumour|astrocytoma_Grade_IV|endometrioid_carcinoma|endometrioid_carcinoma|endometrioid_carcinoma|salivary_duct_carcinoma|astrocytoma_Grade_IV|small_cell_carcinoma|astrocytoma_Grade_IV|astrocytoma_Grade_IV|adenocarcinoma|ductal_carcinoma|gliosarcoma|adenocarcinoma|astrocytoma_Grade_IV|astrocytoma_Grade_IV|astrocytoma_Grade_IV|endometrioid_carcinoma|aden…	NS|NS|glioblastoma_multiforme|NS|NS|NS|NS|glioblastoma_multiforme|NS|glioblastoma_multiforme|glioblastoma_multiforme|NS|NS|NS|NS|glioblastoma_multiforme|glioblastoma_multiforme|glioblastoma_multiforme|NS|NS|NS|NS|glioblastoma_multiforme|NS|NS|NS|NS|glioblastoma_multiforme|NS|NS|NS|NS|glioblastoma_multiforme	NS|NS|NS|NS|NS|NS|NS|NS|NS|NS|NS|NS|NS|NS|NS|NS|NS|NS|NS|NS|NS|NS|NS|NS|NS|NS|NS|NS|NS|NS|NS|NS|NS	28481359|28481359|28481359|29876005|17418409|18757403|26053092|26919320|29505425|28481359|28481359|28481359||12112531|27149842||23917401||||22653804|22498935|18772396|24686850|28481359|28270497|28270497|9331072|22653804||28481359||10096247				IPR000340|IPR014019|IPR016130|IPR017361	80:159|14:185|122:132|1:403	DOMAIN|VARIANT|HELIX	14:185|132:132|129:141	Phosphatase tensin-type. {ECO:0000255-PROSITE-ProRule:PRU00590}|G -> V (in one patient with clinical findings suggesting hamartoma tumor syndrome- dbSNP:rs121909241). {ECO:0000269-PubMed:16752378}. /FTId=VAR_032635|{ECO:0000244-PDB:1D5R}	VAR_032635	rs121909241	Unclassified	One patient with clinical findings suggesting hamartoma tumor syndrome							133|134|135|155|166|136|137|175|128|129|130|131	10:89692913:A|10:89692917:C;10:89692918:C;10:89692918:T;10:89692916:---;10:89692918:A;10:89692917:G;10:89692916:T|10:89692919:G;10:89692920:A;10:89692921:G;10:89692919:---;10:89692920:------|10:89692980:G;10:89692979:C;10:89692981:+GG;10:89692980:C;10:89692979:A|10:89711878:C;10:89711879:A;10:89711879:C;10:89711879:G;10:89711878:A|10:89692923:T;10:89692922:C;10:89692923:A;10:89692924:G|10:8969292…	P11_TUT;S64611;S64612|1934278;TCGA-D1-A17N-01;TCGA-G2-AA3D-01;7-AMGA;7-MBC;7-MGA;P-0012402-T01-IM5;P-0002836-T01-IM3;TCGA-BG-A187-01;2625602;MC-6T;PDA_056;UPCI:SCC090;WD_09;0070_CRUK_PC_0070_T1_DNA;202T;DU-145|1804;30;712;P-0003453-T01-IM5;P-0005602-T01-IM5;S69472;S73371;983;HCC-JP-489-T;S66344;S72918;S75444;TCGA-A7-A26G-01;S82141;S64843;U-373-MG|1047256;1048067;1934258;2552433;68;CHG-91T;IGROV-1…	large_intestine;endometrium;endometrium|large_intestine;endometrium;urinary_tract;breast;breast;breast;large_intestine;central_nervous_system;endometrium;lung;prostate;pancreas;upper_aerodigestive_tract;skin;prostate;endometrium;prostate|endometrium;endometrium;endometrium;endometrium;breast;prostate;endometrium;endometrium;liver;central_nervous_system;central_nervous_system;central_nervous_syste…	rectum;NS;NS|NS;NS;bladder;NS;NS;NS;caecum;brain;NS;right_middle_lobe;NS;NS;head_neck;hand;NS;NS;NS|NS;NS;NS;NS;NS;NS;NS;NS;NS;brain;brain;brain;NS;NS;NS;brain|NS;NS;NS;NS;NS;NS;NS;arm;NS;bile_duct;brain;NS;NS;NS;NS;NS;NS;brain;NS;NS;NS;NS;NS|lymph_node;lymph_node;NS;NS;NS;NS|brain;NS;NS;NS;colon;NS;NS;NS;NS;NS;NS;NS;NS;NS;NS;NS;brain;brain;brain;brain;NS;NS;NS;NS;NS;NS;NS;extragonadal;NS;NS;NS;N…	NS;NS;NS|NS;NS;NS;NS;NS;NS;NS;NS;NS;NS;NS;NS;NS;NS;NS;NS;NS|NS;NS;NS;NS;NS;NS;NS;NS;NS;NS;NS;NS;NS;NS;NS;NS|NS;NS;NS;NS;NS;NS;NS;NS;NS;NS;NS;NS;NS;NS;NS;NS;NS;NS;NS;NS;NS;NS;NS|NS;NS;NS;NS;NS;NS|NS;NS;NS;NS;transverse;NS;NS;NS;NS;NS;NS;NS;NS;NS;NS;NS;NS;NS;NS;NS;NS;NS;NS;NS;NS;NS;NS;brain;NS;NS;NS;NS;NS;NS;NS|NS;NS|NS;NS;NS|NS;NS;NS;NS;NS;NS;NS;NS;NS;NS;NS;NS;NS;NS|NS;NS;NS;NS;NS;NS;NS;NS;NS;NS;N…	NS;NS;NS|NS;NS;NS;NS;NS;NS;NS;NS;NS;NS;NS;NS;NS;NS;NS;NS;NS|NS;NS;NS;NS;NS;NS;NS;NS;NS;NS;NS;NS;NS;NS;NS;NS|NS;NS;NS;NS;NS;NS;NS;NS;NS;NS;NS;NS;NS;NS;NS;NS;NS;NS;NS;NS;NS;NS;NS|NS;NS;NS;NS;NS;NS|NS;NS;NS;NS;NS;NS;NS;NS;NS;NS;NS;NS;NS;NS;NS;NS;NS;NS;NS;NS;NS;NS;NS;NS;NS;NS;NS;NS;NS;NS;NS;NS;NS;NS;NS|NS;NS|NS;NS;NS|NS;NS;NS;NS;NS;NS;NS;NS;NS;NS;NS;NS;NS;NS|NS;NS;NS;NS;NS;NS;NS;NS;NS;NS;NS;NS;NS;NS;…	carcinoma;carcinoma;carcinoma|carcinoma;carcinoma;carcinoma;other;carcinoma;other;carcinoma;glioma;carcinoma;carcinoma;carcinoma;carcinoma;carcinoma;carcinoma;carcinoma;carcinoma;carcinoma|carcinoma;carcinoma;carcinoma;carcinoma;carcinoma;carcinoma;carcinoma;carcinoma;other;glioma;glioma;glioma;carcinoma;carcinoma;carcinoma;glioma|carcinoma;carcinoma;carcinoma;carcinoma;carcinoma;other;carcinoma;…	adenocarcinoma;endometrioid_carcinoma;endometrioid_carcinoma|adenocarcinoma;endometrioid_carcinoma;NS;adenosis;metaplastic_carcinoma;adenosis;adenocarcinoma;astrocytoma_Grade_IV;endometrioid_carcinoma;adenocarcinoma;adenocarcinoma;ductal_carcinoma;squamous_cell_carcinoma;squamous_cell_carcinoma;adenocarcinoma;NS;adenocarcinoma|endometrioid_carcinoma;endometrioid_carcinoma;endometrioid_carcinoma;c…	NS;NS;NS|NS;NS;NS;NS;NS;NS;NS;glioblastoma_multiforme;NS;NS;NS;NS;NS;NS;NS;NS;NS|NS;NS;NS;NS;NS;NS;NS;NS;NS;glioblastoma_multiforme;NS;glioblastoma_multiforme;NS;NS;NS;NS|NS;NS;NS;NS;NS;NS;NS;NS;NS;NS;glioblastoma_multiforme;NS;NS;NS;NS;NS;NS;glioblastoma_multiforme;NS;NS;NS;NS;NS|NS;NS;NS;NS;NS;NS|glioblastoma_multiforme;NS;NS;NS;NS;NS;NS;NS;NS;NS;NS;NS;NS;NS;NS;NS;glioblastoma_multiforme;gliobl…	NS;NS;NS|NS;NS;NS;NS;NS;NS;NS;NS;NS;NS;NS;NS;NS;NS;NS;NS;NS|NS;NS;NS;NS;NS;NS;NS;NS;NS;NS;NS;NS;NS;NS;NS;NS|NS;NS;NS;NS;NS;NS;NS;NS;NS;NS;NS;NS;NS;NS;NS;NS;NS;NS;NS;NS;NS;NS;NS|NS;NS;NS;NS;NS;NS|NS;NS;NS;NS;NS;NS;NS;NS;NS;NS;NS;NS;NS;NS;NS;NS;NS;NS;NS;NS;NS;NS;NS;NS;NS;NS;NS;NS;NS;NS;NS;NS;NS;NS;NS|NS;NS|NS;NS;NS|NS;NS;NS;NS;NS;NS;NS;NS;NS;NS;NS;NS;NS;NS|NS;NS;NS;NS;NS;NS;NS;NS;NS;NS;NS;NS;NS;NS;…	28978093;9765621;9765621|23633456;;;26806567;26806567;26806567;28481359;28481359;;27056568;27087322;25855536;25275298;24662767;;18552176;9072974|22653804;29876005;22653804;28481359;28481359;11234884;11849740;22653804;;10427138;9490783;9393744;;15069681;10472782;10560660|17317825;17219201;23633456;27334835;29876005;;23856246;22197931;28481359;22561520;11051241;22495314;;20018398;23633456;28481359;…	128|129|130|131	firestar|firestar|firestar|firestar	128:128|129:129|130:130|131:131	PO4|PO4|PO4|PO4	133|134|135|155|166|136|137|175|128|129|130|131	IPR000340;IPR014019;IPR017361|IPR000340;IPR014019;IPR017361|IPR000340;IPR014019;IPR017361|IPR000340;IPR014019;IPR017361|IPR014019;IPR017361|IPR000340;IPR014019;IPR017361|IPR000340;IPR014019;IPR017361|IPR014019;IPR017361|IPR000340;IPR014019;IPR016130;IPR017361|IPR000340;IPR014019;IPR016130;IPR017361|IPR000340;IPR014019;IPR016130;IPR017361|IPR000340;IPR014019;IPR016130;IPR017361	80:159;14:185;1:403|80:159;14:185;1:403|80:159;14:185;1:403|80:159;14:185;1:403|14:185;1:403|80:159;14:185;1:403|80:159;14:185;1:403|14:185;1:403|80:159;14:185;122:132;1:403|80:159;14:185;122:132;1:403|80:159;14:185;122:132;1:403|80:159;14:185;122:132;1:403	133|134|135|155|166|136|137|175|128|129|130|131
ENSP00000229769:Q119A
ENSP00000229769:R141A	6:35423697:A	ESCC_BICR_060T|T2269|TCGA-AP-A0LM-01|TCGA-BS-A0UF-01	oesophagus|large_intestine|endometrium|endometrium	NS|NS|NS|NS	NS|NS|NS|NS	NS|NS|NS|NS	carcinoma|carcinoma|carcinoma|carcinoma	squamous_cell_carcinoma|adenocarcinoma|endometrioid_carcinoma|endometrioid_carcinoma	NS|NS|NS|NS	NS|NS|NS|NS	|27149842||
ENSP00000325863:R633A	11:94170371:A	P-0005197-T01-IM5|P-0005824-T01-IM5	large_intestine|large_intestine	colon|rectum	transverse|NS	NS|NS	carcinoma|carcinoma	adenocarcinoma|adenocarcinoma	NS|NS	NS|NS	28481359|28481359				IPR003701|IPR003701	1:704|1:708														632	11:94170374:T	P-0009950-T01-IM5;PD13753a	NS;breast	NS;NS	NS;NS	NS;NS	malignant_melanoma;carcinoma	NS;ductal_carcinoma	NS;NS	NS;NS	28481359;					632|634	IPR003701;IPR003701|IPR003701;IPR003701	1:704;1:708|1:704;1:708
ENSP00000325863:R572A	11:94180454:G|11:94180453:A	DA13002|P-0010504-T01-IM5|TCGA-CM-6162-01	prostate|large_intestine|large_intestine	NS|colon|colon	NS|sigmoid|ascending	NS|NS|NS	carcinoma|carcinoma|carcinoma	adenocarcinoma|medullary_carcinoma|adenocarcinoma	NS|NS|NS	NS|NS|NS	|28481359|22810696				IPR003701|IPR003701	1:704|1:708	VARIANT	572:572	R -> Q (in cancer- dbSNP:rs200085146). {ECO:0000269-PubMed:11196167}. /FTId=VAR_011628	VAR_011628	rs200085146	Unclassified	Cancer																							571|573	IPR003701;IPR003701|IPR003701;IPR003701	1:704;1:708|1:704;1:708
ENSP00000325863:T481K															IPR003701|IPR003701	1:704|1:708																														480|482	IPR003701;IPR003701|IPR003701;IPR003701	1:704;1:708|1:704;1:708
ENSP00000325863:W210C															IPR003701|IPR003701|IPR003701|IPR004843	1:704|1:708|10:401|13:249	STRAND	210:216	{ECO:0000244-PDB:3T1I}											168|177|203|206|209	11:94211942:C|11:94211915:T;11:94211915:G|11:94209506:A;11:94209507:T|11:94209498:T|11:94209488:T	P-0012249-T01-IM5|P-0001851-T01-IM3;LUAD-F00089|P-0006879-T01-IM5;P-0000500-T01-IM3|TCGA-44-3398-01|S12-22512-TP	large_intestine|adrenal_gland;lung|central_nervous_system;central_nervous_system|lung|skin	colon|adrenal_gland;NS|brain;brain|NS|NS	ascending|NS;NS|NS;NS|NS|NS	NS|NS;NS|NS;NS|NS|NS	carcinoma|adrenal_cortical_carcinoma;carcinoma|glioma;glioma|carcinoma|carcinoma	adenocarcinoma|NS;adenocarcinoma|astrocytoma_Grade_IV;astrocytoma_Grade_IV|adenocarcinoma|squamous_cell_carcinoma	NS|NS;NS|glioblastoma_multiforme;glioblastoma_multiforme|NS|NS	NS|NS;NS|NS;NS|NS|NS	28481359|28481359;22980975|28481359;28481359||25589618					211|292|212|239|94|168|169|175|176|177|203|205|206|207|208|209	IPR003701;IPR003701;IPR003701;IPR004843|IPR003701;IPR003701;IPR003701|IPR003701;IPR003701;IPR003701;IPR004843|IPR003701;IPR003701;IPR003701;IPR004843|IPR003701;IPR003701;IPR003701;IPR004843|IPR003701;IPR003701;IPR003701;IPR004843|IPR003701;IPR003701;IPR003701;IPR004843|IPR003701;IPR003701;IPR003701;IPR004843|IPR003701;IPR003701;IPR003701;IPR004843|IPR003701;IPR003701;IPR003701;IPR004843|IPR003701…	1:704;1:708;10:401;13:249|1:704;1:708;10:401|1:704;1:708;10:401;13:249|1:704;1:708;10:401;13:249|1:704;1:708;10:401;13:249|1:704;1:708;10:401;13:249|1:704;1:708;10:401;13:249|1:704;1:708;10:401;13:249|1:704;1:708;10:401;13:249|1:704;1:708;10:401;13:249|1:704;1:708;10:401;13:249|1:704;1:708;10:401;13:249|1:704;1:708;10:401;13:249|1:704;1:708;10:401;13:249|1:704;1:708;10:401;13:249|1:704;1:708;10:4…	211|212|168|169|175|176|177|207|208|209
ENSP00000256996:K244E												spade	233:271	PF00400	IPR001680|IPR001680|IPR001680|IPR015943|IPR017986|IPR017986	231:271|233:271|238:280|112:420|112:419|238:325	REPEAT|VARIANT	244:287|244:244	WD 4. {ECO:0000255-PROSITE- ProRule:PRU00221, ECO:0000269-PubMed:19109893}|K -> E (in XP-E- impairs DNA-binding of the UV-DDB complex- dbSNP:rs121434639). {ECO:0000269-PubMed:10777490, ECO:0000269-PubMed:16223728, ECO:0000269-PubMed:8798680, ECO:0000269-PubMed:9632823}. /FTId=VAR_010141	VAR_010141	rs121434639	Disease	Xeroderma pigmentosum complementation group E (XP-E) [MIM:278740]							245|246	11:47256338:T|11:47256342:T	LC_S25|AD51	lung|adrenal_gland	NS|adrenal_gland	NS|NS	NS|NS	carcinoma|adrenal_cortical_adenoma	adenocarcinoma|non_functioning	NS|NS	NS|NS	22975805|27389594	245|262|263|246|261|242|243	spade|spade|spade|spade|spade|spade|spade	233:271|233:271|233:271|233:271|233:271|233:271|233:271	PF00400|PF00400|PF00400|PF00400|PF00400|PF00400|PF00400	245|262|263|246|261|203|204|205|220|221|222|223|242|243	IPR001680;IPR001680;IPR001680;IPR015943;IPR017986;IPR017986|IPR001680;IPR001680;IPR001680;IPR015943;IPR017986;IPR017986;IPR019775|IPR001680;IPR001680;IPR001680;IPR015943;IPR017986;IPR017986;IPR019775|IPR001680;IPR001680;IPR001680;IPR015943;IPR017986;IPR017986|IPR001680;IPR001680;IPR001680;IPR015943;IPR017986;IPR017986;IPR019775|IPR001680;IPR015943;IPR017986|IPR001680;IPR015943;IPR017986|IPR001680…	231:271;233:271;238:280;112:420;112:419;238:325|231:271;233:271;238:280;112:420;112:419;238:325;258:272|231:271;233:271;238:280;112:420;112:419;238:325;258:272|231:271;233:271;238:280;112:420;112:419;238:325|231:271;233:271;238:280;112:420;112:419;238:325;258:272|187:229;112:420;112:419|187:229;112:420;112:419|187:229;112:420;112:419|187:229;112:420;112:419|187:229;112:420;112:419|187:229;112:420…	245|262|263|246|261|203|204|205|220|221|222|223|242|243
ENSP00000256996:R273H	11:47256422:T	TCGA-DB-A4XA-01	central_nervous_system	brain	NS	NS	glioma	NS	NS	NS					IPR001680|IPR015943|IPR017986|IPR017986	238:280|112:420|112:419|238:325	REPEAT|MOTIF|VARIANT|MUTAGEN|TURN	244:287|256:274|273:273|273:273|272:274	WD 4. {ECO:0000255-PROSITE- ProRule:PRU00221, ECO:0000269-PubMed:19109893}|DWD box|R -> H (in XP-E- impairs interaction with DDB1 and CUL4A- dbSNP:rs121434640). {ECO:0000269-PubMed:10777490, ECO:0000269-PubMed:11673459, ECO:0000269-PubMed:16223728, ECO:0000269-PubMed:16949367, ECO:0000269-PubMed:16964240, ECO:0000269-PubMed:8798680, ECO:0000269-PubMed:9632823}. /FTId=VAR_010142|R->A: Impairs inte…	VAR_010142	rs121434640	Disease	Xeroderma pigmentosum complementation group E (XP-E) [MIM:278740]			273	ENSP00000301764|ENSP00000301764|ENSP00000301764|ENSP00000301764|ENSP00000301764|ENSP00000301764|ENSP00000301764|ENSP00000301764	http://interactome3d.irbbarcelona.org/pdb.php?dataset=human&type1=interactions&type2=pdb&pdb=Q16531-Q92466-EXP-4e54.pdb1-A-0-B-0.pdb|4e54|http://interactome3d.irbbarcelona.org/pdb.php?dataset=human&type1=interactions&type2=pdb&pdb=Q16531-Q92466-EXP-4e5z.pdb1-A-0-B-0.pdb|4e5z|http://interactome3d.irbbarcelona.org/pdb.php?dataset=human&type1=interactions&type2=pdb&pdb=Q16531-Q92466-EXP-3ei4.pdb1-A-…	111|111|111|111|111|111|111|111	276	11:47256432:C	TCGA-ZF-A9R7-01	urinary_tract	bladder	NS	NS	carcinoma	NS	NS	NS		235|256|271	spade|spade|firestar;spade	233:271|233:271|271:271;233:271	PF00400|PF00400|Cat_Site_Atl;PF00400	274|275|276|235|256|271|272	IPR001680;IPR015943;IPR017986;IPR017986|IPR001680;IPR015943;IPR017986;IPR017986|IPR001680;IPR015943;IPR017986;IPR017986|IPR001680;IPR001680;IPR015943;IPR017986|IPR001680;IPR001680;IPR001680;IPR015943;IPR017986;IPR017986|IPR001680;IPR001680;IPR001680;IPR015943;IPR017986;IPR017986;IPR019775|IPR001680;IPR015943;IPR017986;IPR017986;IPR019775	238:280;112:420;112:419;238:325|238:280;112:420;112:419;238:325|238:280;112:420;112:419;238:325|231:271;233:271;112:420;112:419|231:271;233:271;238:280;112:420;112:419;238:325|231:271;233:271;238:280;112:420;112:419;238:325;258:272|238:280;112:420;112:419;238:325;258:272	274|275|276|235|256|271|272
ENSP00000256996:R313A															IPR001680|IPR001680|IPR015943|IPR017986|IPR017986	278:316|287:316|112:420|112:419|238:325	REPEAT|STRAND	290:329|312:326	WD 5. {ECO:0000255-PROSITE- ProRule:PRU00221, ECO:0000269-PubMed:19109893}|{ECO:0000244-PDB:4E54}											286|306|311	11:47256462:T|11:47256857:T|11:47256871:C	CN-AML-19-T;CN-AML-34-T;CN-AML-CR-42-Dx;CN-AML-NR-19-Dx;CN-AML-NR-34-Dx|T22|TCGA-XF-AAMG-01	haematopoietic_and_lymphoid_tissue;haematopoietic_and_lymphoid_tissue;haematopoietic_and_lymphoid_tissue;haematopoietic_and_lymphoid_tissue;haematopoietic_and_lymphoid_tissue|large_intestine|urinary_tract	NS;NS;NS;NS;NS|NS|bladder	NS;NS;NS;NS;NS|NS|NS	NS;NS;NS;NS;NS|NS|NS	haematopoietic_neoplasm;haematopoietic_neoplasm;haematopoietic_neoplasm;haematopoietic_neoplasm;haematopoietic_neoplasm|carcinoma|carcinoma	acute_myeloid_leukaemia;acute_myeloid_leukaemia;acute_myeloid_leukaemia;acute_myeloid_leukaemia;acute_myeloid_leukaemia|adenocarcinoma|NS	NS;NS;NS;NS;NS|NS|NS	NS;NS;NS;NS;NS|NS|NS	;;;;|27149842|					314|325|326|315|323|286|287|288|303|304|305|306|311|312	IPR001680;IPR001680;IPR015943;IPR017986;IPR017986|IPR015943;IPR017986;IPR017986|IPR015943;IPR017986|IPR001680;IPR001680;IPR015943;IPR017986;IPR017986|IPR015943;IPR017986;IPR017986|IPR001680;IPR015943;IPR017986;IPR017986|IPR001680;IPR001680;IPR015943;IPR017986;IPR017986|IPR001680;IPR001680;IPR015943;IPR017986;IPR017986|IPR001680;IPR001680;IPR015943;IPR017986;IPR017986|IPR001680;IPR001680;IPR015943…	278:316;287:316;112:420;112:419;238:325|112:420;112:419;238:325|112:420;112:419|278:316;287:316;112:420;112:419;238:325|112:420;112:419;238:325|278:316;112:420;112:419;238:325|278:316;287:316;112:420;112:419;238:325|278:316;287:316;112:420;112:419;238:325|278:316;287:316;112:420;112:419;238:325|278:316;287:316;112:420;112:419;238:325|278:316;287:316;112:420;112:419;238:325|278:316;287:316;112:420…	314|325|326|315|323|286|287|303|304|305|306|311|312
ENSP00000234420:K218A															IPR017261	0.984722																														217|219	IPR017261|IPR017261	1:1358|1:1358	219
ENSP00000234420:V1212C												spade	1075:1325	PF00488	IPR000432|IPR000432|IPR000432|IPR015536|IPR017261|IPR027417	1075:1325|1127:1321|1208:1224|271:1359|1:1358|1085:1325	STRAND	1209:1213	{ECO:0000244-PDB:2O8B}																							1213|1244|1245|1214|1246|1215|1144|1174|1176|1177|1200|1210|1211	spade|spade|spade|spade|spade|spade|spade|spade|spade|spade|spade|spade|spade	1075:1325|1075:1325|1075:1325|1075:1325|1075:1325|1075:1325|1075:1325|1075:1325|1075:1325|1075:1325|1075:1325|1075:1325|1075:1325	PF00488|PF00488|PF00488|PF00488|PF00488|PF00488|PF00488|PF00488|PF00488|PF00488|PF00488|PF00488|PF00488	1213|1244|1245|1214|1246|1215|1144|1174|1176|1177|1200|1210|1211	IPR000432;IPR000432;IPR000432;IPR015536;IPR017261;IPR027417|IPR000432;IPR000432;IPR015536;IPR017261;IPR027417|IPR000432;IPR000432;IPR015536;IPR017261;IPR027417|IPR000432;IPR000432;IPR000432;IPR015536;IPR017261;IPR027417|IPR000432;IPR000432;IPR015536;IPR017261;IPR027417|IPR000432;IPR000432;IPR000432;IPR015536;IPR017261;IPR027417|IPR000432;IPR000432;IPR015536;IPR017261;IPR027417|IPR000432;IPR000432…	1075:1325;1127:1321;1208:1224;271:1359;1:1358;1085:1325|1075:1325;1127:1321;271:1359;1:1358;1085:1325|1075:1325;1127:1321;271:1359;1:1358;1085:1325|1075:1325;1127:1321;1208:1224;271:1359;1:1358;1085:1325|1075:1325;1127:1321;271:1359;1:1358;1085:1325|1075:1325;1127:1321;1208:1224;271:1359;1:1358;1085:1325|1075:1325;1127:1321;271:1359;1:1358;1085:1325|1075:1325;1127:1321;271:1359;1:1358;1085:1325|1…	1213|1244|1245|1246|1215|1144|1174|1176|1200|1210|1211
ENSP00000265849:R134A	7:6042220:T	TCGA-KQ-A41N-01	urinary_tract	bladder	NS	NS	carcinoma	NS	NS	NS					IPR002099|IPR003594|IPR003594|IPR014763	10:862|14:221|29:229|13:343	STRAND	133:137	{ECO:0000244-PDB:1H7S}											148|149|146|133	7:6042179:T|7:6042175:G|7:6042184:G|7:6042224:G	PT38|P-0003628-T01-IM5|P-0002788-T01-IM3|Pat_41_B	skin|lung|large_intestine|NS	NS|NS|colon|NS	NS|NS|ascending|NS	NS|NS|NS|NS	carcinoma|carcinoma|carcinoma|malignant_melanoma	basal_cell_carcinoma|adenocarcinoma|adenocarcinoma|NS	NS|NS|NS|NS	NS|NS|NS|NS	25759019|28481359|28481359|24265153					135|147|148|149|145|146|121|122|123|132|133	IPR002099;IPR003594;IPR003594;IPR014763|IPR002099;IPR003594;IPR003594;IPR014763|IPR002099;IPR003594;IPR003594;IPR014763|IPR002099;IPR003594;IPR003594;IPR014763|IPR002099;IPR003594;IPR003594;IPR014763|IPR002099;IPR003594;IPR003594;IPR014763|IPR002099;IPR003594;IPR003594;IPR003594;IPR014763|IPR002099;IPR003594;IPR003594;IPR003594;IPR014763|IPR002099;IPR003594;IPR003594;IPR003594;IPR014763|IPR002099…	10:862;14:221;29:229;13:343|10:862;14:221;29:229;13:343|10:862;14:221;29:229;13:343|10:862;14:221;29:229;13:343|10:862;14:221;29:229;13:343|10:862;14:221;29:229;13:343|10:862;14:221;29:229;30:131;13:343|10:862;14:221;29:229;30:131;13:343|10:862;14:221;29:229;30:131;13:343|10:862;14:221;29:229;13:343|10:862;14:221;29:229;13:343	135|147|148|145|146|121|122|123|133
ENSP00000265849:T408L															IPR002099	1.01528																														407|409	IPR002099|IPR002099	10:862|10:862
ENSP00000265849:R802A												spade	678:824	PF08676	IPR002099|IPR014790	10:862|678:822																										801|803	spade|spade	678:824|678:824	PF08676|PF08676	801|803	IPR002099;IPR014790|IPR002099;IPR014790	10:862;678:822|10:862;678:822
ENSP00000265849:R341G	7:6029553:A	12M	skin	face	NS	NS	malignant_melanoma	desmoplastic	NS	NS	26343386				IPR002099|IPR013507|IPR014721|IPR014763|IPR020568	10:862|264:359|222:363|13:343|209:364														342	7:6029549:T;7:6029549:C	P-0002611-T01-IM3;587376	lung;large_intestine	NS;colon	NS;NS	NS;NS	carcinoma;carcinoma	adenocarcinoma;adenocarcinoma	NS;NS	NS;NS	28481359;22895193	340	firestar	340:340	ADP	340|342	IPR002099;IPR013507;IPR014721;IPR014763;IPR020568|IPR002099;IPR013507;IPR014721;IPR014763;IPR020568	10:862;264:359;222:363;13:343;209:364|10:862;264:359;222:363;13:343;209:364
ENSP00000265849:R628A	7:6026513:A	T1791|TCGA-AP-A056-01	large_intestine|endometrium	NS|NS	NS|NS	NS|NS	carcinoma|carcinoma	adenocarcinoma|endometrioid_carcinoma	NS|NS	NS|NS	27149842|				IPR002099	1.01528																														627|629	IPR002099|IPR002099	10:862|10:862
ENSP00000265849:S283V															IPR002099|IPR013507|IPR014721|IPR014763|IPR020568	10:862|264:359|222:363|13:343|209:364	STRAND	281:285	{ECO:0000244-PDB:1H7S}							283	ENSP00000231790	http://interactome3d.irbbarcelona.org/pdb.php?dataset=human&type1=interactions&type2=model&pdb=P40692-P54278-MDL-3h4l.pdb1-A-0-B-0.pdb	74;134;135;136;138	285	7:6035214:A	CHG-88T	liver	NS	NS	NS	other	neoplasm	NS	NS						284|318|285|281|282	IPR002099;IPR013507;IPR014721;IPR014763;IPR020568|IPR002099;IPR013507;IPR014721;IPR014763;IPR020568|IPR002099;IPR013507;IPR014721;IPR014763;IPR020568|IPR002099;IPR013507;IPR014721;IPR014763;IPR020568|IPR002099;IPR013507;IPR014721;IPR014763;IPR020568	10:862;264:359;222:363;13:343;209:364|10:862;264:359;222:363;13:343;209:364|10:862;264:359;222:363;13:343;209:364|10:862;264:359;222:363;13:343;209:364|10:862;264:359;222:363;13:343;209:364	284|285|281|282
ENSP00000265849:R578V	7:6026664:T	P-0001042-T01-IM3|T3646|TCGA-D1-A103-01	skin|large_intestine|endometrium	NS|NS|NS	NS|NS|NS	NS|NS|NS	carcinoma|carcinoma|carcinoma	squamous_cell_carcinoma|adenocarcinoma|endometrioid_carcinoma	NS|NS|NS	NS|NS|NS	28481359|27149842|				IPR002099	1.01528																														577|579	IPR002099|IPR002099	10:862|10:862
ENSP00000265849:S46I	7:6045549:T	P-0001940-T01-IM3|V7Q850	large_intestine|thyroid	colon|NS	descending|NS	NS|NS	carcinoma|carcinoma	adenocarcinoma|papillary_carcinoma	NS|NS	NS|NS	28481359|29615459	firestar	1 day, 22:46:00	ADP	IPR002099|IPR003594|IPR003594|IPR003594|IPR014763	10:862|14:221|29:229|30:131|13:343	VARIANT|VARIANT|HELIX	46:46|46:46|35:48	S -> I (in MMRCS and HNPCC4- no effect on protein abundance- no effect on subcellular localization- strong decreased DNA mismatch repair activity- dbSNP:rs121434629). {ECO:0000269-PubMed:17557300, ECO:0000269-PubMed:18602922, ECO:0000269-PubMed:23709753, ECO:0000269-PubMed:24027009, ECO:0000269-PubMed:27435373}. /FTId=VAR_066838|S -> N (in HNPCC4- decreased DNA mismatch repair activity- dbSNP:rs1…	VAR_066838|VAR_078518	rs121434629|rs121434629	Disease|Disease	Hereditary non-polyposis colorectal cancer 4 (HNPCC4) [MIM:614337]|Hereditary non-polyposis colorectal cancer 4 (HNPCC4) [MIM:614337]							49|70|50|42|44	7:6045540:T|7:6043644:G|7:6045538:C|7:6045562:G|7:6045555:G	P-0003900-T01-IM5|326_CLM;CHG-12-01579T;CHG-12-13407T;CHG-14-11255T;CHG-2010-22780T;CHG-2013-28357T;CHG-2014-22138T;U2940|TCGA-GU-A42R-01|SNUH_G37_S1|CHG-12-01579T;CHG-2010-22780T;CHG-2013-28357T	central_nervous_system|large_intestine;liver;liver;liver;liver;liver;liver;haematopoietic_and_lymphoid_tissue|urinary_tract|haematopoietic_and_lymphoid_tissue|liver;liver;liver	brain|colon;NS;NS;NS;NS;NS;NS;mediastinum|bladder|NS|NS;NS;NS	NS|left;NS;NS;NS;NS;NS;NS;NS|NS|NS|NS;NS;NS	NS|NS;NS;NS;NS;NS;NS;NS;NS|NS|NS|NS;NS;NS	glioma|carcinoma;other;other;other;other;other;other;lymphoid_neoplasm|carcinoma|haematopoietic_neoplasm|other;other;other	astrocytoma_Grade_IV|adenocarcinoma;neoplasm;neoplasm;neoplasm;neoplasm;neoplasm;neoplasm;diffuse_large_B_cell_lymphoma|NS|acute_myeloid_leukaemia|neoplasm;neoplasm;neoplasm	glioblastoma_multiforme|NS;NS;NS;NS;NS;NS;NS;primary_mediastinal_B_cell_lymphoma|NS|NS|NS;NS;NS	NS|NS;NS;NS;NS;NS;NS;NS;NS|NS|NS|NS;NS;NS	28481359|26109429;;;;;;;24531327|||;;	49|70|45	firestar|firestar|firestar	49:49|70:70|45:45	ADP|ADP|ADP	47|48|49|70|51|54|50|68|42|43|44|45	IPR002099;IPR003594;IPR003594;IPR003594;IPR014763|IPR002099;IPR003594;IPR003594;IPR003594;IPR014763|IPR002099;IPR003594;IPR003594;IPR003594;IPR014763|IPR002099;IPR003594;IPR003594;IPR003594;IPR014763|IPR002099;IPR003594;IPR003594;IPR003594;IPR014763|IPR002099;IPR003594;IPR003594;IPR003594;IPR014763|IPR002099;IPR003594;IPR003594;IPR003594;IPR014763|IPR002099;IPR003594;IPR003594;IPR003594;IPR014763…	10:862;14:221;29:229;30:131;13:343|10:862;14:221;29:229;30:131;13:343|10:862;14:221;29:229;30:131;13:343|10:862;14:221;29:229;30:131;13:343|10:862;14:221;29:229;30:131;13:343|10:862;14:221;29:229;30:131;13:343|10:862;14:221;29:229;30:131;13:343|10:862;14:221;29:229;30:131;13:343|10:862;14:221;29:229;30:131;13:343|10:862;14:221;29:229;30:131;13:343|10:862;14:221;29:229;30:131;13:343|10:862;14:221;…	47|48|70|54|68|42|43|44|45
ENSP00000265849:C73A												firestar	73:73	ADP	IPR002099|IPR003594|IPR003594|IPR003594|IPR014763	10:862|14:221|29:229|30:131|13:343														127|49|72	7:6042242:A;7:6042241:T|7:6045540:T|7:6043638:C	P-0001042-T01-IM3;CHG-2009-22328T|P-0003900-T01-IM5|P-0005543-T02-IM5	skin;liver|central_nervous_system|lung	NS;NS|brain|NS	NS;NS|NS|NS	NS;NS|NS|NS	carcinoma;other|glioma|carcinoma	squamous_cell_carcinoma;neoplasm|astrocytoma_Grade_IV|adenocarcinoma	NS;NS|glioblastoma_multiforme|NS	NS;NS|NS|NS	28481359;|28481359|28481359	74|75|49	firestar|firestar|firestar	74:74|75:75|49:49	ADP|ADP|ADP	74|153|75|125|126|154|127|49|71|72	IPR002099;IPR003594;IPR003594;IPR003594;IPR014763|IPR002099;IPR003594;IPR003594;IPR014763|IPR002099;IPR003594;IPR003594;IPR003594;IPR014763|IPR002099;IPR003594;IPR003594;IPR003594;IPR014763|IPR002099;IPR003594;IPR003594;IPR003594;IPR014763|IPR002099;IPR003594;IPR003594;IPR014763|IPR002099;IPR003594;IPR003594;IPR003594;IPR014763|IPR002099;IPR003594;IPR003594;IPR003594;IPR014763|IPR002099;IPR003594…	10:862;14:221;29:229;30:131;13:343|10:862;14:221;29:229;13:343|10:862;14:221;29:229;30:131;13:343|10:862;14:221;29:229;30:131;13:343|10:862;14:221;29:229;30:131;13:343|10:862;14:221;29:229;13:343|10:862;14:221;29:229;30:131;13:343|10:862;14:221;29:229;30:131;13:343|10:862;14:221;29:229;30:131;13:343|10:862;14:221;29:229;30:131;13:343	153|125|154
ENSP00000369497:L2092P															IPR015525|IPR015525	1:3418|2:3418																														2091|2093	IPR015525;IPR015525|IPR015525;IPR015525	1:3418;2:3418|1:3418;2:3418
ENSP00000369497:E2198N															IPR015525|IPR015525	1:3418|2:3418														2197|2199	13:32915081:G|13:32915088:A;13:32915088:G	1019LC|MM04T;ME049T	lung|endometrium;skin	NS|NS;NS	NS|NS;NS	NS|NS;NS	carcinoma|carcinoma;malignant_melanoma	squamous_cell_carcinoma|carcinosarcoma-malignant_mesodermal_mixed_tumour;NS	NS|NS;NS	NS|NS;NS	26503331|25233892;22622578					2197|2199	IPR015525;IPR015525|IPR015525;IPR015525	1:3418;2:3418|1:3418;2:3418
ENSP00000369497:S1982R												spade	1972:2005	PF00634	IPR002093|IPR002093|IPR015525|IPR015525	1971:2005|1972:2005|1:3418|2:3418	REPEAT	1971:2005	BRCA2 7											1981	13:32914433:T	TCGA-AP-A0LM-01	endometrium	NS	NS	NS	carcinoma	endometrioid_carcinoma	NS	NS		1981|1983	spade|spade	1972:2005|1972:2005	PF00634|PF00634	1981|1983	IPR002093;IPR002093;IPR015525;IPR015525|IPR002093;IPR002093;IPR015525;IPR015525	1971:2005;1972:2005;1:3418;2:3418|1971:2005;1972:2005;1:3418;2:3418	1981|1983
ENSP00000369497:N257K															IPR015525|IPR015525	1:3418|2:3418																														256|258	IPR015525;IPR015525|IPR015525;IPR015525	1:3418;2:3418|1:3418;2:3418
ENSP00000369497:E2846G	13:32945141:C	P-0011338-T01-IM5	breast	NS	NS	NS	carcinoma	ductolobular_carcinoma	NS	NS	28481359	spade	2831:2872	PF09121	IPR015205|IPR015525|IPR015525	2831:2872|1:3418|2:3418														2842	13:32945129:T;13:32945129:G	1050276;P-0002102-T01-IM3;P-0003235-T01-IM5;P-0006526-T01-IM5;P-0007319-T01-IM5;TCGA-B5-A0JY-01;TCGA-B5-A11E-01;I-2A	oesophagus;large_intestine;skin;pancreas;penis;endometrium;endometrium;large_intestine	NS;colon;scalp;NS;NS;NS;NS;NS	NS;descending;NS;NS;NS;NS;NS;NS	NS;NS;NS;NS;NS;NS;NS;NS	carcinoma;carcinoma;carcinoma;carcinoma;carcinoma;carcinoma;carcinoma;carcinoma	squamous_cell_carcinoma;adenocarcinoma;Merkel_cell_carcinoma;ductal_carcinoma;squamous_cell_carcinoma;endometrioid_carcinoma;endometrioid_carcinoma;adenocarcinoma	NS;NS;NS;NS;NS;NS;NS;NS	NS;NS;NS;NS;NS;NS;NS;NS	11948123;28481359;28481359;28481359;28481359;;;	2847|2848|2849|2850|2851|2842|2843|2844|2845	spade|spade|spade|spade|spade|spade|spade|spade|spade	2831:2872|2831:2872|2831:2872|2831:2872|2831:2872|2831:2872|2831:2872|2831:2872|2831:2872	PF09121|PF09121|PF09121|PF09121|PF09121|PF09121|PF09121|PF09121|PF09121	2847|2848|2849|3107|3108|2850|2851|2842|2843|2844|2845	IPR015205;IPR015525;IPR015525|IPR015205;IPR015525;IPR015525|IPR015205;IPR015525;IPR015525|IPR012340;IPR012340;IPR015188;IPR015525;IPR015525|IPR012340;IPR012340;IPR015188;IPR015525;IPR015525|IPR015205;IPR015525;IPR015525|IPR015205;IPR015525;IPR015525|IPR015205;IPR015525;IPR015525|IPR015205;IPR015525;IPR015525|IPR015205;IPR015525;IPR015525|IPR015205;IPR015525;IPR015525	2831:2872;1:3418;2:3418|2831:2872;1:3418;2:3418|2831:2872;1:3418;2:3418|3052:3184;3052:3197;3052:3190;1:3418;2:3418|3052:3184;3052:3197;3052:3190;1:3418;2:3418|2831:2872;1:3418;2:3418|2831:2872;1:3418;2:3418|2831:2872;1:3418;2:3418|2831:2872;1:3418;2:3418|2831:2872;1:3418;2:3418|2831:2872;1:3418;2:3418	2842
ENSP00000369497:A2911E															IPR015525|IPR015525	1:3418|2:3418														2912	13:32950908:T	20379_Ft-S	ovary	NS	NS	NS	carcinoma	serous_carcinoma	NS	NS	25846551					2912|2909|2910	IPR015525;IPR015525|IPR015525;IPR015525|IPR015525;IPR015525	1:3418;2:3418|1:3418;2:3418|1:3418;2:3418
ENSP00000369497:T2722R	13:32937504:G	M692PT	pleura	NS	NS	NS	mesothelioma	epithelial	NS	NS	26928227	spade	2670:2799	PF09103	IPR012340|IPR012340|IPR015187|IPR015525|IPR015525	2669:2797|2669:2801|2670:2799|1:3418|2:3418	REGION|VARIANT	2481:2832|2722:2722	Interaction with SEM1. {ECO:0000269-PubMed:10373512, ECO:0000269-PubMed:16205630}|T -> R (in BC). {ECO:0000269-PubMed:12145750, ECO:0000269-PubMed:17924331}. /FTId=VAR_018661	VAR_018661	-	Disease	Breast cancer (BC) [MIM:114480]			2722	ENSP00000248566|ENSP00000248566|ENSP00000248566	http://interactome3d.irbbarcelona.org/pdb.php?dataset=human&type1=interactions&type2=model&pdb=P51587-P60896-MDL-1miu.pdb2-A-3-B-3.pdb|http://interactome3d.irbbarcelona.org/pdb.php?dataset=human&type1=interactions&type2=model&pdb=P51587-P60896-MDL-1iyj.pdb1-B-0-A-0.pdb|http://interactome3d.irbbarcelona.org/pdb.php?dataset=human&type1=interactions&type2=model&pdb=P51587-P60896-MDL-1iyj.pdb2-D-0-C-…	57|57;16|57;16	2726|2729	13:32937516:G|13:32937526:T	TCGA-FV-A2QR-01|SH-102782	liver|soft_tissue	NS|blood_vessel	NS|central_nervous_system	NS|NS	carcinoma|haemangioblastoma	hepatocellular_carcinoma|NS	NS|NS	NS|NS	|25589003	2723|2728|2776|2726|2727|2729|2724|2672|2675|2686|2688|2720|2721	spade|spade|spade|spade|spade|spade|spade|spade|spade|spade|spade|spade|spade	2670:2799|2670:2799|2670:2799|2670:2799|2670:2799|2670:2799|2670:2799|2670:2799|2670:2799|2670:2799|2670:2799|2670:2799|2670:2799	PF09103|PF09103|PF09103|PF09103|PF09103|PF09103|PF09103|PF09103|PF09103|PF09103|PF09103|PF09103|PF09103	2723|2728|2776|2726|2727|2729|2724|2672|2675|2686|2688|2720|2721	IPR012340;IPR012340;IPR015187;IPR015525;IPR015525|IPR012340;IPR012340;IPR015187;IPR015525;IPR015525|IPR012340;IPR012340;IPR015187;IPR015525;IPR015525|IPR012340;IPR012340;IPR015187;IPR015525;IPR015525|IPR012340;IPR012340;IPR015187;IPR015525;IPR015525|IPR012340;IPR012340;IPR015187;IPR015525;IPR015525|IPR012340;IPR012340;IPR015187;IPR015525;IPR015525|IPR012340;IPR012340;IPR015187;IPR015525;IPR015525…	2669:2797;2669:2801;2670:2799;1:3418;2:3418|2669:2797;2669:2801;2670:2799;1:3418;2:3418|2669:2797;2669:2801;2670:2799;1:3418;2:3418|2669:2797;2669:2801;2670:2799;1:3418;2:3418|2669:2797;2669:2801;2670:2799;1:3418;2:3418|2669:2797;2669:2801;2670:2799;1:3418;2:3418|2669:2797;2669:2801;2670:2799;1:3418;2:3418|2669:2797;2669:2801;2670:2799;1:3418;2:3418|2669:2797;2669:2801;2670:2799;1:3418;2:3418|266…	2723|2728|2776|2726|2727|2729|2724|2672|2675|2686|2688|2720|2721
ENSP00000369497:V220I															IPR015525|IPR015525	1:3418|2:3418																														219|221	IPR015525;IPR015525|IPR015525;IPR015525	1:3418;2:3418|1:3418;2:3418
ENSP00000369497:L2740A												spade	2670:2799	PF09103	IPR012340|IPR012340|IPR015187|IPR015525|IPR015525	2669:2797|2669:2801|2670:2799|1:3418|2:3418	REGION	2481:2832	Interaction with SEM1. {ECO:0000269-PubMed:10373512, ECO:0000269-PubMed:16205630}							2740	ENSP00000248566|ENSP00000248566|ENSP00000248566	http://interactome3d.irbbarcelona.org/pdb.php?dataset=human&type1=interactions&type2=model&pdb=P51587-P60896-MDL-1miu.pdb2-A-3-B-3.pdb|http://interactome3d.irbbarcelona.org/pdb.php?dataset=human&type1=interactions&type2=model&pdb=P51587-P60896-MDL-1iyj.pdb1-B-0-A-0.pdb|http://interactome3d.irbbarcelona.org/pdb.php?dataset=human&type1=interactions&type2=model&pdb=P51587-P60896-MDL-1iyj.pdb2-D-0-C-…	43|43|43	2741|2738	13:32937562:T|13:32937551:T	MM04T;TCGA-BS-A0TC-01|TCGA-EL-A3H5-01	endometrium;endometrium|thyroid	NS;NS|NS	NS;NS|NS	NS;NS|NS	carcinoma;carcinoma|carcinoma	carcinosarcoma-malignant_mesodermal_mixed_tumour;endometrioid_carcinoma|NS	NS;NS|NS	NS;NS|NS	25233892;|	2741|2742|2743|2745|2744|2693|2694|2696|2732|2736|2737|2738|2739	spade|spade|spade|spade|spade|spade|spade|spade|spade|spade|spade|spade|spade	2670:2799|2670:2799|2670:2799|2670:2799|2670:2799|2670:2799|2670:2799|2670:2799|2670:2799|2670:2799|2670:2799|2670:2799|2670:2799	PF09103|PF09103|PF09103|PF09103|PF09103|PF09103|PF09103|PF09103|PF09103|PF09103|PF09103|PF09103|PF09103	2741|2742|2743|2745|2744|2693|2694|2696|2732|2736|2737|2738|2739	IPR012340;IPR012340;IPR015187;IPR015525;IPR015525|IPR012340;IPR012340;IPR015187;IPR015525;IPR015525|IPR012340;IPR012340;IPR015187;IPR015525;IPR015525|IPR012340;IPR012340;IPR015187;IPR015525;IPR015525|IPR012340;IPR012340;IPR015187;IPR015525;IPR015525|IPR012340;IPR012340;IPR015187;IPR015525;IPR015525|IPR012340;IPR012340;IPR015187;IPR015525;IPR015525|IPR012340;IPR012340;IPR015187;IPR015525;IPR015525…	2669:2797;2669:2801;2670:2799;1:3418;2:3418|2669:2797;2669:2801;2670:2799;1:3418;2:3418|2669:2797;2669:2801;2670:2799;1:3418;2:3418|2669:2797;2669:2801;2670:2799;1:3418;2:3418|2669:2797;2669:2801;2670:2799;1:3418;2:3418|2669:2797;2669:2801;2670:2799;1:3418;2:3418|2669:2797;2669:2801;2670:2799;1:3418;2:3418|2669:2797;2669:2801;2670:2799;1:3418;2:3418|2669:2797;2669:2801;2670:2799;1:3418;2:3418|266…	2741|2742|2743|2745|2744|2693|2694|2696|2732|2736|2737|2738|2739
ENSP00000369497:E1550A	13:32913140:A	TCGA-DK-A2I4-01	urinary_tract	bladder	NS	NS	carcinoma	NS	NS	NS		spade	1517:1550	PF00634	IPR002093|IPR002093|IPR015525|IPR015525	1517:1550|1517:1551|1:3418|2:3418	REPEAT|REGION|REGION	1517:1551|1338:1781|1410:1595	BRCA2 4|Interaction with POLH. {ECO:0000269-PubMed:24485656}|Required for stimulation of POLH DNA polymerization activity											1548	13:32913134:A	P-0003900-T01-IM5	central_nervous_system	brain	NS	NS	glioma	astrocytoma_Grade_IV	glioblastoma_multiforme	NS	28481359	1548|1549	spade|spade	1517:1550|1517:1550	PF00634|PF00634	1551|1548|1549	IPR002093;IPR015525;IPR015525|IPR002093;IPR002093;IPR015525;IPR015525|IPR002093;IPR002093;IPR015525;IPR015525	1517:1551;1:3418;2:3418|1517:1550;1517:1551;1:3418;2:3418|1517:1550;1517:1551;1:3418;2:3418	1551|1548|1549
ENSP00000369497:L2510P												spade	2479:2667	PF09169	IPR015252|IPR015252|IPR015525|IPR015525	2479:2667|2479:2668|1:3418|2:3418	REGION|REGION|VARIANT	2350:2545|2481:2832|2510:2510	Interaction with FANCD2|Interaction with SEM1. {ECO:0000269-PubMed:10373512, ECO:0000269-PubMed:16205630}|L -> P (in FANCD1- hypersensitive to DNA damage- disrupts interaction with SEM1). {ECO:0000269-PubMed:14670928, ECO:0000269-PubMed:21719596}. /FTId=VAR_032732	VAR_032732	-	Disease	Fanconi anemia complementation group D1 (FANCD1) [MIM:605724]			2510	ENSP00000248566|ENSP00000248566|ENSP00000248566	http://interactome3d.irbbarcelona.org/pdb.php?dataset=human&type1=interactions&type2=model&pdb=P51587-P60896-MDL-1miu.pdb2-A-3-B-3.pdb|http://interactome3d.irbbarcelona.org/pdb.php?dataset=human&type1=interactions&type2=model&pdb=P51587-P60896-MDL-1iyj.pdb1-B-0-A-0.pdb|http://interactome3d.irbbarcelona.org/pdb.php?dataset=human&type1=interactions&type2=model&pdb=P51587-P60896-MDL-1iyj.pdb2-D-0-C-…	11;10;12;15;18;9|11;10;12;18;15;13|11;10;12;18;15;9;13	2654|2651|2515|2508	13:32936814:T|13:32936807:C|13:32930673:T|13:32930652:C	TCGA-BT-A42C-01|P-0003283-T01-IM5|2324569|2729321	urinary_tract|kidney|breast|ovary	bladder|NS|NS|NS	NS|NS|NS|NS	NS|NS|NS|NS	carcinoma|carcinoma|other|germ_cell_tumour	NS|renal_cell_carcinoma|phyllodes_tumour|teratoma	NS|NS|malignant|benign	NS|NS|NS|squamous_cell_carcinoma	|28481359|25593300|28954785	2511|2512|2513|2654|2658|2655|2514|2651|2515|2508|2509	spade|spade|spade|spade|spade|spade|spade|spade|spade|spade|spade	2479:2667|2479:2667|2479:2667|2479:2667|2479:2667|2479:2667|2479:2667|2479:2667|2479:2667|2479:2667|2479:2667	PF09169|PF09169|PF09169|PF09169|PF09169|PF09169|PF09169|PF09169|PF09169|PF09169|PF09169	2511|2512|2513|2654|2658|2655|2514|2651|2515|2508|2509	IPR015252;IPR015252;IPR015525;IPR015525|IPR015252;IPR015252;IPR015525;IPR015525|IPR015252;IPR015252;IPR015525;IPR015525|IPR015252;IPR015252;IPR015525;IPR015525|IPR015252;IPR015252;IPR015525;IPR015525|IPR015252;IPR015252;IPR015525;IPR015525|IPR015252;IPR015252;IPR015525;IPR015525|IPR015252;IPR015252;IPR015525;IPR015525|IPR015252;IPR015252;IPR015525;IPR015525|IPR015252;IPR015252;IPR015525;IPR015525…	2479:2667;2479:2668;1:3418;2:3418|2479:2667;2479:2668;1:3418;2:3418|2479:2667;2479:2668;1:3418;2:3418|2479:2667;2479:2668;1:3418;2:3418|2479:2667;2479:2668;1:3418;2:3418|2479:2667;2479:2668;1:3418;2:3418|2479:2667;2479:2668;1:3418;2:3418|2479:2667;2479:2668;1:3418;2:3418|2479:2667;2479:2668;1:3418;2:3418|2479:2667;2479:2668;1:3418;2:3418|2479:2667;2479:2668;1:3418;2:3418	2511|2512|2513|2654|2658|2655|2514|2651|2515|2508|2509
ENSP00000369497:S1882A															IPR015525|IPR015525	1:3418|2:3418																														1881|1883	IPR015525;IPR015525|IPR015525;IPR015525	1:3418;2:3418|1:3418;2:3418
ENSP00000369497:Q3066A															IPR012340|IPR012340|IPR015188|IPR015525|IPR015525	3052:3184|3052:3197|3052:3190|1:3418|2:3418																														3067|3068|3063|3064|3065	IPR012340;IPR012340;IPR015188;IPR015525;IPR015525|IPR012340;IPR012340;IPR015188;IPR015525;IPR015525|IPR012340;IPR012340;IPR015188;IPR015525;IPR015525|IPR012340;IPR012340;IPR015188;IPR015525;IPR015525|IPR012340;IPR012340;IPR015188;IPR015525;IPR015525	3052:3184;3052:3197;3052:3190;1:3418;2:3418|3052:3184;3052:3197;3052:3190;1:3418;2:3418|3052:3184;3052:3197;3052:3190;1:3418;2:3418|3052:3184;3052:3197;3052:3190;1:3418;2:3418|3052:3184;3052:3197;3052:3190;1:3418;2:3418	3063
ENSP00000360613:Q128A	X:118717141:A	0084_CRUK_PC_0084_T1_DNA	prostate	NS	NS	NS	carcinoma	adenocarcinoma	NS	NS		spade	0.432639	PF00179	IPR000608|IPR000608|IPR016135|IPR016135	7:139|8:143|1:147|1:149	HELIX	124:132	{ECO:0000244-PDB:6CYO}											133|124	X:118717158:A|X:118717129:T	RK222_C01|TCGA-05-4427-01	liver|lung	NS|NS	NS|NS	NS|NS	carcinoma|carcinoma	NS|adenocarcinoma	NS|NS	NS|NS	|	129|130|131|132|133|124|125|126|127	spade|spade|spade|spade|spade|spade|spade|spade|spade	8:143|8:143|8:143|8:143|8:143|8:143|8:143|8:143|8:143	PF00179|PF00179|PF00179|PF00179|PF00179|PF00179|PF00179|PF00179|PF00179	129|130|131|132|133|124|125|126|127	IPR000608;IPR000608;IPR016135;IPR016135|IPR000608;IPR000608;IPR016135;IPR016135|IPR000608;IPR000608;IPR016135;IPR016135|IPR000608;IPR000608;IPR016135;IPR016135|IPR000608;IPR000608;IPR016135;IPR016135|IPR000608;IPR000608;IPR016135;IPR016135|IPR000608;IPR000608;IPR016135;IPR016135|IPR000608;IPR000608;IPR016135;IPR016135|IPR000608;IPR000608;IPR016135;IPR016135	7:139;8:143;1:147;1:149|7:139;8:143;1:147;1:149|7:139;8:143;1:147;1:149|7:139;8:143;1:147;1:149|7:139;8:143;1:147;1:149|7:139;8:143;1:147;1:149|7:139;8:143;1:147;1:149|7:139;8:143;1:147;1:149|7:139;8:143;1:147;1:149	129|130|131|132|124|125|126|127
ENSP00000362441:H1609R												spade	1563:1887	PF00176	IPR000330|IPR014001|IPR014001|IPR027417	1563:1888|1556:1776|1581:1768|1512:1817	DOMAIN|VARIANT	1581:1768|1609:1609	Helicase ATP-binding. {ECO:0000255-PROSITE-ProRule:PRU00541}|H -> R (in ATRX). /FTId=VAR_001234	VAR_001234	-	Disease	Alpha-thalassemia mental retardation syndrome, X-linked (ATRX) [MIM:301040]							1610	X:76889181:G;X:76889181:T	SJHGG071_A;2653762	central_nervous_system;pancreas	brainstem;NS	NS;NS	NS;NS	glioma;carcinoid-endocrine_tumour	NS;non_functioning	NS;NS	NS;NS	24705251;27994516	1608|1610	spade|spade	1563:1887|1563:1887	PF00176|PF00176	1608|1610	IPR000330;IPR014001;IPR014001;IPR027417|IPR000330;IPR014001;IPR014001;IPR027417	1563:1888;1556:1776;1581:1768;1512:1817|1563:1888;1556:1776;1581:1768;1512:1817	1608|1610
ENSP00000362441:C1614R												spade	1563:1887	PF00176	IPR000330|IPR014001|IPR014001|IPR027417	1563:1888|1556:1776|1581:1768|1512:1817	DOMAIN|VARIANT	1581:1768|1614:1614	Helicase ATP-binding. {ECO:0000255-PROSITE-ProRule:PRU00541}|C -> R (in ATRX). /FTId=VAR_001235	VAR_001235	-	Disease	Alpha-thalassemia mental retardation syndrome, X-linked (ATRX) [MIM:301040]							1613|1615	X:76889172:G|X:76889166:G	P-0011296-T01-IM5|TCGA-AX-A0J0-01	large_intestine|endometrium	colon|NS	sigmoid|NS	NS|NS	carcinoma|carcinoma	adenocarcinoma|endometrioid_carcinoma	NS|NS	NS|NS	28481359|	1613|1615	spade|spade	1563:1887|1563:1887	PF00176|PF00176	1613|1615	IPR000330;IPR014001;IPR014001;IPR027417|IPR000330;IPR014001;IPR014001;IPR027417	1563:1888;1556:1776;1581:1768;1512:1817|1563:1888;1556:1776;1581:1768;1512:1817	1613|1615
ENSP00000362441:K1650N	X:76889062:G	P-0012397-T01-IM5	endometrium	NS	NS	NS	carcinoma	endometrioid_carcinoma	NS	NS	28481359	spade	1563:1887	PF00176	IPR000330|IPR014001|IPR014001|IPR027417	1563:1888|1556:1776|1581:1768|1512:1817	DOMAIN|VARIANT	1581:1768|1650:1650	Helicase ATP-binding. {ECO:0000255-PROSITE-ProRule:PRU00541}|K -> N (in ATRX). /FTId=VAR_001236	VAR_001236	-	Disease	Alpha-thalassemia mental retardation syndrome, X-linked (ATRX) [MIM:301040]							1649|1651	X:76889065:A|X:76889058:A	AOCS-158-1-6|PD5725a	ovary|haematopoietic_and_lymphoid_tissue	NS|NS	NS|NS	NS|NS	carcinoma|haematopoietic_neoplasm	mixed_adenosquamous_carcinoma|myelodysplastic_syndrome	NS|refractory_cytopenia_with_multilinear_dysplasia	NS|NS	|24030381	1649|1651	spade|spade	1563:1887|1563:1887	PF00176|PF00176	1649|1651	IPR000330;IPR014001;IPR014001;IPR027417|IPR000330;IPR014001;IPR014001;IPR027417	1563:1888;1556:1776;1581:1768;1512:1817|1563:1888;1556:1776;1581:1768;1512:1817	1649|1651
ENSP00000362441:Y2084H															IPR001650|IPR001650|IPR001650|IPR027417	2025:2205|2069:2155|2079:2155|2009:2206	DOMAIN|REGION|VARIANT	2025:2205|2010:2280|2084:2084	Helicase C-terminal. {ECO:0000255-PROSITE-ProRule:PRU00542}|Interaction with MECP2. {ECO:0000269-PubMed:17296936}|Y -> H (in ATRX- impairs ATPase activity). {ECO:0000269-PubMed:14990586}. /FTId=VAR_001239	VAR_001239	-	Disease	Alpha-thalassemia mental retardation syndrome, X-linked (ATRX) [MIM:301040]							2085	X:76829788:T	PP024Z1	adrenal_gland	adrenal_gland	NS	NS	pheochromocytoma	NS	NS	NS	25608029					2083|2085	IPR001650;IPR001650;IPR001650;IPR027417|IPR001650;IPR001650;IPR001650;IPR027417	2025:2205;2069:2155;2079:2155;2009:2206|2025:2205;2069:2155;2079:2155;2009:2206	2083|2085
ENSP00000362441:Y2163C															IPR001650|IPR027417	2025:2205|2009:2206	DOMAIN|REGION|VARIANT	2025:2205|2010:2280|2163:2163	Helicase C-terminal. {ECO:0000255-PROSITE-ProRule:PRU00542}|Interaction with MECP2. {ECO:0000269-PubMed:17296936}|Y -> C (in ATRX). /FTId=VAR_001241	VAR_001241	-	Disease	Alpha-thalassemia mental retardation syndrome, X-linked (ATRX) [MIM:301040]							2162|2164	X:76814159:C|X:76814153:C;X:76814152:T	MDS-12|P-0003256-T01-IM5;SJACT021_D	haematopoietic_and_lymphoid_tissue|autonomic_ganglia;adrenal_gland	NS|adrenal_gland;adrenal_gland	NS|NS;NS	NS|NS;NS	haematopoietic_neoplasm|neuroblastoma;adrenal_cortical_adenoma	myelodysplastic_syndrome|NS;cortisol_producing	refractory_cytopenia_with_multilinear_dysplasia|NS;NS	NS|NS;NS	21909114|28481359;25743702					2162|2164	IPR001650;IPR027417|IPR001650;IPR027417	2025:2205;2009:2206|2025:2205;2009:2206	2162|2164
ENSP00000362441:R2386A																														2387	X:76776307:G	10T	cervix	NS	NS	NS	carcinoma	small_cell_carcinoma	NS	NS	28042953
ENSP00000362441:E2388A																														2387	X:76776307:G	10T	cervix	NS	NS	NS	carcinoma	small_cell_carcinoma	NS	NS	28042953
ENSP00000362441:R2131Q	X:76814253:G	GB043T	central_nervous_system	brain	NS	NS	glioma	astrocytoma_Grade_IV	glioblastoma_multiforme	NS					IPR001650|IPR001650|IPR001650|IPR027417	2025:2205|2069:2155|2079:2155|2009:2206	DOMAIN|REGION|VARIANT	2025:2205|2010:2280|2131:2131	Helicase C-terminal. {ECO:0000255-PROSITE-ProRule:PRU00542}|Interaction with MECP2. {ECO:0000269-PubMed:17296936}|R -> Q (in MRXSHF1- originally reported as Juberg-Marsidi syndrome). {ECO:0000269-PubMed:8630485}. /FTId=VAR_001240	VAR_001240	-	Disease	Mental retardation, X-linked, syndromic, with hypotonic facies 1 (MRXSHF1) [MIM:309580]							2132	X:76814250:T	Thyroid-CN-WZ037T;W16T	thyroid;thyroid	NS;NS	NS;NS	NS;NS	carcinoma;carcinoma	NS;NS	NS;NS	NS;NS	;					2130|2132	IPR001650;IPR001650;IPR001650;IPR027417|IPR001650;IPR001650;IPR001650;IPR027417	2025:2205;2069:2155;2079:2155;2009:2206|2025:2205;2069:2155;2079:2155;2009:2206	2130|2132
ENSP00000362441:P1711S	X:76888698:T|X:76888698:A	Thyroid-CN-WZ044T|W30T|P-0004379-T01-IM5	thyroid|thyroid|endometrium	NS|NS|NS	NS|NS|NS	NS|NS|NS	carcinoma|carcinoma|carcinoma	NS|NS|endometrioid_carcinoma	NS|NS|NS	NS|NS|NS	||28481359	spade	1563:1887	PF00176	IPR000330|IPR014001|IPR014001|IPR027417	1563:1888|1556:1776|1581:1768|1512:1817	DOMAIN	1581:1768	Helicase ATP-binding. {ECO:0000255-PROSITE-ProRule:PRU00541}																							1710|1712	spade|spade	1563:1887|1563:1887	PF00176|PF00176	1710|1712	IPR000330;IPR014001;IPR014001;IPR027417|IPR000330;IPR014001;IPR014001;IPR027417	1563:1888;1556:1776;1581:1768;1512:1817|1563:1888;1556:1776;1581:1768;1512:1817	1710|1712
ENSP00000362441:K251E	X:76939995:T	T335135|TCGA-50-6594-01	large_intestine|lung	NS|NS	NS|NS	NS|NS	carcinoma|carcinoma	adenocarcinoma|adenocarcinoma	NS|NS	NS|NS	27149842|				IPR001841|IPR011011|IPR013083|IPR025766	220:268|213:276|197:272|159:296	DOMAIN|ZN_FING|HELIX	159:296|217:272|250:256	ADD. {ECO:0000255-PROSITE- ProRule:PRU00865}|PHD-type- atypical. {ECO:0000255-PROSITE- ProRule:PRU00865}|{ECO:0000244-PDB:3QL9}											252	X:76939992:T;X:76939994:C	P-0000725-T01-IM3;P-0002294-T02-IM5	prostate;central_nervous_system	NS;brain	NS;NS	NS;NS	carcinoma;glioma	adenocarcinoma;astrocytoma_Grade_III	NS;anaplastic	NS;NS	28481359;28481359					252|253|254|255|256|249|250	IPR001841;IPR011011;IPR013083;IPR025766|IPR001841;IPR011011;IPR013083;IPR025766|IPR001841;IPR011011;IPR013083;IPR025766|IPR001841;IPR011011;IPR013083;IPR025766|IPR001841;IPR011011;IPR013083;IPR025766|IPR001841;IPR011011;IPR013083;IPR025766|IPR001841;IPR011011;IPR013083;IPR025766	220:268;213:276;197:272;159:296|220:268;213:276;197:272;159:296|220:268;213:276;197:272;159:296|220:268;213:276;197:272;159:296|220:268;213:276;197:272;159:296|220:268;213:276;197:272;159:296|220:268;213:276;197:272;159:296	252|253|254|255|256|249|250
ENSP00000362441:P190A	X:76944336:A	P-0001385-T01-IM3	lung	NS	NS	NS	carcinoma	adenocarcinoma	NS	NS	28481359				IPR025766	159:296	DOMAIN|ZN_FING|VARIANT|VARIANT|VARIANT|TURN	159:296|170:206|190:190|190:190|190:190|190:192	ADD. {ECO:0000255-PROSITE- ProRule:PRU00865}|GATA-type- atypical. {ECO:0000255-PROSITE-ProRule:PRU00865}|P -> A (in ATRX- impairs interaction with histone H3 peptides and reduces localization to pericentromeric heterochromatin foci). {ECO:0000269-PubMed:21666679}. /FTId=VAR_001226|P -> L (in ATRX). {ECO:0000269-PubMed:10995512}. /FTId=VAR_012116|P -> S (in ATRX). {ECO:0000269-PubMed:10204841}. /F…	VAR_001226|VAR_012116|VAR_012117	-|-|-	Disease|Disease|Disease	Alpha-thalassemia mental retardation syndrome, X-linked (ATRX) [MIM:301040]|Alpha-thalassemia mental retardation syndrome, X-linked (ATRX) [MIM:301040]|Alpha-thalassemia mental retardation syndrome, X-linked (ATRX) [MIM:301040]							191|192|196	X:76944333:T|X:76944329:C;X:76944330:C|X:76944318:G	P-0003951-T01-IM3|1487618;1487619;LS411|WA3	skin|haematopoietic_and_lymphoid_tissue;haematopoietic_and_lymphoid_tissue;large_intestine|prostate	NS|NS;NS;colon|NS	NS|NS;NS;right|NS	NS|NS;NS;NS|NS	carcinoma|haematopoietic_neoplasm;haematopoietic_neoplasm;carcinoma|carcinoma	squamous_cell_carcinoma|myelodysplastic-myeloproliferative_neoplasm-unclassifiable;myelodysplastic-myeloproliferative_neoplasm-unclassifiable;adenocarcinoma|adenocarcinoma	NS|NS;NS;NS|NS	NS|NS;NS;NS|NS	28481359|14592816;14592816;24755471|22722839	196	firestar	196:196	ZN	191|192|193|194|196|201|204|188|189	IPR025766|IPR025766|IPR025766|IPR025766|IPR025766|IPR013083;IPR025766|IPR013083;IPR025766|IPR025766|IPR025766	159:296|159:296|159:296|159:296|159:296|197:272;159:296|197:272;159:296|159:296|159:296	191|192|193|194|196|201|204|188|189
ENSP00000362441:R246C	X:76940012:T|X:76940011:A	JEKO-1|P-0003524-T01-IM5|P-0009149-T01-IM5|P-0010241-T01-IM5|TCGA-AM-5820-01|TCGA-AM-5821-01|pfg103T	haematopoietic_and_lymphoid_tissue|urinary_tract|large_intestine|upper_aerodigestive_tract|large_intestine|large_intestine|stomach	NS|upper_urinary_tract|colon|pharynx|colon|colon|NS	NS|NS|sigmoid|nasopharynx|sigmoid|sigmoid|NS	NS|NS|NS|NS|NS|NS|NS	lymphoid_neoplasm|carcinoma|carcinoma|carcinoma|carcinoma|carcinoma|carcinoma	mantle_cell_lymphoma|transitional_cell_carcinoma|adenocarcinoma|nasopharyngeal_carcinoma|adenocarcinoma|adenocarcinoma|intestinal_adenocarcinoma	NS|NS|NS|NS|NS|NS|NS	NS|NS|NS|NS|NS|NS|NS	24145436|28481359|28481359|28481359||22810696|24816253				IPR001841|IPR011011|IPR013083|IPR025766	220:268|213:276|197:272|159:296	DOMAIN|ZN_FING|VARIANT|VARIANT|HELIX	159:296|217:272|246:246|246:246|241:247	ADD. {ECO:0000255-PROSITE- ProRule:PRU00865}|PHD-type- atypical. {ECO:0000255-PROSITE- ProRule:PRU00865}|R -> C (in ATRX- impairs interaction with histone H3 peptides trimethylated at 'Lys-10' (H3K9me3) and reduces localization to pericentromeric heterochromatin foci). {ECO:0000269-PubMed:10995512, ECO:0000269-PubMed:16955409, ECO:0000269-PubMed:21421568, ECO:0000269-PubMed:21666679}. /FTId=VAR_0…	VAR_001232|VAR_010914	-|-	Disease|Disease	Alpha-thalassemia mental retardation syndrome, X-linked (ATRX) [MIM:301040]|Alpha-thalassemia mental retardation syndrome, X-linked (ATRX) [MIM:301040]							247|172|174|175|243	X:76940008:G;X:76940007:G|X:76944391:T|X:76944384:A|X:76944381:T|X:76940020:A	TCGA-BH-A18K-01;T196|P-0009451-T01-IM5|1487621|1853102|I2L-P19Ta-Tumor-Organoid;T2568	breast;endometrium|central_nervous_system|haematopoietic_and_lymphoid_tissue|haematopoietic_and_lymphoid_tissue|large_intestine;large_intestine	NS;NS|brain|NS|NS|colon;NS	NS;NS|NS|NS|NS|ascending;NS	NS;NS|NS|NS|NS|NS;NS	carcinoma;carcinoma|glioma|haematopoietic_neoplasm|haematopoietic_neoplasm|carcinoma;carcinoma	NS;carcinosarcoma-malignant_mesodermal_mixed_tumour|astrocytoma_Grade_IV|myelodysplastic_syndrome|myelodysplastic_syndrome|adenocarcinoma;adenocarcinoma	NS;NS|glioblastoma_multiforme|refractory_cytopenia_with_unilineage_dysplasia|refractory_cytopenia_with_multilinear_dysplasia|NS;NS	NS;NS|NS|refractory_anaemia|NS|NS;NS	;28940304|28481359|19055664|23092150|25957691;27149842	171|174|243	firestar|firestar|firestar	171:171|174:174|243:243	ZN|ZN|ZN	247|248|249|171|172|173|174|175|176|241|242|243|244|245	IPR001841;IPR011011;IPR013083;IPR025766|IPR001841;IPR011011;IPR013083;IPR025766|IPR001841;IPR011011;IPR013083;IPR025766|IPR025766|IPR025766|IPR025766|IPR025766|IPR025766|IPR025766|IPR001841;IPR011011;IPR013083;IPR025766|IPR001841;IPR011011;IPR013083;IPR025766|IPR001841;IPR011011;IPR013083;IPR025766|IPR001841;IPR011011;IPR013083;IPR025766|IPR001841;IPR011011;IPR013083;IPR025766	220:268;213:276;197:272;159:296|220:268;213:276;197:272;159:296|220:268;213:276;197:272;159:296|159:296|159:296|159:296|159:296|159:296|159:296|220:268;213:276;197:272;159:296|220:268;213:276;197:272;159:296|220:268;213:276;197:272;159:296|220:268;213:276;197:272;159:296|220:268;213:276;197:272;159:296	247|248|249|171|172|173|174|175|176|241|242|243|244|245
ENSP00000362441:R1742K	X:76875909:T|X:76875910:T|X:76875911:G	T60|TCGA-CZ-5457-01|P-0009092-T01-IM5|TCGA-DU-A5TR-01	large_intestine|kidney|lung|central_nervous_system	NS|NS|NS|brain	NS|NS|NS|NS	NS|NS|NS|NS	carcinoma|carcinoma|carcinoma|glioma	adenocarcinoma|clear_cell_renal_cell_carcinoma|adenocarcinoma|NS	NS|NS|NS|NS	NS|NS|NS|NS	27149842||28481359|	spade	1563:1887	PF00176	IPR000330|IPR014001|IPR014001|IPR027417|IPR027417	1563:1888|1556:1776|1581:1768|1512:1817|1713:1766	DOMAIN|VARIANT	1581:1768|1742:1742	Helicase ATP-binding. {ECO:0000255-PROSITE-ProRule:PRU00541}|R -> K (in ATRX- atypical- patients presents spastic paraplegia at birth). {ECO:0000269-PubMed:10417298}. /FTId=VAR_012125	VAR_012125	-	Disease	Alpha-thalassemia mental retardation syndrome, X-linked (ATRX) [MIM:301040]																			1741|1743	spade|spade	1563:1887|1563:1887	PF00176|PF00176	1741|1743	IPR000330;IPR014001;IPR014001;IPR027417;IPR027417|IPR000330;IPR014001;IPR014001;IPR027417;IPR027417	1563:1888;1556:1776;1581:1768;1512:1817;1713:1766|1563:1888;1556:1776;1581:1768;1512:1817;1713:1766	1741|1743
ENSP00000362441:T1621M												spade	1563:1887	PF00176	IPR000330|IPR014001|IPR014001|IPR027417	1563:1888|1556:1776|1581:1768|1512:1817	DOMAIN|VARIANT	1581:1768|1621:1621	Helicase ATP-binding. {ECO:0000255-PROSITE-ProRule:PRU00541}|T -> M (in ATRX). {ECO:0000269-PubMed:12116232}. /FTId=VAR_016916	VAR_016916	-	Disease	Alpha-thalassemia mental retardation syndrome, X-linked (ATRX) [MIM:301040]																			1620|1622	spade|spade	1563:1887|1563:1887	PF00176|PF00176	1620|1622	IPR000330;IPR014001;IPR014001;IPR027417|IPR000330;IPR014001;IPR014001;IPR027417	1563:1888;1556:1776;1581:1768;1512:1817|1563:1888;1556:1776;1581:1768;1512:1817	1620|1622
ENSP00000362441:R37A
ENSP00000362441:L409S	X:76939521:T	ESCC_BICR_060T	oesophagus	NS	NS	NS	carcinoma	squamous_cell_carcinoma	NS	NS							VARIANT	409:409	L -> S (in MRXSHF1). {ECO:0000269-PubMed:15565397}. /FTId=VAR_032626	VAR_032626	-	Disease	Mental retardation, X-linked, syndromic, with hypotonic facies 1 (MRXSHF1) [MIM:309580]							410	X:76939518:T	P-0009193-T01-IM5	central_nervous_system	brain	NS	NS	glioma	astrocytoma	NS	NS	28481359
ENSP00000362441:I2050T															IPR001650|IPR027417	2025:2205|2009:2206	DOMAIN|REGION|VARIANT	2025:2205|2010:2280|2050:2050	Helicase C-terminal. {ECO:0000255-PROSITE-ProRule:PRU00542}|Interaction with MECP2. {ECO:0000269-PubMed:17296936}|I -> T (in MRXSHF1- originally reported as Carpenter-Waziri syndrome). {ECO:0000269-PubMed:10398237}. /FTId=VAR_012127	VAR_012127	-	Disease	Mental retardation, X-linked, syndromic, with hypotonic facies 1 (MRXSHF1) [MIM:309580]							2049	X:76845374:C	219	oesophagus	middle_third	NS	NS	carcinoma	squamous_cell_carcinoma	NS	NS	25151357					2049|2051	IPR001650;IPR027417|IPR001650;IPR027417	2025:2205;2009:2206|2025:2205;2009:2206	2049|2051
ENSP00000362441:C220Y	X:76940433:G|X:76940434:T	TCGA-EJ-5508-01|Thyroid-CN-WZ037T|W16T	prostate|thyroid|thyroid	NS|NS|NS	NS|NS|NS	NS|NS|NS	carcinoma|carcinoma|carcinoma	adenocarcinoma|NS|NS	NS|NS|NS	NS|NS|NS	||	firestar	220:220	ZN	IPR001841|IPR011011|IPR013083|IPR025766	220:268|213:276|197:272|159:296	DOMAIN|ZN_FING|VARIANT|VARIANT	159:296|217:272|220:220|220:220	ADD. {ECO:0000255-PROSITE- ProRule:PRU00865}|PHD-type- atypical. {ECO:0000255-PROSITE- ProRule:PRU00865}|C -> R (in ATRX). /FTId=VAR_001229|C -> Y (in MRXSHF1). {ECO:0000269-PubMed:11050622}. /FTId=VAR_032625	VAR_001229|VAR_032625	-|-	Disease|Disease	Alpha-thalassemia mental retardation syndrome, X-linked (ATRX) [MIM:301040]|Mental retardation, X-linked, syndromic, with hypotonic facies 1 (MRXSHF1) [MIM:309580]			220	ENSP00000254810|ENSP00000254810|ENSP00000254810|ENSP00000254810|ENSP00000254810|ENSP00000254810|ENSP00000254810|ENSP00000254810|ENSP00000254810|ENSP00000254810|ENSP00000254810|ENSP00000254810	http://interactome3d.irbbarcelona.org/pdb.php?dataset=human&type1=interactions&type2=pdb&pdb=P46100-P84243-EXP-3ql9.pdb1-A-0-C-0.pdb|3ql9|http://interactome3d.irbbarcelona.org/pdb.php?dataset=human&type1=interactions&type2=pdb&pdb=P46100-P84243-EXP-3qla.pdb1-A-0-C-0.pdb|3qla|http://interactome3d.irbbarcelona.org/pdb.php?dataset=human&type1=interactions&type2=pdb&pdb=P46100-P84243-EXP-3qla.pdb2-D-…	5;7;8|5;7;8|7;8|7;8|5;7;8|7|7|7;8|7|7|7|7	221|222|224|226|238|239|240|243|219	X:76940431:T;X:76940431:A|X:76940082:C|X:76940077:T|X:76940072:A|X:76940035:G|X:76940033:C|X:76940030:G|X:76940020:A|X:76940438:A	OII-10;G16;P-0002128-T01-IM3;TCGA-HW-8319-01|758;758-2041-01TD|027;027-0063-01TD|PD6044a|P-0010184-T01-IM5|356-01-3TD|1487606|I2L-P19Ta-Tumor-Organoid;T2568|LPJ108	central_nervous_system;central_nervous_system;central_nervous_system;central_nervous_system|haematopoietic_and_lymphoid_tissue;haematopoietic_and_lymphoid_tissue|haematopoietic_and_lymphoid_tissue;haematopoietic_and_lymphoid_tissue|breast|kidney|haematopoietic_and_lymphoid_tissue|haematopoietic_and_lymphoid_tissue|large_intestine;large_intestine|haematopoietic_and_lymphoid_tissue	brain;brain;brain;brain|NS;NS|NS;NS|NS|NS|NS|NS|colon;NS|NS	NS;NS;NS;NS|NS;NS|NS;NS|NS|NS|NS|NS|ascending;NS|NS	NS;NS;NS;NS|NS;NS|NS;NS|NS|NS|NS|NS|NS;NS|NS	glioma;glioma;glioma;glioma|lymphoid_neoplasm;lymphoid_neoplasm|lymphoid_neoplasm;lymphoid_neoplasm|carcinoma|carcinoma|lymphoid_neoplasm|haematopoietic_neoplasm|carcinoma;carcinoma|lymphoid_neoplasm	oligodendroglioma_Grade_II;astrocytoma_Grade_II;astrocytoma_Grade_III;NS|chronic_lymphocytic_leukaemia-small_lymphocytic_lymphoma;chronic_lymphocytic_leukaemia-small_lymphocytic_lymphoma|chronic_lymphocytic_leukaemia-small_lymphocytic_lymphoma;chronic_lymphocytic_leukaemia-small_lymphocytic_lymphoma|lobular_carcinoma|NS|chronic_lymphocytic_leukaemia-small_lymphocytic_lymphoma|myelodysplastic_synd…	NS;fibrillary;anaplastic;NS|NS;NS|NS;NS|pleomorphic|associated_with_Xp11.2_translocation|NS|refractory_cytopenia_with_unilineage_dysplasia|NS;NS|NS	NS;NS;NS;NS|NS;NS|NS;NS|NS|NS|NS|refractory_anaemia|NS;NS|NS	22869205;23104868;28481359;|22158541;|22158541;||28481359||14592816|25957691;27149842|23297126	240|223|243	firestar|firestar|firestar	240:240|223:223|243:243	ZN|ZN|ZN	221|222|224|225|226|229|238|239|240|223|243|204|209|218|219	IPR001841;IPR011011;IPR013083;IPR025766|IPR001841;IPR011011;IPR013083;IPR025766|IPR001841;IPR011011;IPR013083;IPR025766|IPR001841;IPR011011;IPR013083;IPR025766|IPR001841;IPR011011;IPR013083;IPR025766|IPR001841;IPR011011;IPR013083;IPR025766|IPR001841;IPR011011;IPR013083;IPR025766|IPR001841;IPR011011;IPR013083;IPR025766|IPR001841;IPR011011;IPR013083;IPR025766|IPR001841;IPR011011;IPR013083;IPR025766…	220:268;213:276;197:272;159:296|220:268;213:276;197:272;159:296|220:268;213:276;197:272;159:296|220:268;213:276;197:272;159:296|220:268;213:276;197:272;159:296|220:268;213:276;197:272;159:296|220:268;213:276;197:272;159:296|220:268;213:276;197:272;159:296|220:268;213:276;197:272;159:296|220:268;213:276;197:272;159:296|220:268;213:276;197:272;159:296|197:272;159:296|197:272;159:296|213:276;197:272…	221|222|224|225|226|229|238|239|240|223|243|204|209|218|219
ENSP00000362441:R2271G	X:76778768:G	TCGA-B5-A11G-01	endometrium	NS	NS	NS	carcinoma	endometrioid_carcinoma	NS	NS							REGION|VARIANT	2010:2280|2271:2271	Interaction with MECP2. {ECO:0000269-PubMed:17296936}|R -> G (in MRXSHF1). {ECO:0000269-PubMed:16222662}. /FTId=VAR_032627	VAR_032627	-	Disease	Mental retardation, X-linked, syndromic, with hypotonic facies 1 (MRXSHF1) [MIM:309580]							2272	X:76778764:G	TCGA-B5-A0JY-01	endometrium	NS	NS	NS	carcinoma	endometrioid_carcinoma	NS	NS									2270|2272
ENSP00000287647:R1236H	3:10131998:T|3:10131999:T	8|TCGA-CF-A47X-01|1N45-VS-1T45|1T45	pituitary|urinary_tract|oesophagus|oesophagus	craniopharyngeal_duct|bladder|NS|NS	NS|NS|NS|NS	NS|NS|NS|NS	craniopharyngioma|carcinoma|carcinoma|carcinoma	adamantinomatous|NS|squamous_cell_carcinoma|NS	NS|NS|NS|NS	NS|NS|NS|NS	24413733||25839328|						VARIANT	1236:1236	R -> H (in FANCD2- no effect on ubiquitination- dbSNP:rs121917786). {ECO:0000269-PubMed:11239453}. /FTId=VAR_022562	VAR_022562	rs121917786	Disease	Fanconi anemia complementation group D2 (FANCD2) [MIM:227646]
ENSP00000287647:R302W	3:10084749:T	PT52	skin	NS	NS	NS	carcinoma	basal_cell_carcinoma	NS	NS	25759019						REGION|VARIANT	248:359|302:302	Interaction with BRCA2|R -> W (in FANCD2- dbSNP:rs121917787). {ECO:0000269-PubMed:11239453}. /FTId=VAR_022560	VAR_022560	rs121917787	Disease	Fanconi anemia complementation group D2 (FANCD2) [MIM:227646]																										301|303
ENSP00000287647:Q320A	3:10084803:A	TARGET-30-PASWYR	autonomic_ganglia	NS	NS	NS	neuroblastoma	NS	NS	NS	23334666						REGION	248:359	Interaction with BRCA2																														319|321
ENSP00000289081:L554P												spade	0.429167	PF02106	IPR000686|IPR000686	1:558|2:558	VARIANT	554:554	L -> P (in FANCC- loss of activity- loss of CDK1-binding and IFNG-induced STAT1- binding- abnormal EIF2AK2 activation and augmented cell death- dbSNP:rs104886458). {ECO:0000269-PubMed:11520787, ECO:0000269-PubMed:15299030, ECO:0000269-PubMed:1574115, ECO:0000269-PubMed:8128956, ECO:0000269-PubMed:8499901, ECO:0000269-PubMed:9242535}. /FTId=VAR_005233	VAR_005233	rs104886458	Disease	Fanconi anemia complementation group C (FANCC) [MIM:227645]							555	9:97864002:A	P-0012358-T01-IM5;TCGA-AA-3984-01	endometrium;large_intestine	NS;colon	NS;sigmoid	NS;NS	carcinoma;carcinoma	endometrioid_carcinoma;adenocarcinoma	NS;NS	NS;NS	28481359;22810696	553|555	spade|spade	1:558|1:558	PF02106|PF02106	553|555	IPR000686;IPR000686|IPR000686;IPR000686	1:558;2:558|1:558;2:558
ENSP00000289081:R185A	9:97912337:A	TCGA-4Z-AA86-01	urinary_tract	bladder	NS	NS	carcinoma	NS	NS	NS		spade	0.429167	PF02106	IPR000686|IPR000686	1:558|2:558																										184|186	spade|spade	1:558|1:558	PF02106|PF02106	184|186	IPR000686;IPR000686|IPR000686;IPR000686	1:558;2:558|1:558;2:558
ENSP00000289081:Q13A												spade	0.429167	PF02106	IPR000686|IPR000686	1:558|2:558																										12|14	spade|spade	1:558|1:558	PF02106|PF02106	12|14	IPR000686;IPR000686|IPR000686;IPR000686	1:558;2:558|1:558;2:558
ENSP00000289081:R548A												spade	0.429167	PF02106	IPR000686|IPR000686	1:558|2:558																										547|549	spade|spade	1:558|1:558	PF02106|PF02106	547|549	IPR000686;IPR000686|IPR000686;IPR000686	1:558;2:558|1:558;2:558
ENSP00000289081:T519N												spade	0.429167	PF02106	IPR000686|IPR000686	1:558|2:558																										518|520	spade|spade	1:558|1:558	PF02106|PF02106	518|520	IPR000686;IPR000686|IPR000686;IPR000686	1:558;2:558|1:558;2:558
ENSP00000289081:D23I												spade	0.429167	PF02106	IPR000686|IPR000686	1:558|2:558																										22|24	spade|spade	1:558|1:558	PF02106|PF02106	22|24	IPR000686;IPR000686|IPR000686;IPR000686	1:558;2:558|1:558;2:558
ENSP00000289081:L496R												spade	0.429167	PF02106	IPR000686|IPR000686|IPR000686	1:558|2:558|488:507	VARIANT	496:496	L -> R (in FANCC- dbSNP:rs121917785). {ECO:0000269-PubMed:8844212}. /FTId=VAR_005232	VAR_005232	rs121917785	Disease	Fanconi anemia complementation group C (FANCC) [MIM:227645]							495	9:97869398:A	2293782	adrenal_gland	adrenal_gland	NS	NS	adrenal_cortical_carcinoma	functioning	NS	NS	24747642	495|497	spade|spade	1:558|1:558	PF02106|PF02106	495|497	IPR000686;IPR000686;IPR000686|IPR000686;IPR000686;IPR000686	1:558;2:558;488:507|1:558;2:558;488:507
ENSP00000242576:F251S															IPR002043|IPR002043|IPR002043|IPR005122|IPR005122|IPR005122|IPR005122	1:313|95:312|96:304|139:300|144:301|94:311|95:311	VARIANT|STRAND	251:251|250:255	F -> S (in HIGM5- fully active and stable when expressed in E.coli- mistargeted to mitochondria rather than the nucleus- dbSNP:rs104894380). {ECO:0000269-PubMed:12958596, ECO:0000269-PubMed:15967827}. /FTId=VAR_017094|{ECO:0000244-PDB:3FCI}	VAR_017094	rs104894380	Disease	Immunodeficiency with hyper-IgM 5 (HIGM5) [MIM:608106]																							252|271|272|253|273|265|270|149|239|242|243|249|250	IPR002043;IPR002043;IPR002043;IPR005122;IPR005122;IPR005122;IPR005122|IPR002043;IPR002043;IPR002043;IPR005122;IPR005122;IPR005122;IPR005122|IPR002043;IPR002043;IPR002043;IPR005122;IPR005122;IPR005122;IPR005122|IPR002043;IPR002043;IPR002043;IPR005122;IPR005122;IPR005122;IPR005122|IPR002043;IPR002043;IPR002043;IPR005122;IPR005122;IPR005122;IPR005122|IPR002043;IPR002043;IPR002043;IPR005122;IPR005122…	1:313;95:312;96:304;139:300;144:301;94:311;95:311|1:313;95:312;96:304;139:300;144:301;94:311;95:311|1:313;95:312;96:304;139:300;144:301;94:311;95:311|1:313;95:312;96:304;139:300;144:301;94:311;95:311|1:313;95:312;96:304;139:300;144:301;94:311;95:311|1:313;95:312;96:304;139:300;144:301;94:311;95:311|1:313;95:312;96:304;139:300;144:301;94:311;95:311|1:313;95:312;96:304;139:300;144:301;94:311;95:311…	252|271|272|253|273|270|149|239|242|243|250
ENSP00000269305:L252P												spade	95:289	PF00870	IPR002117|IPR002117|IPR008967|IPR011615|IPR012346	1:393|236:258|97:287|95:288|94:297	DNA_BIND|REGION|REGION|REGION|REGION|VARIANT|VARIANT|VARIANT|VARIANT|VARIANT|STRAND	102:292|1:320|100:370|100:300|116:292|252:252|252:252|252:252|252:252|252:252|251:258	|Interaction with CCAR2. {ECO:0000269-PubMed:25732823}|Interaction with HIPK1. {ECO:0000250}|Required for interaction with ZNF385A. {ECO:0000269-PubMed:17719541}|Interaction with AXIN1. {ECO:0000250}|L -> F (in sporadic cancers- somatic mutation). /FTId=VAR_045261|L -> H (in a sporadic cancer- somatic mutation). /FTId=VAR_045262|L -> I (in sporadic cancers- somatic mutation). /FTId=VAR_045263|L -…	VAR_045261|VAR_045262|VAR_045263|VAR_005988|VAR_045264	-|-|-|rs121912653|-	Unclassified|Unclassified|Unclassified|Disease|Unclassified	Sporadic cancers|A sporadic cancer|Sporadic cancers|Li-Fraumeni syndrome (LFS) [MIM:151623]|A sporadic cancer			252	ENSP00000269305|ENSP00000269305|ENSP00000269305|ENSP00000269305|ENSP00000269305|ENSP00000269305|ENSP00000269305|ENSP00000269305|ENSP00000269305|ENSP00000269305|ENSP00000269305|ENSP00000269305|ENSP00000269305|ENSP00000269305|ENSP00000269305|ENSP00000269305|ENSP00000269305|ENSP00000269305|ENSP00000269305|ENSP00000269305	4ibu|http://interactome3d.irbbarcelona.org/pdb.php?dataset=human&type1=interactions&type2=pdb&pdb=P04637-P04637-EXP-4rp6.pdb1-Z-1-Z-2.pdb|http://interactome3d.irbbarcelona.org/pdb.php?dataset=human&type1=interactions&type2=pdb&pdb=P04637-P04637-EXP-4rp6.pdb1-Z-0-Z-1.pdb|http://interactome3d.irbbarcelona.org/pdb.php?dataset=human&type1=interactions&type2=pdb&pdb=P04637-P04637-EXP-4rp6.pdb1-Z-4-Z-5…	100|253;254|253;254|253;254|253;254|201|271;272|201|201|272;100|253;254|253;254|253;255;254|253;255;254|253;254|253;255;254|253;255;254|253;254|253;255;254|100													272|270|271|254|269|100|160|161|162|163|164|250|251	spade|spade|spade|spade|spade|spade|spade|spade|spade|spade|spade|spade|spade	95:289|95:289|95:289|95:289|95:289|95:289|95:289|95:289|95:289|95:289|95:289|95:289|95:289	PF00870|PF00870|PF00870|PF00870|PF00870|PF00870|PF00870|PF00870|PF00870|PF00870|PF00870|PF00870|PF00870	272|270|271|254|269|100|160|161|162|163|164|250|251	IPR002117;IPR002117;IPR008967;IPR011615;IPR012346|IPR002117;IPR002117;IPR008967;IPR011615;IPR012346|IPR002117;IPR002117;IPR008967;IPR011615;IPR012346|IPR002117;IPR002117;IPR008967;IPR011615;IPR012346|IPR002117;IPR002117;IPR008967;IPR011615;IPR012346|IPR002117;IPR008967;IPR011615;IPR012346|IPR002117;IPR002117;IPR008967;IPR011615;IPR012346|IPR002117;IPR002117;IPR008967;IPR011615;IPR012346|IPR002117…	1:393;264:286;97:287;95:288;94:297|1:393;264:286;97:287;95:288;94:297|1:393;264:286;97:287;95:288;94:297|1:393;236:258;97:287;95:288;94:297|1:393;264:286;97:287;95:288;94:297|1:393;97:287;95:288;94:297|1:393;158:179;97:287;95:288;94:297|1:393;158:179;97:287;95:288;94:297|1:393;158:179;97:287;95:288;94:297|1:393;158:179;97:287;95:288;94:297|1:393;158:179;97:287;95:288;94:297|1:393;236:258;97:287;9…	272|270|271|254|269|100|160|161|162|163|164|250|251
ENSP00000269305:M133T												spade	95:289	PF00870	IPR002117|IPR002117|IPR008967|IPR011615|IPR012346	1:393|116:142|97:287|95:288|94:297	DNA_BIND|REGION|REGION|REGION|REGION|REGION|VARIANT|VARIANT|VARIANT|VARIANT|VARIANT|VARIANT|VARIANT|STRAND	102:292|1:320|100:370|100:300|113:236|116:292|132:133|133:133|133:133|133:133|133:133|133:133|133:133|132:135	|Interaction with CCAR2. {ECO:0000269-PubMed:25732823}|Interaction with HIPK1. {ECO:0000250}|Required for interaction with ZNF385A. {ECO:0000269-PubMed:17719541}|Required for interaction with FBXO42. {ECO:0000269-PubMed:19509332}|Interaction with AXIN1. {ECO:0000250}|KM -> NL (in a sporadic cancer- somatic mutation). /FTId=VAR_047159|M -> I (in sporadic cancers- somatic mutation). /FTId=VAR_04474…	VAR_044744|VAR_044745|VAR_044746|VAR_044747|VAR_005875|VAR_044748	-|-|-|-|rs28934873|-	Unclassified|Unclassified|Unclassified|Disease|Disease|Unclassified	Sporadic cancers|Sporadic cancers|Sporadic cancers|Li-Fraumeni syndrome (LFS) [MIM:151623]|Li-Fraumeni syndrome (LFS) [MIM:151623]|Sporadic cancers			133	ENSP00000269305|ENSP00000269305|ENSP00000269305|ENSP00000269305|ENSP00000269305|ENSP00000269305|ENSP00000269305	3d0a|http://interactome3d.irbbarcelona.org/pdb.php?dataset=human&type1=interactions&type2=pdb&pdb=P04637-P04637-EXP-4ibu.pdb1-B-0-A-0.pdb|http://interactome3d.irbbarcelona.org/pdb.php?dataset=human&type1=interactions&type2=pdb&pdb=P04637-P04637-EXP-4ibu.pdb1-B-0-C-0.pdb|http://interactome3d.irbbarcelona.org/pdb.php?dataset=human&type1=interactions&type2=pdb&pdb=P04637-P04637-EXP-4ibu.pdb1-D-0-C-0…	271;272|272|285|285|285|125|285													134|270|271|272|273|142|113|124|125|126|131|132	spade|spade|spade|spade|spade|spade|spade|spade|spade|spade|spade|spade	95:289|95:289|95:289|95:289|95:289|95:289|95:289|95:289|95:289|95:289|95:289|95:289	PF00870|PF00870|PF00870|PF00870|PF00870|PF00870|PF00870|PF00870|PF00870|PF00870|PF00870|PF00870	134|270|271|272|273|142|113|124|125|126|131|132	IPR002117;IPR002117;IPR008967;IPR011615;IPR012346|IPR002117;IPR002117;IPR008967;IPR011615;IPR012346|IPR002117;IPR002117;IPR008967;IPR011615;IPR012346|IPR002117;IPR002117;IPR008967;IPR011615;IPR012346|IPR002117;IPR002117;IPR008967;IPR011615;IPR012346|IPR002117;IPR002117;IPR008967;IPR011615;IPR012346|IPR002117;IPR008967;IPR011615;IPR012346|IPR002117;IPR002117;IPR008967;IPR011615;IPR012346|IPR002117…	1:393;116:142;97:287;95:288;94:297|1:393;264:286;97:287;95:288;94:297|1:393;264:286;97:287;95:288;94:297|1:393;264:286;97:287;95:288;94:297|1:393;264:286;97:287;95:288;94:297|1:393;116:142;97:287;95:288;94:297|1:393;97:287;95:288;94:297|1:393;116:142;97:287;95:288;94:297|1:393;116:142;97:287;95:288;94:297|1:393;116:142;97:287;95:288;94:297|1:393;116:142;97:287;95:288;94:297|1:393;116:142;97:287;9…	134|270|271|272|273|142|113|124|125|126|131|132
ENSP00000269305:N210H												spade	95:289	PF00870	IPR002117|IPR008967|IPR011615|IPR012346	1:393|97:287|95:288|94:297	DNA_BIND|REGION|REGION|REGION|REGION|REGION|VARIANT|VARIANT|VARIANT|VARIANT|VARIANT|VARIANT|VARIANT|TURN	102:292|1:320|100:370|100:300|113:236|116:292|210:210|210:210|210:210|210:210|210:210|210:210|210:210|209:211	|Interaction with CCAR2. {ECO:0000269-PubMed:25732823}|Interaction with HIPK1. {ECO:0000250}|Required for interaction with ZNF385A. {ECO:0000269-PubMed:17719541}|Required for interaction with FBXO42. {ECO:0000269-PubMed:19509332}|Interaction with AXIN1. {ECO:0000250}|N -> D (in sporadic cancers- somatic mutation). /FTId=VAR_045067|N -> H (in sporadic cancers- somatic mutation). /FTId=VAR_045068|N…	VAR_045067|VAR_045068|VAR_045069|VAR_045070|VAR_045071|VAR_045072|VAR_045073	-|-|-|-|-|-|-	Unclassified|Unclassified|Unclassified|Unclassified|Unclassified|Unclassified|Unclassified	Sporadic cancers|Sporadic cancers|A sporadic cancer|A sporadic cancer|Sporadic cancers|A sporadic cancer|A familial cancer not matching LFS			210	ENSP00000269305|ENSP00000269305|ENSP00000269305|ENSP00000269305|ENSP00000269305|ENSP00000269305|ENSP00000269305|ENSP00000269305|ENSP00000269305|ENSP00000269305|ENSP00000269305|ENSP00000269305|ENSP00000269305|ENSP00000269305|ENSP00000269305|ENSP00000269305|ENSP00000269305|ENSP00000269305|ENSP00000269305|ENSP00000269305|ENSP00000269305|ENSP00000269305|ENSP00000269305|ENSP00000269305|ENSP00000269305…	4ibu|http://interactome3d.irbbarcelona.org/pdb.php?dataset=human&type1=interactions&type2=pdb&pdb=P04637-P04637-EXP-1tsr.pdb1-B-0-C-0.pdb|http://interactome3d.irbbarcelona.org/pdb.php?dataset=human&type1=interactions&type2=pdb&pdb=P04637-P04637-EXP-1tup.pdb1-B-0-C-0.pdb|http://interactome3d.irbbarcelona.org/pdb.php?dataset=human&type1=interactions&type2=pdb&pdb=P04637-P04637-EXP-3q05.pdb1-D-0-B-0…	207|199;200;201|199;200;201|201|201|201|200;201;202|209|207|201|201|201|201|201|201|201|201|183;184;185;186;187;188;189;196|183;184;185;186;187;188;189;196|183;184;185;186;187;188;189;196|183;184;185;186;187;188;189;196|199;200;201;202|199;200;201;202|199;200;201;202|199;200;201|199;200;201;202													211|212|208	spade|spade|spade	95:289|95:289|95:289	PF00870|PF00870|PF00870	211|212|208	IPR002117;IPR008967;IPR011615;IPR012346|IPR002117;IPR008967;IPR011615;IPR012346|IPR002117;IPR008967;IPR011615;IPR012346	1:393;97:287;95:288;94:297|1:393;97:287;95:288;94:297|1:393;97:287;95:288;94:297	211|212|208
ENSP00000269305:K120A												spade	95:289	PF00870	IPR002117|IPR002117|IPR008967|IPR011615|IPR012346	1:393|116:142|97:287|95:288|94:297	DNA_BIND|REGION|REGION|REGION|REGION|REGION|SITE|MOD_RES|VARIANT|VARIANT|VARIANT|VARIANT|STRAND	102:292|1:320|100:370|100:300|113:236|116:292|120:120|120:120|120:120|120:120|120:120|120:120|119:121	|Interaction with CCAR2. {ECO:0000269-PubMed:25732823}|Interaction with HIPK1. {ECO:0000250}|Required for interaction with ZNF385A. {ECO:0000269-PubMed:17719541}|Required for interaction with FBXO42. {ECO:0000269-PubMed:19509332}|Interaction with AXIN1. {ECO:0000250}|Interaction with DNA|N6-acetyllysine- by KAT6A. {ECO:0000269-PubMed:23431171}|K -> E (in sporadic cancers- somatic mutation- dbSNP:…	VAR_044699|VAR_044700|VAR_044701|VAR_044702	rs121912658|-|-|-	Unclassified|Unclassified|Unclassified|Unclassified	Sporadic cancers|Sporadic cancers|A sporadic cancer|Sporadic cancers			120	ENSP00000269305|ENSP00000269305|ENSP00000269305|ENSP00000269305|ENSP00000269305|ENSP00000269305|ENSP00000269305|ENSP00000269305|ENSP00000269305	3kz8|http://interactome3d.irbbarcelona.org/pdb.php?dataset=human&type1=interactions&type2=pdb&pdb=P04637-P04637-EXP-4ibu.pdb1-B-0-C-0.pdb|http://interactome3d.irbbarcelona.org/pdb.php?dataset=human&type1=interactions&type2=pdb&pdb=P04637-P04637-EXP-4ibu.pdb1-D-0-C-0.pdb|http://interactome3d.irbbarcelona.org/pdb.php?dataset=human&type1=interactions&type2=pdb&pdb=P04637-P04637-EXP-4ibu.pdb2-D-0-C-0…	136|283|283|283|125|136|136|136|136													121|122|115|117|118|119	spade|spade|spade|spade|spade|spade	95:289|95:289|95:289|95:289|95:289|95:289	PF00870|PF00870|PF00870|PF00870|PF00870|PF00870	121|122|115|117|118|119	IPR002117;IPR002117;IPR008967;IPR011615;IPR012346|IPR002117;IPR002117;IPR008967;IPR011615;IPR012346|IPR002117;IPR008967;IPR011615;IPR012346|IPR002117;IPR002117;IPR008967;IPR011615;IPR012346|IPR002117;IPR002117;IPR008967;IPR011615;IPR012346|IPR002117;IPR002117;IPR008967;IPR011615;IPR012346	1:393;116:142;97:287;95:288;94:297|1:393;116:142;97:287;95:288;94:297|1:393;97:287;95:288;94:297|1:393;116:142;97:287;95:288;94:297|1:393;116:142;97:287;95:288;94:297|1:393;116:142;97:287;95:288;94:297	121|122|115|117|118|119
ENSP00000269305:L344P	17:7573996:C|17:7573996:G|17:7573996:+AG|17:7573996:A	2687116|BC38-tumour|CS05|K2140218TU-CUT1-DNA|MBC_133|P-0011364-T01-IM5|Pa03C|WEB02-26a|113368|MW95-15|P-0003169-T01-IM5|PD7249a|ESCC-F103|P-0006760-T01-IM5	breast|breast|bone|kidney|breast|prostate|pancreas|upper_aerodigestive_tract|lung|urinary_tract|lung|breast|oesophagus|pancreas	NS|NS|humerus|NS|NS|NS|NS|pharynx|NS|bladder|NS|NS|NS|NS	NS|NS|NS|NS|NS|NS|NS|hypopharynx|NS|NS|NS|NS|NS|NS	NS|NS|NS|NS|NS|NS|NS|NS|NS|NS|NS|NS|NS|NS	carcinoma|carcinoma|chondrosarcoma|carcinoma|carcinoma|carcinoma|carcinoma|carcinoma|carcinoma|carcinoma|carcinoma|carcinoma|carcinoma|carcinoma	NS|NS|central|clear_cell_renal_cell_carcinoma|ER-PR-positive_carcinoma|adenocarcinoma|ductal_carcinoma|squamous_cell_carcinoma|small_cell_carcinoma|squamous_cell_carcinoma|adenocarcinoma|NS|squamous_cell_carcinoma|ductal_carcinoma	NS|NS|NS|NS|NS|NS|NS|NS|NS|NS|NS|NS|NS|NS	NS|NS|NS|NS|NS|NS|NS|NS|NS|NS|NS|NS|NS|NS	27284958|27535334|25024164||28027327|28481359|18772397|11948487|22941189|21552959|28481359||24686850|28481359	spade	318:358	PF07710	IPR002117|IPR002117|IPR010991|IPR010991|IPR010991	1:393|326:350|318:358|319:357|319:359	REGION|REGION|REGION|REGION|MOTIF|VARIANT|VARIANT|HELIX	100:370|300:393|319:360|325:356|339:350|344:344|344:344|335:354	Interaction with HIPK1. {ECO:0000250}|Interaction with CARM1. {ECO:0000269-PubMed:15186775}|Interaction with HIPK2|Oligomerization|Nuclear export signal|L -> P (in LFS- germline mutation and in a sporadic cancer- somatic mutation- dbSNP:rs121912662). /FTId=VAR_045546|L -> R (in a sporadic cancer- somatic mutation). /FTId=VAR_045547|{ECO:0000244-PDB:1AIE}	VAR_045546|VAR_045547	rs121912662|-	Disease|Unclassified	Li-Fraumeni syndrome (LFS) [MIM:151623]|A sporadic cancer			344	ENSP00000269305|ENSP00000269305|ENSP00000269305|ENSP00000269305|ENSP00000269305|ENSP00000269305|ENSP00000269305|ENSP00000269305|ENSP00000269305|ENSP00000269305|ENSP00000269305|ENSP00000269305|ENSP00000269305|ENSP00000269305|ENSP00000269305|ENSP00000269305|ENSP00000269305|ENSP00000269305|ENSP00000269305|ENSP00000269305|ENSP00000269305|ENSP00000269305|ENSP00000269305|ENSP00000269305|ENSP00000269305…	http://interactome3d.irbbarcelona.org/pdb.php?dataset=human&type1=interactions&type2=pdb&pdb=P04637-P04637-EXP-1aie.pdb1-A-1-A-3.pdb|http://interactome3d.irbbarcelona.org/pdb.php?dataset=human&type1=interactions&type2=pdb&pdb=P04637-P04637-EXP-1aie.pdb1-A-2-A-3.pdb|http://interactome3d.irbbarcelona.org/pdb.php?dataset=human&type1=interactions&type2=pdb&pdb=P04637-P04637-EXP-1aie.pdb1-A-0-A-1.pdb|…	347;348;351;345;340;341;343|337;340;341|337;340;341|330;337;340;341|347;348;351;345;340;341;343|330;337;340;341|348;330;337;340;341|347;348;351;345;340;341;343|347;348;351;345;340;341;343|348;330;337;340;341|347;348;351;345;340;341;343|347;348;351;345;340;341;343|348;345;330;332;337;340;341|348;345;330;332;337;340;341|345;348;330;332;337;340;341;342|348;345;330;332;337;340;341|348;345;330;332;337…	345|346|347|348|339|340|341|342	17:7573992:------------;17:7573993:T;17:7573994:G|17:7573989:---------;17:7573990:C|17:7573988:A;17:7573987:A;17:7573987:G;17:7573988:C|17:7573984:+AAGGCCT;17:7573983:T;17:7573984:G|17:7574012:A;17:7574011:+NNNNNNNNNNN;17:7574011:---;17:7574012:C|17:7574007:+NNNNNNNNNNNNNN;17:7574009:G;17:7574009:---;17:7574009:---------;17:7574007:A;17:7574007:---------------------|17:7574005:G;17:7574005:C;17:7…	PC99-167;PAKKXB;TCGA-BR-8080-01|P-0004055-T01-IM5;D1|BC39-tumour;DEI04-25;G4;MBC_134;SC-her2-062;TCGA-08-0373-01;P-0007753-T01-IM5;P-0010141-T01-IM5;TADA677;P-0003702-T02-IM5|TCGA-13-0751-01;BN49;BN49T;T1603;TCGA-13-0727-01;TCGA-66-2742-01;14;P-0004206-T01-IM5|JGE05-37-94;P-0002514-T01-IM3;Pa205X;OOE07-17|PALDEU;Pa222C;2201879;NCHP_DIPG112;1690979;PD24206a|P-0011127-T01-IM5;ZHE06-PC36;P-0001058-T…	breast;haematopoietic_and_lymphoid_tissue;stomach|salivary_gland;upper_aerodigestive_tract|breast;breast;central_nervous_system;breast;breast;central_nervous_system;lung;large_intestine;central_nervous_system;breast|ovary;liver;liver;lung;ovary;lung;kidney;pancreas|upper_aerodigestive_tract;breast;pancreas;breast|kidney;pancreas;kidney;central_nervous_system;urinary_tract;breast|pleura;prostate;g…	NS;NS;NS|major;pharynx|NS;NS;brain;NS;NS;brain;NS;rectum;brain;NS|NS;NS;NS;NS;NS;NS;NS;NS|head_neck;NS;NS;NS|NS;NS;NS;brainstem;NS;NS|NS;NS;extragonadal;ear;NS;NS;NS;NS|NS;NS;medulla;NS;adrenal_gland;NS;NS;NS;NS;NS;NS;NS;NS;NS;NS;NS;NS;brain;NS;NS;NS;NS;NS;NS;NS;NS;NS;NS;NS;NS;NS;NS;NS;supratentorial;NS;NS;NS;NS;NS;head_neck;larynx;NS;NS	NS;NS;NS|NS;nasopharynx|NS;NS;NS;NS;NS;NS;NS;NS;NS;NS|NS;NS;NS;NS;NS;NS;NS;NS|NS;NS;NS;NS|NS;NS;NS;NS;NS;NS|NS;NS;mediastinum;NS;NS;NS;NS;NS|NS;NS;NS;NS;NS;NS;NS;NS;NS;NS;NS;NS;NS;NS;NS;NS;NS;NS;NS;NS;NS;NS;NS;NS;NS;NS;NS;NS;NS;NS;NS;NS;NS;NS;NS;NS;NS;NS;NS;NS;NS;NS;NS	NS;NS;NS|NS;NS|NS;NS;NS;NS;NS;NS;NS;NS;NS;NS|NS;NS;NS;NS;NS;NS;NS;NS|NS;NS;NS;NS|NS;NS;NS;NS;NS;NS|NS;NS;NS;NS;NS;NS;NS;NS|NS;NS;NS;NS;NS;NS;NS;NS;NS;NS;NS;NS;NS;NS;NS;NS;NS;NS;NS;NS;NS;NS;NS;NS;NS;NS;NS;NS;NS;NS;NS;NS;NS;NS;NS;NS;NS;NS;NS;NS;NS;NS;NS	carcinoma;lymphoid_neoplasm;carcinoma|carcinoma;carcinoma|carcinoma;carcinoma;glioma;carcinoma;carcinoma;glioma;carcinoma;carcinoma;glioma;carcinoma|carcinoma;carcinoma;carcinoma;carcinoma;carcinoma;carcinoma;carcinoma;carcinoma|carcinoma;carcinoma;NS;carcinoma|Wilms_tumour;NS;Wilms_tumour;glioma;carcinoma;carcinoma|mesothelioma;carcinoma;germ_cell_tumour;carcinoma;carcinoma;pulmonary_blastoma;ca…	NS;acute_lymphoblastic_B_cell_leukaemia;adenocarcinoma|salivary_duct_carcinoma;squamous_cell_carcinoma|NS;NS;astrocytoma_Grade_II;ER-PR-positive_carcinoma;ER-positive_carcinoma;astrocytoma_Grade_IV;adenocarcinoma;adenocarcinoma;astrocytoma_Grade_IV;ductal_carcinoma|serous_carcinoma;NS;NS;non_small_cell_carcinoma;serous_carcinoma;squamous_cell_carcinoma;chromophobe_renal_cell_carcinoma;ductal_carc…	NS;NS;NS|NS;NS|NS;NS;fibrillary;NS;NS;glioblastoma_multiforme;NS;NS;glioblastoma_multiforme;NS|NS;NS;NS;NS;NS;NS;NS;NS|NS;NS;NS;NS|NS;NS;NS;fibrillary;NS;NS|NS;NS;NS;NS;NS;NS;NS;NS|NS;NS;anaplastic;NS;NS;NS;NS;NS;NS;NS;NS;NS;NS;malignant;NS;NS;NS;NS;NS;NS;NS;NS;NS;NS;NS;NS;NS;NS;NS;NS;NS;NS;NS;NS;NS;NS;NS;NS;NS;NS;NS;NS;NS	NS;NS;NS|NS;NS|NS;NS;NS;NS;NS;NS;NS;NS;NS;NS|NS;NS;NS;NS;NS;NS;NS;NS|NS;NS;NS;NS|NS;NS;NS;NS;NS;NS|NS;NS;NS;NS;NS;NS;NS;NS|NS;NS;NS;NS;NS;NS;NS;NS;NS;NS;NS;NS;NS;NS;NS;NS;NS;NS;NS;NS;NS;NS;NS;NS;NS;NS;NS;NS;NS;NS;NS;NS;NS;NS;NS;NS;NS;NS;NS;NS;NS;NS;NS	10567903;22897847;|28481359;12649174|27535334;15138567;23104868;28027327;24185512;;28481359;28481359;9115587;28481359|21720365;;;8934544;21720365;;25401301;28481359|16024113;28481359;;16821082|28825729;;24909261;24705252;22493262;27135926|28481359;16941491;28481359;24662767;;24909177;28481359;25148578|27545006;22722193;24880341;25190313;24747642;27334835;28825729;28825729;8198984;;;11244334;11244…	345|346|347|348|349|339|340|341|342|343	spade|spade|spade|spade|spade|spade|spade|spade|spade|spade	318:358|318:358|318:358|318:358|318:358|318:358|318:358|318:358|318:358|318:358	PF07710|PF07710|PF07710|PF07710|PF07710|PF07710|PF07710|PF07710|PF07710|PF07710	345|346|347|348|349|339|340|341|342|343	IPR002117;IPR002117;IPR010991;IPR010991;IPR010991|IPR002117;IPR002117;IPR010991;IPR010991;IPR010991|IPR002117;IPR002117;IPR010991;IPR010991;IPR010991|IPR002117;IPR002117;IPR010991;IPR010991;IPR010991|IPR002117;IPR002117;IPR010991;IPR010991;IPR010991|IPR002117;IPR002117;IPR010991;IPR010991;IPR010991|IPR002117;IPR002117;IPR010991;IPR010991;IPR010991|IPR002117;IPR002117;IPR010991;IPR010991;IPR010991…	1:393;326:350;318:358;319:357;319:359|1:393;326:350;318:358;319:357;319:359|1:393;326:350;318:358;319:357;319:359|1:393;326:350;318:358;319:357;319:359|1:393;326:350;318:358;319:357;319:359|1:393;326:350;318:358;319:357;319:359|1:393;326:350;318:358;319:357;319:359|1:393;326:350;318:358;319:357;319:359|1:393;326:350;318:358;319:357;319:359|1:393;326:350;318:358;319:357;319:359	345|346|347|348|349|339|340|341|342|343
ENSP00000269305:A138P												spade	95:289	PF00870	IPR002117|IPR002117|IPR008967|IPR011615|IPR012346	1:393|116:142|97:287|95:288|94:297	DNA_BIND|REGION|REGION|REGION|REGION|REGION|VARIANT|VARIANT|VARIANT|VARIANT|VARIANT	102:292|1:320|100:370|100:300|113:236|116:292|138:138|138:138|138:138|138:138|138:138	|Interaction with CCAR2. {ECO:0000269-PubMed:25732823}|Interaction with HIPK1. {ECO:0000250}|Required for interaction with ZNF385A. {ECO:0000269-PubMed:17719541}|Required for interaction with FBXO42. {ECO:0000269-PubMed:19509332}|Interaction with AXIN1. {ECO:0000250}|A -> D (in sporadic cancers- somatic mutation). /FTId=VAR_044763|A -> P (in LFS- germline mutation and in sporadic cancers- somatic…	VAR_044763|VAR_005881|VAR_044764|VAR_044765|VAR_033034	-|rs28934875|-|-|rs750600586	Unclassified|Disease|Disease|Unclassified|Unclassified	Sporadic cancers|Li-Fraumeni syndrome (LFS) [MIM:151623]|Li-Fraumeni syndrome (LFS) [MIM:151623]|Sporadic cancers|Sporadic cancers			138	ENSP00000269305|ENSP00000269305|ENSP00000269305|ENSP00000269305|ENSP00000269305|ENSP00000269305|ENSP00000269305|ENSP00000269305|ENSP00000269305|ENSP00000269305|ENSP00000269305|ENSP00000269305|ENSP00000269305|ENSP00000269305|ENSP00000269305|ENSP00000269305|ENSP00000269305|ENSP00000269305|ENSP00000269305|ENSP00000269305|ENSP00000269305|ENSP00000269305|ENSP00000269305|ENSP00000269305|ENSP00000269305…	3kz8|http://interactome3d.irbbarcelona.org/pdb.php?dataset=human&type1=interactions&type2=pdb&pdb=P04637-P04637-EXP-3kz8.pdb1-B-1-A-1.pdb|http://interactome3d.irbbarcelona.org/pdb.php?dataset=human&type1=interactions&type2=pdb&pdb=P04637-P04637-EXP-3kz8.pdb1-B-0-A-0.pdb|http://interactome3d.irbbarcelona.org/pdb.php?dataset=human&type1=interactions&type2=pdb&pdb=P04637-P04637-EXP-1tsr.pdb1-B-0-A-0…	167;136|167|167|166;167;170;168;169;171;94;95;96;97|166;167;170;168;169;171;94;95;96;97|166;167;170;168;169;171;94;95;96;97|166;167;170;168;169;171;94;95;96;97|167|167|167|167;170|167|175|175|123|123|123|136|136|136|136|196|167|167|167|167|167													139|237|140|136|137	spade|spade|spade|spade|spade	95:289|95:289|95:289|95:289|95:289	PF00870|PF00870|PF00870|PF00870|PF00870	139|237|140|136|137	IPR002117;IPR002117;IPR008967;IPR011615;IPR012346|IPR002117;IPR002117;IPR002117;IPR008967;IPR011615;IPR012346|IPR002117;IPR002117;IPR008967;IPR011615;IPR012346|IPR002117;IPR002117;IPR008967;IPR011615;IPR012346|IPR002117;IPR002117;IPR008967;IPR011615;IPR012346	1:393;116:142;97:287;95:288;94:297|1:393;236:258;237:249;97:287;95:288;94:297|1:393;116:142;97:287;95:288;94:297|1:393;116:142;97:287;95:288;94:297|1:393;116:142;97:287;95:288;94:297	139|237|140|136|137
ENSP00000269305:K292I															IPR002117|IPR012346	1:393|94:297	DNA_BIND|REGION|REGION|REGION|REGION|REGION|CROSSLNK|VARIANT|VARIANT|VARIANT|VARIANT|VARIANT|VARIANT|VARIANT|MUTAGEN	102:292|1:320|100:370|100:300|116:292|256:294|292:292|292:292|292:292|292:292|292:292|292:292|292:292|292:292|291:292	|Interaction with CCAR2. {ECO:0000269-PubMed:25732823}|Interaction with HIPK1. {ECO:0000250}|Required for interaction with ZNF385A. {ECO:0000269-PubMed:17719541}|Interaction with AXIN1. {ECO:0000250}|Interaction with E4F1. {ECO:0000269-PubMed:10644996}|Glycyl lysine isopeptide (Lys-Gly) (interchain with G-Cter in ubiquitin). {ECO:0000269-PubMed:19536131}|K -> E (in sporadic cancers- somatic mutat…	VAR_045418|VAR_045872|VAR_015819|VAR_045419|VAR_045420|VAR_045421|VAR_045422	-|-|rs121912663|-|-|-|-	Unclassified|Unclassified|Disease|Unclassified|Unclassified|Unclassified|Unclassified	Sporadic cancers|A sporadic cancer|Li-Fraumeni syndrome (LFS) [MIM:151623]|Sporadic cancers|A sporadic cancer|Sporadic cancers|Sporadic cancers			292	ENSP00000269305|ENSP00000269305|ENSP00000269305|ENSP00000269305|ENSP00000269305|ENSP00000269305|ENSP00000269305|ENSP00000263801|ENSP00000264731|ENSP00000264731|ENSP00000269305|ENSP00000269305|ENSP00000269305|ENSP00000269305|ENSP00000269305|ENSP00000269305|ENSP00000269305|ENSP00000269305|ENSP00000269305|ENSP00000269305|ENSP00000269305	http://interactome3d.irbbarcelona.org/pdb.php?dataset=human&type1=interactions&type2=pdb&pdb=P04637-P04637-EXP-2ac0.pdb1-D-0-A-0.pdb|3kz8|http://interactome3d.irbbarcelona.org/pdb.php?dataset=human&type1=interactions&type2=pdb&pdb=P04637-P04637-EXP-2ata.pdb1-B-0-C-0.pdb|http://interactome3d.irbbarcelona.org/pdb.php?dataset=human&type1=interactions&type2=pdb&pdb=P04637-P04637-EXP-3q05.pdb1-D-0-B-0…	224;225|288|225;226|336;334;335;337;333;117|336;335;334;337;339|336;335;334;337;339;117|337;336;335;334|1855;1856|372;370;373|169|290|288|288|288|288|333|336;334;335;333;337;119|336;334;335|333|336;334;335;333;337|336;334;335													324|288|289	spade|spade|spade	318:358|95:289|95:289	PF07710|PF00870|PF00870	304|324|288|289|290|291	IPR002117|IPR002117;IPR010991;IPR010991;IPR010991|IPR002117;IPR011615;IPR012346|IPR002117;IPR012346|IPR002117;IPR012346|IPR002117;IPR012346	1:393|1:393;318:358;319:357;319:359|1:393;95:288;94:297|1:393;94:297|1:393;94:297|1:393;94:297	304|324|288|289|290|291
ENSP00000269305:R337H	17:7574018:T|17:7574018:A|17:7574017:A|17:7574017:T|17:7574017:------|17:7574018:G|17:7574017:C	146-0094_tumor_diag|146-0094_tumor_surg|1489LC|1625705|1857307|199994|2011-2337:2012-307-T|22|222|2293840|23|25|2552307|2579706|2595091|2619727|2619728|2619729|2619730|2619731|4|49|6LRWY4|8058333|86770|9JXRC5|A0JVCL|AC-V25-Tumor-SM-9J46R|AML204T|AML_180|ASHPC_0007_Pa_P|BC90-tumour|BD6T|CHE06-28|D14|DM26|ESCC_249|ESCC_64|GAD07-T62|KAT00-1|LAS98-19|LC79|MBC_84|MI-AML-204|NF98-003|NN93-5|OKU01-20|OS…	breast|breast|lung|central_nervous_system|haematopoietic_and_lymphoid_tissue|haematopoietic_and_lymphoid_tissue|upper_aerodigestive_tract|large_intestine|oesophagus|adrenal_gland|large_intestine|large_intestine|salivary_gland|NS|kidney|haematopoietic_and_lymphoid_tissue|haematopoietic_and_lymphoid_tissue|haematopoietic_and_lymphoid_tissue|haematopoietic_and_lymphoid_tissue|haematopoietic_and_lymp…	NS|NS|NS|brain|NS|NS|head_neck|rectum|upper_third|adrenal_gland|rectum|rectum|NS|NS|NS|NS|NS|NS|NS|NS|NS|rectum|NS|NS|NS|NS|NS|anus|NS|NS|NS|NS|bile_duct|brain|NS|scalp|middle_third|NS|NS|brain|NS|NS|NS|NS|NS|NS|NS|mouth|NS|adrenal_gland|smooth_muscle|NS|adrenal_gland|NS|NS|caecum|rectum|brain|colon|NS|NS|ampulla_of_Vater|NS|rectum|bile_duct|colon|NS|NS|NS|NS|brain|NS|NS|NS|NS|NS|NS|gastroesophag…	NS|NS|NS|NS|NS|NS|NS|NS|NS|NS|NS|NS|NS|NS|NS|NS|NS|NS|NS|NS|NS|NS|NS|NS|NS|NS|NS|NS|NS|NS|NS|NS|NS|NS|NS|NS|NS|NS|NS|NS|NS|NS|NS|NS|NS|NS|NS|NS|NS|NS|endometrium|NS|NS|NS|NS|NS|NS|NS|transverse|NS|NS|NS|NS|NS|NS|sigmoid|NS|NS|NS|NS|NS|NS|NS|NS|NS|NS|NS|NS|NS|NS|NS|NS|NS|NS|NS|NS|NS|NS|NS|NS|NS|NS|NS|NS|sigmoid|NS|NS|NS|NS|NS|NS|NS|NS|NS|NS|NS|NS|NS|NS|NS|NS|NS|NS|NS|NS|NS|NS|NS|NS|NS|NS|nasophary…	NS|NS|NS|NS|NS|NS|NS|NS|NS|NS|NS|NS|NS|NS|NS|NS|NS|NS|NS|NS|NS|NS|NS|NS|NS|NS|NS|NS|NS|NS|NS|NS|NS|NS|NS|NS|NS|NS|NS|NS|NS|NS|NS|NS|NS|NS|NS|NS|NS|NS|NS|NS|NS|NS|NS|NS|NS|NS|NS|NS|NS|NS|NS|NS|NS|NS|NS|NS|NS|NS|NS|NS|NS|NS|NS|NS|NS|NS|NS|NS|NS|NS|NS|NS|NS|NS|NS|NS|NS|NS|NS|NS|NS|NS|NS|NS|NS|NS|NS|NS|NS|NS|NS|NS|NS|NS|NS|NS|NS|NS|NS|NS|NS|NS|NS|NS|NS|NS|NS|NS|NS|NS|NS|NS|NS|NS|NS|NS|NS|NS|NS|NS|NS|…	carcinoma|carcinoma|carcinoma|glioma|haematopoietic_neoplasm|haematopoietic_neoplasm|carcinoma|carcinoma|carcinoma|adrenal_cortical_carcinoma|carcinoma|carcinoma|carcinoma|malignant_melanoma|carcinoma|lymphoid_neoplasm|lymphoid_neoplasm|lymphoid_neoplasm|lymphoid_neoplasm|lymphoid_neoplasm|carcinoma|carcinoma|carcinoma|carcinoma|carcinoma|carcinoma|carcinoma|carcinoma|haematopoietic_neoplasm|haem…	basal_(triple-negative)_carcinoma|basal_(triple-negative)_carcinoma|squamous_cell_carcinoma|astrocytoma_Grade_IV|acute_myeloid_leukaemia_myelodysplastic_syndrome_therapy_related_NOS|acute_myeloid_leukaemia_therapy_related|squamous_cell_carcinoma|adenocarcinoma|squamous_cell_carcinoma|functioning|adenocarcinoma|adenocarcinoma|adenocarcinoma|NS|clear_cell_renal_cell_carcinoma|chronic_lymphocytic_le…	NS|NS|NS|glioblastoma_multiforme|NS|NS|NS|NS|NS|NS|NS|NS|NS|NS|NS|NS|NS|NS|NS|NS|NS|NS|NS|NS|NS|NS|NS|NS|M4|NS|NS|NS|NS|glioblastoma_multiforme|NS|NS|NS|NS|NS|anaplastic|NS|NS|NS|M4|NS|NS|NS|NS|NS|NS|NS|NS|NS|NS|NS|NS|NS|glioblastoma_multiforme|NS|NS|NS|NS|NS|NS|NS|NS|NS|NS|NS|NS|glioblastoma_multiforme|NS|NS|NS|NS|NS|NS|NS|NS|NS|NS|NS|NS|NS|NS|NS|NS|NS|NS|NS|NS|NS|NS|NS|NS|NS|NS|NS|NS|NS|NS|NS|N…	NS|NS|NS|NS|NS|NS|NS|NS|NS|NS|NS|NS|NS|NS|NS|NS|NS|NS|NS|NS|NS|NS|NS|NS|NS|NS|NS|NS|NS|NS|NS|NS|NS|NS|NS|NS|NS|NS|NS|NS|NS|NS|NS|NS|NS|NS|NS|NS|NS|NS|NS|NS|NS|NS|NS|NS|NS|NS|NS|NS|NS|NS|NS|NS|NS|NS|NS|NS|NS|NS|NS|NS|NS|NS|NS|NS|NS|NS|NS|NS|NS|NS|NS|NS|NS|NS|NS|NS|NS|NS|NS|NS|NS|NS|NS|NS|NS|NS|NS|NS|NS|NS|NS|NS|NS|NS|NS|NS|NS|NS|NS|NS|NS|NS|NS|NS|NS|NS|NS|NS|NS|NS|NS|NS|NS|NS|NS|NS|NS|NS|NS|NS|NS|…	28685160|28685160|26503331|22089350|23349305|29386642|25056374|27756406|25151357|24747642|27756406|27756406|27334835|25148578|26831717|27199251|27199251|27199251|27199251|27199251|27834349|27756406|29615459||20668451|29615459|29615459|27852700|21989985|27288520||27535334||16818615|24951259|26343386|28548104|28548104|17133269|11051241|9788444|26164066|28027327|25652455|9537247|8093350|11297255||28…	spade	318:358	PF07710	IPR002117|IPR002117|IPR010991|IPR010991|IPR010991	1:393|326:350|318:358|319:357|319:359	REGION|REGION|REGION|REGION|VARIANT|VARIANT|VARIANT|VARIANT|HELIX	100:370|300:393|319:360|325:356|337:337|337:337|337:337|337:337|335:354	Interaction with HIPK1. {ECO:0000250}|Interaction with CARM1. {ECO:0000269-PubMed:15186775}|Interaction with HIPK2|Oligomerization|R -> C (in LFS- germline mutation and in sporadic cancers- somatic mutation- dbSNP:rs587782529). {ECO:0000269-PubMed:9452042}. /FTId=VAR_006041|R -> H (in LFS- germline mutation and in sporadic cancers- somatic mutation- dbSNP:rs121912664). {ECO:0000269-PubMed:1148149…	VAR_006041|VAR_035016|VAR_045537|VAR_045538	rs587782529|rs121912664|rs121912664|rs121912664	Disease|Disease|Unclassified|Unclassified	Li-Fraumeni syndrome (LFS) [MIM:151623]|Li-Fraumeni syndrome (LFS) [MIM:151623]|Sporadic cancers|Sporadic cancers			337	ENSP00000269305|ENSP00000269305|ENSP00000269305|ENSP00000269305|ENSP00000269305|ENSP00000269305|ENSP00000269305|ENSP00000269305|ENSP00000269305|ENSP00000269305|ENSP00000269305|ENSP00000269305|ENSP00000269305|ENSP00000269305|ENSP00000269305|ENSP00000269305|ENSP00000269305|ENSP00000269305|ENSP00000269305|ENSP00000269305|ENSP00000269305|ENSP00000269305|ENSP00000269305|ENSP00000269305|ENSP00000269305…	http://interactome3d.irbbarcelona.org/pdb.php?dataset=human&type1=interactions&type2=pdb&pdb=P04637-P04637-EXP-1aie.pdb1-A-2-A-3.pdb|http://interactome3d.irbbarcelona.org/pdb.php?dataset=human&type1=interactions&type2=pdb&pdb=P04637-P04637-EXP-1aie.pdb1-A-0-A-1.pdb|http://interactome3d.irbbarcelona.org/pdb.php?dataset=human&type1=interactions&type2=pdb&pdb=P04637-P04637-EXP-1aie.pdb1-A-1-A-2.pdb|…	343;344|343;344|345;348;349;352;344;346;347;350;351;353;326;328;330|345;348;349;352;344;346;347;350;351;353;326;328;330|348;345;349;352;344;346;347;350;351;353;325;326;328;330|348;345;349;352;344;346;347;350;351;353;325;326;328;330|348;345;352;349;346;347;350;351;353;326;327;328;330|348;345;352;349;346;347;350;351;353;326;327;328;330|348;345;352;349;346;347;350;351;353;328;330|348;345;341;352;349…	338|339|341|332|333|334|335|336	17:7574015:A;17:7574013:G;17:7574014:------------;17:7574013:+CGAGA|17:7574012:A;17:7574011:+NNNNNNNNNNN;17:7574011:---;17:7574012:C|17:7574005:G;17:7574005:C;17:7574005:+GAGATGT;17:7574006:------;17:7574004:A|17:7574032:G;17:7574033:G|17:7574029:C;17:7574029:A;17:7574030:T|17:7574026:T;17:7574027:T;17:7574026:+TG;17:7574026:C;17:7574026:A|17:7574023:T;17:7574022:+CG|17:7574020:G;17:7574021:A	DK00-248;pfg089T;P-0006497-T01-IM5;BB_027|JGE05-37-94;P-0002514-T01-IM3;Pa205X;OOE07-17|P-0011127-T01-IM5;ZHE06-PC36;P-0001058-T01-IM3;PD_10;TCGA-E2-A2P5-01;2217537;P-0001038-T01-IM3;2579247|121;2568625;2568626;ATL365;P-0010927-T01-IM5;P-0010927-T02-IM5;REE01-11|pfg072T;2579687;2650973;HKNPC-059-Tumor-SM-7CK93;PD6474a;RH10-256|17728;2334187;2629474;41T;CHG-90T;GC_361T-GC_361N;IGC-11-1090;JGE05-91…	breast;stomach;breast;breast|upper_aerodigestive_tract;breast;pancreas;breast|pleura;prostate;genital_tract;skin;breast;pleura;endometrium;NS|lung;adrenal_gland;adrenal_gland;haematopoietic_and_lymphoid_tissue;lung;lung;ovary|stomach;NS;thymus;upper_aerodigestive_tract;haematopoietic_and_lymphoid_tissue;stomach|lung;lung;lung;upper_aerodigestive_tract;liver;stomach;lung;upper_aerodigestive_tract;…	NS;NS;NS;NS|head_neck;NS;NS;NS|NS;NS;extragonadal;ear;NS;NS;NS;NS|NS;adrenal_gland;adrenal_gland;NS;NS;NS;NS|NS;NS;NS;pharynx;NS;gastroesophageal_junction|NS;NS;NS;mouth;NS;NS;NS;head_neck;NS;mouth;NS;head_neck;right_upper_lobe;NS;NS;NS;NS;NS;NS;right_upper_lobe;NS;NS;bile_duct|head_neck;mouth;NS|NS;colon;shoulder	NS;NS;NS;NS|NS;NS;NS;NS|NS;NS;mediastinum;NS;NS;NS;NS;NS|NS;NS;NS;NS;NS;NS;NS|NS;NS;NS;nasopharynx;NS;NS|NS;NS;NS;gingiva;NS;NS;NS;NS;NS;NS;NS;NS;NS;NS;NS;NS;NS;NS;NS;NS;NS;NS;NS|NS;NS;NS|NS;left;NS	NS;NS;NS;NS|NS;NS;NS;NS|NS;NS;NS;NS;NS;NS;NS;NS|NS;NS;NS;NS;NS;NS;NS|NS;NS;NS;NS;NS;NS|NS;NS;NS;NS;NS;NS;NS;NS;NS;NS;NS;NS;NS;NS;NS;NS;NS;NS;NS;NS;NS;NS;NS|NS;NS;NS|NS;NS;NS	carcinoma;carcinoma;carcinoma;carcinoma|carcinoma;carcinoma;NS;carcinoma|mesothelioma;carcinoma;germ_cell_tumour;carcinoma;carcinoma;pulmonary_blastoma;carcinoma;malignant_melanoma|carcinoma;adrenal_cortical_carcinoma;adrenal_cortical_carcinoma;lymphoid_neoplasm;carcinoma;carcinoma;carcinoma|carcinoma;malignant_melanoma;thymic_carcinoma;carcinoma;haematopoietic_neoplasm;carcinoma|carcinoma;carcin…	NS;mixed_intestinal_and_diffuse_adenocarcinoma-unclassifiable;ductal_carcinoma;ER-positive_carcinoma|squamous_cell_carcinoma;ductal_carcinoma;NS;NS|epithelial;NS;choriocarcinoma;squamous_cell_carcinoma;NS;NS;carcinosarcoma-malignant_mesodermal_mixed_tumour;NS|adenocarcinoma;NS;NS;adult_T_cell_lymphoma-leukaemia;adenocarcinoma;adenocarcinoma;NS|intestinal_adenocarcinoma;NS;NS;nasopharyngeal_carcin…	NS;NS;NS;NS|NS;NS;NS;NS|NS;NS;NS;NS;NS;NS;NS;NS|NS;NS;NS;NS;NS;NS;NS|NS;NS;NS;NS;NS;NS|NS;NS;NS;NS;NS;NS;NS;NS;NS;NS;NS;NS;NS;NS;NS;NS;NS;NS;NS;NS;NS;NS;NS|NS;NS;NS|NS;NS;NS	NS;NS;NS;NS|NS;NS;NS;NS|NS;NS;NS;NS;NS;NS;NS;NS|NS;NS;NS;NS;NS;NS;NS|NS;NS;NS;NS;NS;NS|NS;NS;NS;NS;NS;NS;NS;NS;NS;NS;NS;NS;NS;NS;NS;NS;NS;NS;NS;NS;NS;NS;NS|NS;NS;NS|NS;NS;NS	10656431;24816253;28481359;26527317|16024113;28481359;;16821082|28481359;16941491;28481359;24662767;;24909177;28481359;25148578|29420467;27589897;27589897;26437031;28481359;28481359;11371136|24816253;25148578;27844328;28098136;24030381;25656989|18948947;22941189;26317919;24292195;;24816255;27923066;16024113;;;28481359;23718828;;;27270314;27270314;18948947;27334835;25159915;;27135926;22980975;2936…	338|339|341|332|333|334|335|336	spade|spade|spade|spade|spade|spade|spade|spade	318:358|318:358|318:358|318:358|318:358|318:358|318:358|318:358	PF07710|PF07710|PF07710|PF07710|PF07710|PF07710|PF07710|PF07710	338|339|341|332|333|334|335|336	IPR002117;IPR002117;IPR010991;IPR010991;IPR010991|IPR002117;IPR002117;IPR010991;IPR010991;IPR010991|IPR002117;IPR002117;IPR010991;IPR010991;IPR010991|IPR002117;IPR002117;IPR010991;IPR010991;IPR010991|IPR002117;IPR002117;IPR010991;IPR010991;IPR010991|IPR002117;IPR002117;IPR010991;IPR010991;IPR010991|IPR002117;IPR002117;IPR010991;IPR010991;IPR010991|IPR002117;IPR002117;IPR010991;IPR010991;IPR010991	1:393;326:350;318:358;319:357;319:359|1:393;326:350;318:358;319:357;319:359|1:393;326:350;318:358;319:357;319:359|1:393;326:350;318:358;319:357;319:359|1:393;326:350;318:358;319:357;319:359|1:393;326:350;318:358;319:357;319:359|1:393;326:350;318:358;319:357;319:359|1:393;326:350;318:358;319:357;319:359	338|339|341|332|333|334|335|336
ENSP00000269305:A161G												spade	95:289	PF00870	IPR002117|IPR002117|IPR008967|IPR011615|IPR012346	1:393|158:179|97:287|95:288|94:297	DNA_BIND|REGION|REGION|REGION|REGION|REGION|VARIANT|VARIANT|VARIANT|VARIANT|VARIANT|VARIANT|VARIANT|VARIANT|VARIANT|VARIANT|STRAND	102:292|1:320|100:370|100:300|113:236|116:292|160:161|160:161|160:161|161:161|161:161|161:161|161:161|161:161|161:161|161:161|156:165	|Interaction with CCAR2. {ECO:0000269-PubMed:25732823}|Interaction with HIPK1. {ECO:0000250}|Required for interaction with ZNF385A. {ECO:0000269-PubMed:17719541}|Required for interaction with FBXO42. {ECO:0000269-PubMed:19509332}|Interaction with AXIN1. {ECO:0000250}|MA -> IP (in a sporadic cancer- somatic mutation). /FTId=VAR_047160|MA -> IS (in sporadic cancers- somatic mutation). /FTId=VAR_047…	VAR_044860|VAR_045800|VAR_044861|VAR_044862|VAR_005909|VAR_044863|VAR_044864	-|-|-|-|-|rs193920817|-	Unclassified|Unclassified|Unclassified|Unclassified|Unclassified|Unclassified|Unclassified	Sporadic cancers|A sporadic cancer|Sporadic cancers|Sporadic cancers|Sporadic cancers|Sporadic cancers|Sporadic cancers			161	ENSP00000269305|ENSP00000269305	3d0a|http://interactome3d.irbbarcelona.org/pdb.php?dataset=human&type1=interactions&type2=pdb&pdb=P04637-P04637-EXP-4ibu.pdb1-B-0-A-0.pdb	272|272													162|195|214|252|254|173|163|213|194|251|159|160	spade|spade|spade|spade|spade|spade|spade|spade|spade|spade|spade|spade	95:289|95:289|95:289|95:289|95:289|95:289|95:289|95:289|95:289|95:289|95:289|95:289	PF00870|PF00870|PF00870|PF00870|PF00870|PF00870|PF00870|PF00870|PF00870|PF00870|PF00870|PF00870	162|195|214|252|254|173|163|213|194|251|159|160	IPR002117;IPR002117;IPR008967;IPR011615;IPR012346|IPR002117;IPR008967;IPR011615;IPR012346|IPR002117;IPR002117;IPR008967;IPR011615;IPR012346|IPR002117;IPR002117;IPR008967;IPR011615;IPR012346|IPR002117;IPR002117;IPR008967;IPR011615;IPR012346|IPR002117;IPR002117;IPR008967;IPR011615;IPR012346|IPR002117;IPR002117;IPR008967;IPR011615;IPR012346|IPR002117;IPR002117;IPR008967;IPR011615;IPR012346|IPR002117…	1:393;158:179;97:287;95:288;94:297|1:393;97:287;95:288;94:297|1:393;213:234;97:287;95:288;94:297|1:393;236:258;97:287;95:288;94:297|1:393;236:258;97:287;95:288;94:297|1:393;158:179;97:287;95:288;94:297|1:393;158:179;97:287;95:288;94:297|1:393;213:234;97:287;95:288;94:297|1:393;97:287;95:288;94:297|1:393;236:258;97:287;95:288;94:297|1:393;158:179;97:287;95:288;94:297|1:393;158:179;97:287;95:288;94…	162|195|214|252|254|173|163|213|194|251|159|160
ENSP00000269305:E285V												spade	95:289	PF00870	IPR002117|IPR002117|IPR008967|IPR011615|IPR012346	1:393|264:286|97:287|95:288|94:297	DNA_BIND|REGION|REGION|REGION|REGION|REGION|VARIANT|VARIANT|VARIANT|VARIANT|VARIANT|VARIANT|HELIX	102:292|1:320|100:370|100:300|116:292|256:294|285:285|285:285|285:285|285:285|285:285|285:285|278:287	|Interaction with CCAR2. {ECO:0000269-PubMed:25732823}|Interaction with HIPK1. {ECO:0000250}|Required for interaction with ZNF385A. {ECO:0000269-PubMed:17719541}|Interaction with AXIN1. {ECO:0000250}|Interaction with E4F1. {ECO:0000269-PubMed:10644996}|E -> A (in a sporadic cancer- somatic mutation). /FTId=VAR_045392|E -> D (in sporadic cancers- somatic mutation). /FTId=VAR_045393|E -> G (in spor…	VAR_045392|VAR_045393|VAR_045394|VAR_006023|VAR_006024|VAR_006025	-|-|-|rs112431538|-|rs121912667	Unclassified|Unclassified|Unclassified|Unclassified|Disease|Unclassified	A sporadic cancer|Sporadic cancers|Sporadic cancers|Sporadic cancers|Li-Fraumeni syndrome (LFS) [MIM:151623]|Sporadic cancers			285	ENSP00000269305|ENSP00000269305|ENSP00000269305|ENSP00000269305|ENSP00000269305|ENSP00000269305|ENSP00000269305|ENSP00000341957|ENSP00000341957|ENSP00000269305|ENSP00000269305|ENSP00000269305|ENSP00000269305	4ibu|http://interactome3d.irbbarcelona.org/pdb.php?dataset=human&type1=interactions&type2=pdb&pdb=P04637-P04637-EXP-4ibu.pdb1-B-0-C-0.pdb|http://interactome3d.irbbarcelona.org/pdb.php?dataset=human&type1=interactions&type2=pdb&pdb=P04637-P04637-EXP-4ibu.pdb1-D-0-C-0.pdb|http://interactome3d.irbbarcelona.org/pdb.php?dataset=human&type1=interactions&type2=pdb&pdb=P04637-P04637-EXP-4ibu.pdb2-D-0-C-0…	290|286;287;288;289;290;127;130;132;133;134;164;240;248;250;271;272;275;281;282;283|286;287;288;289;290;127;130;132;133;134;164;240;248;250;271;272;275;281;282;283|286;287;288;289;290;127;130;132;133;134;164;240;248;250;271;272;275;281;282;283|271|286;288;127;130;131;132;133;134;164;240;248;250;271;272;273;275;281;282;283;284|288|1099|1099|288|288|288|288													286|287|288|289|130|132|134|273|281|282|283|284	spade|spade|spade|spade|spade|spade|spade|spade|spade|spade|spade|spade	95:289|95:289|95:289|95:289|95:289|95:289|95:289|95:289|95:289|95:289|95:289|95:289	PF00870|PF00870|PF00870|PF00870|PF00870|PF00870|PF00870|PF00870|PF00870|PF00870|PF00870|PF00870	286|287|288|289|130|132|134|273|281|282|283|284	IPR002117;IPR002117;IPR008967;IPR011615;IPR012346|IPR002117;IPR008967;IPR011615;IPR012346|IPR002117;IPR011615;IPR012346|IPR002117;IPR012346|IPR002117;IPR002117;IPR008967;IPR011615;IPR012346|IPR002117;IPR002117;IPR008967;IPR011615;IPR012346|IPR002117;IPR002117;IPR008967;IPR011615;IPR012346|IPR002117;IPR002117;IPR008967;IPR011615;IPR012346|IPR002117;IPR002117;IPR008967;IPR011615;IPR012346|IPR002117…	1:393;264:286;97:287;95:288;94:297|1:393;97:287;95:288;94:297|1:393;95:288;94:297|1:393;94:297|1:393;116:142;97:287;95:288;94:297|1:393;116:142;97:287;95:288;94:297|1:393;116:142;97:287;95:288;94:297|1:393;264:286;97:287;95:288;94:297|1:393;264:286;97:287;95:288;94:297|1:393;264:286;97:287;95:288;94:297|1:393;264:286;97:287;95:288;94:297|1:393;264:286;97:287;95:288;94:297	286|287|288|289|130|132|134|273|281|282|283|284
ENSP00000267868:R150Q												spade	78:338	PF08423	IPR003593|IPR011941|IPR011941|IPR013632|IPR016467|IPR020588|IPR027417	119:306|1:339|25:339|83:338|3:339|98:273|101:335	VARIANT|HELIX	150:150|148:150	R -> Q (in BC- decreased ATPase activity in the presence of stoichiometric ss-DNA concentrations with respect to RAD51- 3 to 4-fold decrease of affinity for ATP- dbSNP:rs121917739). {ECO:0000269-PubMed:10807537, ECO:0000269-PubMed:25539919}. /FTId=VAR_010899|{ECO:0000244-PDB:1N0W}	VAR_010899	rs121917739	Disease	Breast cancer (BC) [MIM:114480]																			151|152|103|146|147|148|149	spade|spade|spade|spade|spade|spade|spade	78:338|78:338|78:338|78:338|78:338|78:338|78:338	PF08423|PF08423|PF08423|PF08423|PF08423|PF08423|PF08423	151|152|103|146|147|148|149	IPR003593;IPR011941;IPR011941;IPR013632;IPR016467;IPR020588;IPR027417|IPR003593;IPR011941;IPR011941;IPR013632;IPR016467;IPR020588;IPR027417|IPR011941;IPR011941;IPR013632;IPR016467;IPR020588;IPR027417|IPR003593;IPR011941;IPR011941;IPR013632;IPR016467;IPR020588;IPR027417|IPR003593;IPR011941;IPR011941;IPR013632;IPR016467;IPR020588;IPR027417|IPR003593;IPR011941;IPR011941;IPR013632;IPR016467;IPR020588…	119:306;1:339;25:339;83:338;3:339;98:273;101:335|119:306;1:339;25:339;83:338;3:339;98:273;101:335|1:339;25:339;83:338;3:339;98:273;101:335|119:306;1:339;25:339;83:338;3:339;98:273;101:335|119:306;1:339;25:339;83:338;3:339;98:273;101:335|119:306;1:339;25:339;83:338;3:339;98:273;101:335|119:306;1:339;25:339;83:338;3:339;98:273;101:335	148|149
ENSP00000268124:Y955C												firestar|spade	955:955|731:1182	2DT|PF00476	IPR001098|IPR001098|IPR002297|IPR002297|IPR016265|IPR019760	731:1182|871:1145|1:1239|950:958|1:1238|943:962	VARIANT|HELIX	955:955|944:955	Y -> C (in PEOA1- can underlie parkinsonism- 45-fold decrease in apparent binding affinity for the incoming nucleoside triphosphate- 2-fold less accurate for basepair substitutions than wild-type- dbSNP:rs113994099). {ECO:0000269-PubMed:11431686, ECO:0000269-PubMed:11897778, ECO:0000269-PubMed:12210792, ECO:0000269-PubMed:12565911, ECO:0000269-PubMed:15351195}. /FTId=VAR_012156|{ECO:0000244-PDB:3…	VAR_012156	rs113994099	Disease	Progressive external ophthalmoplegia with mitochondrial DNA deletions, autosomal dominant, 1 (PEOA1) [MIM:157640]							1000|952	15:89862565:A|15:89864124:A	NCI-H1437|T3005	lung|large_intestine	NS|NS	NS|NS	NS|NS	carcinoma|carcinoma	non_small_cell_carcinoma|adenocarcinoma	NS|NS	NS|NS	|27149842	956|1000|1003|1101|1094|1097|1098|957|1074|1102|895|951|952|953|954	spade|spade|spade|spade|spade|spade|spade|spade|spade|firestar;spade|firestar;spade|firestar;spade|spade|spade|firestar;spade	731:1182|731:1182|731:1182|731:1182|731:1182|731:1182|731:1182|731:1182|731:1182|1102:1102;731:1182|895:895;731:1182|951:951;731:1182|731:1182|731:1182|954:954;731:1182	PF00476|PF00476|PF00476|PF00476|PF00476|PF00476|PF00476|PF00476|PF00476|2DT;PF00476|2DT;PF00476|2DT;PF00476|PF00476|PF00476|2DT;PF00476	956|1000|1003|1101|1094|1097|1098|957|1074|1102|895|951|952|953|954	IPR001098;IPR001098;IPR002297;IPR002297;IPR016265;IPR019760|IPR001098;IPR001098;IPR002297;IPR016265|IPR001098;IPR001098;IPR002297;IPR016265|IPR001098;IPR001098;IPR002297;IPR002297;IPR016265|IPR001098;IPR001098;IPR002297;IPR016265|IPR001098;IPR001098;IPR002297;IPR002297;IPR016265|IPR001098;IPR001098;IPR002297;IPR002297;IPR016265|IPR001098;IPR001098;IPR002297;IPR002297;IPR016265;IPR019760|IPR001098…	731:1182;871:1145;1:1239;950:958;1:1238;943:962|731:1182;871:1145;1:1239;1:1238|731:1182;871:1145;1:1239;1:1238|731:1182;871:1145;1:1239;1095:1111;1:1238|731:1182;871:1145;1:1239;1:1238|731:1182;871:1145;1:1239;1095:1111;1:1238|731:1182;871:1145;1:1239;1095:1111;1:1238|731:1182;871:1145;1:1239;950:958;1:1238;943:962|731:1182;871:1145;1:1239;1:1238|731:1182;871:1145;1:1239;1095:1111;1:1238|731:118…	1003|1101|1094|1097|1098|957|1074|1102|895|951|952|953|954
ENSP00000268124:A467T															IPR002297|IPR016265	1:1239|1:1238	VARIANT|HELIX	467:467|440:473	A -> T (in PEOB1, SANDO, SCAE and MTDPS4A- results in clearly decreased activity, DNA binding and processivity of the polymerase- dbSNP:rs113994095). {ECO:0000269-PubMed:11431686, ECO:0000269-PubMed:12565911, ECO:0000269-PubMed:12707443, ECO:0000269-PubMed:14635118, ECO:0000269-PubMed:14694057, ECO:0000269-PubMed:15122711, ECO:0000269-PubMed:15477547, ECO:0000269-PubMed:15689359, ECO:0000269-PubM…	VAR_012155	rs113994095	Disease	Mitochondrial DNA depletion syndrome 4A (MTDPS4A) [MIM:203700]			467	ENSP00000442563|ENSP00000442563|ENSP00000442563|ENSP00000442563|ENSP00000442563|ENSP00000442563|ENSP00000442563|ENSP00000442563|ENSP00000442563|ENSP00000442563|ENSP00000442563|ENSP00000442563|ENSP00000442563	http://interactome3d.irbbarcelona.org/pdb.php?dataset=human&type1=interactions&type2=pdb&pdb=P54098-Q9UHN1-EXP-3ikm.pdb2-D-0-F-0.pdb|3ikm|http://interactome3d.irbbarcelona.org/pdb.php?dataset=human&type1=interactions&type2=pdb&pdb=P54098-Q9UHN1-EXP-3ikm.pdb1-A-0-C-0.pdb|http://interactome3d.irbbarcelona.org/pdb.php?dataset=human&type1=interactions&type2=pdb&pdb=P54098-Q9UHN1-EXP-4ztu.pdb1-A-0-B-0…	460|460|460|459;460|459;460|459;460|459;460|459;460|459;460|459;460|459;460|459;460|459;460																	468|469|470|602|471|487|472|463|464|465|466	IPR002297;IPR016265|IPR002297;IPR016265|IPR002297;IPR016265|IPR002297;IPR016265|IPR002297;IPR016265|IPR002297;IPR016265|IPR002297;IPR016265|IPR002297;IPR016265|IPR002297;IPR016265|IPR002297;IPR016265|IPR002297;IPR016265	1:1239;1:1238|1:1239;1:1238|1:1239;1:1238|1:1239;1:1238|1:1239;1:1238|1:1239;1:1238|1:1239;1:1238|1:1239;1:1238|1:1239;1:1238|1:1239;1:1238|1:1239;1:1238	468|469|470|602|471|487|472|463|464|465|466
ENSP00000268124:L304R															IPR002297|IPR012337|IPR016265	1:1239|188:309|1:1238	VARIANT|VARIANT	304:304|304:304	L -> R (in PEOB1- also found in SANDO- dbSNP:rs121918044). {ECO:0000269-PubMed:11431686, ECO:0000269-PubMed:12565911, ECO:0000269-PubMed:16639411}. /FTId=VAR_012154|L -> SANDO (in PEOB1). /FTId=VAR_058874	VAR_012154	rs121918044	Disease	Progressive external ophthalmoplegia with mitochondrial DNA deletions, autosomal recessive, 1 (PEOB1) [MIM:258450]							309|299	15:89872271:T|15:89872302:G	TCGA-D3-A2JB-06|TCGA-BS-A0UJ-01	skin|endometrium	NS|NS	NS|NS	NS|NS	malignant_melanoma|carcinoma	NS|endometrioid_carcinoma	NS|NS	NS|NS	|	850|1025	spade|spade	731:1182|731:1182	PF00476|PF00476	305|309|351|850|308|306|312|316|352|347|1025|299|302|303	IPR002297;IPR012337;IPR016265|IPR002297;IPR012337;IPR016265|IPR002297;IPR012337;IPR016265|IPR001098;IPR002297;IPR002297;IPR016265|IPR002297;IPR012337;IPR016265|IPR002297;IPR012337;IPR016265|IPR002297;IPR016265|IPR002297;IPR016265|IPR002297;IPR012337;IPR016265|IPR002297;IPR012337;IPR016265|IPR001098;IPR001098;IPR002297;IPR016265|IPR002297;IPR012337;IPR016265|IPR002297;IPR012337;IPR016265|IPR002297…	1:1239;188:309;1:1238|1:1239;188:309;1:1238|1:1239;343:418;1:1238|731:1182;1:1239;848:874;1:1238|1:1239;188:309;1:1238|1:1239;188:309;1:1238|1:1239;1:1238|1:1239;1:1238|1:1239;343:418;1:1238|1:1239;343:418;1:1238|731:1182;871:1145;1:1239;1:1238|1:1239;188:309;1:1238|1:1239;188:309;1:1238|1:1239;188:309;1:1238	309|850|308|306|312|316|347|299
ENSP00000268124:R3P															IPR002297|IPR016265	1:1239|1:1238	VARIANT	03:03:00	R -> P (in PEOB1- dbSNP:rs121918045). {ECO:0000269-PubMed:11431686, ECO:0000269-PubMed:12565911}. /FTId=VAR_012153	VAR_012153	rs121918045	Disease	Progressive external ophthalmoplegia with mitochondrial DNA deletions, autosomal recessive, 1 (PEOB1) [MIM:258450]							4	15:89876975:A	Thyroid-CN-WZ035T;W11T	thyroid;thyroid	NS;NS	NS;NS	NS;NS	carcinoma;carcinoma	NS;NS	NS;NS	NS;NS	;					2|4	IPR002297;IPR016265|IPR002297;IPR016265	1:1239;1:1238|1:1239;1:1238
ENSP00000268124:R627W	15:89868751:T	ACINAR01	pancreas	NS	NS	NS	carcinoma	acinar_carcinoma	NS	NS	24293293				IPR002297|IPR016265	1:1239|1:1238	VARIANT|VARIANT|STRAND	627:627|627:627|627:629	R -> Q (in SANDO- shows DNA binding affinity and processivities similar to the controls- dbSNP:rs375305567). {ECO:0000269-PubMed:15917273}. /FTId=VAR_058883|R -> W (in SANDO- sporadic case- dbSNP:rs121918046). {ECO:0000269-PubMed:12565911}. /FTId=VAR_023672|{ECO:0000244-PDB:3IKM}	VAR_058883|VAR_023672	rs375305567|rs121918046	Disease|Disease	Sensory ataxic neuropathy dysarthria and ophthalmoparesis (SANDO) [MIM:607459]|Sensory ataxic neuropathy dysarthria and ophthalmoparesis (SANDO) [MIM:607459]							628	15:89868747:T	HCT15	large_intestine	NS	NS	NS	carcinoma	adenocarcinoma	NS	NS	24755471					628|630|629|625|626	IPR002297;IPR016265|IPR002297;IPR016265|IPR002297;IPR016265|IPR002297;IPR016265|IPR002297;IPR016265	1:1239;1:1238|1:1239;1:1238|1:1239;1:1238|1:1239;1:1238|1:1239;1:1238	628|629
ENSP00000268124:H932Y												spade	731:1182	PF00476	IPR001098|IPR001098|IPR002297|IPR016265	731:1182|871:1145|1:1239|1:1238	VARIANT|HELIX	932:932|929:937	H -> Y (in SANDO and PEOB1- sporadic case- dbSNP:rs121918048). {ECO:0000269-PubMed:14635118, ECO:0000269-PubMed:14745080}. /FTId=VAR_023679|{ECO:0000244-PDB:3IKM}	VAR_023679	rs121918048	Disease	Progressive external ophthalmoplegia with mitochondrial DNA deletions, autosomal recessive, 1 (PEOB1) [MIM:258450]							943|944	15:89864150:A|15:89864148:C	Pat_41_A|TCGA-B0-5706-01	NS|kidney	NS|NS	NS|NS	NS|NS	malignant_melanoma|carcinoma	NS|clear_cell_renal_cell_carcinoma	NS|NS	NS|NS	24265153|	933|934|935|936|947|950|943|946|944|918|928|929|930|931	spade|spade|spade|spade|spade|spade|spade|spade|spade|spade|spade|spade|spade|spade	731:1182|731:1182|731:1182|731:1182|731:1182|731:1182|731:1182|731:1182|731:1182|731:1182|731:1182|731:1182|731:1182|731:1182	PF00476|PF00476|PF00476|PF00476|PF00476|PF00476|PF00476|PF00476|PF00476|PF00476|PF00476|PF00476|PF00476|PF00476	933|934|935|936|947|950|943|946|944|918|928|929|930|931	IPR001098;IPR001098;IPR002297;IPR016265|IPR001098;IPR001098;IPR002297;IPR016265|IPR001098;IPR001098;IPR002297;IPR016265|IPR001098;IPR001098;IPR002297;IPR016265|IPR001098;IPR001098;IPR002297;IPR016265;IPR019760|IPR001098;IPR001098;IPR002297;IPR002297;IPR016265;IPR019760|IPR001098;IPR001098;IPR002297;IPR016265;IPR019760|IPR001098;IPR001098;IPR002297;IPR016265;IPR019760|IPR001098;IPR001098;IPR002297…	731:1182;871:1145;1:1239;1:1238|731:1182;871:1145;1:1239;1:1238|731:1182;871:1145;1:1239;1:1238|731:1182;871:1145;1:1239;1:1238|731:1182;871:1145;1:1239;1:1238;943:962|731:1182;871:1145;1:1239;950:958;1:1238;943:962|731:1182;871:1145;1:1239;1:1238;943:962|731:1182;871:1145;1:1239;1:1238;943:962|731:1182;871:1145;1:1239;1:1238;943:962|731:1182;871:1145;1:1239;1:1238|731:1182;871:1145;1:1239;1:1238…	933|934|935|936|947|950|943|946|944|918|929|930|931
ENSP00000268124:G848S												spade	731:1182	PF00476	IPR001098|IPR002297|IPR002297|IPR016265	731:1182|1:1239|848:874|1:1238	VARIANT|STRAND	848:848|845:848	G -> S (in PEOB1, MTDPS4A, MTDPS4B and LS- dbSNP:rs113994098). {ECO:0000269-PubMed:12210792, ECO:0000269-PubMed:12872260, ECO:0000269-PubMed:15689359, ECO:0000269-PubMed:15929042, ECO:0000269-PubMed:18828154, ECO:0000269-PubMed:19307547}. /FTId=VAR_023675|{ECO:0000244-PDB:4ZTU}	VAR_023675	rs113994098	Disease	Leigh syndrome (LS) [MIM:256000]							299	15:89872302:G	TCGA-BS-A0UJ-01	endometrium	NS	NS	NS	carcinoma	endometrioid_carcinoma	NS	NS		849|852|855|850|854|845|846|847	spade|spade|spade|spade|spade|spade|spade|spade	731:1182|731:1182|731:1182|731:1182|731:1182|731:1182|731:1182|731:1182	PF00476|PF00476|PF00476|PF00476|PF00476|PF00476|PF00476|PF00476	849|852|855|850|854|296|299|300|845|846|847	IPR001098;IPR002297;IPR002297;IPR016265|IPR001098;IPR002297;IPR002297;IPR016265|IPR001098;IPR002297;IPR002297;IPR016265|IPR001098;IPR002297;IPR002297;IPR016265|IPR001098;IPR002297;IPR002297;IPR016265|IPR002297;IPR012337;IPR016265|IPR002297;IPR012337;IPR016265|IPR002297;IPR012337;IPR016265|IPR001098;IPR002297;IPR016265|IPR001098;IPR002297;IPR016265|IPR001098;IPR002297;IPR016265	731:1182;1:1239;848:874;1:1238|731:1182;1:1239;848:874;1:1238|731:1182;1:1239;848:874;1:1238|731:1182;1:1239;848:874;1:1238|731:1182;1:1239;848:874;1:1238|1:1239;188:309;1:1238|1:1239;188:309;1:1238|1:1239;188:309;1:1238|731:1182;1:1239;1:1238|731:1182;1:1239;1:1238|731:1182;1:1239;1:1238	849|855|850|854|296|299|300|845|846|847
ENSP00000268124:E873A												spade	731:1182	PF00476	IPR001098|IPR001098|IPR002297|IPR002297|IPR016265	731:1182|871:1145|1:1239|848:874|1:1238	TURN	870:873	{ECO:0000244-PDB:4ZTU}											865	15:89864971:T	LS180	large_intestine	NS	NS	NS	carcinoma	adenocarcinoma	NS	NS	24755471	874|875|877|876|878|864|865|869|870|871|872	spade|spade|spade|spade|spade|spade|spade|spade|spade|spade|spade	731:1182|731:1182|731:1182|731:1182|731:1182|731:1182|731:1182|731:1182|731:1182|731:1182|731:1182	PF00476|PF00476|PF00476|PF00476|PF00476|PF00476|PF00476|PF00476|PF00476|PF00476|PF00476	874|1199|1200|875|877|1203|876|878|444|447|448|864|865|869|870|871|872	IPR001098;IPR001098;IPR002297;IPR002297;IPR016265|IPR002297;IPR016265|IPR002297;IPR016265|IPR001098;IPR001098;IPR002297;IPR016265|IPR001098;IPR001098;IPR002297;IPR016265|IPR002297;IPR016265|IPR001098;IPR001098;IPR002297;IPR016265|IPR001098;IPR001098;IPR002297;IPR016265|IPR002297;IPR016265|IPR002297;IPR016265|IPR002297;IPR016265|IPR001098;IPR002297;IPR002297;IPR016265|IPR001098;IPR002297;IPR002297…	731:1182;871:1145;1:1239;848:874;1:1238|1:1239;1:1238|1:1239;1:1238|731:1182;871:1145;1:1239;1:1238|731:1182;871:1145;1:1239;1:1238|1:1239;1:1238|731:1182;871:1145;1:1239;1:1238|731:1182;871:1145;1:1239;1:1238|1:1239;1:1238|1:1239;1:1238|1:1239;1:1238|731:1182;1:1239;848:874;1:1238|731:1182;1:1239;848:874;1:1238|731:1182;1:1239;848:874;1:1238|731:1182;1:1239;848:874;1:1238|731:1182;871:1145;1:123…	1200|875|877|1203|876|878|444|447|448|864|869|870|871|872
ENSP00000268124:N864S												spade	731:1182	PF00476	IPR001098|IPR002297|IPR002297|IPR016265	731:1182|1:1239|848:874|1:1238	VARIANT	864:864	N -> S (in MTDPS4B- dbSNP:rs121918050). {ECO:0000269-PubMed:12825077}. /FTId=VAR_023676	VAR_023676	rs121918050	Disease	Mitochondrial DNA depletion syndrome 4B (MTDPS4B) [MIM:613662]							865|1070|862|863	15:89864971:T|15:89862226:T|15:89864981:T|15:89864976:G	LS180|3N62-VS-3T62;3T62|CHC1545T|DCG_04	large_intestine|oesophagus;oesophagus|liver|central_nervous_system	NS|NS;NS|NS|cerebellum	NS|NS;NS|NS|NS	NS|NS;NS|NS|NS	carcinoma|carcinoma;carcinoma|carcinoma|glioma	adenocarcinoma|squamous_cell_carcinoma;NS|hepatocellular_carcinoma|astrocytoma_Grade_IV	NS|NS;NS|NS|glioblastoma_multiforme	NS|NS;NS|NS|NS	24755471|25839328;||28852847	865|872|875|866|871|873|1070|862|863	spade|spade|spade|spade|spade|spade|spade|spade|spade	731:1182|731:1182|731:1182|731:1182|731:1182|731:1182|731:1182|731:1182|731:1182	PF00476|PF00476|PF00476|PF00476|PF00476|PF00476|PF00476|PF00476|PF00476	865|872|875|866|1190|1197|871|873|1191|1070|862|863	IPR001098;IPR002297;IPR002297;IPR016265|IPR001098;IPR001098;IPR002297;IPR002297;IPR016265|IPR001098;IPR001098;IPR002297;IPR016265|IPR001098;IPR002297;IPR002297;IPR016265|IPR002297;IPR016265|IPR002297;IPR016265|IPR001098;IPR001098;IPR002297;IPR002297;IPR016265|IPR001098;IPR001098;IPR002297;IPR002297;IPR016265|IPR002297;IPR016265|IPR001098;IPR001098;IPR002297;IPR016265|IPR001098;IPR002297;IPR002297…	731:1182;1:1239;848:874;1:1238|731:1182;871:1145;1:1239;848:874;1:1238|731:1182;871:1145;1:1239;1:1238|731:1182;1:1239;848:874;1:1238|1:1239;1:1238|1:1239;1:1238|731:1182;871:1145;1:1239;848:874;1:1238|731:1182;871:1145;1:1239;848:874;1:1238|1:1239;1:1238|731:1182;871:1145;1:1239;1:1238|731:1182;1:1239;848:874;1:1238|731:1182;1:1239;848:874;1:1238	872|875|871|873|1191|1070
ENSP00000268124:A957S												spade	731:1182	PF00476	IPR001098|IPR001098|IPR002297|IPR002297|IPR016265|IPR019760	731:1182|871:1145|1:1239|950:958|1:1238|943:962	VARIANT|VARIANT	957:957|957:957	A -> P (in MTDPS4A). {ECO:0000269-PubMed:15689359}. /FTId=VAR_058893|A -> S (in PEOA1- dbSNP:rs121918051). {ECO:0000269-PubMed:12210792}. /FTId=VAR_023682	VAR_058893|VAR_023682	-|rs121918051	Disease|Disease	Mitochondrial DNA depletion syndrome 4A (MTDPS4A) [MIM:203700]|Progressive external ophthalmoplegia with mitochondrial DNA deletions, autosomal dominant, 1 (PEOA1) [MIM:157640]							958|952	15:89864105:T|15:89864124:A	HCC104;HCC104T|T3005	liver;liver|large_intestine	NS;NS|NS	NS;NS|NS	NS;NS|NS	carcinoma;carcinoma|carcinoma	NS;NS|adenocarcinoma	NS;NS|NS	NS;NS|NS	;|27149842	958|961|1094|959|986|990|962|952|955|956	spade|spade|spade|spade|spade|spade|spade|spade|firestar;spade|spade	731:1182|731:1182|731:1182|731:1182|731:1182|731:1182|731:1182|731:1182|955:955;731:1182|731:1182	PF00476|PF00476|PF00476|PF00476|PF00476|PF00476|PF00476|PF00476|2DT;PF00476|PF00476	958|961|1094|959|986|990|962|952|955|956	IPR001098;IPR001098;IPR002297;IPR002297;IPR016265;IPR019760|IPR001098;IPR001098;IPR002297;IPR016265;IPR019760|IPR001098;IPR001098;IPR002297;IPR016265|IPR001098;IPR001098;IPR002297;IPR016265;IPR019760|IPR001098;IPR001098;IPR002297;IPR016265|IPR001098;IPR001098;IPR002297;IPR016265|IPR001098;IPR001098;IPR002297;IPR016265;IPR019760|IPR001098;IPR001098;IPR002297;IPR002297;IPR016265;IPR019760|IPR001098…	731:1182;871:1145;1:1239;950:958;1:1238;943:962|731:1182;871:1145;1:1239;1:1238;943:962|731:1182;871:1145;1:1239;1:1238|731:1182;871:1145;1:1239;1:1238;943:962|731:1182;871:1145;1:1239;1:1238|731:1182;871:1145;1:1239;1:1238|731:1182;871:1145;1:1239;1:1238;943:962|731:1182;871:1145;1:1239;950:958;1:1238;943:962|731:1182;871:1145;1:1239;950:958;1:1238;943:962|731:1182;871:1145;1:1239;950:958;1:1238…	961|1094|986|990|962|952|955
ENSP00000268124:G737R												spade	731:1182	PF00476	IPR001098|IPR002297|IPR016265	731:1182|1:1239|1:1238	VARIANT	737:737	G -> R (in PEOB1- with absence of progressive external ophthalmoplegia- dbSNP:rs121918054). {ECO:0000269-PubMed:16634032}. /FTId=VAR_058885	VAR_058885	rs121918054	Disease	Progressive external ophthalmoplegia with mitochondrial DNA deletions, autosomal recessive, 1 (PEOB1) [MIM:258450]							741	15:89866679:T	TCGA-DD-A4NS-01	liver	NS	NS	NS	carcinoma	hepatocellular_carcinoma	NS	NS		738|740|741|748|750|739|733|735|736	spade|spade|spade|spade|spade|spade|spade|spade|spade	731:1182|731:1182|731:1182|731:1182|731:1182|731:1182|731:1182|731:1182|731:1182	PF00476|PF00476|PF00476|PF00476|PF00476|PF00476|PF00476|PF00476|PF00476	738|740|741|748|750|739|733|735|736	IPR001098;IPR002297;IPR016265|IPR001098;IPR002297;IPR016265|IPR001098;IPR002297;IPR016265|IPR001098;IPR002297;IPR016265|IPR001098;IPR002297;IPR016265|IPR001098;IPR002297;IPR016265|IPR001098;IPR002297;IPR016265|IPR001098;IPR002297;IPR016265|IPR001098;IPR002297;IPR016265	731:1182;1:1239;1:1238|731:1182;1:1239;1:1238|731:1182;1:1239;1:1238|731:1182;1:1239;1:1238|731:1182;1:1239;1:1238|731:1182;1:1239;1:1238|731:1182;1:1239;1:1238|731:1182;1:1239;1:1238|731:1182;1:1239;1:1238	738|740|748|739
ENSP00000268124:S511N															IPR002297|IPR016265	1:1239|1:1238	VARIANT	511:511	S -> N (in PEOA1- dbSNP:rs121918055). {ECO:0000269-PubMed:17420318}. /FTId=VAR_058878	VAR_058878	rs121918055	Disease	Progressive external ophthalmoplegia with mitochondrial DNA deletions, autosomal dominant, 1 (PEOA1) [MIM:157640]																							512|513|570|509|510	IPR002297;IPR016265|IPR002297;IPR016265|IPR002297;IPR016265|IPR002297;IPR016265|IPR002297;IPR016265	1:1239;1:1238|1:1239;1:1238|1:1239;1:1238|1:1239;1:1238|1:1239;1:1238
ENSP00000268124:R227W	15:89873487:C	HUB-02-B2-042	large_intestine	NS	NS	NS	carcinoma	adenocarcinoma	NS	NS					IPR002297|IPR012337|IPR016265	1:1239|188:309|1:1238	VARIANT|HELIX	227:227|224:227	R -> W (in PEOB1 and MTDPS4B- dbSNP:rs121918056). {ECO:0000269-PubMed:12707443, ECO:0000269-PubMed:15349879, ECO:0000269-PubMed:19307547}. /FTId=VAR_023663|{ECO:0000244-PDB:3IKM}	VAR_023663	rs121918056	Disease	Mitochondrial DNA depletion syndrome 4B (MTDPS4B) [MIM:613662]							229	15:89873481:G	TCGA-E2-A15I-01	breast	NS	NS	NS	carcinoma	NS	NS	NS						228|229|230|231|223|224|225|226	IPR002297;IPR012337;IPR016265|IPR002297;IPR012337;IPR016265|IPR002297;IPR012337;IPR016265|IPR002297;IPR012337;IPR016265|IPR002297;IPR012337;IPR016265|IPR002297;IPR012337;IPR016265|IPR002297;IPR012337;IPR016265|IPR002297;IPR012337;IPR016265	1:1239;188:309;1:1238|1:1239;188:309;1:1238|1:1239;188:309;1:1238|1:1239;188:309;1:1238|1:1239;188:309;1:1238|1:1239;188:309;1:1238|1:1239;188:309;1:1238|1:1239;188:309;1:1238	224|225|226
ENSP00000268124:P1073L	15:89862217:T	T1231	large_intestine	NS	NS	NS	carcinoma	adenocarcinoma	NS	NS	27149842	spade	731:1182	PF00476	IPR001098|IPR001098|IPR002297|IPR016265	731:1182|871:1145|1:1239|1:1238	TURN	1073:1075	{ECO:0000244-PDB:5C51}											1071|1072	15:89862224:T|15:89862220:G	TCGA-44-2659-01|NB1506	lung|autonomic_ganglia	NS|adrenal_gland	NS|NS	NS|NS	carcinoma|ganglioneuroblastoma	adenocarcinoma|NS	NS|NS	NS|NS	|27009842	1074|1059|1065|1066|1067|1071|1072	spade|spade|spade|spade|spade|spade|spade	731:1182|731:1182|731:1182|731:1182|731:1182|731:1182|731:1182	PF00476|PF00476|PF00476|PF00476|PF00476|PF00476|PF00476	1074|1059|1065|1066|1067|1071|1072	IPR001098;IPR001098;IPR002297;IPR016265|IPR001098;IPR001098;IPR002297;IPR002297;IPR016265|IPR001098;IPR001098;IPR002297;IPR016265|IPR001098;IPR001098;IPR002297;IPR016265|IPR001098;IPR001098;IPR002297;IPR016265|IPR001098;IPR001098;IPR002297;IPR016265|IPR001098;IPR001098;IPR002297;IPR016265	731:1182;871:1145;1:1239;1:1238|731:1182;871:1145;1:1239;1049:1062;1:1238|731:1182;871:1145;1:1239;1:1238|731:1182;871:1145;1:1239;1:1238|731:1182;871:1145;1:1239;1:1238|731:1182;871:1145;1:1239;1:1238|731:1182;871:1145;1:1239;1:1238	1074|1065
ENSP00000347978:E960A															IPR001044|IPR006084|IPR020045	1:1028|2:1116|921:998														959	13:103524746:C	SH-3327	soft_tissue	blood_vessel	central_nervous_system	NS	haemangioblastoma	NS	NS	NS	25589003					959|961	IPR001044;IPR006084;IPR020045|IPR001044;IPR006084;IPR020045	1:1028;2:1116;921:998|1:1028;2:1116;921:998
ENSP00000347978:R263A															IPR001044|IPR006084	1:1028|2:1116																														262|264	IPR001044;IPR006084|IPR001044;IPR006084	1:1028;2:1116|1:1028;2:1116
ENSP00000347978:Q176A															IPR001044|IPR001044|IPR006084	1:1028|175:193|2:1116																														175|177	IPR001044;IPR001044;IPR006084|IPR001044;IPR001044;IPR006084	1:1028;175:193;2:1116|1:1028;175:193;2:1116
ENSP00000347978:P72H												spade	0.110417	PF00752	IPR001044|IPR001044|IPR006084|IPR006084|IPR006085|IPR006085|IPR019974	1:1028|54:77|2:1116|72:91|1:96|1:98|70:84	REGION|VARIANT	1:95|72:72	N-domain|P -> H (in XP-G- combined with features of Cockayne syndrome- dbSNP:rs121434574). {ECO:0000269-PubMed:11228268}. /FTId=VAR_015280	VAR_015280	rs121434574	Disease	Xeroderma pigmentosum complementation group G (XP-G) [MIM:278780]																			71|73	spade|spade	1:99|1:99	PF00752|PF00752	71|73	IPR001044;IPR001044;IPR006084;IPR006085;IPR006085;IPR019974|IPR001044;IPR001044;IPR006084;IPR006084;IPR006085;IPR006085;IPR019974	1:1028;54:77;2:1116;1:96;1:98;70:84|1:1028;54:77;2:1116;72:91;1:96;1:98;70:84	71|73
ENSP00000347978:L858P															IPR001044|IPR006084|IPR006084|IPR006086|IPR008918|IPR020045	1:1028|2:1116|851:866|777:861|848:881|846:887	REGION|VARIANT	753:881|858:858	I-domain|L -> P (in XP-G- reduced stability and greatly impaired endonuclease activity- dbSNP:rs121434575). {ECO:0000269-PubMed:11841555}. /FTId=VAR_017097	VAR_017097	rs121434575	Disease	Xeroderma pigmentosum complementation group G (XP-G) [MIM:278780]																							857|859	IPR001044;IPR006084;IPR006084;IPR006086;IPR008918;IPR020045|IPR001044;IPR006084;IPR006084;IPR006086;IPR008918;IPR020045	1:1028;2:1116;851:866;777:861;848:881;846:887|1:1028;2:1116;851:866;777:861;848:881;846:887	857|859
ENSP00000347978:R372T															IPR001044|IPR006084	1:1028|2:1116																														371|373	IPR001044;IPR006084|IPR001044;IPR006084	1:1028;2:1116|1:1028;2:1116
ENSP00000347978:D499I															IPR001044|IPR006084	1:1028|2:1116																														498|500	IPR001044;IPR006084|IPR001044;IPR006084	1:1028;2:1116|1:1028;2:1116
ENSP00000347978:K917N															IPR001044|IPR006084	1:1028|2:1116														918	13:103524621:A	TCGA-BR-8680-01	stomach	NS	NS	NS	carcinoma	adenocarcinoma	NS	NS						916|918	IPR001044;IPR006084|IPR001044;IPR006084	1:1028;2:1116|1:1028;2:1116
ENSP00000347978:Q136A															IPR001044|IPR006084	1:1028|2:1116																														135|137	IPR001044;IPR006084|IPR001044;IPR006084	1:1028;2:1116|1:1028;2:1116
ENSP00000310520:T770P	16:14041762:T	IGC-10-1107	lung	NS	NS	NS	carcinoma	adenocarcinoma	NS	NS	27923066				IPR006166|IPR006167|IPR011335|IPR020819	686:814|97:907|682:818|681:828	REGION	658:813	Nuclease											769|771	16:14041758:G|16:14041765:T	LUAD-5V8LT|TCGA-EE-A2MT-06	lung|skin	NS|NS	NS|NS	NS|NS	carcinoma|malignant_melanoma	adenocarcinoma|NS	NS|NS	NS|NS	22980975|					769|771	IPR006166;IPR006167;IPR011335;IPR020819|IPR006166;IPR006167;IPR011335;IPR020819	686:814;97:907;682:818;681:828|686:814;97:907;682:818;681:828	769|771
ENSP00000310520:R153P															IPR006167	97:907	REGION|VARIANT	1:457|153:153	Helicase-like|R -> P (in XFEPS- dbSNP:rs121913050). {ECO:0000269-PubMed:17183314}. /FTId=VAR_034802	VAR_034802	rs121913050	Disease	XFE progeroid syndrome (XFEPS) [MIM:610965]																							152|154	IPR006167|IPR006167	97:907|97:907	152|154
ENSP00000285398:F99S															IPR001161	60:779	VARIANT|HELIX	99:99|94:100	F -> S (in XP-B- combined with features of Cockayne syndrome- mild- dbSNP:rs121913045). {ECO:0000269-PubMed:16947863, ECO:0000269-PubMed:8304337}. /FTId=VAR_003632|{ECO:0000244-PDB:6RO4}	VAR_003632	rs121913045	Disease	Xeroderma pigmentosum complementation group B (XP-B) [MIM:610651]																							100|101|102|103|104|143|139|140|135|136|95|96|97|98	IPR001161|IPR001161|IPR001161|IPR001161|IPR001161|IPR001161|IPR001161|IPR001161|IPR001161|IPR001161|IPR001161|IPR001161|IPR001161|IPR001161	60:779|60:779|60:779|60:779|60:779|60:779|60:779|60:779|60:779|60:779|60:779|60:779|60:779|60:779	100|101|102|103|143|139|135|136|95|96|97|98
ENSP00000285398:T119P															IPR001161	60:779	VARIANT	119:119	T -> P (in TTD2- mild- dbSNP:rs121913046). {ECO:0000269-PubMed:9012405}. /FTId=VAR_008186	VAR_008186	rs121913046	Disease	Trichothiodystrophy 2, photosensitive (TTD2) [MIM:616390]																							120|122|121|123|155|443|105|117|118	IPR001161|IPR001161|IPR001161|IPR001161|IPR001161|IPR001161;IPR001161;IPR006935;IPR014001;IPR014001;IPR027417;IPR027417|IPR001161|IPR001161|IPR001161	60:779|60:779|60:779|60:779|60:779|434:454;60:779;316:470;312:492;327:488;262:490;419:498|60:779|60:779|60:779	120|122|121|123|155|443|105|117
ENSP00000285398:R425A															IPR001161|IPR006935|IPR014001|IPR014001|IPR027417|IPR027417	60:779|316:470|312:492|327:488|262:490|419:498	DOMAIN|HELIX	327:488|421:430	Helicase ATP-binding. {ECO:0000255-PROSITE-ProRule:PRU00541}|{ECO:0000244-PDB:6RO4}																											426|427|432|434|435|392|422|423|424	IPR001161;IPR006935;IPR014001;IPR014001;IPR027417;IPR027417|IPR001161;IPR006935;IPR014001;IPR014001;IPR027417;IPR027417|IPR001161;IPR006935;IPR014001;IPR014001;IPR027417;IPR027417|IPR001161;IPR001161;IPR006935;IPR014001;IPR014001;IPR027417;IPR027417|IPR001161;IPR001161;IPR006935;IPR014001;IPR014001;IPR027417;IPR027417|IPR001161;IPR006935;IPR014001;IPR014001;IPR027417|IPR001161;IPR006935;IPR014001…	60:779;316:470;312:492;327:488;262:490;419:498|60:779;316:470;312:492;327:488;262:490;419:498|60:779;316:470;312:492;327:488;262:490;419:498|434:454;60:779;316:470;312:492;327:488;262:490;419:498|434:454;60:779;316:470;312:492;327:488;262:490;419:498|60:779;316:470;312:492;327:488;262:490|60:779;316:470;312:492;327:488;262:490;419:498|60:779;316:470;312:492;327:488;262:490;419:498|60:779;316:470;…	426|427|432|434|435|392|422|423|424
ENSP00000285398:F270A															IPR001161|IPR027417	60:779|262:490	STRAND	268:272	{ECO:0000244-PDB:6RO4}																											271|272|276|277|264|265|268|269	IPR001161;IPR027417|IPR001161;IPR027417|IPR001161;IPR027417|IPR001161;IPR027417|IPR001161;IPR027417|IPR001161;IPR027417|IPR001161;IPR027417|IPR001161;IPR027417	60:779;262:490|60:779;262:490|60:779;262:490|60:779;262:490|60:779;262:490|60:779;262:490|60:779;262:490|60:779;262:490	271|272|264|265|268|269
ENSP00000285398:Q545A															IPR001161|IPR001161|IPR001650|IPR027417	537:552|60:779|542:702|531:697	DOMAIN|HELIX	542:702|538:552	Helicase C-terminal. {ECO:0000255-PROSITE-ProRule:PRU00542}|{ECO:0000244-PDB:4ERN}											702	2:128016984:T	pfg127T	stomach	NS	NS	NS	carcinoma	intestinal_adenocarcinoma	NS	NS	24816253					546|547|548|575|701|549|702|700|541|542|543|544	IPR001161;IPR001161;IPR001650;IPR027417|IPR001161;IPR001161;IPR001650;IPR027417|IPR001161;IPR001161;IPR001650;IPR027417|IPR001161;IPR001161;IPR001650;IPR001650;IPR027417|IPR001161;IPR001650|IPR001161;IPR001161;IPR001650;IPR027417|IPR001161;IPR001650|IPR001161;IPR001650|IPR001161;IPR001161;IPR027417|IPR001161;IPR001161;IPR001650;IPR027417|IPR001161;IPR001161;IPR001650;IPR027417|IPR001161;IPR001161…	537:552;60:779;542:702;531:697|537:552;60:779;542:702;531:697|537:552;60:779;542:702;531:697|556:578;60:779;542:702;569:647;531:697|60:779;542:702|537:552;60:779;542:702;531:697|60:779;542:702|60:779;542:702|537:552;60:779;531:697|537:552;60:779;542:702;531:697|537:552;60:779;542:702;531:697|537:552;60:779;542:702;531:697	546|547|548|575|701|549|702|700|541|542|543|544
ENSP00000300853:Q158A												spade	99:166	PF03834	IPR004579|IPR004579|IPR011335	99:165|99:210|99:226	HELIX	152:160	{ECO:0000244-PDB:2A1I}																							159|160|161|153|154|155|156|157	spade|spade|spade|spade|spade|spade|spade|spade	99:166|99:166|99:166|99:166|99:166|99:166|99:166|99:166	PF03834|PF03834|PF03834|PF03834|PF03834|PF03834|PF03834|PF03834	159|160|161|192|153|154|155|156|157	IPR004579;IPR004579;IPR011335|IPR004579;IPR004579;IPR011335|IPR004579;IPR004579;IPR011335|IPR004579;IPR011335|IPR004579;IPR004579;IPR011335|IPR004579;IPR004579;IPR011335|IPR004579;IPR004579;IPR011335|IPR004579;IPR004579;IPR011335|IPR004579;IPR004579;IPR011335	99:165;99:210;99:226|99:165;99:210;99:226|99:165;99:210;99:226|99:210;99:226|99:165;99:210;99:226|99:165;99:210;99:226|99:165;99:210;99:226|99:165;99:210;99:226|99:165;99:210;99:226	159|160|192|153|154|155|156|157
ENSP00000300853:F231L															IPR010994	223:293	REGION|VARIANT	220:297|231:231	HhH2, dimerization with ERCC4|F -> L (in COFS4- does not alter interaction with XPF/ERCC4 or GTF2H1- dbSNP:rs121913028). {ECO:0000269-PubMed:17273966, ECO:0000269-PubMed:23623389}. /FTId=VAR_032776	VAR_032776	rs121913028	Disease	Cerebro-oculo-facio-skeletal syndrome 4 (COFS4) [MIM:610758]			231	ENSP00000300853|ENSP00000310520|ENSP00000310520|ENSP00000310520|ENSP00000310520|ENSP00000310520|ENSP00000310520|ENSP00000300853	http://interactome3d.irbbarcelona.org/pdb.php?dataset=human&type1=interactions&type2=pdb&pdb=P07992-P07992-EXP-2a1j.pdb2-B-0-B-1.pdb|http://interactome3d.irbbarcelona.org/pdb.php?dataset=human&type1=interactions&type2=pdb&pdb=P07992-Q92889-EXP-2a1j.pdb1-B-0-A-0.pdb|2a1j|http://interactome3d.irbbarcelona.org/pdb.php?dataset=human&type1=interactions&type2=pdb&pdb=P07992-Q92889-EXP-2a1j.pdb2-B-0-A-0…	275|900;905;856;903;899;904;896;901;897;898;902|900;905;856;903;899;904;896;901;897;898;902|900;905;856;903;899;904;896;901;897;898;902|900;905;856;903;899;904;896;901;897;898;902|856;900;903;905;908;906;909;901;904;899;896;902;907;897;898;854;855;851|856;900;903;905;908;906;909;901;904;899;896;902;907;897;898;854;855;851|275																	232|233|234|235|254|227|228|229|230	IPR010994|IPR010994|IPR010994|IPR010994|IPR010994|IPR010994|IPR010994|IPR010994|IPR010994	223:293|223:293|223:293|223:293|223:293|223:293|223:293|223:293|223:293	232|233|234|235|254|227|228|229|230
ENSP00000375809:L461V															IPR013020|IPR027417	8:708|450:464	REGION|VARIANT	438:637|461:461	Mediates interaction with MMS19|L -> V (in XP-D and TTD1- dbSNP:rs121913016). {ECO:0000269-PubMed:7849702, ECO:0000269-PubMed:9195225, ECO:0000269-PubMed:9758621}. /FTId=VAR_003623	VAR_003623	rs121913016	Disease	Trichothiodystrophy 1, photosensitive (TTD1) [MIM:601675]							658|463|41|458	19:45855838:T|19:45860619:T;19:45860620:T;19:45860619:A|19:45872389:AGGG|19:45860736:G	PD13306a|55;P-0007015-T01-IM5;B110;B110-Tumor;P-0003362-T01-IM5|P-0009470-T01-IM5|TCGA-XF-AAMG-01	breast|kidney;urinary_tract;urinary_tract;urinary_tract;urinary_tract|lung|urinary_tract	NS|NS;bladder;bladder;bladder;bladder|NS|bladder	NS|NS;NS;NS;NS;NS|NS|NS	NS|NS;NS;NS;NS;NS|NS|NS	carcinoma|other;carcinoma;carcinoma;carcinoma;carcinoma|carcinoma|carcinoma	lobular_carcinoma|oncocytoma;transitional_cell_carcinoma;transitional_cell_carcinoma;NS;transitional_cell_carcinoma|adenocarcinoma|NS	NS|NS;NS;NS;NS;NS|NS|NS	NS|NS;NS;NS;NS;NS|NS|NS	|25401301;28481359;24121792;;28481359|28481359|					462|658|463|464|467|39|40|41|456|457|458|459|460	IPR013020;IPR027417|IPR001945;IPR006555;IPR006555;IPR013020;IPR027417|IPR013020;IPR027417|IPR013020;IPR027417|IPR013020|IPR006554;IPR013020;IPR014013;IPR027417|IPR006554;IPR013020;IPR014013;IPR027417|IPR006554;IPR013020;IPR014013;IPR027417|IPR013020;IPR027417|IPR013020;IPR027417|IPR013020;IPR027417|IPR013020;IPR027417|IPR013020;IPR027417	8:708;450:464|636:658;524:699;542:686;8:708;529:678|8:708;450:464|8:708;450:464|8:708|8:280;8:708;7:283;32:88|8:280;8:708;7:283;32:88|8:280;8:708;7:283;32:88|8:708;450:464|8:708;450:464|8:708;450:464|8:708;450:464|8:708;450:464	462|658|463|464|467|39|40|41|456|457|458|459|460
ENSP00000375809:Q726A	19:45855480:G	2748753	biliary_tract	bile_duct	NS	NS	carcinoma	adenocarcinoma	NS	NS	29360550				IPR001945	707:727										726	ENSP00000274400|ENSP00000274400|ENSP00000274400|ENSP00000274400|ENSP00000274400	http://interactome3d.irbbarcelona.org/pdb.php?dataset=human&type1=interactions&type2=pdb&pdb=P18074-Q13888-EXP-5iy9.pdb1-W-0-0-0.pdb|http://interactome3d.irbbarcelona.org/pdb.php?dataset=human&type1=interactions&type2=pdb&pdb=P18074-Q13888-EXP-5iy6.pdb1-W-0-0-0.pdb|http://interactome3d.irbbarcelona.org/pdb.php?dataset=human&type1=interactions&type2=pdb&pdb=P18074-Q13888-EXP-5iy8.pdb1-W-0-0-0.pdb|…	221;223;227|221;223;227|221;223;227|221;223;227|221;223;227	722|725	19:45855492:T|19:45855484:A;19:45855483:T	HCC30T|428;TCGA-AZ-6598-01;TCGA-05-5425-01	liver|oesophagus;large_intestine;lung	NS|lower_third;caecum;NS	NS|NS;NS;NS	NS|NS;NS;NS	carcinoma|carcinoma;carcinoma;carcinoma	hepatocellular_carcinoma|squamous_cell_carcinoma;adenocarcinoma;adenocarcinoma	NS|NS;NS;NS	NS|NS;NS;NS	|25151357;22810696;					487|488|722|723|724|725	IPR013020|IPR013020|IPR001945|IPR001945|IPR001945|IPR001945	8:708|8:708|707:727|707:727|707:727|707:727	487|488|722|725
ENSP00000375809:A725P	19:45855484:A|19:45855483:T	428|TCGA-AZ-6598-01|TCGA-05-5425-01	oesophagus|large_intestine|lung	lower_third|caecum|NS	NS|NS|NS	NS|NS|NS	carcinoma|carcinoma|carcinoma	squamous_cell_carcinoma|adenocarcinoma|adenocarcinoma	NS|NS|NS	NS|NS|NS	25151357|22810696|				IPR001945	707:727	VARIANT	725:725	A -> P (in TTD1- dbSNP:rs121913018). {ECO:0000269-PubMed:9195225}. /FTId=VAR_003631	VAR_003631	rs121913018	Disease	Trichothiodystrophy 1, photosensitive (TTD1) [MIM:601675]			725	ENSP00000274400|ENSP00000274400|ENSP00000274400|ENSP00000274400|ENSP00000274400	http://interactome3d.irbbarcelona.org/pdb.php?dataset=human&type1=interactions&type2=pdb&pdb=P18074-Q13888-EXP-5iy9.pdb1-W-0-0-0.pdb|http://interactome3d.irbbarcelona.org/pdb.php?dataset=human&type1=interactions&type2=pdb&pdb=P18074-Q13888-EXP-5iy6.pdb1-W-0-0-0.pdb|http://interactome3d.irbbarcelona.org/pdb.php?dataset=human&type1=interactions&type2=pdb&pdb=P18074-Q13888-EXP-5iy8.pdb1-W-0-0-0.pdb|…	221;222;223;227|221;222;223;227|221;222;223;227|221;222;223;227|221;222;223;227	726|722	19:45855480:G|19:45855492:T	2748753|HCC30T	biliary_tract|liver	bile_duct|NS	NS|NS	NS|NS	carcinoma|carcinoma	adenocarcinoma|hepatocellular_carcinoma	NS|NS	NS|NS	29360550|					726|721|722|723|724	IPR001945|IPR001945|IPR001945|IPR001945|IPR001945	707:727|707:727|707:727|707:727|707:727	722
ENSP00000375809:S541R															IPR006555|IPR013020|IPR027417	524:699|8:708|529:678	REGION|VARIANT	438:637|541:541	Mediates interaction with MMS19|S -> R (in XP-D- mild- dbSNP:rs121913019). {ECO:0000269-PubMed:9101292}. /FTId=VAR_003625	VAR_003625	rs121913019	Disease	Xeroderma pigmentosum complementation group D (XP-D) [MIM:278730]																							542|544|599|543|545|539|540	IPR006555;IPR006555;IPR013020;IPR027417|IPR006555;IPR006555;IPR013020;IPR027417|IPR006555;IPR006555;IPR013020;IPR027417|IPR006555;IPR006555;IPR013020;IPR027417|IPR006555;IPR006555;IPR013020;IPR027417|IPR006555;IPR013020;IPR027417|IPR006555;IPR013020;IPR027417	524:699;542:686;8:708;529:678|524:699;542:686;8:708;529:678|524:699;542:686;8:708;529:678|524:699;542:686;8:708;529:678|524:699;542:686;8:708;529:678|524:699;8:708;529:678|524:699;8:708;529:678	542|544|599|543|545|539|540
ENSP00000375809:R112H	19:45871914:T|19:45871913:T	P-0010199-T01-IM5|88177	urinary_tract|lung	upper_urinary_tract|NS	NS|NS	NS|NS	carcinoma|carcinoma	transitional_cell_carcinoma|undifferentiated_carcinoma	NS|NS	NS|NS	28481359|20668451	spade	72:257	PF06733	IPR006554|IPR010614|IPR013020|IPR014013	8:280|72:256|8:708|7:283	DOMAIN|VARIANT	7:283|112:112	Helicase ATP-binding. {ECO:0000255-PROSITE-ProRule:PRU00541}|R -> H (in TTD1 and XP-D- dbSNP:rs121913020). {ECO:0000269-PubMed:11709541, ECO:0000269-PubMed:7920640, ECO:0000269-PubMed:9758621}. /FTId=VAR_003622	VAR_003622	rs121913020	Disease	Trichothiodystrophy 1, photosensitive (TTD1) [MIM:601675]																			113|114|115|192|211|116|134|190|119|120|130|133|131|110|111	spade|spade|spade|spade|spade|spade|spade|spade|spade|spade|spade|spade|spade|spade|spade	72:257|72:257|72:257|72:257|72:257|72:257|72:257|72:257|72:257|72:257|72:257|72:257|72:257|72:257|72:257	PF06733|PF06733|PF06733|PF06733|PF06733|PF06733|PF06733|PF06733|PF06733|PF06733|PF06733|PF06733|PF06733|PF06733|PF06733	113|114|115|192|211|116|134|190|119|120|130|133|131|110|111	IPR006554;IPR010614;IPR013020;IPR014013|IPR006554;IPR010614;IPR013020;IPR014013|IPR006554;IPR010614;IPR013020;IPR014013|IPR006554;IPR010614;IPR013020;IPR014013;IPR027417|IPR006554;IPR010614;IPR013020;IPR014013;IPR027417|IPR006554;IPR010614;IPR013020;IPR014013|IPR006554;IPR010614;IPR013020;IPR014013|IPR006554;IPR010614;IPR013020;IPR014013;IPR027417|IPR006554;IPR010614;IPR013020;IPR014013|IPR006554…	8:280;72:256;8:708;7:283|8:280;72:256;8:708;7:283|8:280;72:256;8:708;7:283|8:280;72:256;8:708;7:283;184:256|8:280;72:256;8:708;7:283;184:256|8:280;72:256;8:708;7:283|8:280;72:256;8:708;7:283|8:280;72:256;8:708;7:283;184:256|8:280;72:256;8:708;7:283|8:280;72:256;8:708;7:283|8:280;72:256;8:708;7:283|8:280;72:256;8:708;7:283|8:280;72:256;8:708;7:283|8:280;72:256;8:708;7:283|8:280;72:256;8:708;7:283	113|114|115|192|211|116|134|190|119|120|130|133|131|110|111
ENSP00000375809:R658C	19:45855838:T	PD13306a	breast	NS	NS	NS	carcinoma	lobular_carcinoma	NS	NS					IPR001945|IPR006555|IPR006555|IPR013020|IPR027417	636:658|524:699|542:686|8:708|529:678	VARIANT|VARIANT|VARIANT	658:658|658:658|658:658	R -> C (in TTD1- dbSNP:rs121913021). {ECO:0000269-PubMed:11242112, ECO:0000269-PubMed:8571952}. /FTId=VAR_008194|R -> G (in TTD1). /FTId=VAR_017290|R -> H (in TTD1- dbSNP:rs762141272). /FTId=VAR_008195	VAR_008194|VAR_017290|VAR_008195	rs121913021|-|rs762141272	Disease|Disease|Disease	Trichothiodystrophy 1, photosensitive (TTD1) [MIM:601675]|Trichothiodystrophy 1, photosensitive (TTD1) [MIM:601675]|Trichothiodystrophy 1, photosensitive (TTD1) [MIM:601675]							659|235|237|458	19:45855835:T;19:45855833:G|19:45867695:T|19:45867689:G|19:45860736:G	B52-Tumor;P-0010348-T01-IM5|P-0005225-T01-IM5|P-0009060-T01-IM5|TCGA-XF-AAMG-01	urinary_tract;ovary|urinary_tract|ovary|urinary_tract	bladder;NS|upper_urinary_tract|NS|bladder	NS;NS|NS|NS|NS	NS;NS|NS|NS|NS	carcinoma;carcinoma|carcinoma|carcinoma|carcinoma	NS;serous_carcinoma|transitional_cell_carcinoma|serous_carcinoma|NS	NS;NS|NS|NS|NS	NS;NS|NS|NS|NS	;28481359|28481359|28481359|	235|237	firestar;spade|spade	235:235;72:257|72:257	ADP;PF06733|PF06733	659|660|661|692|662|235|237|458|460|461|654|655|656|657	IPR006555;IPR006555;IPR013020;IPR027417|IPR006555;IPR006555;IPR013020;IPR027417|IPR006555;IPR006555;IPR013020;IPR027417|IPR006555;IPR013020|IPR006555;IPR006555;IPR013020;IPR027417|IPR002464;IPR006554;IPR010614;IPR013020;IPR014013;IPR027417|IPR002464;IPR006554;IPR010614;IPR013020;IPR014013;IPR027417|IPR013020;IPR027417|IPR013020;IPR027417|IPR013020;IPR027417|IPR001945;IPR006555;IPR006555;IPR013020…	524:699;542:686;8:708;529:678|524:699;542:686;8:708;529:678|524:699;542:686;8:708;529:678|524:699;8:708|524:699;542:686;8:708;529:678|229:238;8:280;72:256;8:708;7:283;184:256|229:238;8:280;72:256;8:708;7:283;184:256|8:708;450:464|8:708;450:464|8:708;450:464|636:658;524:699;542:686;8:708;529:678|636:658;524:699;542:686;8:708;529:678|636:658;524:699;542:686;8:708;529:678|636:658;524:699;542:686;8:7…	692|235|237|458|460|461
ENSP00000375809:G713R	19:45855520:A	2748828	biliary_tract	bile_duct	NS	NS	carcinoma	adenocarcinoma	NS	NS	29360550				IPR001945	707:727	VARIANT	713:713	G -> R (in TTD1- dbSNP:rs121913022). {ECO:0000269-PubMed:11242112, ECO:0000269-PubMed:8571952}. /FTId=VAR_008199	VAR_008199	rs121913022	Disease	Trichothiodystrophy 1, photosensitive (TTD1) [MIM:601675]							711|712	19:45855526:T|19:45855523:A;19:45855521:C	LAU63|DM4;T3174;T3670	skin|skin;large_intestine;large_intestine	trunk|scalp;NS;NS	NS|NS;NS;NS	NS|NS;NS;NS	malignant_melanoma|malignant_melanoma;carcinoma;carcinoma	nodular|desmoplastic;adenocarcinoma;adenocarcinoma	NS|NS;NS;NS	NS|NS;NS;NS	22197931|26343386;27149842;27149842					714|715|716|717|527|530|531|711|712	IPR001945|IPR001945|IPR001945|IPR001945|IPR006555;IPR013020|IPR006555;IPR013020;IPR027417|IPR006555;IPR013020;IPR027417|IPR001945|IPR001945	707:727|707:727|707:727|707:727|524:699;8:708|524:699;8:708;529:678|524:699;8:708;529:678|707:727|707:727	716|527|530|531
ENSP00000375809:D681N															IPR006555|IPR006555|IPR013020	524:699|542:686|8:708	VARIANT	681:681	D -> N (in XP-D and COFS2- dbSNP:rs121913023). {ECO:0000269-PubMed:11443545}. /FTId=VAR_017293	VAR_017293	rs121913023	Disease	Cerebro-oculo-facio-skeletal syndrome 2 (COFS2) [MIM:610756]							684|506|509|625|680	19:45855607:C|19:45858949:T|19:45858941:A|19:45856033:C|19:45855771:T	BN24;BN24T|P-0010491-T01-IM5|P-0003561-T01-IM5|5-2A|KPOPBR-070-T	liver;liver|urinary_tract|urinary_tract|large_intestine|breast	NS;NS|bladder|bladder|NS|NS	NS;NS|NS|NS|NS|NS	NS;NS|NS|NS|NS|NS	carcinoma;carcinoma|carcinoma|carcinoma|carcinoma|carcinoma	NS;NS|transitional_cell_carcinoma|transitional_cell_carcinoma|adenocarcinoma|NS	NS;NS|NS|NS|NS|NS	NS;NS|NS|NS|NS|NS	;|28481359|28481359||					682|684|683|494|495|504|506|509|520|622|623|625|679|680	IPR006555;IPR006555;IPR013020|IPR006555;IPR006555;IPR013020|IPR006555;IPR006555;IPR013020|IPR001945;IPR013020|IPR001945;IPR013020|IPR001945;IPR013020|IPR001945;IPR013020|IPR001945;IPR013020|IPR013020|IPR006555;IPR006555;IPR013020;IPR027417|IPR006555;IPR006555;IPR013020;IPR027417|IPR006555;IPR006555;IPR013020;IPR027417|IPR006555;IPR006555;IPR013020|IPR006555;IPR006555;IPR013020	524:699;542:686;8:708|524:699;542:686;8:708|524:699;542:686;8:708|492:509;8:708|492:509;8:708|492:509;8:708|492:509;8:708|492:509;8:708|8:708|524:699;542:686;8:708;529:678|524:699;542:686;8:708;529:678|524:699;542:686;8:708;529:678|524:699;542:686;8:708|524:699;542:686;8:708	682|684|683|494|495|504|506|509|520|622|623|625
ENSP00000375809:R616W	19:45856060:T|19:45856059:C	I2L-P19Tb-Tumor-Biopsy|I2L-P19Tb-Tumor-Organoid|OVCAR-5	large_intestine|large_intestine|ovary	colon|colon|NS	ascending|ascending|NS	NS|NS|NS	carcinoma|carcinoma|carcinoma	adenocarcinoma|adenocarcinoma|NS	NS|NS|NS	NS|NS|NS	25957691|25957691|23856246				IPR006555|IPR006555|IPR013020|IPR027417	524:699|542:686|8:708|529:678	REGION|VARIANT|VARIANT|VARIANT	438:637|616:616|616:616|616:616	Mediates interaction with MMS19|R -> C. {ECO:0000269-PubMed:11319176}. /FTId=VAR_011415|R -> P (in XP-D and TTD1- dbSNP:rs376556895). {ECO:0000269-PubMed:7920640}. /FTId=VAR_003626|R -> W (in XP-D and COFS2- dbSNP:rs121913024). {ECO:0000269-PubMed:11443545}. /FTId=VAR_008193	VAR_011415|VAR_003626|VAR_008193	-|rs376556895|rs121913024	Polymorphism|Disease|Disease	-|Trichothiodystrophy 1, photosensitive (TTD1) [MIM:601675]|Cerebro-oculo-facio-skeletal syndrome 2 (COFS2) [MIM:610756]			616	ENSP00000274400|ENSP00000274400|ENSP00000274400|ENSP00000274400|ENSP00000274400	http://interactome3d.irbbarcelona.org/pdb.php?dataset=human&type1=interactions&type2=pdb&pdb=P18074-Q13888-EXP-5iy9.pdb1-W-0-0-0.pdb|http://interactome3d.irbbarcelona.org/pdb.php?dataset=human&type1=interactions&type2=pdb&pdb=P18074-Q13888-EXP-5iy6.pdb1-W-0-0-0.pdb|http://interactome3d.irbbarcelona.org/pdb.php?dataset=human&type1=interactions&type2=pdb&pdb=P18074-Q13888-EXP-5iy8.pdb1-W-0-0-0.pdb|…	174;202;203;204;205;206|174;202;203;204;205;206|174;202;203;204;205;206|174;202;203;204;205;206|174;202;203;204;205;206	617|618|675|613	19:45856056:T|19:45856053:G;19:45856054:A|19:45855787:A;19:45855786:A|19:45856069:T	P-0007296-T01-IM5|TCGA-KR-A7K0-01;17282|18195;TCGA-E5-A2PC-01;WGC067167|71M	large_intestine|liver;lung|urinary_tract;urinary_tract;large_intestine|skin	colon|NS;NS|bladder;bladder;NS|upper_leg	transverse|NS;NS|NS;NS;NS|NS	NS|NS;NS|NS;NS;NS|NS	carcinoma|carcinoma;carcinoma|carcinoma;carcinoma;carcinoma|malignant_melanoma	adenocarcinoma|hepatocellular_carcinoma;adenocarcinoma|transitional_cell_carcinoma;NS;adenocarcinoma|desmoplastic	NS|NS;NS|NS;NS;NS|NS	NS|NS;NS|NS;NS;NS|NS	28481359|;18948947|24469795;;|26343386					617|720|618|676|675|674|533|534|535|584|612|613|614|615	IPR006555;IPR006555;IPR013020;IPR027417|IPR001945|IPR006555;IPR006555;IPR013020;IPR027417|IPR006555;IPR006555;IPR013020;IPR027417|IPR006555;IPR006555;IPR013020;IPR027417|IPR006555;IPR006555;IPR013020;IPR027417|IPR006555;IPR013020;IPR027417|IPR006555;IPR013020;IPR027417|IPR006555;IPR013020;IPR027417|IPR006555;IPR006555;IPR013020;IPR027417|IPR006555;IPR006555;IPR013020;IPR027417|IPR006555;IPR006555…	524:699;542:686;8:708;529:678|707:727|524:699;542:686;8:708;529:678|524:699;542:686;8:708;529:678|524:699;542:686;8:708;529:678|524:699;542:686;8:708;529:678|524:699;8:708;529:678|524:699;8:708;529:678|524:699;8:708;529:678|524:699;542:686;8:708;529:678|524:699;542:686;8:708;529:678|524:699;542:686;8:708;529:678|524:699;542:686;8:708;529:678|524:699;542:686;8:708;529:678	617|618|675|533|534|535|584|612|613|614|615
ENSP00000375809:L485P															IPR013020	0.825	REGION|VARIANT	438:637|485:485	Mediates interaction with MMS19|L -> P (in XP-D- the corresponding mutation in fission yeast causes complete loss of activity- dbSNP:rs121913025). {ECO:0000269-PubMed:11709541}. /FTId=VAR_017283	VAR_017283	rs121913025	Disease	Xeroderma pigmentosum complementation group D (XP-D) [MIM:278730]							484	19:45860556:T;19:45860557:G;19:45860556:G	B59;B59-Tumor;B74-Tumor;P-0006714-T01-IM5;P-0008880-T01-IM5;TCGA-BT-A3PJ-01;B85-0;B85-0-Tumor;P-0003433-T01-IM5;P-0005087-T01-IM5;TCGA-G3-A3CK-01;RK193_C01	urinary_tract;urinary_tract;urinary_tract;urinary_tract;urinary_tract;urinary_tract;urinary_tract;urinary_tract;urinary_tract;urinary_tract;liver;liver	bladder;bladder;bladder;bladder;bladder;bladder;bladder;bladder;bladder;bladder;NS;NS	NS;NS;NS;NS;NS;NS;NS;NS;NS;NS;NS;NS	NS;NS;NS;NS;NS;NS;NS;NS;NS;NS;NS;NS	carcinoma;carcinoma;carcinoma;carcinoma;carcinoma;carcinoma;carcinoma;carcinoma;carcinoma;carcinoma;carcinoma;carcinoma	transitional_cell_carcinoma;NS;NS;transitional_cell_carcinoma;transitional_cell_carcinoma;NS;transitional_cell_carcinoma;NS;transitional_cell_carcinoma;transitional_cell_carcinoma;hepatocellular_carcinoma;NS	NS;NS;NS;NS;NS;NS;NS;NS;NS;NS;NS;NS	NS;NS;NS;NS;NS;NS;NS;NS;NS;NS;NS;NS	24121792;;;28481359;28481359;;24121792;;28481359;28481359;;					486|487|702|488|489|483|484	IPR013020|IPR013020|IPR013020|IPR013020|IPR013020|IPR013020|IPR013020	8:708|8:708|8:708|8:708|8:708|8:708|8:708	486|487|488|489|483|484
[truncated: 10,649 more rows]
[truncated: 10 more columns]

## Sheet: StructurePPI-ClinVar_Benign
Mutated Isoform	Genomic Mutation	Sample name	Primary site	Site subtype 1	Site subtype 2	Site subtype 3	Primary histology	Histology subtype 1	Histology subtype 2	Histology subtype 3	PMID	Appris Features	Appris Feature locations	Appris Feature Descriptions	InterPro ID	Domain range	UniProt Features	UniProt Feature locations	UniProt Feature Descriptions	UniProt Variant ID	SNP ID	Type of Variant	Disease	Drug	Zygosity	Residue	Partner (Ensembl Protein ID)	PDB	Partner Residues	Neighbour COSMIC residue	Neighbour Genomic Mutation	Neighbour Sample name	Neighbour Primary site	Neighbour Site subtype 1	Neighbour Site subtype 2	Neighbour Site subtype 3	Neighbour Primary histology	Neighbour Histology subtype 1	Neighbour Histology subtype 2	Neighbour Histology subtype 3	Neighbour PMID	Neighbour Appris residue	Neighbour Appris Features	Neighbour Appris Feature locations	Neighbour Appris Feature Descriptions	Neighbour InterPro residue	Neighbour InterPro ID	Neighbour Domain range	Neighbour UniProt residue
[truncated: 1,120 more rows]
[truncated: 10 more columns]

## Sheet: StructurePPI-ClinVar_VUS
Mutated Isoform	Genomic Mutation	Sample name	Primary site	Site subtype 1	Site subtype 2	Site subtype 3	Primary histology	Histology subtype 1	Histology subtype 2	Histology subtype 3	PMID	Appris Features	Appris Feature locations	Appris Feature Descriptions	InterPro ID	Domain range	UniProt Features	UniProt Feature locations	UniProt Feature Descriptions	UniProt Variant ID	SNP ID	Type of Variant	Disease	Drug	Zygosity	Residue	Partner (Ensembl Protein ID)	PDB	Partner Residues	Neighbour COSMIC residue	Neighbour Genomic Mutation	Neighbour Sample name	Neighbour Primary site	Neighbour Site subtype 1	Neighbour Site subtype 2	Neighbour Site subtype 3	Neighbour Primary histology	Neighbour Histology subtype 1	Neighbour Histology subtype 2	Neighbour Histology subtype 3	Neighbour PMID	Neighbour Appris residue	Neighbour Appris Features	Neighbour Appris Feature locations	Neighbour Appris Feature Descriptions	Neighbour InterPro residue	Neighbour InterPro ID	Neighbour Domain range	Neighbour UniProt residue
[truncated: 28,571 more rows]
[truncated: 10 more columns]

[truncated: 2 more sheets: StructurePPI-COSMIC_Metast, StructurePPI-COSMIC_Primary]
