# Supplementary material for: A computational and structural analysis of germline and somatic variants affecting the DDR mechanism, and their impact on human diseases
Source: Sci Rep. 2021 Jul 12;11:14268. doi: 10.1038/s41598-021-93715-6 (PMC8275599; doi:10.1038/s41598-021-93715-6)
Supplement: Supplementary file 4 — Supplementary Information 4. [file 41598_2021_93715_MOESM4_ESM.xlsx]

## Sheet: Legend
Sheet "Statistics"
Study Name (Abbrevation) (DDR)	33 tumour types studied in TCGA
count	Number of samples analyzed
min	Minimum value of uEMD score
quantile25	The middle number between the smallest number (minimum) and the median of the data set. It is also known as the lower or 25th empirical quartile, as 25% of the data is below this point.
mediana	Mediana value of uEMD score
quantile75	The middle value between the median and the highest value (maximum) of the data set. It is known as the upper or 75th empirical quartile, as 75% of the data lies below this point
max	Maximum value of uEMD score
mean	Mean value of uEMD score
IQR	Interquartile range
Each individual sheet represent the analysis of DiffMut for the DDR genes in different tumour types
protNames	Each DDR gene analyzed
uEMDscore	Unidirectional Earth Mover’s Distance score
qVal	Supporting q-value for each uEMD Score
Study Name (Abbrevation) :
Adrenocortical carcinoma	ACC
Bladder Urothelial Carcinoma	BLCA
Breast invasive carcinoma	BRCA
Cervical squamous cell carcinoma and endocervical adenocarcinoma	CESC
Cholangiocarcinoma	CHOL
Colon adenocarcinoma	COAD
Lymphoid Neoplasm Diffuse Large B-cell Lymphoma	DLBC
Esophageal carcinoma	ESCA
Glioblastoma multiforme	GBM
Head and Neck squamous cell carcinoma	HNSC
Kidney Chromophobe	KICH
Kidney renal clear cell carcinoma	KIRC
Kidney renal papillary cell carcinoma	KIRP
Acute Myeloid Leukemia	LAML
Brain Lower Grade Glioma	LGG
Liver hepatocellular carcinoma	LIHC
Lung adenocarcinoma	LUAD
Lung squamous cell carcinoma	LUSC
Mesothelioma	MESO

## Sheet: Statistics
Tumour Types (analyzing DDR)	count	min	quantile25	mediana	quantile75	max	mean	IQR
ACC	52	0.00753577	0.0736561	0.170449	0.304135	0.934557	0.231712	0.230479
BLCA	190	0.00285756	0.0686911	0.150441	0.316074	2.37835	0.260484	0.247383
BRCA	175	0.00203046	0.0191233	0.0387952	0.0890776	4.50982	0.0868421	0.0699543
CESC	160	0.00212808	0.0487404	0.0987486	0.236744	1.23063	0.184474	0.188003
CHOL	21	0.0104153	0.0552077	0.258163	0.535639	1.41045	0.355516	0.480431
COAD	189	0.00141828	0.0605908	0.156379	0.317096	3.18304	0.25896	0.256505
DLBC	33	0.0234328	0.0961273	0.554151	0.847433	2.62176	0.701803	0.751306
ESCA	106	0.00064245	0.0644447	0.111465	0.188212	3.74771	0.193425	0.123767
GBM	139	0.00135294	0.0325398	0.0716486	0.140049	4.50746	0.154333	0.10751
HNSC	165	0.000350524	0.0385513	0.0657898	0.136649	1.88595	0.128419	0.0980979
KICH	17	0.0215171	0.120619	0.338005	0.448482	3.77276	0.626553	0.327863
KIRC	104	0.00297619	0.0229466	0.0541134	0.0824704	0.773306	0.0763428	0.0595238
KIRP	99	0.00112702	0.0200832	0.0612259	0.102404	0.828879	0.0868863	0.082321
LAML	45	0.00599616	0.0363763	0.139093	0.201456	1.06461	0.194739	0.16508
LGG	78	0.00157303	0.00986193	0.0183383	0.0507218	0.958925	0.0507614	0.0408599
LIHC	129	0.00227405	0.0262687	0.0640375	0.103152	3.57583	0.123752	0.076883
LUAD	182	0.00176991	0.0435422	0.0920672	0.19064	4.60635	0.177993	0.147098
LUSC	181	0.000479071	0.0498778	0.108581	0.186613	1.00638	0.154602	0.136735
MESO	22	0.0059559	0.0442822	0.12114	0.345553	2.18791	0.306369	0.301271
OV	159	0.000296773	0.0311007	0.0642202	0.127984	0.57837	0.0952296	0.0968835
PAAD	56	0.00178674	0.0176827	0.0632087	0.10752	1.22301	0.107338	0.0898372
PCPG	18	0.00521862	0.0208879	0.0891562	0.125728	0.162921	0.079781	0.10484
PRAD	104	6.32e-05	0.012625	0.0329169	0.0588551	1.43645	0.0577969	0.0462301
READ	121	4.37e-05	0.0283984	0.12351	0.250216	2.16788	0.253392	0.221817
SARC	68	0.00302133	0.0251993	0.0630308	0.121933	4.44365	0.158524	0.0967338
SKCM	193	0.00128	0.0901839	0.223427	0.435979	2.74727	0.351884	0.345795
STAD	181	0.000992907	0.0499458	0.116972	0.244402	2.93329	0.208906	0.194456
TCGT	28	0.00654508	0.0231796	0.104588	0.187411	0.457268	0.113383	0.164232
THCA	42	0.000842733	0.00593377	0.0159272	0.0396072	0.231543	0.0268352	0.0336735
THYM	32	0.00619992	0.0628977	0.174747	0.237705	0.705357	0.201564	0.174807
UCEC	203	0.00969598	0.457111	0.863454	1.70458	4.92559	1.26807	1.24747
UCS	55	0.01107	0.0997457	0.255829	0.519243	2.96849	0.456651	0.419497
UVM	12	0.0113019	0.128155	0.218011	0.341004	0.364177	0.22528	0.212849

## Sheet: ACC_DDR
DDR	protNames	uEMDscore	qVal
TP53	TP53	0.934557	1
RFC5	RFC5	0.806119	1
ERCC1	ERCC1	0.664415	1
DDB1	DDB1	0.651705	1
CHEK2	CHEK2	0.627813	1
POLD2	POLD2	0.519777	1
INO80	INO80	0.517607	1
PARP1	PARP1	0.471593	1
HLTF	HLTF	0.365693	1
GADD45G	GADD45G	0.339526	1
RPA2	RPA2	0.325948	1
CLK2	CLK2	0.315964	1
XAB2	XAB2	0.309227	1
RAD9A	RAD9A	0.302438	1
POLM	POLM	0.293964	1
FANCF	FANCF	0.286863	1
SMARCA4	SMARCA4	0.273823	1
OGG1	OGG1	0.271288	1
POLK	POLK	0.261043	1
MSH2	MSH2	0.258821	1
POLE	POLE	0.25863	1
RAD1	RAD1	0.254115	1
RAD50	RAD50	0.235224	1
SHPRH	SHPRH	0.198135	1
RAD9B	RAD9B	0.189835	1
MSH6	MSH6	0.172489	1
CUL4A	CUL4A	0.168409	1
RRM2	RRM2	0.166898	1
RAD17	RAD17	0.163703	1
RAD54B	RAD54B	0.137484	1
NFATC2IP	NFATC2IP	0.134602	1
RTEL1	RTEL1	0.119253	1
HERC2	HERC2	0.102792	1
APEX1	APEX1	0.0965238	1
MGMT	MGMT	0.090325	1
MLH1	MLH1	0.0891617	1
RMI1	RMI1	0.0853591	1
TDP1	TDP1	0.07666	1
LIG4	LIG4	0.074177	1
FAN1	FAN1	0.0720933	1
PRKDC	PRKDC	0.0684991	1
XPC	XPC	0.0584283	1
RECQL4	RECQL4	0.0411689	1
CHAF1A	CHAF1A	0.0349528	1
ATR	ATR	0.0347791	1
ERCC6	ERCC6	0.0262189	1
ERCC5	ERCC5	0.0218259	1
FANCI	FANCI	0.0213398	1
MUS81	MUS81	0.0206279	1
FANCM	FANCM	0.0166343	1
ATM	ATM	0.0129532	1
PMS1	PMS1	0.00753577	1
APLF	APLF	0	1
APTX	APTX	0	1
ATRIP	ATRIP	0	1
ATRX	ATRX	0	1
BABAM1	BABAM1	0	1
BARD1	BARD1	0	1
BLM	BLM	0	1
BRCA1	BRCA1	0	1
BRCA2	BRCA2	0	1
BRCC3	BRCC3	0	1
BRIP1	BRIP1	0	1
CCNH	CCNH	0	1
CDC25A	CDC25A	0	1
CDC25B	CDC25B	0	1
CDC25C	CDC25C	0	1
CDC5L	CDC5L	0	1
CDK7	CDK7	0	1
CETN2	CETN2	0	1
CHEK1	CHEK1	0	1
DCLRE1A	DCLRE1A	0	1
DCLRE1B	DCLRE1B	0	1
DCLRE1C	DCLRE1C	0	1
DDB2	DDB2	0	1
DMC1	DMC1	0	1
DNA2	DNA2	0	1
DNTT	DNTT	0	1
EID3	EID3	0	1
EME1	EME1	0	1
EME2	EME2	0	1
ERCC2	ERCC2	0	1
ERCC3	ERCC3	0	1
ERCC4	ERCC4	0	1
ERCC8	ERCC8	0	1
EXO1	EXO1	0	1
FANCA	FANCA	0	1
FANCB	FANCB	0	1
FANCC	FANCC	0	1
FANCD2	FANCD2	0	1
FANCE	FANCE	0	1
FANCG	FANCG	0	1
FANCL	FANCL	0	1
FEN1	FEN1	0	1
GADD45A	GADD45A	0	1
GEN1	GEN1	0	1
GTF2H1	GTF2H1	0	1
GTF2H2	GTF2H2	0	1
GTF2H3	GTF2H3	0	1
GTF2H4	GTF2H4	0	1
GTF2H5	GTF2H5	0	1
HELQ	HELQ	0	1
HES1	HES1	0	1
HMGB1	HMGB1	0	1
HUS1	HUS1	0	1
KAT5	KAT5	0	1
LIG1	LIG1	0	1
LIG3	LIG3	0	1
MAD2L2	MAD2L2	0	1
MDC1	MDC1	0	1
MLH3	MLH3	0	1
MMS19	MMS19	0	1
MNAT1	MNAT1	0	1
MORF4L1	MORF4L1	0	1
MPG	MPG	0	1
MSH3	MSH3	0	1
MUTYH	MUTYH	0	1
NBN	NBN	0	1
NEIL1	NEIL1	0	1
NHEJ1	NHEJ1	0	1
NSMCE1	NSMCE1	0	1
NSMCE2	NSMCE2	0	1
NSMCE4A	NSMCE4A	0	1
NTHL1	NTHL1	0	1
PALB2	PALB2	0	1
PARG	PARG	0	1
PARP2	PARP2	0	1
PAXIP1	PAXIP1	0	1
PCNA	PCNA	0	1
PLK3	PLK3	0	1
PMS2	PMS2	0	1
PNKP	PNKP	0	1
POLA1	POLA1	0	1
POLB	POLB	0	1
POLD1	POLD1	0	1
POLD3	POLD3	0	1
POLD4	POLD4	0	1
POLE2	POLE2	0	1
POLE3	POLE3	0	1
POLE4	POLE4	0	1
POLH	POLH	0	1
POLI	POLI	0	1
POLL	POLL	0	1
POLN	POLN	0	1
POLQ	POLQ	0	1
PPP4C	PPP4C	0	1
PPP4R2	PPP4R2	0	1
PPP4R4	PPP4R4	0	1
PRPF19	PRPF19	0	1
RAD18	RAD18	0	1
RAD23A	RAD23A	0	1
RAD23B	RAD23B	0	1
RAD51	RAD51	0	1
RAD51B	RAD51B	0	1
RAD51C	RAD51C	0	1
RAD51D	RAD51D	0	1
RAD52	RAD52	0	1
RAD54L	RAD54L	0	1
RBBP8	RBBP8	0	1
RBX1	RBX1	0	1
RECQL	RECQL	0	1
RECQL5	RECQL5	0	1
REV1	REV1	0	1
REV3L	REV3L	0	1
RFC1	RFC1	0	1
RFC2	RFC2	0	1
RFC3	RFC3	0	1
RFC4	RFC4	0	1
RIF1	RIF1	0	1
RMI2	RMI2	0	1
RNF168	RNF168	0	1
RNF4	RNF4	0	1
RNF8	RNF8	0	1
RNMT	RNMT	0	1
RPA1	RPA1	0	1
RPA3	RPA3	0	1
RPA4	RPA4	0	1
RRM2B	RRM2B	0	1
SETMAR	SETMAR	0	1
SLX1A	SLX1A	0	1
SLX1B	SLX1B	0	1
SLX4	SLX4	0	1
SMARCAD1	SMARCAD1	0	1
SMARCC1	SMARCC1	0	1
SMC5	SMC5	0	1
SMC6	SMC6	0	1
SMUG1	SMUG1	0	1
SPRTN	SPRTN	0	1
SWSAP1	SWSAP1	0	1
TCEA1	TCEA1	0	1
TDG	TDG	0	1
TELO2	TELO2	0	1
TOP3A	TOP3A	0	1
TOPBP1	TOPBP1	0	1
TP53BP1	TP53BP1	0	1
TREX1	TREX1	0	1
UBE2A	UBE2A	0	1
UBE2B	UBE2B	0	1
UBE2N	UBE2N	0	1
UBE2T	UBE2T	0	1
UBE2V2	UBE2V2	0	1
UIMC1	UIMC1	0	1
UNG	UNG	0	1
USP1	USP1	0	1
UVSSA	UVSSA	0	1
WDR48	WDR48	0	1
WEE1	WEE1	0	1
WRN	WRN	0	1
XPA	XPA	0	1
XRCC1	XRCC1	0	1
XRCC2	XRCC2	0	1
XRCC3	XRCC3	0	1
XRCC4	XRCC4	0	1
XRCC5	XRCC5	0	1
XRCC6	XRCC6	0	1
ZSWIM7	ZSWIM7	0	1
ABRAXAS1
BABAM2
CENPS
ELOA
ELOB
ELOC
FAAP100
FAAP20
FAAP24
H2AX
MRE11
NSMCE3
SEM1

## Sheet: BLCA_DDR
DDR	protNames	uEMDscore	qVal
TP53	TP53	8.25209	0
SMARCA4	SMARCA4	2.37835	0.0705882
DDB1	DDB1	1.50386	0.986667
CLK2	CLK2	1.36632	1
HES1	HES1	1.30565	1
INO80	INO80	1.15085	1
RAD51	RAD51	1.02275	1
PLK3	PLK3	0.932244	1
PPP4C	PPP4C	0.902397	1
UBE2N	UBE2N	0.901656	1
POLE	POLE	0.819942	1
PCNA	PCNA	0.80068	1
PPP4R4	PPP4R4	0.71096	1
SMARCC1	SMARCC1	0.677157	1
RFC2	RFC2	0.664622	1
RPA3	RPA3	0.660109	1
CETN2	CETN2	0.658938	1
PRPF19	PRPF19	0.654022	1
ERCC2	ERCC2	0.628815	1
POLK	POLK	0.616784	1
MSH2	MSH2	0.597677	1
PRKDC	PRKDC	0.594796	1
RAD50	RAD50	0.594447	1
RBBP8	RBBP8	0.580345	1
GTF2H3	GTF2H3	0.567178	1
MORF4L1	MORF4L1	0.55959	1
FANCD2	FANCD2	0.550583	1
DNA2	DNA2	0.50665	1
RFC4	RFC4	0.506242	1
KAT5	KAT5	0.499996	1
TREX1	TREX1	0.485181	1
BLM	BLM	0.480687	1
UBE2B	UBE2B	0.480583	1
SHPRH	SHPRH	0.478675	1
UBE2A	UBE2A	0.475728	1
BRIP1	BRIP1	0.453728	1
UBE2V2	UBE2V2	0.445745	1
WEE1	WEE1	0.445466	1
ERCC3	ERCC3	0.444299	1
RFC1	RFC1	0.434501	1
RAD54L	RAD54L	0.428386	1
POLM	POLM	0.394956	1
CHEK2	CHEK2	0.390439	1
HERC2	HERC2	0.38745	1
XAB2	XAB2	0.362942	1
RAD51C	RAD51C	0.338208	1
MSH6	MSH6	0.33606	1
ATR	ATR	0.328333	1
RAD23A	RAD23A	0.316496	1
FANCC	FANCC	0.314809	1
POLE3	POLE3	0.310819	1
CDK7	CDK7	0.29372	1
NBN	NBN	0.283193	1
BABAM1	BABAM1	0.282294	1
XRCC4	XRCC4	0.276645	1
CDC25A	CDC25A	0.2759	1
CDC5L	CDC5L	0.27124	1
RNF168	RNF168	0.270104	1
DDB2	DDB2	0.267394	1
GTF2H1	GTF2H1	0.263826	1
USP1	USP1	0.252951	1
DCLRE1B	DCLRE1B	0.252737	1
NSMCE1	NSMCE1	0.250861	1
RAD17	RAD17	0.249605	1
WDR48	WDR48	0.248736	1
PARP1	PARP1	0.248503	1
LIG3	LIG3	0.247852	1
MNAT1	MNAT1	0.245394	1
DCLRE1A	DCLRE1A	0.241982	1
FANCF	FANCF	0.2265	1
OGG1	OGG1	0.225488	1
PAXIP1	PAXIP1	0.219125	1
PALB2	PALB2	0.214154	1
RECQL	RECQL	0.21384	1
HMGB1	HMGB1	0.209017	1
RBX1	RBX1	0.208738	1
ERCC4	ERCC4	0.20828	1
ERCC1	ERCC1	0.207788	1
POLD2	POLD2	0.205884	1
RFC5	RFC5	0.203333	1
RECQL5	RECQL5	0.20236	1
FEN1	FEN1	0.201456	1
TOP3A	TOP3A	0.200925	1
RNF8	RNF8	0.199921	1
MPG	MPG	0.198292	1
POLD3	POLD3	0.195958	1
POLH	POLH	0.191538	1
NTHL1	NTHL1	0.189014	1
XRCC2	XRCC2	0.184935	1
MLH1	MLH1	0.1834	1
GADD45A	GADD45A	0.181954	1
ATM	ATM	0.178852	1
RAD51D	RAD51D	0.174757	1
POLE2	POLE2	0.16834	1
RAD51B	RAD51B	0.15356	1
TDG	TDG	0.15061	1
UIMC1	UIMC1	0.150272	1
RAD1	RAD1	0.147911	1
DMC1	DMC1	0.146038	1
RAD9B	RAD9B	0.144774	1
ATRIP	ATRIP	0.144437	1
PMS1	PMS1	0.142103	1
UBE2T	UBE2T	0.140563	1
RNF4	RNF4	0.14047	1
CHEK1	CHEK1	0.136326	1
REV3L	REV3L	0.134112	1
CDC25B	CDC25B	0.132789	1
PARP2	PARP2	0.132789	1
CCNH	CCNH	0.131068	1
RNMT	RNMT	0.129533	1
NFATC2IP	NFATC2IP	0.126214	1
PNKP	PNKP	0.125601	1
RAD9A	RAD9A	0.123143	1
POLA1	POLA1	0.120553	1
EID3	EID3	0.120347	1
XRCC6	XRCC6	0.117959	1
BRCA2	BRCA2	0.114791	1
NEIL1	NEIL1	0.114756	1
FANCL	FANCL	0.111193	1
POLD1	POLD1	0.106645	1
LIG4	LIG4	0.106152	1
ZSWIM7	ZSWIM7	0.104908	1
DNTT	DNTT	0.10483	1
HLTF	HLTF	0.10459	1
SWSAP1	SWSAP1	0.103051	1
TOPBP1	TOPBP1	0.100899	1
CUL4A	CUL4A	0.100131	1
FAN1	FAN1	0.0930938	1
RTEL1	RTEL1	0.0907596	1
DCLRE1C	DCLRE1C	0.089042	1
POLI	POLI	0.0850755	1
NHEJ1	NHEJ1	0.0845521	1
RAD52	RAD52	0.0825863	1
RAD54B	RAD54B	0.0821249	1
RRM2B	RRM2B	0.0818186	1
APTX	APTX	0.081237	1
FANCG	FANCG	0.0809889	1
PPP4R2	PPP4R2	0.0809578	1
RRM2	RRM2	0.0780421	1
SMARCAD1	SMARCAD1	0.0749364	1
MAD2L2	MAD2L2	0.0741067	1
LIG1	LIG1	0.071443	1
GTF2H4	GTF2H4	0.0695896	1
RMI2	RMI2	0.0683915	1
UVSSA	UVSSA	0.0681163	1
NSMCE2	NSMCE2	0.0675618	1
RAD23B	RAD23B	0.0663947	1
TDP1	TDP1	0.0662125	1
RPA2	RPA2	0.0659954	1
SETMAR	SETMAR	0.0657511	1
ERCC8	ERCC8	0.065534	1
UNG	UNG	0.0651346	1
RFC3	RFC3	0.0631688	1
CDC25C	CDC25C	0.0618195	1
SMC6	SMC6	0.0574537	1
XRCC5	XRCC5	0.0560114	1
XPA	XPA	0.0559803	1
BRCC3	BRCC3	0.0547823	1
WRN	WRN	0.0514633	1
TP53BP1	TP53BP1	0.0507886	1
SPRTN	SPRTN	0.047869	1
FANCI	FANCI	0.0463026	1
RMI1	RMI1	0.0445191	1
EME2	EME2	0.0436893	1
HUS1	HUS1	0.0424912	1
REV1	REV1	0.0385286	1
RECQL4	RECQL4	0.037792	1
CHAF1A	CHAF1A	0.0346591	1
FANCE	FANCE	0.0333059	1
FANCM	FANCM	0.0329415	1
MUTYH	MUTYH	0.0324142	1
NSMCE4A	NSMCE4A	0.0324142	1
EME1	EME1	0.0312161	1
POLL	POLL	0.0308787	1
PMS2	PMS2	0.0304484	1
ERCC5	ERCC5	0.025625	1
POLN	POLN	0.0243959	1
SMC5	SMC5	0.0240276	1
ERCC6	ERCC6	0.0227364	1
BARD1	BARD1	0.0227054	1
MGMT	MGMT	0.0223991	1
RAD18	RAD18	0.0186188	1
MLH3	MLH3	0.0178821	1
APEX1	APEX1	0.0174207	1
MMS19	MMS19	0.0150555	1
XPC	XPC	0.0150555	1
APLF	APLF	0.0113682	1
XRCC1	XRCC1	0.00734359	1
GEN1	GEN1	0.00371832	1
TELO2	TELO2	0.00328794	1
MUS81	MUS81	0.00285756	1
ATRX	ATRX	0	1
BRCA1	BRCA1	0	1
EXO1	EXO1	0	1
FANCA	FANCA	0	1
FANCB	FANCB	0	1
GADD45G	GADD45G	0	1
GTF2H2	GTF2H2	0	1
GTF2H5	GTF2H5	0	1
HELQ	HELQ	0	1
MDC1	MDC1	0	1
MSH3	MSH3	0	1
PARG	PARG	0	1
POLB	POLB	0	1
POLD4	POLD4	0	1
POLE4	POLE4	0	1
POLQ	POLQ	0	1
RIF1	RIF1	0	1
RPA1	RPA1	0	1
RPA4	RPA4	0	1
SLX1A	SLX1A	0	1
SLX1B	SLX1B	0	1
SLX4	SLX4	0	1
SMUG1	SMUG1	0	1
TCEA1	TCEA1	0	1
XRCC3	XRCC3	0	1
ABRAXAS1
BABAM2
CENPS
ELOA
ELOB
ELOC
FAAP100
FAAP20
FAAP24
H2AX
MRE11
NSMCE3
SEM1

## Sheet: BRCA_DDR
DDR	protNames	uEMDscore	qVal
TP53	TP53	4.50982	0
RAD54B	RAD54B	0.329519	1
SMARCA4	SMARCA4	0.289691	1
PRKDC	PRKDC	0.231096	1
SMARCC1	SMARCC1	0.214964	1
RAD50	RAD50	0.207559	1
PPP4R4	PPP4R4	0.198903	1
CHEK2	CHEK2	0.183641	1
LIG3	LIG3	0.178435	1
DDB1	DDB1	0.172694	1
USP1	USP1	0.166449	1
SHPRH	SHPRH	0.162172	1
INO80	INO80	0.16171	1
CETN2	CETN2	0.154786	1
CLK2	CLK2	0.154132	1
RFC1	RFC1	0.149811	1
XRCC6	XRCC6	0.149133	1
PPP4C	PPP4C	0.147101	1
MSH2	MSH2	0.145817	1
RPA3	RPA3	0.145105	1
RBBP8	RBBP8	0.137176	1
ERCC3	ERCC3	0.133563	1
APTX	APTX	0.132817	1
BLM	BLM	0.13065	1
RAD51C	RAD51C	0.130382	1
WEE1	WEE1	0.125989	1
XRCC4	XRCC4	0.125681	1
HERC2	HERC2	0.121336	1
NEIL1	NEIL1	0.120966	1
PARP1	PARP1	0.118978	1
WDR48	WDR48	0.117569	1
MSH6	MSH6	0.116939	1
DNA2	DNA2	0.115154	1
CDC25B	CDC25B	0.109779	1
XAB2	XAB2	0.10873	1
FANCD2	FANCD2	0.106112	1
MPG	MPG	0.106084	1
CDC5L	CDC5L	0.105578	1
UBE2A	UBE2A	0.100508	1
UBE2B	UBE2B	0.0994924	1
POLB	POLB	0.0966632	1
ERCC4	ERCC4	0.0949839	1
KAT5	KAT5	0.0927706	1
POLE	POLE	0.0896093	1
RAD54L	RAD54L	0.0885458	1
MNAT1	MNAT1	0.0879255	1
PRPF19	PRPF19	0.0870785	1
ERCC1	ERCC1	0.0861116	1
CDK7	CDK7	0.082883	1
SLX1B	SLX1B	0.0822335	1
GTF2H3	GTF2H3	0.0804196	1
BRCC3	BRCC3	0.0750977	1
PPP4R2	PPP4R2	0.0731637	1
UBE2V2	UBE2V2	0.0729517	1
POLK	POLK	0.0728507	1
REV3L	REV3L	0.0699206	1
BRIP1	BRIP1	0.0690355	1
MORF4L1	MORF4L1	0.0687035	1
TCEA1	TCEA1	0.0687035	1
RNF8	RNF8	0.0670051	1
PNKP	PNKP	0.0629969	1
POLM	POLM	0.0622464	1
PMS1	PMS1	0.061202	1
RECQL	RECQL	0.0610337	1
SPRTN	SPRTN	0.0602013	1
FEN1	FEN1	0.0588832	1
RAD51	RAD51	0.0580845	1
DDB2	DDB2	0.057868	1
PLK3	PLK3	0.0576852	1
UBE2T	UBE2T	0.0564534	1
XRCC2	XRCC2	0.0548223	1
RPA2	RPA2	0.0544903	1
CUL4A	CUL4A	0.0526617	1
RFC3	RFC3	0.0520605	1
TDG	TDG	0.0517767	1
NTHL1	NTHL1	0.0512954	1
GTF2H1	GTF2H1	0.0502465	1
NBN	NBN	0.0470516	1
CDC25C	CDC25C	0.0465221	1
RAD9A	RAD9A	0.0464694	1
DNTT	DNTT	0.0453532	1
EID3	EID3	0.0433082	1
NSMCE2	NSMCE2	0.0432555	1
RAD17	RAD17	0.043178	1
SWSAP1	SWSAP1	0.0398104	1
POLA1	POLA1	0.039062	1
FANCF	FANCF	0.0390117	1
CDC25A	CDC25A	0.0387952	1
SETMAR	SETMAR	0.0380492	1
RECQL5	RECQL5	0.0370822	1
TOPBP1	TOPBP1	0.0365673	1
CCNH	CCNH	0.0365482	1
RAD1	RAD1	0.0365482	1
FANCG	FANCG	0.036399	1
POLE2	POLE2	0.0356339	1
RPA1	RPA1	0.035533	1
RAD23B	RAD23B	0.0345851	1
FANCC	FANCC	0.0337863	1
FAN1	FAN1	0.0335698	1
ATR	ATR	0.0332232	1
HLTF	HLTF	0.032954	1
PAXIP1	PAXIP1	0.0327902	1
NSMCE4A	NSMCE4A	0.0325546	1
PALB2	PALB2	0.0316067	1
DCLRE1C	DCLRE1C	0.0313902	1
RMI1	RMI1	0.0298746	1
MLH1	MLH1	0.0296143	1
ERCC8	ERCC8	0.0294416	1
RFC5	RFC5	0.0294416	1
RFC4	RFC4	0.0290423	1
HMGB1	HMGB1	0.0286429	1
POLD4	POLD4	0.0284264	1
HES1	HES1	0.0276277	1
SMC6	SMC6	0.0276277	1
PCNA	PCNA	0.0274448	1
RAD51B	RAD51B	0.0272956	1
ATRIP	ATRIP	0.0267998	1
WRN	WRN	0.0267134	1
RAD18	RAD18	0.0255972	1
RNF168	RNF168	0.0255972	1
RFC2	RFC2	0.025448	1
DMC1	DMC1	0.0253807	1
DCLRE1B	DCLRE1B	0.0227388	1
ATM	ATM	0.0226861	1
OGG1	OGG1	0.0219357	1
RNMT	RNMT	0.0217865	1
UIMC1	UIMC1	0.0217719	1
RAD51D	RAD51D	0.0213198	1
TOP3A	TOP3A	0.0209541	1
SMUG1	SMUG1	0.0203046	1
LIG4	LIG4	0.019323	1
FANCE	FANCE	0.0189236	1
FANCL	FANCL	0.0182741	1
HUS1	HUS1	0.0182741	1
NFATC2IP	NFATC2IP	0.0182741	1
POLD1	POLD1	0.0182741	1
RAD52	RAD52	0.0182741	1
BRCA2	BRCA2	0.0175763	1
MUTYH	MUTYH	0.0173262	1
PARP2	PARP2	0.0172589	1
TREX1	TREX1	0.0170278	1
RECQL4	RECQL4	0.0167103	1
POLH	POLH	0.0156614	1
ERCC5	ERCC5	0.0148291	1
FANCI	FANCI	0.0148291	1
APEX1	APEX1	0.0142469	1
EME1	EME1	0.0140976	1
APLF	APLF	0.0120335	1
MLH3	MLH3	0.0118843	1
POLD3	POLD3	0.0118843	1
RAD23A	RAD23A	0.0118843	1
LIG1	LIG1	0.0114513	1
ERCC6	ERCC6	0.0108691	1
POLE4	POLE4	0.0100031	1
SMC5	SMC5	0.00935356	1
XRCC3	XRCC3	0.00927166	1
TP53BP1	TP53BP1	0.00913706	1
XPC	XPC	0.00913706	1
CHAF1A	CHAF1A	0.00858849	1
RTEL1	RTEL1	0.00855484	1
CHEK1	CHEK1	0.00812183	1
MMS19	MMS19	0.00812183	1
REV1	REV1	0.00812183	1
DCLRE1A	DCLRE1A	0.0073231	1
PMS2	PMS2	0.0071066	1
RRM2	RRM2	0.0071066	1
ERCC2	ERCC2	0.00535995	1
SMARCAD1	SMARCAD1	0.00529265	1
POLI	POLI	0.00507614	1
RAD9B	RAD9B	0.00492694	1
TDP1	TDP1	0.00489329	1
MUS81	MUS81	0.00409456	1
POLN	POLN	0.00304568	1
MGMT	MGMT	0.00267998	1
XRCC1	XRCC1	0.00203046	1
ATRX	ATRX	0	1
BABAM1	BABAM1	0	1
BARD1	BARD1	0	1
BRCA1	BRCA1	0	1
EME2	EME2	0	1
EXO1	EXO1	0	1
FANCA	FANCA	0	1
FANCB	FANCB	0	1
FANCM	FANCM	0	1
GADD45A	GADD45A	0	1
GADD45G	GADD45G	0	1
GEN1	GEN1	0	1
GTF2H2	GTF2H2	0	1
GTF2H4	GTF2H4	0	1
GTF2H5	GTF2H5	0	1
HELQ	HELQ	0	1
MAD2L2	MAD2L2	0	1
MDC1	MDC1	0	1
MSH3	MSH3	0	1
NHEJ1	NHEJ1	0	1
NSMCE1	NSMCE1	0	1
PARG	PARG	0	1
POLD2	POLD2	0	1
POLE3	POLE3	0	1
POLL	POLL	0	1
POLQ	POLQ	0	1
RBX1	RBX1	0	1
RIF1	RIF1	0	1
RMI2	RMI2	0	1
RNF4	RNF4	0	1
RPA4	RPA4	0	1
RRM2B	RRM2B	0	1
SLX1A	SLX1A	0	1
SLX4	SLX4	0	1
TELO2	TELO2	0	1
UBE2N	UBE2N	0	1
UNG	UNG	0	1
UVSSA	UVSSA	0	1
XPA	XPA	0	1
XRCC5	XRCC5	0	1
ZSWIM7	ZSWIM7	0	1
ABRAXAS1
BABAM2
CENPS
ELOA
ELOB
ELOC
FAAP100
FAAP20
FAAP24
H2AX
MRE11
NSMCE3
SEM1

## Sheet: CESC_DDR
DDR	protNames	uEMDscore	qVal
TP53	TP53	1.23063	1
PRPF19	PRPF19	0.972512	1
DDB1	DDB1	0.954248	1
INO80	INO80	0.924389	1
CLK2	CLK2	0.896322	1
SMARCA4	SMARCA4	0.869806	1
KAT5	KAT5	0.805771	1
PRKDC	PRKDC	0.759954	1
BRCC3	BRCC3	0.740415	1
HES1	HES1	0.565922	1
RBX1	RBX1	0.560554	1
USP1	USP1	0.558854	1
PCNA	PCNA	0.547875	1
RBBP8	RBBP8	0.537924	1
LIG3	LIG3	0.455943	1
WDR48	WDR48	0.445178	1
RFC5	RFC5	0.390932	1
POLA1	POLA1	0.38987	1
RFC2	RFC2	0.383942	1
TCEA1	TCEA1	0.382451	1
PPP4R4	PPP4R4	0.369974	1
POLE	POLE	0.366084	1
RAD54L	RAD54L	0.346811	1
MSH2	MSH2	0.335096	1
RPA1	RPA1	0.326709	1
UBE2V2	UBE2V2	0.315005	1
LIG1	LIG1	0.310724	1
CDC5L	CDC5L	0.305532	1
RFC1	RFC1	0.298234	1
PLK3	PLK3	0.29638	1
CHEK2	CHEK2	0.292386	1
ERCC8	ERCC8	0.278811	1
RAD51C	RAD51C	0.275219	1
HERC2	HERC2	0.266138	1
FANCL	FANCL	0.260041	1
DNA2	DNA2	0.259354	1
BRIP1	BRIP1	0.25333	1
ERCC4	ERCC4	0.2462	1
XAB2	XAB2	0.243145	1
SHPRH	SHPRH	0.240748	1
HLTF	HLTF	0.235409	1
PAXIP1	PAXIP1	0.231429	1
BLM	BLM	0.230343	1
SETMAR	SETMAR	0.20814	1
CETN2	CETN2	0.205077	1
UBE2N	UBE2N	0.205077	1
RECQL5	RECQL5	0.2	1
CDC25B	CDC25B	0.192705	1
SMC6	SMC6	0.190287	1
GTF2H4	GTF2H4	0.189513	1
RNF168	RNF168	0.189091	1
POLD3	POLD3	0.187912	1
UNG	UNG	0.186452	1
POLD2	POLD2	0.185516	1
POLB	POLB	0.179132	1
RNMT	RNMT	0.170081	1
FAN1	FAN1	0.169503	1
RAD23B	RAD23B	0.165557	1
RAD9B	RAD9B	0.162756	1
POLK	POLK	0.161826	1
MLH1	MLH1	0.161412	1
ERCC3	ERCC3	0.159966	1
ATRIP	ATRIP	0.150643	1
CUL4A	CUL4A	0.146256	1
XRCC3	XRCC3	0.145725	1
RTEL1	RTEL1	0.142117	1
RAD1	RAD1	0.139193	1
MSH6	MSH6	0.132546	1
PARP2	PARP2	0.130421	1
RRM2B	RRM2B	0.130421	1
RAD17	RAD17	0.12376	1
UIMC1	UIMC1	0.102871	1
RAD54B	RAD54B	0.101675	1
ATR	ATR	0.101539	1
LIG4	LIG4	0.101407	1
RNF8	RNF8	0.100346	1
MNAT1	MNAT1	0.100212	1
UBE2T	UBE2T	0.0999467	1
CDC25A	CDC25A	0.0995473	1
HMGB1	HMGB1	0.0995473	1
CDK7	CDK7	0.0979499	1
XRCC6	XRCC6	0.0975505	1
MPG	MPG	0.094755	1
WEE1	WEE1	0.0943556	1
SMARCAD1	SMARCAD1	0.0927582	1
GTF2H3	GTF2H3	0.0926269	1
SMARCC1	SMARCC1	0.0919594	1
POLM	POLM	0.0900967	1
NTHL1	NTHL1	0.089298	1
RAD51	RAD51	0.0891667	1
RFC3	RFC3	0.0886333	1
FANCD2	FANCD2	0.0882173	1
RECQL	RECQL	0.0880971	1
PMS1	PMS1	0.0880916	1
RAD9A	RAD9A	0.0875665	1
REV3L	REV3L	0.0874324	1
DCLRE1C	DCLRE1C	0.0864997	1
RAD50	RAD50	0.0861031	1
XRCC5	XRCC5	0.085969	1
TREX1	TREX1	0.0814448	1
SWSAP1	SWSAP1	0.0771831	1
DDB2	DDB2	0.0761246	1
POLD1	POLD1	0.0738569	1
TOPBP1	TOPBP1	0.0733263	1
MORF4L1	MORF4L1	0.0717316	1
CHEK1	CHEK1	0.0698633	1
APTX	APTX	0.0687993	1
XRCC4	XRCC4	0.0633478	1
FANCF	FANCF	0.0629429	1
SMUG1	SMUG1	0.0622837	1
XPA	XPA	0.0613482	1
FANCG	FANCG	0.0593542	1
TDG	TDG	0.0588235	1
XRCC2	XRCC2	0.0588235	1
RAD51B	RAD51B	0.057092	1
NBN	NBN	0.056958	1
RMI1	RMI1	0.0537659	1
RAD18	RAD18	0.0524338	1
DMC1	DMC1	0.0519031	1
RAD23A	RAD23A	0.0488395	1
EME2	EME2	0.0484429	1
MUTYH	MUTYH	0.0479095	1
BRCA2	BRCA2	0.045114	1
POLL	POLL	0.0449799	1
RECQL4	RECQL4	0.0421844	1
DCLRE1A	DCLRE1A	0.0407238	1
PNKP	PNKP	0.0401876	1
SPRTN	SPRTN	0.0383276	1
DCLRE1B	DCLRE1B	0.0383221	1
PARP1	PARP1	0.0380623	1
TP53BP1	TP53BP1	0.0347306	1
RRM2	RRM2	0.0322004	1
PALB2	PALB2	0.0316697	1
MLH3	MLH3	0.0282123	1
APEX1	APEX1	0.0256849	1
FANCM	FANCM	0.025548	1
CHAF1A	CHAF1A	0.0240874	1
XPC	XPC	0.0208925	1
TOP3A	TOP3A	0.0183651	1
SMC5	SMC5	0.0165023	1
WRN	WRN	0.016103	1
MUS81	MUS81	0.0153042	1
MGMT	MGMT	0.0149049	1
POLN	POLN	0.0146368	1
APLF	APLF	0.0141061	1
ERCC5	ERCC5	0.0134387	1
CDC25C	CDC25C	0.0125032	1
EME1	EME1	0.0121093	1
ERCC6	ERCC6	0.0109113	1
PARG	PARG	0.0102466	1
FANCI	FANCI	0.00998126	1
UVSSA	UVSSA	0.0095819	1
TDP1	TDP1	0.00918254	1
ERCC2	ERCC2	0.0090485	1
ATM	ATM	0.0085151	1
REV1	REV1	0.00692042	1
BARD1	BARD1	0.00638701	1
XRCC1	XRCC1	0.00346021	1
HELQ	HELQ	0.00212808	1
POLD4	POLD4	0.00212808	1
ATRX	ATRX	0	1
BABAM1	BABAM1	0	1
BRCA1	BRCA1	0	1
CCNH	CCNH	0	1
DNTT	DNTT	0	1
EID3	EID3	0	1
ERCC1	ERCC1	0	1
EXO1	EXO1	0	1
FANCA	FANCA	0	1
FANCB	FANCB	0	1
FANCC	FANCC	0	1
FANCE	FANCE	0	1
FEN1	FEN1	0	1
GADD45A	GADD45A	0	1
GADD45G	GADD45G	0	1
GEN1	GEN1	0	1
GTF2H1	GTF2H1	0	1
GTF2H2	GTF2H2	0	1
GTF2H5	GTF2H5	0	1
HUS1	HUS1	0	1
MAD2L2	MAD2L2	0	1
MDC1	MDC1	0	1
MMS19	MMS19	0	1
MSH3	MSH3	0	1
NEIL1	NEIL1	0	1
NFATC2IP	NFATC2IP	0	1
NHEJ1	NHEJ1	0	1
NSMCE1	NSMCE1	0	1
NSMCE2	NSMCE2	0	1
NSMCE4A	NSMCE4A	0	1
OGG1	OGG1	0	1
PMS2	PMS2	0	1
POLE2	POLE2	0	1
POLE3	POLE3	0	1
POLE4	POLE4	0	1
POLH	POLH	0	1
POLI	POLI	0	1
POLQ	POLQ	0	1
PPP4C	PPP4C	0	1
PPP4R2	PPP4R2	0	1
RAD51D	RAD51D	0	1
RAD52	RAD52	0	1
RFC4	RFC4	0	1
RIF1	RIF1	0	1
RMI2	RMI2	0	1
RNF4	RNF4	0	1
RPA2	RPA2	0	1
RPA3	RPA3	0	1
RPA4	RPA4	0	1
SLX1A	SLX1A	0	1
SLX1B	SLX1B	0	1
SLX4	SLX4	0	1
TELO2	TELO2	0	1
UBE2A	UBE2A	0	1
UBE2B	UBE2B	0	1
ZSWIM7	ZSWIM7	0	1
ABRAXAS1
BABAM2
CENPS
ELOA
ELOB
ELOC
FAAP100
FAAP20
FAAP24
H2AX
MRE11
NSMCE3
SEM1

## Sheet: CHOL_DDR
DDR	protNames	uEMDscore	qVal
RFC2	RFC2	1.41045	1
TP53	TP53	1.05804	1
DDB2	DDB2	1.05348	1
SMARCA4	SMARCA4	0.571214	1
INO80	INO80	0.543259	1
CHEK2	CHEK2	0.535639	1
RAD54B	RAD54B	0.453003	1
POLA1	POLA1	0.386805	1
FANCD2	FANCD2	0.304952	1
RAD17	RAD17	0.288051	1
BLM	BLM	0.258163	1
POLE	POLE	0.198195	1
REV3L	REV3L	0.0836262	1
ATR	ATR	0.0804313	1
ATM	ATM	0.0712141	1
ERCC2	ERCC2	0.0552077	1
BRCA2	BRCA2	0.0532109	1
CHAF1A	CHAF1A	0.0188658	1
PARG	PARG	0.0164058	1
HELQ	HELQ	0.0152077	1
POLN	POLN	0.0104153	1
APEX1	APEX1	0	1
APLF	APLF	0	1
APTX	APTX	0	1
ATRIP	ATRIP	0	1
ATRX	ATRX	0	1
BABAM1	BABAM1	0	1
BARD1	BARD1	0	1
BRCA1	BRCA1	0	1
BRCC3	BRCC3	0	1
BRIP1	BRIP1	0	1
CCNH	CCNH	0	1
CDC25A	CDC25A	0	1
CDC25B	CDC25B	0	1
CDC25C	CDC25C	0	1
CDC5L	CDC5L	0	1
CDK7	CDK7	0	1
CETN2	CETN2	0	1
CHEK1	CHEK1	0	1
CLK2	CLK2	0	1
CUL4A	CUL4A	0	1
DCLRE1A	DCLRE1A	0	1
DCLRE1B	DCLRE1B	0	1
DCLRE1C	DCLRE1C	0	1
DDB1	DDB1	0	1
DMC1	DMC1	0	1
DNA2	DNA2	0	1
DNTT	DNTT	0	1
EID3	EID3	0	1
EME1	EME1	0	1
EME2	EME2	0	1
ERCC1	ERCC1	0	1
ERCC3	ERCC3	0	1
ERCC4	ERCC4	0	1
ERCC5	ERCC5	0	1
ERCC6	ERCC6	0	1
ERCC8	ERCC8	0	1
EXO1	EXO1	0	1
FAN1	FAN1	0	1
FANCA	FANCA	0	1
FANCB	FANCB	0	1
FANCC	FANCC	0	1
FANCE	FANCE	0	1
FANCF	FANCF	0	1
FANCG	FANCG	0	1
FANCI	FANCI	0	1
FANCL	FANCL	0	1
FANCM	FANCM	0	1
FEN1	FEN1	0	1
GADD45A	GADD45A	0	1
GADD45G	GADD45G	0	1
GEN1	GEN1	0	1
GTF2H1	GTF2H1	0	1
GTF2H2	GTF2H2	0	1
GTF2H3	GTF2H3	0	1
GTF2H4	GTF2H4	0	1
GTF2H5	GTF2H5	0	1
HERC2	HERC2	0	1
HES1	HES1	0	1
HLTF	HLTF	0	1
HMGB1	HMGB1	0	1
HUS1	HUS1	0	1
KAT5	KAT5	0	1
LIG1	LIG1	0	1
LIG3	LIG3	0	1
LIG4	LIG4	0	1
MAD2L2	MAD2L2	0	1
MDC1	MDC1	0	1
MGMT	MGMT	0	1
MLH1	MLH1	0	1
MLH3	MLH3	0	1
MMS19	MMS19	0	1
MNAT1	MNAT1	0	1
MORF4L1	MORF4L1	0	1
MPG	MPG	0	1
MSH2	MSH2	0	1
MSH3	MSH3	0	1
MSH6	MSH6	0	1
MUS81	MUS81	0	1
MUTYH	MUTYH	0	1
NBN	NBN	0	1
NEIL1	NEIL1	0	1
NFATC2IP	NFATC2IP	0	1
NHEJ1	NHEJ1	0	1
NSMCE1	NSMCE1	0	1
NSMCE2	NSMCE2	0	1
NSMCE4A	NSMCE4A	0	1
NTHL1	NTHL1	0	1
OGG1	OGG1	0	1
PALB2	PALB2	0	1
PARP1	PARP1	0	1
PARP2	PARP2	0	1
PAXIP1	PAXIP1	0	1
PCNA	PCNA	0	1
PLK3	PLK3	0	1
PMS1	PMS1	0	1
PMS2	PMS2	0	1
PNKP	PNKP	0	1
POLB	POLB	0	1
POLD1	POLD1	0	1
POLD2	POLD2	0	1
POLD3	POLD3	0	1
POLD4	POLD4	0	1
POLE2	POLE2	0	1
POLE3	POLE3	0	1
POLE4	POLE4	0	1
POLH	POLH	0	1
POLI	POLI	0	1
POLK	POLK	0	1
POLL	POLL	0	1
POLM	POLM	0	1
POLQ	POLQ	0	1
PPP4C	PPP4C	0	1
PPP4R2	PPP4R2	0	1
PPP4R4	PPP4R4	0	1
PRKDC	PRKDC	0	1
PRPF19	PRPF19	0	1
RAD1	RAD1	0	1
RAD18	RAD18	0	1
RAD23A	RAD23A	0	1
RAD23B	RAD23B	0	1
RAD50	RAD50	0	1
RAD51	RAD51	0	1
RAD51B	RAD51B	0	1
RAD51C	RAD51C	0	1
RAD51D	RAD51D	0	1
RAD52	RAD52	0	1
RAD54L	RAD54L	0	1
RAD9A	RAD9A	0	1
RAD9B	RAD9B	0	1
RBBP8	RBBP8	0	1
RBX1	RBX1	0	1
RECQL	RECQL	0	1
RECQL4	RECQL4	0	1
RECQL5	RECQL5	0	1
REV1	REV1	0	1
RFC1	RFC1	0	1
RFC3	RFC3	0	1
RFC4	RFC4	0	1
RFC5	RFC5	0	1
RIF1	RIF1	0	1
RMI1	RMI1	0	1
RMI2	RMI2	0	1
RNF168	RNF168	0	1
RNF4	RNF4	0	1
RNF8	RNF8	0	1
RNMT	RNMT	0	1
RPA1	RPA1	0	1
RPA2	RPA2	0	1
RPA3	RPA3	0	1
RPA4	RPA4	0	1
RRM2	RRM2	0	1
RRM2B	RRM2B	0	1
RTEL1	RTEL1	0	1
SETMAR	SETMAR	0	1
SHPRH	SHPRH	0	1
SLX1A	SLX1A	0	1
SLX1B	SLX1B	0	1
SLX4	SLX4	0	1
SMARCAD1	SMARCAD1	0	1
SMARCC1	SMARCC1	0	1
SMC5	SMC5	0	1
SMC6	SMC6	0	1
SMUG1	SMUG1	0	1
SPRTN	SPRTN	0	1
SWSAP1	SWSAP1	0	1
TCEA1	TCEA1	0	1
TDG	TDG	0	1
TDP1	TDP1	0	1
TELO2	TELO2	0	1
TOP3A	TOP3A	0	1
TOPBP1	TOPBP1	0	1
TP53BP1	TP53BP1	0	1
TREX1	TREX1	0	1
UBE2A	UBE2A	0	1
UBE2B	UBE2B	0	1
UBE2N	UBE2N	0	1
UBE2T	UBE2T	0	1
UBE2V2	UBE2V2	0	1
UIMC1	UIMC1	0	1
UNG	UNG	0	1
USP1	USP1	0	1
UVSSA	UVSSA	0	1
WDR48	WDR48	0	1
WEE1	WEE1	0	1
WRN	WRN	0	1
XAB2	XAB2	0	1
XPA	XPA	0	1
XPC	XPC	0	1
XRCC1	XRCC1	0	1
XRCC2	XRCC2	0	1
XRCC3	XRCC3	0	1
XRCC4	XRCC4	0	1
XRCC5	XRCC5	0	1
XRCC6	XRCC6	0	1
ZSWIM7	ZSWIM7	0	1
ABRAXAS1
BABAM2
CENPS
ELOA
ELOB
ELOC
FAAP100
FAAP20
FAAP24
H2AX
MRE11
NSMCE3
SEM1

## Sheet: COAD_DDR
DDR	protNames	uEMDscore	qVal
TP53	TP53	9.56646	0
SMARCA4	SMARCA4	3.18304	0.0822222
RNF8	RNF8	1.62035	1
XRCC6	XRCC6	1.28547	1
DDB1	DDB1	1.24732	1
XRCC5	XRCC5	0.998103	1
PPP4R4	PPP4R4	0.993238	1
KAT5	KAT5	0.951976	1
POLA1	POLA1	0.909806	1
PPP4C	PPP4C	0.905986	1
UBE2A	UBE2A	0.897243	1
LIG3	LIG3	0.839375	1
PRKDC	PRKDC	0.838749	1
XAB2	XAB2	0.818664	1
RFC1	RFC1	0.806105	1
TCEA1	TCEA1	0.739538	1
POLE	POLE	0.703292	1
RFC5	RFC5	0.664869	1
RPA1	RPA1	0.625284	1
RAD50	RAD50	0.594246	1
PRPF19	PRPF19	0.58398	1
MSH2	MSH2	0.57352	1
HERC2	HERC2	0.537642	1
PCNA	PCNA	0.535387	1
WDR48	WDR48	0.502562	1
ERCC3	ERCC3	0.501126	1
MAD2L2	MAD2L2	0.494926	1
FANCL	FANCL	0.486628	1
CDC25B	CDC25B	0.483241	1
FANCC	FANCC	0.476201	1
INO80	INO80	0.462006	1
SHPRH	SHPRH	0.455899	1
MNAT1	MNAT1	0.454284	1
UBE2N	UBE2N	0.445729	1
RFC2	RFC2	0.422828	1
UBE2B	UBE2B	0.421053	1
CDC5L	CDC5L	0.396372	1
POLK	POLK	0.389462	1
HES1	HES1	0.384014	1
USP1	USP1	0.383641	1
POLD2	POLD2	0.381033	1
EID3	EID3	0.379422	1
CDC25A	CDC25A	0.377647	1
RECQL5	RECQL5	0.362621	1
POLM	POLM	0.360544	1
BABAM1	BABAM1	0.3575	1
PAXIP1	PAXIP1	0.35728	1
GTF2H1	GTF2H1	0.352652	1
MLH1	MLH1	0.317096	1
FAN1	FAN1	0.297167	1
UNG	UNG	0.296592	1
POLE3	POLE3	0.292789	1
POLH	POLH	0.291703	1
MSH6	MSH6	0.290932	1
DNA2	DNA2	0.288562	1
POLD1	POLD1	0.279085	1
PARP2	PARP2	0.278455	1
XRCC4	XRCC4	0.27252	1
NEIL1	NEIL1	0.267054	1
RNMT	RNMT	0.266793	1
RFC4	RFC4	0.266049	1
FANCD2	FANCD2	0.265854	1
FEN1	FEN1	0.265664	1
RAD51C	RAD51C	0.264067	1
RAD54L	RAD54L	0.262882	1
BLM	BLM	0.261571	1
RAD23A	RAD23A	0.261558	1
SMARCC1	SMARCC1	0.257278	1
CDK7	CDK7	0.250737	1
LIG1	LIG1	0.249481	1
XRCC2	XRCC2	0.248848	1
RBBP8	RBBP8	0.241482	1
OGG1	OGG1	0.239278	1
MPG	MPG	0.229998	1
FANCG	FANCG	0.228621	1
CHEK2	CHEK2	0.227891	1
ERCC4	ERCC4	0.22347	1
HLTF	HLTF	0.221637	1
UBE2V2	UBE2V2	0.220564	1
WEE1	WEE1	0.217067	1
POLB	POLB	0.212234	1
ERCC1	ERCC1	0.195171	1
PARP1	PARP1	0.188767	1
BRIP1	BRIP1	0.188046	1
RPA3	RPA3	0.187197	1
BRCC3	BRCC3	0.183515	1
MORF4L1	MORF4L1	0.179266	1
PLK3	PLK3	0.179253	1
SPRTN	SPRTN	0.179113	1
NTHL1	NTHL1	0.17537	1
CLK2	CLK2	0.174241	1
CETN2	CETN2	0.17004	1
NSMCE1	NSMCE1	0.166432	1
RAD52	RAD52	0.164792	1
DMC1	DMC1	0.162864	1
HMGB1	HMGB1	0.156379	1
POLE2	POLE2	0.154933	1
REV3L	REV3L	0.151546	1
APTX	APTX	0.147373	1
RAD17	RAD17	0.14349	1
NHEJ1	NHEJ1	0.142458	1
SMUG1	SMUG1	0.139179	1
CDC25C	CDC25C	0.134842	1
RAD9A	RAD9A	0.125065	1
PPP4R2	PPP4R2	0.124871	1
RAD54B	RAD54B	0.122406	1
NSMCE4A	NSMCE4A	0.122352	1
ATM	ATM	0.11917	1
RNF168	RNF168	0.118742	1
TREX1	TREX1	0.118345	1
RECQL	RECQL	0.116169	1
GTF2H5	GTF2H5	0.111938	1
GTF2H4	GTF2H4	0.109477	1
RAD23B	RAD23B	0.108788	1
POLD3	POLD3	0.107521	1
RRM2B	RRM2B	0.102288	1
ATR	ATR	0.0999464	1
RPA2	RPA2	0.0983639	1
PNKP	PNKP	0.0976062	1
DNTT	DNTT	0.0933514	1
RAD51B	RAD51B	0.0889995	1
DCLRE1B	DCLRE1B	0.0838078	1
TDG	TDG	0.0827068	1
POLL	POLL	0.0823484	1
CHEK1	CHEK1	0.0816318	1
CUL4A	CUL4A	0.0813706	1
SETMAR	SETMAR	0.0809712	1
RAD51D	RAD51D	0.0802005	1
RMI1	RMI1	0.0795529	1
XPA	XPA	0.0769776	1
GTF2H3	GTF2H3	0.0757795	1
WRN	WRN	0.0754902	1
UBE2T	UBE2T	0.0754492	1
XRCC3	XRCC3	0.075229	1
PMS1	PMS1	0.0703396	1
NFATC2IP	NFATC2IP	0.0701754	1
TOP3A	TOP3A	0.0678984	1
ATRIP	ATRIP	0.067503	1
HUS1	HUS1	0.0671037	1
RAD18	RAD18	0.0654221	1
ERCC8	ERCC8	0.0626566	1
RMI2	RMI2	0.0606598	1
POLI	POLI	0.0605908	1
UIMC1	UIMC1	0.0604116	1
RFC3	RFC3	0.0603706	1
RNF4	RNF4	0.057575	1
EME2	EME2	0.0532511	1
RAD1	RAD1	0.0532511	1
SMARCAD1	SMARCAD1	0.0525625	1
LIG4	LIG4	0.0523834	1
SWSAP1	SWSAP1	0.052025	1
BRCA2	BRCA2	0.050855	1
MLH3	MLH3	0.0481545	1
CCNH	CCNH	0.0451128	1
GTF2H2	GTF2H2	0.0430469	1
DCLRE1A	DCLRE1A	0.0367953	1
TDP1	TDP1	0.036478	1
RECQL4	RECQL4	0.0344401	1
RRM2	RRM2	0.0319749	1
TOPBP1	TOPBP1	0.0319339	1
PALB2	PALB2	0.0296068	1
SMC6	SMC6	0.0292765	1
ERCC6	ERCC6	0.0236854	1
RAD9B	RAD9B	0.0216195	1
MUTYH	MUTYH	0.021069	1
DCLRE1C	DCLRE1C	0.0203804	1
APEX1	APEX1	0.0183536	1
CHAF1A	CHAF1A	0.0165379	1
RTEL1	RTEL1	0.0159464	1
UVSSA	UVSSA	0.0155881	1
FANCE	FANCE	0.0153679	1
EME1	EME1	0.0148584	1
PMS2	PMS2	0.0141698	1
REV1	REV1	0.0125313	1
TP53BP1	TP53BP1	0.0125313	1
ERCC5	ERCC5	0.012132	1
FANCI	FANCI	0.012132	1
FANCM	FANCM	0.0115945	1
NBN	NBN	0.0112642	1
BARD1	BARD1	0.00603145	1
ERCC2	ERCC2	0.00603145	1
XRCC1	XRCC1	0.00523273	1
MMS19	MMS19	0.00501253	1
GADD45G	GADD45G	0.00421381	1
SMC5	SMC5	0.00421381	1
MGMT	MGMT	0.00341509	1
MUS81	MUS81	0.00301573	1
HELQ	HELQ	0.00272646	1
APLF	APLF	0.00250627	1
PARG	PARG	0.00141828	1
ATRX	ATRX	0	1
BRCA1	BRCA1	0	1
DDB2	DDB2	0	1
EXO1	EXO1	0	1
FANCA	FANCA	0	1
FANCB	FANCB	0	1
FANCF	FANCF	0	1
GADD45A	GADD45A	0	1
GEN1	GEN1	0	1
MDC1	MDC1	0	1
MSH3	MSH3	0	1
NSMCE2	NSMCE2	0	1
POLD4	POLD4	0	1
POLE4	POLE4	0	1
POLN	POLN	0	1
POLQ	POLQ	0	1
RAD51	RAD51	0	1
RBX1	RBX1	0	1
RIF1	RIF1	0	1
RPA4	RPA4	0	1
SLX1A	SLX1A	0	1
SLX1B	SLX1B	0	1
SLX4	SLX4	0	1
TELO2	TELO2	0	1
XPC	XPC	0	1
ZSWIM7	ZSWIM7	0	1
ABRAXAS1
BABAM2
CENPS
ELOA
ELOB
ELOC
FAAP100
FAAP20
FAAP24
H2AX
MRE11
NSMCE3
SEM1

## Sheet: DLBC_DDR
DDR	protNames	uEMDscore	qVal
UBE2A	UBE2A	5.35135	0.321212
PPP4C	PPP4C	2.62176	1
RFC5	RFC5	2.40571	1
PRPF19	PRPF19	2.40251	1
TP53	TP53	1.92398	1
CDC5L	CDC5L	1.55826	1
XRCC5	XRCC5	1.30786	1
GADD45G	GADD45G	0.998759	1
FANCD2	FANCD2	0.998737	1
RFC4	RFC4	0.847433	1
CDC25B	CDC25B	0.776066	1
OGG1	OGG1	0.774879	1
SMARCA4	SMARCA4	0.754242	1
INO80	INO80	0.747043	1
FANCL	FANCL	0.7296	1
XRCC2	XRCC2	0.704311	1
ATRIP	ATRIP	0.56706	1
FANCG	FANCG	0.554151	1
NFATC2IP	NFATC2IP	0.510481	1
CUL4A	CUL4A	0.470113	1
POLD1	POLD1	0.294394	1
FANCE	FANCE	0.249503	1
PALB2	PALB2	0.173085	1
ERCC5	ERCC5	0.159906	1
REV3L	REV3L	0.118761	1
UVSSA	UVSSA	0.0961273	1
ATR	ATR	0.0885394	1
REV1	REV1	0.0769579	1
SMC5	SMC5	0.0687009	1
ATM	ATM	0.0452681	1
POLN	POLN	0.0444694	1
FANCM	FANCM	0.0380796	1
BRCA1	BRCA1	0.0292937	1
PARG	PARG	0.0234328	1
APEX1	APEX1	0	1
APLF	APLF	0	1
APTX	APTX	0	1
ATRX	ATRX	0	1
BABAM1	BABAM1	0	1
BARD1	BARD1	0	1
BLM	BLM	0	1
BRCA2	BRCA2	0	1
BRCC3	BRCC3	0	1
BRIP1	BRIP1	0	1
CCNH	CCNH	0	1
CDC25A	CDC25A	0	1
CDC25C	CDC25C	0	1
CDK7	CDK7	0	1
CETN2	CETN2	0	1
CHAF1A	CHAF1A	0	1
CHEK1	CHEK1	0	1
CHEK2	CHEK2	0	1
CLK2	CLK2	0	1
DCLRE1A	DCLRE1A	0	1
DCLRE1B	DCLRE1B	0	1
DCLRE1C	DCLRE1C	0	1
DDB1	DDB1	0	1
DDB2	DDB2	0	1
DMC1	DMC1	0	1
DNA2	DNA2	0	1
DNTT	DNTT	0	1
EID3	EID3	0	1
EME1	EME1	0	1
EME2	EME2	0	1
ERCC1	ERCC1	0	1
ERCC2	ERCC2	0	1
ERCC3	ERCC3	0	1
ERCC4	ERCC4	0	1
ERCC6	ERCC6	0	1
ERCC8	ERCC8	0	1
EXO1	EXO1	0	1
FAN1	FAN1	0	1
FANCA	FANCA	0	1
FANCB	FANCB	0	1
FANCC	FANCC	0	1
FANCF	FANCF	0	1
FANCI	FANCI	0	1
FEN1	FEN1	0	1
GADD45A	GADD45A	0	1
GEN1	GEN1	0	1
GTF2H1	GTF2H1	0	1
GTF2H2	GTF2H2	0	1
GTF2H3	GTF2H3	0	1
GTF2H4	GTF2H4	0	1
GTF2H5	GTF2H5	0	1
HELQ	HELQ	0	1
HERC2	HERC2	0	1
HES1	HES1	0	1
HLTF	HLTF	0	1
HMGB1	HMGB1	0	1
HUS1	HUS1	0	1
KAT5	KAT5	0	1
LIG1	LIG1	0	1
LIG3	LIG3	0	1
LIG4	LIG4	0	1
MAD2L2	MAD2L2	0	1
MDC1	MDC1	0	1
MGMT	MGMT	0	1
MLH1	MLH1	0	1
MLH3	MLH3	0	1
MMS19	MMS19	0	1
MNAT1	MNAT1	0	1
MORF4L1	MORF4L1	0	1
MPG	MPG	0	1
MSH2	MSH2	0	1
MSH3	MSH3	0	1
MSH6	MSH6	0	1
MUS81	MUS81	0	1
MUTYH	MUTYH	0	1
NBN	NBN	0	1
NEIL1	NEIL1	0	1
NHEJ1	NHEJ1	0	1
NSMCE1	NSMCE1	0	1
NSMCE2	NSMCE2	0	1
NSMCE4A	NSMCE4A	0	1
NTHL1	NTHL1	0	1
PARP1	PARP1	0	1
PARP2	PARP2	0	1
PAXIP1	PAXIP1	0	1
PCNA	PCNA	0	1
PLK3	PLK3	0	1
PMS1	PMS1	0	1
PMS2	PMS2	0	1
PNKP	PNKP	0	1
POLA1	POLA1	0	1
POLB	POLB	0	1
POLD2	POLD2	0	1
POLD3	POLD3	0	1
POLD4	POLD4	0	1
POLE	POLE	0	1
POLE2	POLE2	0	1
POLE3	POLE3	0	1
POLE4	POLE4	0	1
POLH	POLH	0	1
POLI	POLI	0	1
POLK	POLK	0	1
POLL	POLL	0	1
POLM	POLM	0	1
POLQ	POLQ	0	1
PPP4R2	PPP4R2	0	1
PPP4R4	PPP4R4	0	1
PRKDC	PRKDC	0	1
RAD1	RAD1	0	1
RAD17	RAD17	0	1
RAD18	RAD18	0	1
RAD23A	RAD23A	0	1
RAD23B	RAD23B	0	1
RAD50	RAD50	0	1
RAD51	RAD51	0	1
RAD51B	RAD51B	0	1
RAD51C	RAD51C	0	1
RAD51D	RAD51D	0	1
RAD52	RAD52	0	1
RAD54B	RAD54B	0	1
RAD54L	RAD54L	0	1
RAD9A	RAD9A	0	1
RAD9B	RAD9B	0	1
RBBP8	RBBP8	0	1
RBX1	RBX1	0	1
RECQL	RECQL	0	1
RECQL4	RECQL4	0	1
RECQL5	RECQL5	0	1
RFC1	RFC1	0	1
RFC2	RFC2	0	1
RFC3	RFC3	0	1
RIF1	RIF1	0	1
RMI1	RMI1	0	1
RMI2	RMI2	0	1
RNF168	RNF168	0	1
RNF4	RNF4	0	1
RNF8	RNF8	0	1
RNMT	RNMT	0	1
RPA1	RPA1	0	1
RPA2	RPA2	0	1
RPA3	RPA3	0	1
RPA4	RPA4	0	1
RRM2	RRM2	0	1
RRM2B	RRM2B	0	1
RTEL1	RTEL1	0	1
SETMAR	SETMAR	0	1
SHPRH	SHPRH	0	1
SLX1A	SLX1A	0	1
SLX1B	SLX1B	0	1
SLX4	SLX4	0	1
SMARCAD1	SMARCAD1	0	1
SMARCC1	SMARCC1	0	1
SMC6	SMC6	0	1
SMUG1	SMUG1	0	1
SPRTN	SPRTN	0	1
SWSAP1	SWSAP1	0	1
TCEA1	TCEA1	0	1
TDG	TDG	0	1
TDP1	TDP1	0	1
TELO2	TELO2	0	1
TOP3A	TOP3A	0	1
TOPBP1	TOPBP1	0	1
TP53BP1	TP53BP1	0	1
TREX1	TREX1	0	1
UBE2B	UBE2B	0	1
UBE2N	UBE2N	0	1
UBE2T	UBE2T	0	1
UBE2V2	UBE2V2	0	1
UIMC1	UIMC1	0	1
UNG	UNG	0	1
USP1	USP1	0	1
WDR48	WDR48	0	1
WEE1	WEE1	0	1
WRN	WRN	0	1
XAB2	XAB2	0	1
XPA	XPA	0	1
XPC	XPC	0	1
XRCC1	XRCC1	0	1
XRCC3	XRCC3	0	1
XRCC4	XRCC4	0	1
XRCC6	XRCC6	0	1
ZSWIM7	ZSWIM7	0	1
ABRAXAS1
BABAM2
CENPS
ELOA
ELOB
ELOC
FAAP100
FAAP20
FAAP24
H2AX
MRE11
NSMCE3
SEM1

## Sheet: ESCA_DDR
DDR	protNames	uEMDscore	qVal
TP53	TP53	14.9459	0
SMARCA4	SMARCA4	3.74771	0
XRCC6	XRCC6	1.28306	1
HES1	HES1	0.745815	1
DDB1	DDB1	0.662575	1
UBE2N	UBE2N	0.510088	1
RFC1	RFC1	0.43888	1
RBBP8	RBBP8	0.426483	1
POLE	POLE	0.410804	1
RPA1	RPA1	0.391738	1
MSH6	MSH6	0.340967	1
HERC2	HERC2	0.335116	1
KAT5	KAT5	0.314158	1
MPG	MPG	0.309626	1
PPP4R4	PPP4R4	0.308029	1
RECQL	RECQL	0.307647	1
CDC25B	CDC25B	0.30723	1
SMARCC1	SMARCC1	0.306831	1
SHPRH	SHPRH	0.302525	1
NTHL1	NTHL1	0.302195	1
LIG3	LIG3	0.293652	1
PRKDC	PRKDC	0.266409	1
RFC5	RFC5	0.262641	1
INO80	INO80	0.251302	1
FANCD2	FANCD2	0.231039	1
NBN	NBN	0.198031	1
BLM	BLM	0.191641	1
REV3L	REV3L	0.190148	1
BRIP1	BRIP1	0.182404	1
PAXIP1	PAXIP1	0.174486	1
UBE2T	UBE2T	0.164571	1
WDR48	WDR48	0.162575	1
POLH	POLH	0.162106	1
MNAT1	MNAT1	0.160178	1
ERCC1	ERCC1	0.159536	1
GTF2H3	GTF2H3	0.157539	1
POLD2	POLD2	0.154258	1
MORF4L1	MORF4L1	0.153459	1
CHEK2	CHEK2	0.152417	1
POLB	POLB	0.151375	1
RNMT	RNMT	0.151219	1
BABAM1	BABAM1	0.148423	1
USP1	USP1	0.148423	1
ERCC3	ERCC3	0.148024	1
RFC3	RFC3	0.147382	1
RAD50	RAD50	0.142832	1
EID3	EID3	0.142034	1
HMGB1	HMGB1	0.131077	1
FANCF	FANCF	0.129254	1
RAD54L	RAD54L	0.127257	1
TCEA1	TCEA1	0.127084	1
PARP1	PARP1	0.123767	1
NEIL1	NEIL1	0.114703	1
MSH2	MSH2	0.114235	1
SMUG1	SMUG1	0.108696	1
SPRTN	SPRTN	0.108105	1
DNA2	DNA2	0.107098	1
POLD3	POLD3	0.0959161	1
RECQL5	RECQL5	0.0949264	1
NSMCE1	NSMCE1	0.0938325	1
PNKP	PNKP	0.0935199	1
RAD54B	RAD54B	0.092235	1
WRN	WRN	0.091037	1
ATR	ATR	0.089127	1
POLD1	POLD1	0.089127	1
POLL	POLL	0.0874427	1
NFATC2IP	NFATC2IP	0.0869565	1
DCLRE1A	DCLRE1A	0.0861578	1
UVSSA	UVSSA	0.0858453	1
RNF168	RNF168	0.0845256	1
ERCC4	ERCC4	0.0828066	1
DMC1	DMC1	0.0817648	1
DCLRE1C	DCLRE1C	0.079768	1
RECQL4	RECQL4	0.0792124	1
RRM2B	RRM2B	0.0789693	1
LIG4	LIG4	0.074177	1
TOPBP1	TOPBP1	0.0737776	1
EME2	EME2	0.071694	1
TDG	TDG	0.0706522	1
RAD17	RAD17	0.0658772	1
FANCM	FANCM	0.0639672	1
TDP1	TDP1	0.0603556	1
PMS2	PMS2	0.051396	1
HLTF	HLTF	0.0507536	1
ATM	ATM	0.0455619	1
RTEL1	RTEL1	0.0431657	1
RMI1	RMI1	0.0418808	1
APEX1	APEX1	0.0414815	1
SMARCAD1	SMARCAD1	0.0413252	1
DNTT	DNTT	0.0390853	1
BRCA2	BRCA2	0.0366891	1
REV1	REV1	0.0358904	1
TOP3A	TOP3A	0.0302125	1
BARD1	BARD1	0.0286151	1
PMS1	PMS1	0.0286151	1
ERCC2	ERCC2	0.0223816	1
SMC5	SMC5	0.0209404	1
MMS19	MMS19	0.0203848	1
MUTYH	MUTYH	0.0177455	1
ERCC6	ERCC6	0.0153494	1
CHAF1A	CHAF1A	0.0127101	1
ERCC5	ERCC5	0.0104702	1
FANCI	FANCI	0.0104702	1
POLN	POLN	0.00543478	1
TP53BP1	TP53BP1	0.00543478	1
PARG	PARG	0.00184053	1
XRCC1	XRCC1	0.00064245	1
APLF	APLF	0	1
APTX	APTX	0	1
ATRIP	ATRIP	0	1
ATRX	ATRX	0	1
BRCA1	BRCA1	0	1
BRCC3	BRCC3	0	1
CCNH	CCNH	0	1
CDC25A	CDC25A	0	1
CDC25C	CDC25C	0	1
CDC5L	CDC5L	0	1
CDK7	CDK7	0	1
CETN2	CETN2	0	1
CHEK1	CHEK1	0	1
CLK2	CLK2	0	1
CUL4A	CUL4A	0	1
DCLRE1B	DCLRE1B	0	1
DDB2	DDB2	0	1
EME1	EME1	0	1
ERCC8	ERCC8	0	1
EXO1	EXO1	0	1
FAN1	FAN1	0	1
FANCA	FANCA	0	1
FANCB	FANCB	0	1
FANCC	FANCC	0	1
FANCE	FANCE	0	1
FANCG	FANCG	0	1
FANCL	FANCL	0	1
FEN1	FEN1	0	1
GADD45A	GADD45A	0	1
GADD45G	GADD45G	0	1
GEN1	GEN1	0	1
GTF2H1	GTF2H1	0	1
GTF2H2	GTF2H2	0	1
GTF2H4	GTF2H4	0	1
GTF2H5	GTF2H5	0	1
HELQ	HELQ	0	1
HUS1	HUS1	0	1
LIG1	LIG1	0	1
MAD2L2	MAD2L2	0	1
MDC1	MDC1	0	1
MGMT	MGMT	0	1
MLH1	MLH1	0	1
MLH3	MLH3	0	1
MSH3	MSH3	0	1
MUS81	MUS81	0	1
NHEJ1	NHEJ1	0	1
NSMCE2	NSMCE2	0	1
NSMCE4A	NSMCE4A	0	1
OGG1	OGG1	0	1
PALB2	PALB2	0	1
PARP2	PARP2	0	1
PCNA	PCNA	0	1
PLK3	PLK3	0	1
POLA1	POLA1	0	1
POLD4	POLD4	0	1
POLE2	POLE2	0	1
POLE3	POLE3	0	1
POLE4	POLE4	0	1
POLI	POLI	0	1
POLK	POLK	0	1
POLM	POLM	0	1
POLQ	POLQ	0	1
PPP4C	PPP4C	0	1
PPP4R2	PPP4R2	0	1
PRPF19	PRPF19	0	1
RAD1	RAD1	0	1
RAD18	RAD18	0	1
RAD23A	RAD23A	0	1
RAD23B	RAD23B	0	1
RAD51	RAD51	0	1
RAD51B	RAD51B	0	1
RAD51C	RAD51C	0	1
RAD51D	RAD51D	0	1
RAD52	RAD52	0	1
RAD9A	RAD9A	0	1
RAD9B	RAD9B	0	1
RBX1	RBX1	0	1
RFC2	RFC2	0	1
RFC4	RFC4	0	1
RIF1	RIF1	0	1
RMI2	RMI2	0	1
RNF4	RNF4	0	1
RNF8	RNF8	0	1
RPA2	RPA2	0	1
RPA3	RPA3	0	1
RPA4	RPA4	0	1
RRM2	RRM2	0	1
SETMAR	SETMAR	0	1
SLX1A	SLX1A	0	1
SLX1B	SLX1B	0	1
SLX4	SLX4	0	1
SMC6	SMC6	0	1
SWSAP1	SWSAP1	0	1
TELO2	TELO2	0	1
TREX1	TREX1	0	1
UBE2A	UBE2A	0	1
UBE2B	UBE2B	0	1
UBE2V2	UBE2V2	0	1
UIMC1	UIMC1	0	1
UNG	UNG	0	1
WEE1	WEE1	0	1
XAB2	XAB2	0	1
XPA	XPA	0	1
XPC	XPC	0	1
XRCC2	XRCC2	0	1
XRCC3	XRCC3	0	1
XRCC4	XRCC4	0	1
XRCC5	XRCC5	0	1
ZSWIM7	ZSWIM7	0	1
ABRAXAS1
BABAM2
CENPS
ELOA
ELOB
ELOC
FAAP100
FAAP20
FAAP24
H2AX
MRE11
NSMCE3
SEM1

[truncated: 25 more sheets: GBM_DDR, HNSC_DDR, KICH_DDR, KIRC_DDR, KIRP_DDR, LAML_DDR, LGG_DDR, LIHC_DDR, LUAD_DDR, LUSC_DDR, MESO_DDR, OV_DDR, PAAD_DDR, PCPG_DDR, PRAD_DDR, READ_DDR, SARC_DDR, SKCM_DDR, STAD_DDR, TCGT_DDR …]
