# Supplementary material for: A computational and structural analysis of germline and somatic variants affecting the DDR mechanism, and their impact on human diseases
Source: Sci Rep. 2021 Jul 12;11:14268. doi: 10.1038/s41598-021-93715-6 (PMC8275599; doi:10.1038/s41598-021-93715-6)
Supplement: Supplementary file 5 — Supplementary Information 5. [file 41598_2021_93715_MOESM5_ESM.xlsx]

## Sheet: Legend
Sheet "Statistics"
Study Name (Abbrevation) (non-DDR)	33 tumour types studied in TCGA
count	Number of samples analyzed
min	Minimum value of uEMD score
quantile25	The middle number between the smallest number (minimum) and the median of the data set. It is also known as the lower or 25th empirical quartile, as 25% of the data is below this point.
mediana	Mediana value of uEMD score
quantile75	The middle value between the median and the highest value (maximum) of the data set. It is known as the upper or 75th empirical quartile, as 75% of the data lies below this point
max	Maximum value of uEMD score
mean	Mean value of uEMD score
IQR	Interquartile range
Each individual sheet represent the analysis of DiffMut for the DDR genes in different tumour types
protNames	Each non-DDR gene analyzed
uEMDscore	Unidirectional Earth Mover’s Distance score
qVal	Supporting q-value for each uEMD Score
Study Name (Abbrevation) :
Adrenocortical carcinoma	ACC
Bladder Urothelial Carcinoma	BLCA
Breast invasive carcinoma	BRCA
Cervical squamous cell carcinoma and endocervical adenocarcinoma	CESC
Cholangiocarcinoma	CHOL
Colon adenocarcinoma	COAD
Lymphoid Neoplasm Diffuse Large B-cell Lymphoma	DLBC
Esophageal carcinoma	ESCA
Glioblastoma multiforme	GBM
Head and Neck squamous cell carcinoma	HNSC
Kidney Chromophobe	KICH
Kidney renal clear cell carcinoma	KIRC
Kidney renal papillary cell carcinoma	KIRP
Acute Myeloid Leukemia	LAML
Brain Lower Grade Glioma	LGG
Liver hepatocellular carcinoma	LIHC
Lung adenocarcinoma	LUAD
Lung squamous cell carcinoma	LUSC
Mesothelioma	MESO

## Sheet: Statistics
Tumour Types (analyzing non-DDR)	count	min	quantile25	mediana	quantile75	max	mean	IQR
ACC	202	0.0012849	0.12704	0.255782	0.390098	4.02879	0.346869	0.263057
BLCA	939	3.1e-05	0.0695761	0.194946	0.414422	3.94918	0.342332	0.344846
BRCA	874	3.37e-05	0.0200098	0.051103	0.104294	1.33908	0.0849778	0.0842844
CESC	816	0.000131278	0.0690255	0.164022	0.342561	3.99147	0.282033	0.273535
CHOL	131	0.00602236	0.288682	0.546518	1.1491	3.63685	0.763314	0.860415
COAD	946	0.000440398	0.0793672	0.241405	0.592246	4.30755	0.44102	0.512879
DLBC	151	0.00466281	0.360887	0.74252	1.84001	4.90527	1.09888	1.47913
ESCA	562	0.00144117	0.0854459	0.154414	0.314019	2.15217	0.253517	0.228573
GBM	746	0.000154854	0.0438543	0.0885033	0.194051	4.45094	0.167575	0.150196
HNSC	834	0.000374942	0.041571	0.0962476	0.195291	3.27564	0.159861	0.15372
KICH	105	0.00836238	0.118392	0.302232	0.4358	1.98727	0.384987	0.317407
KIRC	507	0.000142629	0.0414099	0.0811178	0.130815	1.53942	0.11191	0.0894046
KIRP	510	0.00109149	0.0496245	0.0978115	0.180709	1.53313	0.132904	0.131085
LAML	241	0.00160319	0.0859603	0.161483	0.210653	3.46051	0.218653	0.124693
LGG	459	0.000326105	0.0177515	0.0400511	0.0677622	1.54519	0.0689679	0.0500107
LIHC	689	0.000758016	0.0483887	0.0798898	0.168639	2.57796	0.14431	0.120251
LUAD	922	0.000172467	0.0510279	0.143667	0.318981	3.82238	0.259706	0.267953
LUSC	899	0.000439216	0.058983	0.166207	0.332991	2.86835	0.269842	0.274008
MESO	124	0.00276101	0.0975673	0.255423	0.378354	2.27671	0.345621	0.280787
OV	806	0.000296773	0.0457946	0.0822665	0.194524	2.83774	0.158233	0.148729
PAAD	340	0.000189293	0.0541463	0.127052	0.205927	1.48833	0.165094	0.15178
PCPG	87	0.000825645	0.0431467	0.110762	0.160379	0.921465	0.135473	0.117233
PRAD	486	3.16e-05	0.0158357	0.0425546	0.0694833	0.4363	0.0555275	0.0536476
READ	658	0.000553858	0.0804691	0.221007	0.583632	3.90099	0.449044	0.503163
SARC	430	0.00062516	0.0395987	0.109245	0.155025	0.831224	0.128955	0.115426
SKCM	925	0.000296773	0.0643008	0.187641	0.440107	3.27785	0.34279	0.375806
STAD	952	0.00145353	0.126756	0.282712	0.621717	4.74527	0.503253	0.494961
TCGT	121	0.00335019	0.0773429	0.161852	0.198593	0.6875	0.180038	0.12125
THCA	222	4.4e-05	0.0163265	0.0387975	0.058385	0.202041	0.0446324	0.0420584
THYM	101	0.00140758	0.0703857	0.207334	0.241738	0.871746	0.210732	0.171352
UCEC	974	0.00659063	0.402211	0.983816	2.11073	4.96225	1.38834	1.70852
UCS	272	0.00231209	0.189875	0.309645	0.863802	4.36388	0.599054	0.673927
UVM	48	0.000519169	0.0892073	0.196785	0.345038	1.18159	0.29137	0.255831

## Sheet: ACC_nonDDR
non-DDR	protNames	uEMDscore	qVal
SMC3	SMC3	4.02879	0.1
CDC73	CDC73	2.0124	1
SNW1	SNW1	1.98604	1
CDC16	CDC16	1.73937	1
MDM2	MDM2	1.65737	1
UBB	UBB	1.07609	1
POLR2H	POLR2H	1.01592	1
UBE2E3	UBE2E3	0.992221	1
BEND3	BEND3	0.991596	1
SCAF4	SCAF4	0.983678	1
CDK8	CDK8	0.956556	1
PSMC2	PSMC2	0.937908	1
COPS6	COPS6	0.933255	1
NF1	NF1	0.925858	1
RBM39	RBM39	0.883196	1
SYCP3	SYCP3	0.848451	1
DNAJA2	DNAJA2	0.825688	1
SYNCRIP	SYNCRIP	0.82409	1
STAG2	STAG2	0.815842	1
SMARCA5	SMARCA5	0.799729	1
FZR1	FZR1	0.797732	1
HUWE1	HUWE1	0.780351	1
KCTD13	KCTD13	0.7633	1
PPP2R5D	PPP2R5D	0.735345	1
THRA	THRA	0.715065	1
RBM27	RBM27	0.703691	1
RUVBL2	RUVBL2	0.631338	1
RASGRF1	RASGRF1	0.624444	1
DAXX	DAXX	0.60847	1
PGRMC1	PGRMC1	0.576087	1
ABCF1	ABCF1	0.575636	1
HNRNPR	HNRNPR	0.570635	1
YTHDF3	YTHDF3	0.565513	1
ERG	ERG	0.550042	1
POLR1C	POLR1C	0.546847	1
PGK2	PGK2	0.542749	1
STK11	STK11	0.532782	1
TLN2	TLN2	0.530056	1
KLC3	KLC3	0.52825	1
UBA6	UBA6	0.524795	1
PPP5C	PPP5C	0.522573	1
AKAP8	AKAP8	0.512936	1
SPTAN1	SPTAN1	0.497066	1
POLR2B	POLR2B	0.494617	1
SUPT5H	SUPT5H	0.486109	1
PARP12	PARP12	0.473972	1
RPRD2	RPRD2	0.473312	1
TRIM27	TRIM27	0.439384	1
TOP1	TOP1	0.420336	1
EIF2D	EIF2D	0.398753	1
SOCS5	SOCS5	0.391982	1
TSC22D1	TSC22D1	0.384446	1
NCOA6	NCOA6	0.383178	1
IKZF1	IKZF1	0.337582	1
SMARCE1	SMARCE1	0.336731	1
ZEB1	ZEB1	0.336019	1
SMARCAL1	SMARCAL1	0.335342	1
TRIP13	TRIP13	0.324351	1
DMAP1	DMAP1	0.316363	1
RALGPS2	RALGPS2	0.315217	1
RPAP3	RPAP3	0.314905	1
PDX1	PDX1	0.314818	1
DNAJA4	DNAJA4	0.314419	1
UBE3A	UBE3A	0.314367	1
GMPS	GMPS	0.314019	1
SIRT1	SIRT1	0.314019	1
ROCK1	ROCK1	0.312821	1
PIAS2	PIAS2	0.312023	1
TCERG1	TCERG1	0.31171	1
GALK2	GALK2	0.311224	1
TWISTNB	TWISTNB	0.310026	1
BTAF1	BTAF1	0.309626	1
PRPF39	PRPF39	0.309574	1
BRPF1	BRPF1	0.309227	1
UBR5	UBR5	0.308828	1
CCDC39	CCDC39	0.307664	1
GTF3C2	GTF3C2	0.30723	1
E2F3	E2F3	0.306831	1
NACC1	NACC1	0.304834	1
SUPT16H	SUPT16H	0.303237	1
SNRNP200	SNRNP200	0.30124	1
MAST1	MAST1	0.299156	1
BRSK2	BRSK2	0.298357	1
TAF1D	TAF1D	0.296447	1
DNMT3B	DNMT3B	0.296048	1
CDC7	CDC7	0.293253	1
EYA2	EYA2	0.293253	1
PBRM1	PBRM1	0.29037	1
RC3H2	RC3H2	0.285977	1
ABLIM3	ABLIM3	0.28247	1
DYRK2	DYRK2	0.28181	1
PTBP3	PTBP3	0.281411	1
FRMD6	FRMD6	0.272885	1
CCDC88A	CCDC88A	0.270888	1
EXD2	EXD2	0.270402	1
RAVER1	RAVER1	0.267433	1
ARID2	ARID2	0.266096	1
KIAA0930	KIAA0930	0.264412	1
ZNF639	ZNF639	0.261703	1
RAB40B	RAB40B	0.261616	1
ZCCHC8	ZCCHC8	0.255852	1
PCCA	PCCA	0.255713	1
L3MBTL2	L3MBTL2	0.248576	1
KIF23	KIF23	0.248038	1
TNKS	TNKS	0.244409	1
LMNB2	LMNB2	0.243558	1
EGR1	EGR1	0.243159	1
MARK1	MARK1	0.243159	1
MYOF	MYOF	0.238748	1
KIF13B	KIF13B	0.238054	1
EXOSC8	EXOSC8	0.233626	1
YTHDF1	YTHDF1	0.230431	1
CTSD	CTSD	0.226472	1
ARID1A	ARID1A	0.221281	1
SRP72	SRP72	0.219023	1
MAGED1	MAGED1	0.217721	1
PTPN4	PTPN4	0.21529	1
UBA7	UBA7	0.214717	1
EYA1	EYA1	0.211401	1
HSF1	HSF1	0.200827	1
ZBTB10	ZBTB10	0.199681	1
CREBBP	CREBBP	0.193343	1
HOXC4	HOXC4	0.191659	1
ATF7IP	ATF7IP	0.188464	1
AQR	AQR	0.187839	1
OSBP2	OSBP2	0.186866	1
SESN1	SESN1	0.184869	1
TAF1L	TAF1L	0.184869	1
ETV1	ETV1	0.182873	1
POLA2	POLA2	0.181588	1
LRRC41	LRRC41	0.180789	1
TCF7L2	TCF7L2	0.180563	1
BRD7	BRD7	0.177282	1
USP43	USP43	0.171239	1
PML	PML	0.170492	1
SMARCA2	SMARCA2	0.167298	1
CRTC3	CRTC3	0.166898	1
SRCAP	SRCAP	0.164901	1
ZFR	ZFR	0.163043	1
DCAF11	DCAF11	0.162019	1
ZNF135	ZNF135	0.153945	1
IGFBP3	IGFBP3	0.149066	1
UBR4	UBR4	0.144673	1
DCAF16	DCAF16	0.144187	1
CD99L2	CD99L2	0.142954	1
APC	APC	0.14028	1
SERPINB12	SERPINB12	0.135036	1
BAZ1A	BAZ1A	0.134064	1
KLHL25	KLHL25	0.133404	1
SRRM2	SRRM2	0.131008	1
TAF4	TAF4	0.130035	1
MCM3	MCM3	0.126042	1
HECTD1	HECTD1	0.12342	1
DBF4	DBF4	0.11894	1
TCOF1	TCOF1	0.116058	1
ARID1B	ARID1B	0.115832	1
MECP2	MECP2	0.114339	1
NEK1	NEK1	0.110467	1
ASB17	ASB17	0.106473	1
HDLBP	HDLBP	0.0984859	1
FASN	FASN	0.0899257	1
IBTK	IBTK	0.089127	1
TOP2A	TOP2A	0.0887276	1
BAAT	BAAT	0.0845604	1
UVRAG	UVRAG	0.080914	1
ELMSAN1	ELMSAN1	0.0760696	1
MAST3	MAST3	0.0752882	1
NEURL4	NEURL4	0.0677004	1
TRIM33	TRIM33	0.0641061	1
AKAP11	AKAP11	0.0610849	1
PANK2	PANK2	0.0552334	1
GCC2	GCC2	0.0541221	1
FUCA1	FUCA1	0.0535491	1
UHRF1	UHRF1	0.0503542	1
UGGT1	UGGT1	0.04834	1
TMPO	TMPO	0.0420545	1
PARP14	PARP14	0.0419676	1
RAG1	RAG1	0.039884	1
CDT1	CDT1	0.0375747	1
BCR	BCR	0.0331817	1
USP24	USP24	0.0310113	1
ASCC2	ASCC2	0.0263057	1
DTL	DTL	0.0262189	1
DIDO1	DIDO1	0.0251077	1
POLR1A	POLR1A	0.0238228	1
JMJD1C	JMJD1C	0.0234234	1
RFWD3	RFWD3	0.0227115	1
RRBP1	RRBP1	0.0217391	1
ITIH5	ITIH5	0.020541	1
AP1B1	AP1B1	0.0201417	1
PHRF1	PHRF1	0.0189436	1
PHF1	PHF1	0.0181449	1
ZNF638	ZNF638	0.0173462	1
CTDP1	CTDP1	0.0157487	1
E4F1	E4F1	0.0145506	1
TAF3	TAF3	0.0108696	1
WNK1	WNK1	0.00887276	1
USP42	USP42	0.00527851	1
RBM10	RBM10	0.00487915	1
KRT76	KRT76	0.00408043	1
MARK3	MARK3	0.00336852	1
ATAD5	ATAD5	0.0012849	1
AAMP	AAMP	0	1
ABHD10	ABHD10	0	1
ABL1	ABL1	0	1
ABTB2	ABTB2	0	1
ACTBL2	ACTBL2	0	1
ACTL6A	ACTL6A	0	1
ADAM22	ADAM22	0	1
ADAR	ADAR	0	1
ADD1	ADD1	0	1
AGAP1	AGAP1	0	1
AGAP3	AGAP3	0	1
AICDA	AICDA	0	1
AIFM1	AIFM1	0	1
AIM2	AIM2	0	1
AIRE	AIRE	0	1
AKAP12	AKAP12	0	1
AKIRIN1	AKIRIN1	0	1
AKIRIN2	AKIRIN2	0	1
AKR7A2	AKR7A2	0	1
ALDH7A1	ALDH7A1	0	1
AMOT	AMOT	0	1
ANAPC1	ANAPC1	0	1
ANAPC2	ANAPC2	0	1
ANAPC4	ANAPC4	0	1
ANAPC5	ANAPC5	0	1
ANAPC7	ANAPC7	0	1
ANG	ANG	0	1
ANKHD1-EIF4EBP3	ANKHD1-EIF4EBP3	0	1
ANP32B	ANP32B	0	1
ANXA2	ANXA2	0	1
ANXA6	ANXA6	0	1
APBB1	APBB1	0	1
APH1A	APH1A	0	1
APOBEC3G	APOBEC3G	0	1
AR	AR	0	1
ARHGAP25	ARHGAP25	0	1
ARHGEF2	ARHGEF2	0	1
ARHGEF28	ARHGEF28	0	1
ARIH2	ARIH2	0	1
ARL3	ARL3	0	1
ASB1	ASB1	0	1
ASB10	ASB10	0	1
ASB11	ASB11	0	1
ASB13	ASB13	0	1
ASB14	ASB14	0	1
ASB16	ASB16	0	1
ASB18	ASB18	0	1
ASB2	ASB2	0	1
ASB4	ASB4	0	1
ASB5	ASB5	0	1
ASB7	ASB7	0	1
ASB8	ASB8	0	1
ASB9	ASB9	0	1
ASF1A	ASF1A	0	1
ASF1B	ASF1B	0	1
ATAD3A	ATAD3A	0	1
ATAD3B	ATAD3B	0	1
ATAD3C	ATAD3C	0	1
ATF2	ATF2	0	1
ATMIN	ATMIN	0	1
ATXN3	ATXN3	0	1
BACH1	BACH1	0	1
BAG2	BAG2	0	1
BAG5	BAG5	0	1
BANF1	BANF1	0	1
BAP1	BAP1	0	1
BAX	BAX	0	1
BAZ1B	BAZ1B	0	1
BCCIP	BCCIP	0	1
BCKDHA	BCKDHA	0	1
BCKDHB	BCKDHB	0	1
BCL7C	BCL7C	0	1
BCLAF1	BCLAF1	0	1
BID	BID	0	1
BIVM-ERCC5	BIVM-ERCC5	0	1
BRD4	BRD4	0	1
BRD8	BRD8	0	1
BRSK1	BRSK1	0	1
BRWD1	BRWD1	0	1
BRWD3	BRWD3	0	1
BTBD1	BTBD1	0	1
BTBD6	BTBD6	0	1
C7orf50	C7orf50	0	1
CABYR	CABYR	0	1
CAMKK1	CAMKK1	0	1
CAPN11	CAPN11	0	1
CAPRIN1	CAPRIN1	0	1
CAPZA1	CAPZA1	0	1
CASP3	CASP3	0	1
CBFB	CBFB	0	1
CBX1	CBX1	0	1
CBX3	CBX3	0	1
CBX4	CBX4	0	1
CBX5	CBX5	0	1
CCDC106	CCDC106	0	1
CCDC12	CCDC12	0	1
CCDC124	CCDC124	0	1
CCDC174	CCDC174	0	1
CCDC6	CCDC6	0	1
CCNA2	CCNA2	0	1
CCNB1	CCNB1	0	1
CCND1	CCND1	0	1
CCNE1	CCNE1	0	1
CCNE2	CCNE2	0	1
CCNK	CCNK	0	1
CCNO	CCNO	0	1
CCNT1	CCNT1	0	1
CCNT2	CCNT2	0	1
CD3EAP	CD3EAP	0	1
CDC14B	CDC14B	0	1
CDC27	CDC27	0	1
CDC34	CDC34	0	1
CDC45	CDC45	0	1
CDC6	CDC6	0	1
CDK1	CDK1	0	1
CDK11B	CDK11B	0	1
CDK12	CDK12	0	1
CDK16	CDK16	0	1
CDK2	CDK2	0	1
CDK20	CDK20	0	1
CDK4	CDK4	0	1
CDK9	CDK9	0	1
CDKN1A	CDKN1A	0	1
CDKN1B	CDKN1B	0	1
CDKN2A	CDKN2A	0	1
CDKN2AIP	CDKN2AIP	0	1
CDKN2C	CDKN2C	0	1
CDS1	CDS1	0	1
CEBPB	CEBPB	0	1
CELA2B	CELA2B	0	1
CENPA	CENPA	0	1
CENPB	CENPB	0	1
CEP164	CEP164	0	1
CEP57L1	CEP57L1	0	1
CETN3	CETN3	0	1
CGGBP1	CGGBP1	0	1
CGNL1	CGNL1	0	1
CHAF1B	CHAF1B	0	1
CHAMP1	CHAMP1	0	1
CHD1L	CHD1L	0	1
CHD4	CHD4	0	1
CHFR	CHFR	0	1
CHRAC1	CHRAC1	0	1
CHTF18	CHTF18	0	1
CIAO1	CIAO1	0	1
CIAPIN1	CIAPIN1	0	1
CIRBP	CIRBP	0	1
CKAP4	CKAP4	0	1
CKB	CKB	0	1
CLOCK	CLOCK	0	1
CLSPN	CLSPN	0	1
CNTN4	CNTN4	0	1
COMMD1	COMMD1	0	1
COPS2	COPS2	0	1
COPS3	COPS3	0	1
COPS4	COPS4	0	1
COPS5	COPS5	0	1
COPS7A	COPS7A	0	1
COPS7B	COPS7B	0	1
COPS8	COPS8	0	1
CORO7	CORO7	0	1
CPSF2	CPSF2	0	1
CRBN	CRBN	0	1
CREB1	CREB1	0	1
CSNK1A1L	CSNK1A1L	0	1
CST4	CST4	0	1
CST6	CST6	0	1
CSTF1	CSTF1	0	1
CTR9	CTR9	0	1
CUL4B	CUL4B	0	1
CYLC2	CYLC2	0	1
DAB2IP	DAB2IP	0	1
DAZAP1	DAZAP1	0	1
DCAF10	DCAF10	0	1
DCAF15	DCAF15	0	1
DCAF17	DCAF17	0	1
DCAF7	DCAF7	0	1
DCK	DCK	0	1
DCPS	DCPS	0	1
DCTPP1	DCTPP1	0	1
DCUN1D1	DCUN1D1	0	1
DCUN1D2	DCUN1D2	0	1
DCUN1D3	DCUN1D3	0	1
DCUN1D4	DCUN1D4	0	1
DCUN1D5	DCUN1D5	0	1
DDA1	DDA1	0	1
DDIT4	DDIT4	0	1
DDX1	DDX1	0	1
DDX17	DDX17	0	1
DDX19A	DDX19A	0	1
DDX19B	DDX19B	0	1
DDX20	DDX20	0	1
DDX25	DDX25	0	1
DDX3X	DDX3X	0	1
DDX46	DDX46	0	1
DENND4A	DENND4A	0	1
DET1	DET1	0	1
DHX36	DHX36	0	1
DHX8	DHX8	0	1
DHX9	DHX9	0	1
DIO2	DIO2	0	1
DLC1	DLC1	0	1
DMWD	DMWD	0	1
DNAJA1	DNAJA1	0	1
DNAJA3	DNAJA3	0	1
DNAJB1	DNAJB1	0	1
DNAJB13	DNAJB13	0	1
DNAJB5	DNAJB5	0	1
DNAJC7	DNAJC7	0	1
DNAJC9	DNAJC9	0	1
DNMT1	DNMT1	0	1
DNTTIP1	DNTTIP1	0	1
DNTTIP2	DNTTIP2	0	1
DPPA4	DPPA4	0	1
DSCC1	DSCC1	0	1
DSP	DSP	0	1
DTYMK	DTYMK	0	1
DYRK1A	DYRK1A	0	1
E2F1	E2F1	0	1
E2F4	E2F4	0	1
ECT2	ECT2	0	1
EHF	EHF	0	1
ELL	ELL	0	1
EMC2	EMC2	0	1
EMD	EMD	0	1
ENAH	ENAH	0	1
EP300	EP300	0	1
EP400	EP400	0	1
EPB41L3	EPB41L3	0	1
ERC1	ERC1	0	1
ERCC6L	ERCC6L	0	1
ERGIC1	ERGIC1	0	1
ETHE1	ETHE1	0	1
ETS1	ETS1	0	1
EXOSC7	EXOSC7	0	1
EYA3	EYA3	0	1
FAM133B	FAM133B	0	1
FAM219A	FAM219A	0	1
FAM9B	FAM9B	0	1
FBXL5	FBXL5	0	1
FEM1B	FEM1B	0	1
FGL1	FGL1	0	1
FKBP3	FKBP3	0	1
FKBP5	FKBP5	0	1
FLG	FLG	0	1
FLII	FLII	0	1
FLNA	FLNA	0	1
FOXA3	FOXA3	0	1
FOXB1	FOXB1	0	1
FOXD3	FOXD3	0	1
FOXE1	FOXE1	0	1
FOXO3	FOXO3	0	1
FOXO4	FOXO4	0	1
FOXO6	FOXO6	0	1
FOXP1	FOXP1	0	1
FRYL	FRYL	0	1
FSCN1	FSCN1	0	1
FUBP1	FUBP1	0	1
G3BP2	G3BP2	0	1
G6PD	G6PD	0	1
GADD45B	GADD45B	0	1
GCFC2	GCFC2	0	1
GEMIN4	GEMIN4	0	1
GEMIN5	GEMIN5	0	1
GFI1	GFI1	0	1
GGN	GGN	0	1
GHR	GHR	0	1
GINS1	GINS1	0	1
GINS2	GINS2	0	1
GINS4	GINS4	0	1
GLI1	GLI1	0	1
GMCL1	GMCL1	0	1
GP1BA	GP1BA	0	1
GPATCH4	GPATCH4	0	1
GPHN	GPHN	0	1
GPN1	GPN1	0	1
GPN3	GPN3	0	1
GPS1	GPS1	0	1
GREB1	GREB1	0	1
GRK5	GRK5	0	1
GTF2A1	GTF2A1	0	1
GTF2A2	GTF2A2	0	1
GTF2B	GTF2B	0	1
GTF2E1	GTF2E1	0	1
GTF2E2	GTF2E2	0	1
GTF2F1	GTF2F1	0	1
GTF2F2	GTF2F2	0	1
GTF2H2C	GTF2H2C	0	1
GTF2I	GTF2I	0	1
GZMA	GZMA	0	1
GZMK	GZMK	0	1
HAP1	HAP1	0	1
HBS1L	HBS1L	0	1
HDGF	HDGF	0	1
HDX	HDX	0	1
HELB	HELB	0	1
HEXA	HEXA	0	1
HIC2	HIC2	0	1
HIF1A	HIF1A	0	1
HIF3A	HIF3A	0	1
HINFP	HINFP	0	1
HJURP	HJURP	0	1
HMBOX1	HMBOX1	0	1
HMGA1	HMGA1	0	1
HMGN1	HMGN1	0	1
HNRNPA0	HNRNPA0	0	1
HNRNPA2B1	HNRNPA2B1	0	1
HNRNPCL1	HNRNPCL1	0	1
HNRNPH1	HNRNPH1	0	1
HNRNPU	HNRNPU	0	1
HNRNPUL1	HNRNPUL1	0	1
HNRNPUL2	HNRNPUL2	0	1
HOMEZ	HOMEZ	0	1
HORMAD1	HORMAD1	0	1
HOXA4	HOXA4	0	1
HOXB4	HOXB4	0	1
HOXB7	HOXB7	0	1
HOXD4	HOXD4	0	1
HPRT1	HPRT1	0	1
HPS5	HPS5	0	1
HSP90B1	HSP90B1	0	1
HSPA14	HSPA14	0	1
HSPA4	HSPA4	0	1
HSPA9	HSPA9	0	1
HSPB1	HSPB1	0	1
HUS1B	HUS1B	0	1
IGBP1	IGBP1	0	1
IKZF3	IKZF3	0	1
IL24	IL24	0	1
ILF2	ILF2	0	1
ING1	ING1	0	1
INPP1	INPP1	0	1
INTS1	INTS1	0	1
INTS10	INTS10	0	1
INTS12	INTS12	0	1
INTS2	INTS2	0	1
INTS3	INTS3	0	1
INTS6	INTS6	0	1
IP6K1	IP6K1	0	1
IRS4	IRS4	0	1
ISG15	ISG15	0	1
ISY1	ISY1	0	1
ISY1-RAB43	ISY1-RAB43	0	1
KANK1	KANK1	0	1
KAT2A	KAT2A	0	1
KAT7	KAT7	0	1
KAT8	KAT8	0	1
KATNA1	KATNA1	0	1
KBTBD13	KBTBD13	0	1
KBTBD4	KBTBD4	0	1
KBTBD8	KBTBD8	0	1
KCTD10	KCTD10	0	1
KCTD17	KCTD17	0	1
KCTD7	KCTD7	0	1
KDM4A	KDM4A	0	1
KDM4B	KDM4B	0	1
KDM4C	KDM4C	0	1
KHSRP	KHSRP	0	1
KIF1B	KIF1B	0	1
KIF1C	KIF1C	0	1
KIN	KIN	0	1
KLF1	KLF1	0	1
KLHDC2	KLHDC2	0	1
KLHL11	KLHL11	0	1
KLHL2	KLHL2	0	1
KLHL20	KLHL20	0	1
KLHL21	KLHL21	0	1
KLHL9	KLHL9	0	1
KLK3	KLK3	0	1
KPNA2	KPNA2	0	1
KPNA3	KPNA3	0	1
KPNB1	KPNB1	0	1
KRT3	KRT3	0	1
KRT4	KRT4	0	1
KRT85	KRT85	0	1
LACTB	LACTB	0	1
LARP1	LARP1	0	1
LARP7	LARP7	0	1
LAS1L	LAS1L	0	1
LCMT1	LCMT1	0	1
LDHB	LDHB	0	1
LEF1	LEF1	0	1
LEO1	LEO1	0	1
LIMCH1	LIMCH1	0	1
LIMS1	LIMS1	0	1
LMAN2	LMAN2	0	1
LMNA	LMNA	0	1
LMNB1	LMNB1	0	1
LMO4	LMO4	0	1
LMO7	LMO7	0	1
LRIF1	LRIF1	0	1
LRR1	LRR1	0	1
LRRC14	LRRC14	0	1
LRRC39	LRRC39	0	1
LRRC47	LRRC47	0	1
LTN1	LTN1	0	1
LUC7L	LUC7L	0	1
LUC7L3	LUC7L3	0	1
MACROD1	MACROD1	0	1
MAGEA1	MAGEA1	0	1
MAGEB1	MAGEB1	0	1
MAGEC2	MAGEC2	0	1
MAGED2	MAGED2	0	1
MAGEE2	MAGEE2	0	1
MAGEH1	MAGEH1	0	1
MAK16	MAK16	0	1
MAP3K6	MAP3K6	0	1
MAP4	MAP4	0	1
MAP7	MAP7	0	1
MAPK8	MAPK8	0	1
MAPKAP1	MAPKAP1	0	1
MARK2	MARK2	0	1
MASP1	MASP1	0	1
MAST2	MAST2	0	1
MAT1A	MAT1A	0	1
MAT2A	MAT2A	0	1
MATR3	MATR3	0	1
MCM10	MCM10	0	1
MCM3AP	MCM3AP	0	1
MCM4	MCM4	0	1
MCM6	MCM6	0	1
MCM7	MCM7	0	1
MCM8	MCM8	0	1
MCPH1	MCPH1	0	1
MCRS1	MCRS1	0	1
MDM4	MDM4	0	1
MED17	MED17	0	1
MELK	MELK	0	1
MEX3B	MEX3B	0	1
MIB1	MIB1	0	1
MIDN	MIDN	0	1
MORF4L2	MORF4L2	0	1
MPRIP	MPRIP	0	1
MSH4	MSH4	0	1
MSH5	MSH5	0	1
MSI2	MSI2	0	1
MSL1	MSL1	0	1
MSL2	MSL2	0	1
MTA1	MTA1	0	1
MTA2	MTA2	0	1
MTA3	MTA3	0	1
MTHFD2	MTHFD2	0	1
MTMR3	MTMR3	0	1
MX1	MX1	0	1
MYB	MYB	0	1
MYBBP1A	MYBBP1A	0	1
MYL12B	MYL12B	0	1
MYO1D	MYO1D	0	1
MYO7A	MYO7A	0	1
NAE1	NAE1	0	1
NASP	NASP	0	1
NAT2	NAT2	0	1
NCAPG	NCAPG	0	1
NCF4	NCF4	0	1
NCL	NCL	0	1
NCOA3	NCOA3	0	1
NEK11	NEK11	0	1
NF2	NF2	0	1
NFX1	NFX1	0	1
NIPBL	NIPBL	0	1
NOLC1	NOLC1	0	1
NONO	NONO	0	1
NOP10	NOP10	0	1
NOTCH1	NOTCH1	0	1
NPC2	NPC2	0	1
NPLOC4	NPLOC4	0	1
NR1H4	NR1H4	0	1
NR3C1	NR3C1	0	1
NR5A1	NR5A1	0	1
NRBP1	NRBP1	0	1
NT5C2	NT5C2	0	1
NTPCR	NTPCR	0	1
NUDT16L1	NUDT16L1	0	1
NUDT6	NUDT6	0	1
NUMA1	NUMA1	0	1
OBSCN	OBSCN	0	1
OGDHL	OGDHL	0	1
OLA1	OLA1	0	1
ORC1	ORC1	0	1
ORC2	ORC2	0	1
ORC3	ORC3	0	1
ORC4	ORC4	0	1
ORC5	ORC5	0	1
ORC6	ORC6	0	1
OSBPL3	OSBPL3	0	1
OSGIN1	OSGIN1	0	1
OTC	OTC	0	1
OTUD1	OTUD1	0	1
P2RY8	P2RY8	0	1
PADI1	PADI1	0	1
PAF1	PAF1	0	1
PAK4	PAK4	0	1
PARP9	PARP9	0	1
PBK	PBK	0	1
PCBD1	PCBD1	0	1
PCCB	PCCB	0	1
PCGF1	PCGF1	0	1
PCMTD2	PCMTD2	0	1
PDE12	PDE12	0	1
PELO	PELO	0	1
PELP1	PELP1	0	1
PER3	PER3	0	1
PGA3	PGA3	0	1
PGA5	PGA5	0	1
PGAM5	PGAM5	0	1
PGBD3	PGBD3	0	1
PGK1	PGK1	0	1
PGR	PGR	0	1
PHAX	PHAX	0	1
PHF10	PHF10	0	1
PHGDH	PHGDH	0	1
PHIP	PHIP	0	1
PHLDA3	PHLDA3	0	1
PIAS1	PIAS1	0	1
PIAS4	PIAS4	0	1
PIF1	PIF1	0	1
PLA1A	PLA1A	0	1
PLEKHA4	PLEKHA4	0	1
PLEKHA8	PLEKHA8	0	1
PLEKHO2	PLEKHO2	0	1
PLK1	PLK1	0	1
POLDIP2	POLDIP2	0	1
POLR1B	POLR1B	0	1
POLR1E	POLR1E	0	1
POLR2A	POLR2A	0	1
POLR2C	POLR2C	0	1
POLR2D	POLR2D	0	1
POLR2E	POLR2E	0	1
POLR2F	POLR2F	0	1
POLR2G	POLR2G	0	1
POLR2I	POLR2I	0	1
POLR2J	POLR2J	0	1
POLR2K	POLR2K	0	1
POLR2L	POLR2L	0	1
POU2F1	POU2F1	0	1
POU2F2	POU2F2	0	1
POU5F1	POU5F1	0	1
POU5F1B	POU5F1B	0	1
PPARG	PPARG	0	1
PPFIA1	PPFIA1	0	1
PPIE	PPIE	0	1
PPM1D	PPM1D	0	1
PPM1G	PPM1G	0	1
PPP1R10	PPP1R10	0	1
PRAME	PRAME	0	1
PRDM14	PRDM14	0	1
PRDX1	PRDX1	0	1
PRIM1	PRIM1	0	1
PRRC2A	PRRC2A	0	1
PSD2	PSD2	0	1
PSD3	PSD3	0	1
PSIP1	PSIP1	0	1
PSMB4	PSMB4	0	1
PSMC1	PSMC1	0	1
PSMC4	PSMC4	0	1
PSMC5	PSMC5	0	1
PSMD11	PSMD11	0	1
PSMD13	PSMD13	0	1
PSMD3	PSMD3	0	1
PSMD7	PSMD7	0	1
PSMD8	PSMD8	0	1
PSME3	PSME3	0	1
PSMG1	PSMG1	0	1
PTPN14	PTPN14	0	1
PTTG1	PTTG1	0	1
PURA	PURA	0	1
PURB	PURB	0	1
PYHIN1	PYHIN1	0	1
QPCT	QPCT	0	1
RAB40C	RAB40C	0	1
RABL2A	RABL2A	0	1
RAD21	RAD21	0	1
RAD51AP1	RAD51AP1	0	1
RADIL	RADIL	0	1
RAG2	RAG2	0	1
RAI14	RAI14	0	1
RARA	RARA	0	1
RASSF1	RASSF1	0	1
RASSF2	RASSF2	0	1
RASSF8	RASSF8	0	1
RBBP5	RBBP5	0	1
RBBP7	RBBP7	0	1
RBL2	RBL2	0	1
RBM14	RBM14	0	1
RBM25	RBM25	0	1
RBM26	RBM26	0	1
RBM3	RBM3	0	1
RBM4	RBM4	0	1
RBM48	RBM48	0	1
RBM7	RBM7	0	1
RC3H1	RC3H1	0	1
RCHY1	RCHY1	0	1
RCN2	RCN2	0	1
REXO2	REXO2	0	1
RHNO1	RHNO1	0	1
RICTOR	RICTOR	0	1
RNASEH1	RNASEH1	0	1
RND3	RND3	0	1
RNF11	RNF11	0	1
RNF111	RNF111	0	1
RNF115	RNF115	0	1
RNF126	RNF126	0	1
RNF128	RNF128	0	1
RNF144A	RNF144A	0	1
RNF146	RNF146	0	1
RNF166	RNF166	0	1
RNF20	RNF20	0	1
RNF7	RNF7	0	1
RNGTT	RNGTT	0	1
RPS19BP1	RPS19BP1	0	1
RPS27A	RPS27A	0	1
RRN3	RRN3	0	1
RTF1	RTF1	0	1
RWDD4	RWDD4	0	1
S100A8	S100A8	0	1
SAMHD1	SAMHD1	0	1
SART1	SART1	0	1
SBDS	SBDS	0	1
SCAF8	SCAF8	0	1
SCAI	SCAI	0	1
SCAMP3	SCAMP3	0	1
SELENBP1	SELENBP1	0	1
SENP3	SENP3	0	1
SETX	SETX	0	1
SF3A1	SF3A1	0	1
SF3B2	SF3B2	0	1
SF3B3	SF3B3	0	1
SFPQ	SFPQ	0	1
SFR1	SFR1	0	1
SFRP2	SFRP2	0	1
SHKBP1	SHKBP1	0	1
SIRT3	SIRT3	0	1
SIRT6	SIRT6	0	1
SKIL	SKIL	0	1
SKP2	SKP2	0	1
SLC25A13	SLC25A13	0	1
SLC25A22	SLC25A22	0	1
SLC25A23	SLC25A23	0	1
SLCO4A1	SLCO4A1	0	1
SLFN11	SLFN11	0	1
SMARCC2	SMARCC2	0	1
SMARCD1	SMARCD1	0	1
SMARCD2	SMARCD2	0	1
SMC1A	SMC1A	0	1
SMC1B	SMC1B	0	1
SNAI1	SNAI1	0	1
SNRNP40	SNRNP40	0	1
SNRPB	SNRPB	0	1
SNRPD3	SNRPD3	0	1
SOCS1	SOCS1	0	1
SOCS4	SOCS4	0	1
SOCS6	SOCS6	0	1
SOCS7	SOCS7	0	1
SORT1	SORT1	0	1
SOX30	SOX30	0	1
SP1	SP1	0	1
SPATA2	SPATA2	0	1
SPSB1	SPSB1	0	1
SPSB2	SPSB2	0	1
SPSB4	SPSB4	0	1
SRPX	SRPX	0	1
SRSF1	SRSF1	0	1
SRSF10	SRSF10	0	1
SSBP1	SSBP1	0	1
SSRP1	SSRP1	0	1
STAG1	STAG1	0	1
STRAP	STRAP	0	1
STRBP	STRBP	0	1
SUMO1	SUMO1	0	1
SUMO2	SUMO2	0	1
SUMO3	SUMO3	0	1
SUPT3H	SUPT3H	0	1
SUPT4H1	SUPT4H1	0	1
SUPT6H	SUPT6H	0	1
SYMPK	SYMPK	0	1
SYN2	SYN2	0	1
TADA3	TADA3	0	1
TAF10	TAF10	0	1
TAF11	TAF11	0	1
TAF12	TAF12	0	1
TAF13	TAF13	0	1
TAF15	TAF15	0	1
TAF1A	TAF1A	0	1
TAF1B	TAF1B	0	1
TAF1C	TAF1C	0	1
TAF2	TAF2	0	1
TAF4B	TAF4B	0	1
TAF7	TAF7	0	1
TAGLN2	TAGLN2	0	1
TANC2	TANC2	0	1
TBC1D1	TBC1D1	0	1
TBC1D4	TBC1D4	0	1
TBP	TBP	0	1
TDRD7	TDRD7	0	1
TEP1	TEP1	0	1
TERF1	TERF1	0	1
TERF2	TERF2	0	1
TERF2IP	TERF2IP	0	1
TERT	TERT	0	1
TEX10	TEX10	0	1
TFAM	TFAM	0	1
TFAP4	TFAP4	0	1
TFCP2	TFCP2	0	1
TFCP2L1	TFCP2L1	0	1
TFF1	TFF1	0	1
TGM3	TGM3	0	1
THRAP3	THRAP3	0	1
THRB	THRB	0	1
TIAL1	TIAL1	0	1
TICRR	TICRR	0	1
TIMELESS	TIMELESS	0	1
TINF2	TINF2	0	1
TIPIN	TIPIN	0	1
TIPRL	TIPRL	0	1
TLE1	TLE1	0	1
TLK1	TLK1	0	1
TMEM189	TMEM189	0	1
TMPRSS2	TMPRSS2	0	1
TMSB4X	TMSB4X	0	1
TNFAIP2	TNFAIP2	0	1
TNK1	TNK1	0	1
TNKS2	TNKS2	0	1
TONSL	TONSL	0	1
TOP1MT	TOP1MT	0	1
TOP2B	TOP2B	0	1
TOPORS	TOPORS	0	1
TOR1AIP2	TOR1AIP2	0	1
TP53I3	TP53I3	0	1
TP73	TP73	0	1
TPX2	TPX2	0	1
TRA2A	TRA2A	0	1
TRA2B	TRA2B	0	1
TRAIP	TRAIP	0	1
TRAP1	TRAP1	0	1
TRAPPC11	TRAPPC11	0	1
TRIM23	TRIM23	0	1
TRIM25	TRIM25	0	1
TRIM28	TRIM28	0	1
TRIM31	TRIM31	0	1
TRIM32	TRIM32	0	1
TRIM37	TRIM37	0	1
TRMT1L	TRMT1L	0	1
TSC1	TSC1	0	1
TTC5	TTC5	0	1
TTF1	TTF1	0	1
TTI1	TTI1	0	1
TTI2	TTI2	0	1
TTLL12	TTLL12	0	1
TUBA1C	TUBA1C	0	1
TUBA3C	TUBA3C	0	1
TUBB	TUBB	0	1
TUBB1	TUBB1	0	1
TUBB3	TUBB3	0	1
TUBB4B	TUBB4B	0	1
TUBB6	TUBB6	0	1
TUBB8	TUBB8	0	1
TULP2	TULP2	0	1
U2SURP	U2SURP	0	1
UBA3	UBA3	0	1
UBA52	UBA52	0	1
UBE2D1	UBE2D1	0	1
UBE2D2	UBE2D2	0	1
UBE2D3	UBE2D3	0	1
UBE2E1	UBE2E1	0	1
UBE2E2	UBE2E2	0	1
UBE2I	UBE2I	0	1
UBE2L3	UBE2L3	0	1
UBE2L6	UBE2L6	0	1
UBE2M	UBE2M	0	1
UBE2NL	UBE2NL	0	1
UBE2R2	UBE2R2	0	1
UBE2V1	UBE2V1	0	1
UBE2W	UBE2W	0	1
UBP1	UBP1	0	1
UBR1	UBR1	0	1
UBR3	UBR3	0	1
UBTF	UBTF	0	1
UBXN1	UBXN1	0	1
UBXN7	UBXN7	0	1
UCP3	UCP3	0	1
UHRF2	UHRF2	0	1
UMPS	UMPS	0	1
UNC119	UNC119	0	1
USB1	USB1	0	1
USF1	USF1	0	1
USP17L2	USP17L2	0	1
USP2	USP2	0	1
USP20	USP20	0	1
USP28	USP28	0	1
USP36	USP36	0	1
USP37	USP37	0	1
USP5	USP5	0	1
USP7	USP7	0	1
USP8	USP8	0	1
UTY	UTY	0	1
VCP	VCP	0	1
VPS13C	VPS13C	0	1
VRK1	VRK1	0	1
WDHD1	WDHD1	0	1
WDR18	WDR18	0	1
WDR33	WDR33	0	1
WDR55	WDR55	0	1
WDR5B	WDR5B	0	1
WDR61	WDR61	0	1
WDR76	WDR76	0	1
WDR82	WDR82	0	1
WNT7B	WNT7B	0	1
WRAP53	WRAP53	0	1
WRNIP1	WRNIP1	0	1
WSB1	WSB1	0	1
WSB2	WSB2	0	1
WWC1	WWC1	0	1
XRN2	XRN2	0	1
YEATS4	YEATS4	0	1
YLPM1	YLPM1	0	1
YTHDF2	YTHDF2	0	1
YY1	YY1	0	1
ZBED1	ZBED1	0	1
ZBTB17	ZBTB17	0	1
ZBTB32	ZBTB32	0	1
ZBTB33	ZBTB33	0	1
ZBTB7C	ZBTB7C	0	1
ZBTB8A	ZBTB8A	0	1
ZC3H18	ZC3H18	0	1
ZC3HAV1	ZC3HAV1	0	1
ZC3HC1	ZC3HC1	0	1
ZER1	ZER1	0	1
ZFP36L2	ZFP36L2	0	1
ZFR2	ZFR2	0	1
ZFYVE19	ZFYVE19	0	1
ZHX1	ZHX1	0	1
ZNF24	ZNF24	0	1
ZNF277	ZNF277	0	1
ZNF35	ZNF35	0	1
ZNF597	ZNF597	0	1
ZNF830	ZNF830	0	1
ZNRD1	ZNRD1	0	1
ZSCAN1	ZSCAN1	0	1
ZYG11A	ZYG11A	0	1
ZYG11B	ZYG11B	0	1
ABRAXAS2
ANTKMT
ANXA2P2
ATP5F1A
BICRAL
CAVIN1
CCAR2
CCDC180
CENPX
CEP126
CFAP52
CIAO2A
CIAO2B
COP1
COPS9
DCAF1
DRC1
ELOA2
ELOA3
ELOA3D
ELP1
FBH1
GMCL2
GTF2H2C_2
H1-1
H1-2
H2AB1
H2AB3
H2AC1
H2AC11
H2AC12
H2AC13
H2AC14
H2AC15
H2AC16
H2AC17
H2AC18
H2AC20
H2AC21
H2AC4
H2AC6
H2AC7
H2AJ
H2AW
H2AZ1
H2BC1
H2BC11
H2BC12
H2BC13
H2BC14
H2BC15
H2BC17
H2BC18
H2BC21
H2BC3
H2BC4
H2BC5
H2BC8
H2BC9
H2BU1
H3-3A
H3-3B
H3-4
H3-5
H3C1
H3C13
H3C14
H3C6
H3C7
H4C1
H4C11
H4C14
H4C15
H4C3
H4C6
HMCES
HNRNPDL
IGHV3OR15-7
ITPRID2
KAT14
KMT5A
LOC344382
LOC442497
LRATD2
LTO1
MACROH2A1
MAP3K20
MTREX
NELFA
NELFB
NELFCD
NELFE
NRDC
NSD2
NSD3
ODR4
PAXX
PCLAF
PIDD1
PMS2P1
PPP4R3A
PRIM2
PRIMPOL
PYCR3
RADX
RPL10P16
RPL13P12
RPL21P16
RPL21P19
RPL36AP37
RPL7AP27
RPS26P54
RPS7P4
RPSAP12
RPSAP55
RTCB
RTRAF
SCARNA22
SHLD1
SHLD2
SLF1
SLF2
SLX4IP
SPIDR
STN1
TRMO
TWNK
U2AF1L5
UFD1
USP17L1
WASHC4
WASHC5
XBP1P1
XIST
YBX3
YJU2
ZBTB14
ZNF525
ZNF598
ZSWIM8

## Sheet: BLCA_nonDDR
non-DDR	protNames	uEMDscore	qVal
STAG2	STAG2	8.60409	0
ARID1A	ARID1A	8.41911	0
UBR5	UBR5	3.94918	0
SPTAN1	SPTAN1	3.64261	0
DHX9	DHX9	3.58832	0
SMC1A	SMC1A	3.2415	0
CREBBP	CREBBP	2.77285	0.00540541
SUPT6H	SUPT6H	2.33691	0.114815
USP7	USP7	2.32929	0.116364
DDX3X	DDX3X	2.3227	0.121429
KPNB1	KPNB1	2.2741	0.137705
NF1	NF1	2.18358	0.179104
POLR2B	POLR2B	2.03018	0.31
EP300	EP300	2.02964	0.31
SRCAP	SRCAP	2.02472	0.31
HNRNPA2B1	HNRNPA2B1	1.99289	0.338095
UTY	UTY	1.89806	0.475556
DDX46	DDX46	1.87621	0.497917
CCDC88A	CCDC88A	1.8552	0.515385
COPS2	COPS2	1.847	0.515385
ANKHD1-EIF4EBP3	ANKHD1-EIF4EBP3	1.84368	0.515385
CDK12	CDK12	1.82001	0.524771
SCAF4	SCAF4	1.79172	0.566667
GTF2I	GTF2I	1.76248	0.601681
UBE3A	UBE3A	1.70931	0.696774
MAST1	MAST1	1.68479	0.720635
SRSF1	SRSF1	1.66505	0.771642
UBTF	UBTF	1.63709	0.835971
ARID2	ARID2	1.60622	0.858824
HNRNPU	HNRNPU	1.60072	0.858824
CDK9	CDK9	1.57467	0.892121
SUPT5H	SUPT5H	1.57233	0.893976
DHX8	DHX8	1.51117	0.986667
PPP1R10	PPP1R10	1.50686	0.986667
MTA2	MTA2	1.49437	0.986667
NF2	NF2	1.43446	1
KAT7	KAT7	1.42533	1
CUL4B	CUL4B	1.39468	1
CDK8	CDK8	1.37044	1
CDKN2A	CDKN2A	1.3672	1
TRA2B	TRA2B	1.3157	1
RBM25	RBM25	1.29306	1
MATR3	MATR3	1.29256	1
RAD21	RAD21	1.28752	1
SNRPB	SNRPB	1.28056	1
SNW1	SNW1	1.27076	1
BTAF1	BTAF1	1.26282	1
TUBB6	TUBB6	1.26099	1
SKP2	SKP2	1.25699	1
RBM39	RBM39	1.24157	1
SMARCC2	SMARCC2	1.23198	1
RC3H1	RC3H1	1.20475	1
ARID1B	ARID1B	1.19282	1
UBA52	UBA52	1.18447	1
ZYG11B	ZYG11B	1.16502	1
PURB	PURB	1.16167	1
SMC3	SMC3	1.14677	1
HUWE1	HUWE1	1.14443	1
HNRNPUL1	HNRNPUL1	1.12277	1
TAF1L	TAF1L	1.11814	1
SF3B3	SF3B3	1.11213	1
SSRP1	SSRP1	1.10505	1
PBRM1	PBRM1	1.10253	1
LAS1L	LAS1L	1.09685	1
INTS3	INTS3	1.09255	1
COPS4	COPS4	1.08806	1
RBM26	RBM26	1.08373	1
PPM1G	PPM1G	1.08204	1
COPS3	COPS3	1.07959	1
TANC2	TANC2	1.0558	1
PSMC2	PSMC2	1.04871	1
CDC73	CDC73	1.04712	1
TSC1	TSC1	1.04201	1
UBA3	UBA3	1.03621	1
DNAJA1	DNAJA1	1.03249	1
TUBB3	TUBB3	1.01471	1
STAG1	STAG1	0.999434	1
ANAPC5	ANAPC5	0.999302	1
KLHL11	KLHL11	0.950712	1
MCRS1	MCRS1	0.948564	1
SMARCA2	SMARCA2	0.940809	1
BAZ1B	BAZ1B	0.937897	1
CCND1	CCND1	0.919046	1
HSPA9	HSPA9	0.912621	1
ANAPC1	ANAPC1	0.906879	1
SP1	SP1	0.89151	1
PPP5C	PPP5C	0.87367	1
PURA	PURA	0.871673	1
PPP2R5D	PPP2R5D	0.86673	1
RPRD2	RPRD2	0.864927	1
SUPT16H	SUPT16H	0.848173	1
CDC27	CDC27	0.844796	1
MAT2A	MAT2A	0.84366	1
KIF1B	KIF1B	0.835483	1
KAT2A	KAT2A	0.830322	1
CENPB	CENPB	0.81622	1
OSBPL3	OSBPL3	0.8122	1
PSIP1	PSIP1	0.809001	1
EGR1	EGR1	0.804732	1
FRYL	FRYL	0.79947	1
PPARG	PPARG	0.791642	1
HMBOX1	HMBOX1	0.788944	1
BRD4	BRD4	0.784566	1
PTPN4	PTPN4	0.771182	1
TOP1	TOP1	0.769006	1
MARK2	MARK2	0.768301	1
DENND4A	DENND4A	0.765532	1
MAPK8	MAPK8	0.762221	1
HNRNPH1	HNRNPH1	0.758933	1
SOCS6	SOCS6	0.750205	1
UBA6	UBA6	0.742424	1
INTS1	INTS1	0.741497	1
MIB1	MIB1	0.737639	1
RBM14	RBM14	0.727283	1
TNKS2	TNKS2	0.725088	1
TUBB	TUBB	0.718447	1
KLHDC2	KLHDC2	0.7165	1
MTMR3	MTMR3	0.71391	1
UHRF2	UHRF2	0.70274	1
UBXN7	UBXN7	0.701026	1
WDR33	WDR33	0.693236	1
DYRK1A	DYRK1A	0.692845	1
DCAF7	DCAF7	0.690092	1
ASF1A	ASF1A	0.688464	1
ETS1	ETS1	0.688153	1
SMARCA5	SMARCA5	0.684807	1
TRIM37	TRIM37	0.681589	1
DDX17	DDX17	0.68093	1
HSP90B1	HSP90B1	0.679592	1
UBE2D3	UBE2D3	0.675098	1
ERG	ERG	0.674145	1
FZR1	FZR1	0.668247	1
UBE2R2	UBE2R2	0.658449	1
YTHDF2	YTHDF2	0.652851	1
TUBB4B	TUBB4B	0.650001	1
LEO1	LEO1	0.642324	1
SYMPK	SYMPK	0.638508	1
UBE2L3	UBE2L3	0.637776	1
TIAL1	TIAL1	0.631324	1
BRPF1	BRPF1	0.629719	1
SIRT1	SIRT1	0.617435	1
KATNA1	KATNA1	0.617369	1
TTI1	TTI1	0.606804	1
VCP	VCP	0.606501	1
POLR2C	POLR2C	0.604625	1
NCOA6	NCOA6	0.603671	1
BEND3	BEND3	0.600875	1
KIF23	KIF23	0.599584	1
RICTOR	RICTOR	0.599429	1
UBE2M	UBE2M	0.599375	1
ILF2	ILF2	0.592031	1
RBM27	RBM27	0.591624	1
KIN	KIN	0.590461	1
USP28	USP28	0.589655	1
MARK1	MARK1	0.587786	1
TRIP13	TRIP13	0.58487	1
DNMT3B	DNMT3B	0.582772	1
FOXE1	FOXE1	0.582497	1
GTF3C2	GTF3C2	0.581819	1
ZEB1	ZEB1	0.580535	1
RBM7	RBM7	0.569268	1
CDC16	CDC16	0.561556	1
RBBP5	RBBP5	0.559501	1
UGGT1	UGGT1	0.559416	1
ZFP36L2	ZFP36L2	0.557997	1
CTR9	CTR9	0.550304	1
POLR2F	POLR2F	0.549854	1
EYA3	EYA3	0.549389	1
CNTN4	CNTN4	0.548458	1
BAP1	BAP1	0.545031	1
USF1	USF1	0.545031	1
PSMC5	PSMC5	0.544201	1
RALGPS2	RALGPS2	0.541824	1
LMO4	LMO4	0.541006	1
LARP1	LARP1	0.534236	1
NIPBL	NIPBL	0.519239	1
DCUN1D2	DCUN1D2	0.518793	1
ROCK1	ROCK1	0.518351	1
NCOA3	NCOA3	0.518095	1
U2SURP	U2SURP	0.517068	1
DDX19A	DDX19A	0.509364	1
HDLBP	HDLBP	0.50886	1
RNF128	RNF128	0.50423	1
CEBPB	CEBPB	0.498368	1
LRRC41	LRRC41	0.493579	1
TOPORS	TOPORS	0.490543	1
USP8	USP8	0.490543	1
TRA2A	TRA2A	0.48952	1
SESN1	SESN1	0.487728	1
KLHL2	KLHL2	0.48667	1
NUMA1	NUMA1	0.484743	1
NASP	NASP	0.481691	1
LMNB2	LMNB2	0.477733	1
ANAPC2	ANAPC2	0.477729	1
MYL12B	MYL12B	0.475728	1
RNF7	RNF7	0.475728	1
SUMO1	SUMO1	0.475728	1
TPX2	TPX2	0.47453	1
HNRNPR	HNRNPR	0.473758	1
CGGBP1	CGGBP1	0.473301	1
TRMT1L	TRMT1L	0.471556	1
CDKN1A	CDKN1A	0.471122	1
NRBP1	NRBP1	0.468699	1
TAF15	TAF15	0.467411	1
CBX1	CBX1	0.466019	1
NR3C1	NR3C1	0.462549	1
AGAP3	AGAP3	0.461289	1
KCTD10	KCTD10	0.460638	1
SRP72	SRP72	0.460037	1
GTF2A1	GTF2A1	0.457939	1
ACTL6A	ACTL6A	0.457485	1
KLHL9	KLHL9	0.455268	1
MDM2	MDM2	0.454221	1
PSD2	PSD2	0.452445	1
ZCCHC8	ZCCHC8	0.450386	1
DAXX	DAXX	0.448909	1
SORT1	SORT1	0.448572	1
IKZF1	IKZF1	0.442267	1
TLE1	TLE1	0.439696	1
ARHGEF2	ARHGEF2	0.439693	1
MSL1	MSL1	0.435238	1
ZBTB17	ZBTB17	0.434648	1
INTS6	INTS6	0.434532	1
HSPA14	HSPA14	0.434129	1
AQR	AQR	0.43404	1
YLPM1	YLPM1	0.431756	1
PRDX1	PRDX1	0.431488	1
NFX1	NFX1	0.431124	1
SRRM2	SRRM2	0.428984	1
PSMD3	PSMD3	0.428817	1
UBE2D1	UBE2D1	0.426269	1
CHD4	CHD4	0.422408	1
POLR2D	POLR2D	0.418988	1
ARIH2	ARIH2	0.417107	1
UBR4	UBR4	0.416638	1
CAPRIN1	CAPRIN1	0.415824	1
SHKBP1	SHKBP1	0.415789	1
CCNE2	CCNE2	0.413056	1
TRIM23	TRIM23	0.41164	1
XRN2	XRN2	0.410256	1
DSP	DSP	0.409411	1
RNF111	RNF111	0.408263	1
TLN2	TLN2	0.405848	1
SCAMP3	SCAMP3	0.405801	1
TFCP2	TFCP2	0.405681	1
TSC22D1	TSC22D1	0.405235	1
POLA2	POLA2	0.40218	1
RASGRF1	RASGRF1	0.401777	1
NOTCH1	NOTCH1	0.398128	1
FKBP5	FKBP5	0.397818	1
COPS5	COPS5	0.397484	1
PHLDA3	PHLDA3	0.396678	1
HNRNPUL2	HNRNPUL2	0.395817	1
RASSF8	RASSF8	0.394925	1
SNRNP200	SNRNP200	0.393789	1
TAF11	TAF11	0.392161	1
EYA2	EYA2	0.385802	1
ASB4	ASB4	0.385527	1
PPFIA1	PPFIA1	0.384174	1
MCM6	MCM6	0.383619	1
FRMD6	FRMD6	0.383379	1
TNKS	TNKS	0.382758	1
ATMIN	ATMIN	0.382305	1
EPB41L3	EPB41L3	0.381952	1
DDX1	DDX1	0.380886	1
MCM3AP	MCM3AP	0.380444	1
WDHD1	WDHD1	0.379816	1
DBF4	DBF4	0.376877	1
BRSK1	BRSK1	0.373088	1
ZNF35	ZNF35	0.37253	1
GPS1	GPS1	0.372069	1
SLC25A13	SLC25A13	0.371883	1
PSMD11	PSMD11	0.371557	1
UBR1	UBR1	0.368684	1
PADI1	PADI1	0.367501	1
CRTC3	CRTC3	0.366877	1
POLR2I	POLR2I	0.366334	1
APC	APC	0.363159	1
FASN	FASN	0.361236	1
RARA	RARA	0.360794	1
MAT1A	MAT1A	0.360739	1
SCAF8	SCAF8	0.360274	1
RNASEH1	RNASEH1	0.357451	1
CCNT1	CCNT1	0.356955	1
ETV1	ETV1	0.356152	1
CIAO1	CIAO1	0.354004	1
TRIM27	TRIM27	0.353272	1
CCDC39	CCDC39	0.35072	1
FSCN1	FSCN1	0.349856	1
CKB	CKB	0.344854	1
ABL1	ABL1	0.344699	1
CIRBP	CIRBP	0.343571	1
TRIM28	TRIM28	0.342423	1
MSH4	MSH4	0.341624	1
TRIM32	TRIM32	0.341035	1
ZSCAN1	ZSCAN1	0.340698	1
PPM1D	PPM1D	0.338608	1
PSMC4	PSMC4	0.337119	1
USP43	USP43	0.335176	1
PLEKHA8	PLEKHA8	0.3348	1
MCM7	MCM7	0.333544	1
SLC25A23	SLC25A23	0.33311	1
DDX19B	DDX19B	0.332373	1
CDC45	CDC45	0.332249	1
DCUN1D4	DCUN1D4	0.330973	1
EP400	EP400	0.329248	1
RC3H2	RC3H2	0.328717	1
WSB2	WSB2	0.326658	1
BCLAF1	BCLAF1	0.324723	1
RCN2	RCN2	0.324491	1
DHX36	DHX36	0.323711	1
BAZ1A	BAZ1A	0.323068	1
DCPS	DCPS	0.32254	1
SPSB2	SPSB2	0.321435	1
POLR2A	POLR2A	0.317143	1
ANAPC7	ANAPC7	0.313324	1
CTSD	CTSD	0.312657	1
HIC2	HIC2	0.312219	1
TAF1D	TAF1D	0.311327	1
ZC3H18	ZC3H18	0.310191	1
MYOF	MYOF	0.308609	1
ZBTB32	ZBTB32	0.308074	1
DCUN1D1	DCUN1D1	0.307997	1
PYHIN1	PYHIN1	0.307892	1
APBB1	APBB1	0.307702	1
STRAP	STRAP	0.307318	1
PTBP3	PTBP3	0.307054	1
FOXP1	FOXP1	0.30688	1
OGDHL	OGDHL	0.306725	1
HECTD1	HECTD1	0.306139	1
IKZF3	IKZF3	0.304015	1
ZNF277	ZNF277	0.303193	1
ZBED1	ZBED1	0.303061	1
SAMHD1	SAMHD1	0.29916	1
CLOCK	CLOCK	0.297439	1
MASP1	MASP1	0.297381	1
SBDS	SBDS	0.297132	1
ANAPC4	ANAPC4	0.296349	1
IP6K1	IP6K1	0.294767	1
KIF13B	KIF13B	0.294713	1
TP53I3	TP53I3	0.293383	1
BAG5	BAG5	0.29277	1
KPNA2	KPNA2	0.291941	1
POLR1C	POLR1C	0.289882	1
CSTF1	CSTF1	0.287261	1
CDS1	CDS1	0.28626	1
FUBP1	FUBP1	0.285888	1
FKBP3	FKBP3	0.282806	1
FOXA3	FOXA3	0.282019	1
LRRC14	LRRC14	0.281557	1
PTPN14	PTPN14	0.281038	1
CHAF1B	CHAF1B	0.280859	1
G3BP2	G3BP2	0.280759	1
PAF1	PAF1	0.279099	1
DCAF17	DCAF17	0.277195	1
YY1	YY1	0.276765	1
SCAI	SCAI	0.276699	1
DNTTIP1	DNTTIP1	0.276614	1
HOXB4	HOXB4	0.275563	1
KIAA0930	KIAA0930	0.274245	1
SMARCD1	SMARCD1	0.273465	1
LMNA	LMNA	0.271143	1
SUPT3H	SUPT3H	0.271108	1
PML	PML	0.270957	1
GINS4	GINS4	0.270282	1
STRBP	STRBP	0.269941	1
ENAH	ENAH	0.269542	1
SFPQ	SFPQ	0.268378	1
GPHN	GPHN	0.268219	1
BRD7	BRD7	0.268037	1
SELENBP1	SELENBP1	0.267091	1
TERF2IP	TERF2IP	0.267083	1
MSL2	MSL2	0.266192	1
LMNB1	LMNB1	0.265854	1
DMWD	DMWD	0.265393	1
MTHFD2	MTHFD2	0.265149	1
CCNB1	CCNB1	0.264261	1
SF3B2	SF3B2	0.263764	1
GMPS	GMPS	0.263365	1
PCCB	PCCB	0.263365	1
CHAMP1	CHAMP1	0.263121	1
MSI2	MSI2	0.262663	1
TOR1AIP2	TOR1AIP2	0.261434	1
NAE1	NAE1	0.260697	1
GTF2F1	GTF2F1	0.260694	1
LRIF1	LRIF1	0.259313	1
RAI14	RAI14	0.258235	1
SF3A1	SF3A1	0.258204	1
GTF2E1	GTF2E1	0.258142	1
ERGIC1	ERGIC1	0.257886	1
TOP2A	TOP2A	0.257204	1
KAT8	KAT8	0.256083	1
ANXA6	ANXA6	0.25544	1
SKIL	SKIL	0.254916	1
LMAN2	LMAN2	0.252152	1
CCNT2	CCNT2	0.251229	1
CDC14B	CDC14B	0.248344	1
SYCP3	SYCP3	0.248092	1
HOMEZ	HOMEZ	0.247267	1
TLK1	TLK1	0.246406	1
CBX4	CBX4	0.245797	1
DCAF10	DCAF10	0.245518	1
USP2	USP2	0.243459	1
AKAP11	AKAP11	0.242874	1
PRDM14	PRDM14	0.242718	1
ZHX1	ZHX1	0.242292	1
TERF2	TERF2	0.241737	1
CDC6	CDC6	0.241404	1
CKAP4	CKAP4	0.241125	1
RBL2	RBL2	0.240788	1
HMGA1	HMGA1	0.240291	1
PLK1	PLK1	0.239493	1
ZER1	ZER1	0.238787	1
PTTG1	PTTG1	0.237864	1
UBE2I	UBE2I	0.237864	1
MCM4	MCM4	0.234146	1
SNRPD3	SNRPD3	0.23301	1
GRK5	GRK5	0.232587	1
EYA1	EYA1	0.231874	1
HSF1	HSF1	0.231118	1
NEK1	NEK1	0.230032	1
L3MBTL2	L3MBTL2	0.229264	1
IBTK	IBTK	0.228082	1
CDK4	CDK4	0.227694	1
PPIE	PPIE	0.226283	1
SMARCE1	SMARCE1	0.225085	1
HIF1A	HIF1A	0.224104	1
FLII	FLII	0.222754	1
PHF10	PHF10	0.221242	1
TIPRL	TIPRL	0.218509	1
TAF4	TAF4	0.218202	1
GCC2	GCC2	0.215899	1
UBE2D2	UBE2D2	0.214333	1
HBS1L	HBS1L	0.213441	1
KHSRP	KHSRP	0.213135	1
BANF1	BANF1	0.212735	1
FAM219A	FAM219A	0.212336	1
YEATS4	YEATS4	0.212336	1
UBE2E2	UBE2E2	0.211937	1
WDR82	WDR82	0.211506	1
POLR2H	POLR2H	0.210308	1
RNF11	RNF11	0.209909	1
LUC7L	LUC7L	0.209447	1
CDC7	CDC7	0.208618	1
GTF2F2	GTF2F2	0.207327	1
RNGTT	RNGTT	0.20714	1
TAF7	TAF7	0.206159	1
TEX10	TEX10	0.205113	1
TERF1	TERF1	0.203484	1
POU2F1	POU2F1	0.203178	1
DAZAP1	DAZAP1	0.203085	1
SOCS5	SOCS5	0.202596	1
TADA3	TADA3	0.202197	1
VRK1	VRK1	0.202197	1
UBA7	UBA7	0.201801	1
HINFP	HINFP	0.20177	1
GTF2A2	GTF2A2	0.2002	1
CDKN2AIP	CDKN2AIP	0.199952	1
HNRNPA0	HNRNPA0	0.19977	1
UBE2L6	UBE2L6	0.199739	1
NONO	NONO	0.199432	1
ATF7IP	ATF7IP	0.199122	1
ZFR	ZFR	0.199029	1
NACC1	NACC1	0.198354	1
BRSK2	BRSK2	0.197893	1
TCERG1	TCERG1	0.197463	1
ASB8	ASB8	0.196757	1
SOCS7	SOCS7	0.196695	1
GTF2E2	GTF2E2	0.195896	1
CCNE1	CCNE1	0.195803	1
NPLOC4	NPLOC4	0.195098	1
CBFB	CBFB	0.194946	1
THRAP3	THRAP3	0.193903	1
OSBP2	OSBP2	0.193624	1
ORC3	ORC3	0.19338	1
TFCP2L1	TFCP2L1	0.193039	1
ABHD10	ABHD10	0.192337	1
UMPS	UMPS	0.191841	1
MAPKAP1	MAPKAP1	0.191748	1
TP73	TP73	0.191135	1
FBXL5	FBXL5	0.189875	1
RBM48	RBM48	0.188677	1
EXOSC8	EXOSC8	0.18751	1
RASSF2	RASSF2	0.186897	1
CAPZA1	CAPZA1	0.18668	1
MYO1D	MYO1D	0.185699	1
EHF	EHF	0.18502	1
PARP14	PARP14	0.184873	1
YTHDF1	YTHDF1	0.184315	1
AIM2	AIM2	0.183946	1
PRPF39	PRPF39	0.182318	1
CBX5	CBX5	0.181954	1
NEK11	NEK11	0.181554	1
PCCA	PCCA	0.180786	1
FOXO4	FOXO4	0.180476	1
TBP	TBP	0.179802	1
PIAS4	PIAS4	0.178662	1
USP37	USP37	0.178507	1
MYB	MYB	0.178452	1
HIF3A	HIF3A	0.177685	1
TAF13	TAF13	0.177099	1
KIF1C	KIF1C	0.176909	1
KLC3	KLC3	0.176731	1
CPSF2	CPSF2	0.174451	1
SNRNP40	SNRNP40	0.174242	1
NCL	NCL	0.173807	1
EMD	EMD	0.172369	1
GMCL1	GMCL1	0.170857	1
BCKDHA	BCKDHA	0.170221	1
ANP32B	ANP32B	0.169418	1
KCTD13	KCTD13	0.168957	1
RCHY1	RCHY1	0.167297	1
C7orf50	C7orf50	0.167111	1
CCDC174	CCDC174	0.166712	1
AP1B1	AP1B1	0.162749	1
TUBA3C	TUBA3C	0.162621	1
TOP2B	TOP2B	0.161644	1
LRRC47	LRRC47	0.161272	1
USP20	USP20	0.159706	1
SPATA2	SPATA2	0.159582	1
ZNF597	ZNF597	0.157527	1
PSME3	PSME3	0.156425	1
RPS27A	RPS27A	0.156425	1
PDE12	PDE12	0.156367	1
PSMC1	PSMC1	0.155995	1
ABCF1	ABCF1	0.155099	1
CCDC6	CCDC6	0.155096	1
CIAPIN1	CIAPIN1	0.154731	1
TINF2	TINF2	0.154727	1
DAB2IP	DAB2IP	0.154087	1
UBE2E3	UBE2E3	0.153998	1
HSPA4	HSPA4	0.153808	1
KCTD17	KCTD17	0.153467	1
ORC1	ORC1	0.153099	1
NR1H4	NR1H4	0.150706	1
CDK1	CDK1	0.149144	1
PELP1	PELP1	0.147783	1
INTS2	INTS2	0.147077	1
HMGN1	HMGN1	0.146957	1
UBP1	UBP1	0.146585	1
RAG2	RAG2	0.146251	1
DCUN1D3	DCUN1D3	0.145418	1
HPRT1	HPRT1	0.144844	1
RND3	RND3	0.144627	1
AICDA	AICDA	0.144158	1
DDIT4	DDIT4	0.143789	1
COPS8	COPS8	0.143359	1
DCAF11	DCAF11	0.142285	1
CHFR	CHFR	0.141668	1
CLSPN	CLSPN	0.141366	1
PSMD7	PSMD7	0.141238	1
DNAJB1	DNAJB1	0.140839	1
FAM133B	FAM133B	0.140777	1
RUVBL2	RUVBL2	0.140594	1
GTF2B	GTF2B	0.140377	1
REXO2	REXO2	0.140377	1
COMMD1	COMMD1	0.139978	1
THRA	THRA	0.139396	1
PIAS1	PIAS1	0.139303	1
LDHB	LDHB	0.13835	1
LUC7L3	LUC7L3	0.138198	1
CASP3	CASP3	0.137551	1
DNAJA4	DNAJA4	0.137551	1
BCCIP	BCCIP	0.137151	1
MPRIP	MPRIP	0.136756	1
AAMP	AAMP	0.13636	1
SFRP2	SFRP2	0.136046	1
CCNK	CCNK	0.135922	1
KLHL20	KLHL20	0.135922	1
SMARCAL1	SMARCAL1	0.135593	1
PSMD8	PSMD8	0.135341	1
ECT2	ECT2	0.135283	1
INTS12	INTS12	0.135124	1
NEURL4	NEURL4	0.135104	1
DCUN1D5	DCUN1D5	0.134581	1
SPSB4	SPSB4	0.134356	1
NOP10	NOP10	0.134325	1
UBR3	UBR3	0.134274	1
YTHDF3	YTHDF3	0.133588	1
APH1A	APH1A	0.133189	1
UNC119	UNC119	0.133189	1
CDK20	CDK20	0.133158	1
DCTPP1	DCTPP1	0.133158	1
PCGF1	PCGF1	0.133158	1
TWISTNB	TWISTNB	0.133158	1
GPN3	GPN3	0.132359	1
CRBN	CRBN	0.131929	1
THRB	THRB	0.131591	1
MAGEC2	MAGEC2	0.131386	1
TUBA1C	TUBA1C	0.13113	1
BTBD1	BTBD1	0.130762	1
RTF1	RTF1	0.130731	1
SENP3	SENP3	0.130669	1
E2F3	E2F3	0.129963	1
DNAJC9	DNAJC9	0.129901	1
PHAX	PHAX	0.128703	1
PSMG1	PSMG1	0.128334	1
PDX1	PDX1	0.128241	1
DNAJB5	DNAJB5	0.127935	1
CDK11B	CDK11B	0.127842	1
COPS6	COPS6	0.12764	1
LIMS1	LIMS1	0.126369	1
KLHL21	KLHL21	0.125907	1
KBTBD4	KBTBD4	0.12514	1
PHGDH	PHGDH	0.12514	1
KDM4A	KDM4A	0.124403	1
MCM10	MCM10	0.123941	1
USP5	USP5	0.123573	1
DNAJB13	DNAJB13	0.122988	1
DYRK2	DYRK2	0.122988	1
MX1	MX1	0.12293	1
KRT85	KRT85	0.121797	1
SUPT4H1	SUPT4H1	0.120727	1
PCMTD2	PCMTD2	0.119673	1
ZBTB7C	ZBTB7C	0.119211	1
E2F4	E2F4	0.119149	1
UBXN1	UBXN1	0.118688	1
TERT	TERT	0.116753	1
AKAP8	AKAP8	0.116385	1
MIDN	MIDN	0.113988	1
ASB2	ASB2	0.113802	1
CCDC106	CCDC106	0.113496	1
DNMT1	DNMT1	0.113221	1
SLC25A22	SLC25A22	0.1111	1
ERC1	ERC1	0.109235	1
GZMK	GZMK	0.108824	1
FOXO3	FOXO3	0.108766	1
RPAP3	RPAP3	0.108425	1
PLA1A	PLA1A	0.107905	1
TOP1MT	TOP1MT	0.10692	1
HORMAD1	HORMAD1	0.10609	1
TDRD7	TDRD7	0.104125	1
BRD8	BRD8	0.104094	1
KPNA3	KPNA3	0.10357	1
ABLIM3	ABLIM3	0.103175	1
PHF1	PHF1	0.102803	1
DCK	DCK	0.102035	1
TAF12	TAF12	0.101713	1
PARP9	PARP9	0.101515	1
TAGLN2	TAGLN2	0.0999798	1
CDKN1B	CDKN1B	0.0990919	1
LEF1	LEF1	0.0988399	1
ORC5	ORC5	0.0984406	1
LARP7	LARP7	0.0981187	1
PLEKHO2	PLEKHO2	0.0966609	1
MED17	MED17	0.0956567	1
MELK	MELK	0.0954899	1
E2F1	E2F1	0.0951255	1
MAP3K6	MAP3K6	0.0949083	1
TRAPPC11	TRAPPC11	0.0947222	1
LIMCH1	LIMCH1	0.0942337	1
RNF144A	RNF144A	0.093497	1
PHIP	PHIP	0.0926634	1
USP24	USP24	0.0923299	1
SLCO4A1	SLCO4A1	0.092295	1
CBX3	CBX3	0.0911745	1
AGAP1	AGAP1	0.0908527	1
INPP1	INPP1	0.0906356	1
GEMIN5	GEMIN5	0.0886698	1
NOLC1	NOLC1	0.0883053	1
JMJD1C	JMJD1C	0.0882821	1
BACH1	BACH1	0.0878711	1
DET1	DET1	0.0876578	1
TMPO	TMPO	0.0876307	1
KLHL25	KLHL25	0.0869793	1
ARHGAP25	ARHGAP25	0.0859673	1
RAB40B	RAB40B	0.0859091	1
RNF126	RNF126	0.0858122	1
ADAR	ADAR	0.085661	1
SFR1	SFR1	0.0849515	1
OLA1	OLA1	0.0845521	1
RABL2A	RABL2A	0.0845521	1
ADD1	ADD1	0.0821869	1
WDR76	WDR76	0.0821559	1
CETN3	CETN3	0.0817255	1
DNTTIP2	DNTTIP2	0.0809578	1
HOXC4	HOXC4	0.0809578	1
NT5C2	NT5C2	0.0805585	1
ZNF639	ZNF639	0.0802871	1
GPN1	GPN1	0.0796977	1
TBC1D4	TBC1D4	0.0794224	1
PGR	PGR	0.0793643	1
MAST3	MAST3	0.0792984	1
ADAM22	ADAM22	0.0787168	1
WWC1	WWC1	0.0786547	1
GPATCH4	GPATCH4	0.0786276	1
KBTBD8	KBTBD8	0.0781313	1
COPS7A	COPS7A	0.0769022	1
ALDH7A1	ALDH7A1	0.0757041	1
WSB1	WSB1	0.0743238	1
TAF4B	TAF4B	0.0739865	1
TONSL	TONSL	0.0739865	1
RWDD4	RWDD4	0.0721099	1
ARL3	ARL3	0.0704194	1
ISY1-RAB43	ISY1-RAB43	0.0704194	1
NPC2	NPC2	0.0704194	1
FEM1B	FEM1B	0.0703884	1
LCMT1	LCMT1	0.0703884	1
ORC6	ORC6	0.0703884	1
ZC3HC1	ZC3HC1	0.0703884	1
S100A8	S100A8	0.0701014	1
HSPB1	HSPB1	0.069989	1
ZBTB8A	ZBTB8A	0.069989	1
KCTD7	KCTD7	0.0696827	1
CDK2	CDK2	0.0695896	1
CST6	CST6	0.0695896	1
POLR1A	POLR1A	0.0695625	1
PRAME	PRAME	0.0690391	1
DIDO1	DIDO1	0.069008	1
CDKN2C	CDKN2C	0.0680852	1
BAG2	BAG2	0.0679922	1
BAX	BAX	0.0679612	1
ATF2	ATF2	0.0675618	1
DNAJA2	DNAJA2	0.0675618	1
POLDIP2	POLDIP2	0.0672865	1
DCAF16	DCAF16	0.0672555	1
DMAP1	DMAP1	0.0671624	1
SSBP1	SSBP1	0.0671624	1
SYNCRIP	SYNCRIP	0.0671624	1
TFF1	TFF1	0.0671624	1
AKIRIN1	AKIRIN1	0.0668251	1
RFWD3	RFWD3	0.0666119	1
GALK2	GALK2	0.0663947	1
PSMB4	PSMB4	0.0663947	1
MEX3B	MEX3B	0.0663637	1
TMPRSS2	TMPRSS2	0.0656891	1
ASB7	ASB7	0.065627	1
ASB5	ASB5	0.065596	1
POU2F2	POU2F2	0.065596	1
CDC34	CDC34	0.065534	1
MTA3	MTA3	0.065534	1
NTPCR	NTPCR	0.065534	1
INTS10	INTS10	0.0651967	1
RBM4	RBM4	0.0651967	1
COPS7B	COPS7B	0.0651346	1
ASB13	ASB13	0.0647663	1
TTI2	TTI2	0.0642196	1
ASF1B	ASF1B	0.0635682	1
RNF166	RNF166	0.0635682	1
CENPA	CENPA	0.0635372	1
WNT7B	WNT7B	0.0635372	1
TTLL12	TTLL12	0.06351	1
ASB17	ASB17	0.063417	1
PGA3	PGA3	0.0631688	1
PIAS2	PIAS2	0.0631068	1
TRAIP	TRAIP	0.0627074	1
RNF20	RNF20	0.0607727	1
DDX25	DDX25	0.0603423	1
HUS1B	HUS1B	0.060098	1
POU5F1	POU5F1	0.060005	1
SMARCD2	SMARCD2	0.0592062	1
HPS5	HPS5	0.0581943	1
RHNO1	RHNO1	0.0579151	1
ELMSAN1	ELMSAN1	0.0574537	1
NUDT16L1	NUDT16L1	0.0559803	1
MSH5	MSH5	0.0559493	1
DNAJA3	DNAJA3	0.05555	1
ASB1	ASB1	0.0550265	1
MARK3	MARK3	0.0547202	1
TBC1D1	TBC1D1	0.0547202	1
ORC2	ORC2	0.0543519	1
RAVER1	RAVER1	0.0543519	1
MAP7	MAP7	0.0540145	1
POLR1B	POLR1B	0.0540145	1
TCOF1	TCOF1	0.0535842	1
CHRAC1	CHRAC1	0.0535532	1
SNAI1	SNAI1	0.0535221	1
GHR	GHR	0.0530918	1
ZNF638	ZNF638	0.0521108	1
MCM8	MCM8	0.0519867	1
CCNO	CCNO	0.0516184	1
MTA1	MTA1	0.0510019	1
WRNIP1	WRNIP1	0.0503893	1
GLI1	GLI1	0.050052	1
UHRF1	UHRF1	0.0494044	1
TRIM33	TRIM33	0.0488539	1
ETHE1	ETHE1	0.0487298	1
DPPA4	DPPA4	0.0477488	1
TRIM25	TRIM25	0.046764	1
CEP57L1	CEP57L1	0.0465508	1
ASB14	ASB14	0.0461475	1
PAK4	PAK4	0.0453488	1
RAD51AP1	RAD51AP1	0.0453178	1
AKIRIN2	AKIRIN2	0.0449494	1
CABYR	CABYR	0.0446431	1
UVRAG	UVRAG	0.0445191	1
CORO7	CORO7	0.0441507	1
ANXA2	ANXA2	0.0436893	1
MDM4	MDM4	0.0436893	1
OSGIN1	OSGIN1	0.0436893	1
ACTBL2	ACTBL2	0.043352	1
DCAF15	DCAF15	0.04329	1
HOXD4	HOXD4	0.04329	1
PGA5	PGA5	0.0431387	1
BID	BID	0.0428906	1
RRN3	RRN3	0.0427084	1
RAG1	RAG1	0.0425223	1
MAGEH1	MAGEH1	0.0421539	1
NCAPG	NCAPG	0.0413901	1
GFI1	GFI1	0.0413242	1
PGAM5	PGAM5	0.0412621	1
PARP12	PARP12	0.0404944	1
TUBB8	TUBB8	0.0404944	1
SYN2	SYN2	0.0400641	1
GP1BA	GP1BA	0.0392963	1
USB1	USB1	0.038835	1
TAF2	TAF2	0.0385286	1
MAK16	MAK16	0.0385015	1
ABTB2	ABTB2	0.0384976	1
LRRC39	LRRC39	0.0372995	1
ZBTB10	ZBTB10	0.0372685	1
CYLC2	CYLC2	0.0367218	1
ASCC2	ASCC2	0.0365008	1
P2RY8	P2RY8	0.0364078	1
TAF1A	TAF1A	0.0361015	1
BCKDHB	BCKDHB	0.0356401	1
KDM4B	KDM4B	0.035609	1
GINS1	GINS1	0.0348103	1
BRWD1	BRWD1	0.0342287	1
RRBP1	RRBP1	0.0342287	1
EXOSC7	EXOSC7	0.0337053	1
SIRT3	SIRT3	0.0336433	1
SART1	SART1	0.0336122	1
PHRF1	PHRF1	0.033368	1
SLFN11	SLFN11	0.0332129	1
CAMKK1	CAMKK1	0.0324762	1
TIMELESS	TIMELESS	0.0314332	1
HEXA	HEXA	0.0308167	1
WDR55	WDR55	0.0307547	1
PLEKHA4	PLEKHA4	0.0305724	1
ATAD3C	ATAD3C	0.0304484	1
APOBEC3G	APOBEC3G	0.0297117	1
CCNA2	CCNA2	0.0295876	1
ATXN3	ATXN3	0.0291572	1
BAAT	BAAT	0.0291572	1
PANK2	PANK2	0.0291262	1
TGM3	TGM3	0.0287579	1
IGFBP3	IGFBP3	0.0280522	1
POLR2E	POLR2E	0.0267611	1
RASSF1	RASSF1	0.02673	1
TTF1	TTF1	0.0265168	1
E4F1	E4F1	0.0259934	1
NCF4	NCF4	0.025563	1
MAP4	MAP4	0.0255358	1
PGK1	PGK1	0.0253614	1
KRT4	KRT4	0.0251946	1
TULP2	TULP2	0.0243029	1
AKR7A2	AKR7A2	0.0239035	1
TCF7L2	TCF7L2	0.0236592	1
POLR1E	POLR1E	0.0235972	1
KDM4C	KDM4C	0.0223991	1
TNK1	TNK1	0.0223991	1
ATAD3B	ATAD3B	0.0219067	1
ZNF135	ZNF135	0.0215073	1
SMC1B	SMC1B	0.021108	1
TIPIN	TIPIN	0.0210459	1
DDX20	DDX20	0.0206466	1
MAST2	MAST2	0.0203403	1
MYBBP1A	MYBBP1A	0.0202782	1
QPCT	QPCT	0.0194175	1
ATAD5	ATAD5	0.0192391	1
ZNF24	ZNF24	0.0192352	1
SOX30	SOX30	0.0190491	1
HDGF	HDGF	0.0186188	1
RBM10	RBM10	0.0182814	1
ZBTB33	ZBTB33	0.0182465	1
AMOT	AMOT	0.0176998	1
NR5A1	NR5A1	0.0174517	1
DSCC1	DSCC1	0.0169903	1
AIRE	AIRE	0.0166219	1
TTC5	TTC5	0.0165909	1
PELO	PELO	0.0161916	1
CTDP1	CTDP1	0.0158542	1
IL24	IL24	0.0158232	1
CAPN11	CAPN11	0.0142258	1
TICRR	TICRR	0.0141637	1
MAGED1	MAGED1	0.0137721	1
ITIH5	ITIH5	0.013365	1
CEP164	CEP164	0.0130587	1
GZMA	GZMA	0.0129967	1
LTN1	LTN1	0.0129657	1
PBK	PBK	0.0129657	1
HELB	HELB	0.0125663	1
WNK1	WNK1	0.0125663	1
ZFYVE19	ZFYVE19	0.0125663	1
FAM9B	FAM9B	0.012481	1
WRAP53	WRAP53	0.012198	1
HOXB7	HOXB7	0.0121359	1
KLF1	KLF1	0.0113372	1
KRT3	KRT3	0.0109378	1
DTL	DTL	0.0106005	1
CD3EAP	CD3EAP	0.0105385	1
CHD1L	CHD1L	0.0105385	1
LACTB	LACTB	0.0105385	1
TFAP4	TFAP4	0.0101391	1
ZNF830	ZNF830	0.0101391	1
MCM3	MCM3	0.00973976	1
CST4	CST4	0.00970874	1
GCFC2	GCFC2	0.00970874	1
TAF3	TAF3	0.00970874	1
TUBB1	TUBB1	0.00970874	1
VPS13C	VPS13C	0.00903409	1
MECP2	MECP2	0.00871615	1
SIRT6	SIRT6	0.00854167	1
ING1	ING1	0.00811129	1
KRT76	KRT76	0.00777397	1
KANK1	KANK1	0.00771193	1
ASB18	ASB18	0.00731257	1
NAT2	NAT2	0.00728155	1
CSNK1A1L	CSNK1A1L	0.00694423	1
BIVM-ERCC5	BIVM-ERCC5	0.00688219	1
WDR18	WDR18	0.00688219	1
ZC3HAV1	ZC3HAV1	0.00688219	1
TAF1C	TAF1C	0.00654487	1
NUDT6	NUDT6	0.00651385	1
GREB1	GREB1	0.00614551	1
LMO7	LMO7	0.00614551	1
MYO7A	MYO7A	0.00577716	1
DIO2	DIO2	0.00574615	1
GGN	GGN	0.00485437	1
MAGED2	MAGED2	0.00452868	1
KLK3	KLK3	0.00445501	1
HNRNPCL1	HNRNPCL1	0.00421074	1
RADIL	RADIL	0.0041487	1
AIFM1	AIFM1	0.00405565	1
FUCA1	FUCA1	0.00405565	1
POU5F1B	POU5F1B	0.00405565	1
CGNL1	CGNL1	0.0036873	1
MAGEB1	MAGEB1	0.00325692	1
PSD3	PSD3	0.00242718	1
UCP3	UCP3	0.00242718	1
USP42	USP42	0.00242718	1
BCR	BCR	0.00208986	1
IGBP1	IGBP1	0.00202782	1
TRIM31	TRIM31	0.00202782	1
USP36	USP36	0.00202782	1
HJURP	HJURP	0.0016905	1
HOXA4	HOXA4	0.00162846	1
PER3	PER3	0.00126012	1
CELA2B	CELA2B	0.00082974	1
PGRMC1	PGRMC1	3.1e-05	1
AKAP12	AKAP12	0	1
ANG	ANG	0	1
AR	AR	0	1
ARHGEF28	ARHGEF28	0	1
ASB10	ASB10	0	1
ASB11	ASB11	0	1
ASB16	ASB16	0	1
ASB9	ASB9	0	1
ATAD3A	ATAD3A	0	1
BCL7C	BCL7C	0	1
BRWD3	BRWD3	0	1
BTBD6	BTBD6	0	1
CCDC12	CCDC12	0	1
CCDC124	CCDC124	0	1
CD99L2	CD99L2	0	1
CDK16	CDK16	0	1
CDT1	CDT1	0	1
CHTF18	CHTF18	0	1
CREB1	CREB1	0	1
DDA1	DDA1	0	1
DLC1	DLC1	0	1
DNAJC7	DNAJC7	0	1
DTYMK	DTYMK	0	1
EIF2D	EIF2D	0	1
ELL	ELL	0	1
EMC2	EMC2	0	1
ERCC6L	ERCC6L	0	1
EXD2	EXD2	0	1
FGL1	FGL1	0	1
FLG	FLG	0	1
FLNA	FLNA	0	1
FOXB1	FOXB1	0	1
FOXD3	FOXD3	0	1
FOXO6	FOXO6	0	1
G6PD	G6PD	0	1
GADD45B	GADD45B	0	1
GEMIN4	GEMIN4	0	1
GINS2	GINS2	0	1
GTF2H2C	GTF2H2C	0	1
HAP1	HAP1	0	1
HDX	HDX	0	1
IRS4	IRS4	0	1
ISG15	ISG15	0	1
ISY1	ISY1	0	1
KBTBD13	KBTBD13	0	1
LRR1	LRR1	0	1
MACROD1	MACROD1	0	1
MAGEA1	MAGEA1	0	1
MAGEE2	MAGEE2	0	1
MCPH1	MCPH1	0	1
MORF4L2	MORF4L2	0	1
OBSCN	OBSCN	0	1
ORC4	ORC4	0	1
OTC	OTC	0	1
OTUD1	OTUD1	0	1
PCBD1	PCBD1	0	1
PGBD3	PGBD3	0	1
PGK2	PGK2	0	1
PIF1	PIF1	0	1
POLR2G	POLR2G	0	1
POLR2J	POLR2J	0	1
POLR2K	POLR2K	0	1
POLR2L	POLR2L	0	1
PRIM1	PRIM1	0	1
PRRC2A	PRRC2A	0	1
PSMD13	PSMD13	0	1
RAB40C	RAB40C	0	1
RBBP7	RBBP7	0	1
RBM3	RBM3	0	1
RNF115	RNF115	0	1
RNF146	RNF146	0	1
RPS19BP1	RPS19BP1	0	1
SERPINB12	SERPINB12	0	1
SETX	SETX	0	1
SOCS1	SOCS1	0	1
SOCS4	SOCS4	0	1
SPSB1	SPSB1	0	1
SRPX	SRPX	0	1
SRSF10	SRSF10	0	1
STK11	STK11	0	1
SUMO2	SUMO2	0	1
SUMO3	SUMO3	0	1
TAF10	TAF10	0	1
TAF1B	TAF1B	0	1
TEP1	TEP1	0	1
TFAM	TFAM	0	1
TMEM189	TMEM189	0	1
TMSB4X	TMSB4X	0	1
TNFAIP2	TNFAIP2	0	1
TRAP1	TRAP1	0	1
UBB	UBB	0	1
UBE2E1	UBE2E1	0	1
UBE2NL	UBE2NL	0	1
UBE2V1	UBE2V1	0	1
UBE2W	UBE2W	0	1
USP17L2	USP17L2	0	1
WDR5B	WDR5B	0	1
WDR61	WDR61	0	1
ZFR2	ZFR2	0	1
ZNRD1	ZNRD1	0	1
ZYG11A	ZYG11A	0	1
ABRAXAS2
ANTKMT
ANXA2P2
ATP5F1A
BICRAL
CAVIN1
CCAR2
CCDC180
CENPX
CEP126
CFAP52
CIAO2A
CIAO2B
COP1
COPS9
DCAF1
DRC1
ELOA2
ELOA3
ELOA3D
ELP1
FBH1
GMCL2
GTF2H2C_2
H1-1
H1-2
H2AB1
H2AB3
H2AC1
H2AC11
H2AC12
H2AC13
H2AC14
H2AC15
H2AC16
H2AC17
H2AC18
H2AC20
H2AC21
H2AC4
H2AC6
H2AC7
H2AJ
H2AW
H2AZ1
H2BC1
H2BC11
H2BC12
H2BC13
H2BC14
H2BC15
H2BC17
H2BC18
H2BC21
H2BC3
H2BC4
H2BC5
H2BC8
H2BC9
H2BU1
H3-3A
H3-3B
H3-4
H3-5
H3C1
H3C13
H3C14
H3C6
H3C7
H4C1
H4C11
H4C14
H4C15
H4C3
H4C6
HMCES
HNRNPDL
IGHV3OR15-7
ITPRID2
KAT14
KMT5A
LOC344382
LOC442497
LRATD2
LTO1
MACROH2A1
MAP3K20
MTREX
NELFA
NELFB
NELFCD
NELFE
NRDC
NSD2
NSD3
ODR4
PAXX
PCLAF
PIDD1
PMS2P1
PPP4R3A
PRIM2
PRIMPOL
PYCR3
RADX
RPL10P16
RPL13P12
RPL21P16
RPL21P19
RPL36AP37
RPL7AP27
RPS26P54
RPS7P4
RPSAP12
RPSAP55
RTCB
RTRAF
SCARNA22
SHLD1
SHLD2
SLF1
SLF2
SLX4IP
SPIDR
STN1
TRMO
TWNK
U2AF1L5
UFD1
USP17L1
WASHC4
WASHC5
XBP1P1
XIST
YBX3
YJU2
ZBTB14
ZNF525
ZNF598
ZSWIM8

## Sheet: BRCA_nonDDR
non-DDR	protNames	uEMDscore	qVal
STAG2	STAG2	1.33908	0
CBFB	CBFB	1.32571	0
CUL4B	CUL4B	0.91745	0.0421053
SMC1A	SMC1A	0.790813	0.272727
DHX9	DHX9	0.745903	0.475
DDX3X	DDX3X	0.708922	0.496774
ARID1A	ARID1A	0.651145	0.92973
UBR5	UBR5	0.638962	0.948718
CDC73	CDC73	0.637889	0.948718
SRCAP	SRCAP	0.608861	1
HUWE1	HUWE1	0.600402	1
NF1	NF1	0.59694	1
ILF2	ILF2	0.590067	1
SUPT5H	SUPT5H	0.559504	1
SMC3	SMC3	0.524441	1
PSMC4	PSMC4	0.433361	1
RBM25	RBM25	0.412115	1
ANKHD1-EIF4EBP3	ANKHD1-EIF4EBP3	0.410724	1
MAST1	MAST1	0.406235	1
SMARCA5	SMARCA5	0.40486	1
USP7	USP7	0.401817	1
TRA2B	TRA2B	0.393878	1
ARID1B	ARID1B	0.379563	1
MAT2A	MAT2A	0.376071	1
MARK2	MARK2	0.374079	1
SNRNP200	SNRNP200	0.37384	1
HNRNPA2B1	HNRNPA2B1	0.361313	1
INTS3	INTS3	0.348218	1
TUBB4B	TUBB4B	0.342675	1
CREBBP	CREBBP	0.331607	1
CCDC88A	CCDC88A	0.32826	1
SUPT6H	SUPT6H	0.326172	1
ARID2	ARID2	0.325498	1
SYNCRIP	SYNCRIP	0.322622	1
SPTAN1	SPTAN1	0.321817	1
MIB1	MIB1	0.319801	1
NIPBL	NIPBL	0.31882	1
TAF1L	TAF1L	0.31383	1
INTS6	INTS6	0.309851	1
KPNB1	KPNB1	0.302977	1
NCOA6	NCOA6	0.298351	1
ANAPC1	ANAPC1	0.297683	1
CNTN4	CNTN4	0.284191	1
BAZ1B	BAZ1B	0.283966	1
RASGRF1	RASGRF1	0.28335	1
TANC2	TANC2	0.282522	1
UBE2D2	UBE2D2	0.274549	1
DCAF7	DCAF7	0.273168	1
YLPM1	YLPM1	0.272952	1
KIF1B	KIF1B	0.272658	1
WDR82	WDR82	0.271104	1
MARK1	MARK1	0.269477	1
PPP2R5D	PPP2R5D	0.266067	1
ORC2	ORC2	0.253316	1
DYRK1A	DYRK1A	0.251733	1
UBA6	UBA6	0.251728	1
UBTF	UBTF	0.250041	1
VCP	VCP	0.244718	1
SUPT16H	SUPT16H	0.239796	1
NCL	NCL	0.23547	1
POLR2F	POLR2F	0.235247	1
PSMC5	PSMC5	0.233433	1
USP28	USP28	0.230178	1
RBM27	RBM27	0.230129	1
SMARCC2	SMARCC2	0.226314	1
CDK12	CDK12	0.224124	1
SCAF4	SCAF4	0.222619	1
TIAL1	TIAL1	0.219254	1
RAD21	RAD21	0.216532	1
G3BP2	G3BP2	0.215329	1
RBM39	RBM39	0.208124	1
SSRP1	SSRP1	0.205913	1
TBP	TBP	0.205596	1
SYMPK	SYMPK	0.205201	1
CBX1	CBX1	0.201015	1
STAG1	STAG1	0.200217	1
TUBB	TUBB	0.19797	1
UBA52	UBA52	0.19797	1
MYL12B	MYL12B	0.196954	1
RNF20	RNF20	0.195857	1
UBR3	UBR3	0.195856	1
ROCK1	ROCK1	0.195573	1
HDLBP	HDLBP	0.191401	1
EMC2	EMC2	0.191264	1
GTF3C2	GTF3C2	0.188967	1
RC3H1	RC3H1	0.188745	1
BAP1	BAP1	0.187883	1
RBM26	RBM26	0.187643	1
COPS6	COPS6	0.187238	1
LARP1	LARP1	0.183925	1
TUBA1C	TUBA1C	0.183025	1
YTHDF3	YTHDF3	0.180629	1
PYHIN1	PYHIN1	0.178824	1
HSPA14	HSPA14	0.177549	1
SAMHD1	SAMHD1	0.174489	1
PSMD11	PSMD11	0.174223	1
ZBTB10	ZBTB10	0.173031	1
GTF2I	GTF2I	0.172805	1
ZHX1	ZHX1	0.172478	1
FAM219A	FAM219A	0.172045	1
DHX8	DHX8	0.171574	1
BCCIP	BCCIP	0.170376	1
FRYL	FRYL	0.169716	1
BTAF1	BTAF1	0.168013	1
DDX17	DDX17	0.167397	1
CHD4	CHD4	0.166887	1
ERG	ERG	0.166151	1
COPS3	COPS3	0.16606	1
NCOA3	NCOA3	0.16565	1
SCAF8	SCAF8	0.165308	1
ZEB1	ZEB1	0.162393	1
PBRM1	PBRM1	0.161657	1
MAGED1	MAGED1	0.157503	1
PTBP3	PTBP3	0.157178	1
UBE2D3	UBE2D3	0.156383	1
RC3H2	RC3H2	0.156249	1
PRPF39	PRPF39	0.156181	1
ABCF1	ABCF1	0.15607	1
SOCS6	SOCS6	0.15583	1
BRPF1	BRPF1	0.155431	1
TNKS2	TNKS2	0.154517	1
LAS1L	LAS1L	0.15428	1
IKZF3	IKZF3	0.153169	1
OSBPL3	OSBPL3	0.153117	1
CCNT1	CCNT1	0.152409	1
NFX1	NFX1	0.152043	1
ZNF597	ZNF597	0.152009	1
MCRS1	MCRS1	0.151139	1
ATF2	ATF2	0.150672	1
HNRNPU	HNRNPU	0.149522	1
CTR9	CTR9	0.149243	1
PLEKHA8	PLEKHA8	0.148358	1
UBE2R2	UBE2R2	0.1483	1
BAZ1A	BAZ1A	0.147251	1
IKZF1	IKZF1	0.146679	1
KLHL20	KLHL20	0.146193	1
WDR33	WDR33	0.146029	1
SOCS4	SOCS4	0.14601	1
CBX5	CBX5	0.144089	1
RBM14	RBM14	0.143364	1
ORC1	ORC1	0.142983	1
CDK11B	CDK11B	0.142348	1
HNRNPUL1	HNRNPUL1	0.142016	1
KPNA3	KPNA3	0.141333	1
CAPRIN1	CAPRIN1	0.141001	1
CENPB	CENPB	0.140385	1
BRSK2	BRSK2	0.140202	1
RBBP5	RBBP5	0.139531	1
TRIM28	TRIM28	0.13937	1
ARHGEF2	ARHGEF2	0.139303	1
SP1	SP1	0.138903	1
UHRF2	UHRF2	0.138422	1
DYRK2	DYRK2	0.138288	1
SLC25A13	SLC25A13	0.138023	1
CDC45	CDC45	0.136209	1
SNW1	SNW1	0.135389	1
TSC22D1	TSC22D1	0.134212	1
YTHDF1	YTHDF1	0.133731	1
DCAF17	DCAF17	0.133235	1
ENAH	ENAH	0.13158	1
TRIM23	TRIM23	0.131267	1
DNAJC7	DNAJC7	0.130565	1
E2F1	E2F1	0.130555	1
ANXA6	ANXA6	0.130185	1
RTF1	RTF1	0.128818	1
OGDHL	OGDHL	0.128481	1
FUBP1	FUBP1	0.126904	1
RNF146	RNF146	0.126624	1
SMARCA2	SMARCA2	0.12596	1
PPFIA1	PPFIA1	0.124012	1
MTA3	MTA3	0.123694	1
DNAJC9	DNAJC9	0.123309	1
POLR2J	POLR2J	0.121942	1
KBTBD4	KBTBD4	0.121197	1
BTBD1	BTBD1	0.120331	1
HSPA4	HSPA4	0.11972	1
SNRNP40	SNRNP40	0.1197	1
DCUN1D1	DCUN1D1	0.118563	1
LRRC41	LRRC41	0.117834	1
DENND4A	DENND4A	0.117584	1
CHAMP1	CHAMP1	0.117386	1
CDK1	CDK1	0.117149	1
PIAS4	PIAS4	0.116987	1
ETS1	ETS1	0.116968	1
NUMA1	NUMA1	0.116928	1
TLE1	TLE1	0.116568	1
KAT7	KAT7	0.116203	1
MYB	MYB	0.115938	1
KPNA2	KPNA2	0.11589	1
TRIM32	TRIM32	0.115553	1
FBXL5	FBXL5	0.115322	1
SF3B2	SF3B2	0.114937	1
MCM7	MCM7	0.114913	1
TSC1	TSC1	0.114774	1
MAPKAP1	MAPKAP1	0.114721	1
ZER1	ZER1	0.114321	1
INTS12	INTS12	0.113922	1
UBE3A	UBE3A	0.113773	1
PPP1R10	PPP1R10	0.11269	1
SUPT3H	SUPT3H	0.11116	1
SMARCE1	SMARCE1	0.111078	1
MAGEC2	MAGEC2	0.110991	1
SMARCD1	SMARCD1	0.110929	1
KATNA1	KATNA1	0.110862	1
NOTCH1	NOTCH1	0.110433	1
POU2F2	POU2F2	0.109996	1
ASB7	ASB7	0.10983	1
ANAPC5	ANAPC5	0.109746	1
ZBED1	ZBED1	0.109529	1
FLII	FLII	0.108537	1
TRIM37	TRIM37	0.108134	1
PELP1	PELP1	0.107782	1
MAPK8	MAPK8	0.107433	1
AGAP3	AGAP3	0.106151	1
BRD4	BRD4	0.105718	1
PPM1D	PPM1D	0.105401	1
BEND3	BEND3	0.105319	1
MCM6	MCM6	0.105136	1
ZFR	ZFR	0.104569	1
DSP	DSP	0.103471	1
DET1	DET1	0.103308	1
ZSCAN1	ZSCAN1	0.103255	1
BCLAF1	BCLAF1	0.100575	1
PTTG1	PTTG1	0.100508	1
SRSF1	SRSF1	0.100508	1
SUMO1	SUMO1	0.100508	1
SUMO2	SUMO2	0.100508	1
ANAPC7	ANAPC7	0.0999781	1
RICTOR	RICTOR	0.0994194	1
TLN2	TLN2	0.0990302	1
STRBP	STRBP	0.0986937	1
TERT	TERT	0.0985972	1
GMPS	GMPS	0.0982943	1
CCDC39	CCDC39	0.0975527	1
UBA7	UBA7	0.0974956	1
EP300	EP300	0.0959654	1
CCNK	CCNK	0.0954315	1
DNAJB5	DNAJB5	0.0945509	1
HNRNPR	HNRNPR	0.0942334	1
PSD2	PSD2	0.093622	1
PTPN4	PTPN4	0.0935356	1
AIM2	AIM2	0.0934874	1
TOP1	TOP1	0.0932182	1
TP53I3	TP53I3	0.0929198	1
CDC7	CDC7	0.0917407	1
PCMTD2	PCMTD2	0.0915052	1
FOXO4	FOXO4	0.0912201	1
ABLIM3	ABLIM3	0.0911103	1
TUBA3C	TUBA3C	0.0903553	1
PTPN14	PTPN14	0.0892963	1
GPATCH4	GPATCH4	0.0892481	1
THRA	THRA	0.0883249	1
ZCCHC8	ZCCHC8	0.0882957	1
DCUN1D2	DCUN1D2	0.0881757	1
U2SURP	U2SURP	0.0879255	1
PLK1	PLK1	0.0875262	1
EYA3	EYA3	0.0871268	1
SIRT1	SIRT1	0.0871268	1
UBXN7	UBXN7	0.0869103	1
DCUN1D4	DCUN1D4	0.0864963	1
GTF2A1	GTF2A1	0.0863808	1
AQR	AQR	0.0861833	1
CLOCK	CLOCK	0.0860297	1
CDC27	CDC27	0.0857795	1
KCTD10	KCTD10	0.0855293	1
HIF1A	HIF1A	0.0853655	1
CCNT2	CCNT2	0.0850963	1
NR3C1	NR3C1	0.0843986	1
DDX46	DDX46	0.084264	1
DDX1	DDX1	0.0839319	1
DNAJA2	DNAJA2	0.0838646	1
MDM2	MDM2	0.0838646	1
RND3	RND3	0.0836671	1
ASB5	ASB5	0.0835325	1
THRB	THRB	0.0835325	1
RPAP3	RPAP3	0.0834652	1
IP6K1	IP6K1	0.0832487	1
LMNA	LMNA	0.0829167	1
ASB13	ASB13	0.0823345	1
RNF7	RNF7	0.0822335	1
KIF13B	KIF13B	0.0815357	1
PAF1	PAF1	0.0814348	1
POU2F1	POU2F1	0.0803377	1
PSMD3	PSMD3	0.0802703	1
PIAS2	PIAS2	0.080203	1
NR1H4	NR1H4	0.0799046	1
TNKS	TNKS	0.0796881	1
INTS10	INTS10	0.0790723	1
ETV1	ETV1	0.078591	1
BRD7	BRD7	0.0783072	1
TOPORS	TOPORS	0.077864	1
INTS1	INTS1	0.0778405	1
APH1A	APH1A	0.0776913	1
DAXX	DAXX	0.0775275	1
RNF115	RNF115	0.0775085	1
UBR4	UBR4	0.0770609	1
LEO1	LEO1	0.0770418	1
ELL	ELL	0.0766806	1
MYO1D	MYO1D	0.0765269	1
KAT2A	KAT2A	0.0760266	1
USP20	USP20	0.0747129	1
LMAN2	LMAN2	0.0742799	1
CDS1	CDS1	0.074179	1
USP5	USP5	0.0736977	1
SRRM2	SRRM2	0.0732501	1
BAX	BAX	0.0730964	1
HSF1	HSF1	0.0730964	1
BANF1	BANF1	0.0729517	1
POLR2H	POLR2H	0.0729517	1
REXO2	REXO2	0.0726971	1
GTF2A2	GTF2A2	0.0725523	1
YEATS4	YEATS4	0.0725523	1
BID	BID	0.0725479	1
RBM48	RBM48	0.0724996	1
KIF1C	KIF1C	0.072365	1
DAZAP1	DAZAP1	0.0722977	1
DNAJB13	DNAJB13	0.0722977	1
MSL2	MSL2	0.0722977	1
HSPA9	HSPA9	0.0720812	1
ZFP36L2	ZFP36L2	0.0720812	1
ASF1A	ASF1A	0.0719365	1
PPARG	PPARG	0.0717492	1
TUBB8	TUBB8	0.0714171	1
FOXP1	FOXP1	0.0707676	1
HECTD1	HECTD1	0.0704355	1
ERC1	ERC1	0.0700844	1
PRDM14	PRDM14	0.0700508	1
CIAO1	CIAO1	0.0695022	1
TFCP2	TFCP2	0.0695022	1
BACH1	BACH1	0.069353	1
HIF3A	HIF3A	0.0691981	1
TP73	TP73	0.0690882	1
POLR1C	POLR1C	0.0688717	1
DCAF11	DCAF11	0.068607	1
ACTBL2	ACTBL2	0.0679048	1
TWISTNB	TWISTNB	0.0679048	1
WRNIP1	WRNIP1	0.0677073	1
APC	APC	0.0675918	1
THRAP3	THRAP3	0.067539	1
STK11	STK11	0.0673079	1
MTMR3	MTMR3	0.0671733	1
PPP5C	PPP5C	0.0670051	1
FKBP5	FKBP5	0.0668222	1
EYA2	EYA2	0.0666921	1
TLK1	TLK1	0.0664565	1
UMPS	UMPS	0.0659079	1
GPHN	GPHN	0.065807	1
FASN	FASN	0.065494	1
NASP	NASP	0.065494	1
MCM3AP	MCM3AP	0.0648254	1
ANP32B	ANP32B	0.0643924	1
PGA5	PGA5	0.0642959	1
EP400	EP400	0.063661	1
GALK2	GALK2	0.0630115	1
SPATA2	SPATA2	0.0629969	1
SORT1	SORT1	0.062915	1
HOMEZ	HOMEZ	0.0624629	1
DAB2IP	DAB2IP	0.0621207	1
C7orf50	C7orf50	0.0619626	1
MCM4	MCM4	0.0615296	1
ZC3H18	ZC3H18	0.0614667	1
MELK	MELK	0.0613467	1
AKIRIN1	AKIRIN1	0.0610147	1
HNRNPH1	HNRNPH1	0.0610147	1
TCERG1	TCERG1	0.060981	1
POLR2A	POLR2A	0.0609137	1
MAGEH1	MAGEH1	0.0606153	1
MYOF	MYOF	0.0605188	1
PSIP1	PSIP1	0.0605143	1
GCC2	GCC2	0.0602686	1
CCDC12	CCDC12	0.0600667	1
DCPS	DCPS	0.0600667	1
ZBTB7C	ZBTB7C	0.0599848	1
COPS8	COPS8	0.0598166	1
RAG2	RAG2	0.0597156	1
EPB41L3	EPB41L3	0.0591525	1
ECT2	ECT2	0.0590179	1
TCF7L2	TCF7L2	0.058936	1
AICDA	AICDA	0.0589169	1
MTA2	MTA2	0.0588832	1
RALGPS2	RALGPS2	0.0588832	1
TADA3	TADA3	0.0588832	1
E2F3	E2F3	0.0586185	1
LMO4	LMO4	0.0585175	1
TRAIP	TRAIP	0.0584839	1
ABL1	ABL1	0.058402	1
UBR1	UBR1	0.0582426	1
PGK2	PGK2	0.0581182	1
CCNE1	CCNE1	0.0580845	1
TUBB3	TUBB3	0.0579017	1
DNTTIP1	DNTTIP1	0.057868	1
NF2	NF2	0.0576852	1
SHKBP1	SHKBP1	0.0576223	1
CSTF1	CSTF1	0.0575696	1
PSMD7	PSMD7	0.0574687	1
TERF1	TERF1	0.0574687	1
CDKN2AIP	CDKN2AIP	0.0572858	1
DMWD	DMWD	0.0572858	1
RNGTT	RNGTT	0.0572858	1
CPSF2	CPSF2	0.0570693	1
UGGT1	UGGT1	0.0569537	1
SCAMP3	SCAMP3	0.0568528	1
TTI1	TTI1	0.0565207	1
PIAS1	PIAS1	0.0564534	1
AKAP8	AKAP8	0.0562077	1
CCNE2	CCNE2	0.055842	1
CDC34	CDC34	0.0558376	1
APBB1	APBB1	0.055823	1
KHSRP	KHSRP	0.0554382	1
RCHY1	RCHY1	0.0552553	1
SPSB1	SPSB1	0.0551061	1
ASB1	ASB1	0.0550388	1
PRDX1	PRDX1	0.0550388	1
FOXD3	FOXD3	0.0548223	1
KRT85	KRT85	0.0548223	1
AKAP11	AKAP11	0.0546293	1
KLHL25	KLHL25	0.054423	1
PPIE	PPIE	0.054423	1
MAT1A	MAT1A	0.0540909	1
XRN2	XRN2	0.0540909	1
DNAJA4	DNAJA4	0.0540236	1
SFPQ	SFPQ	0.0540236	1
RASSF2	RASSF2	0.0538744	1
TRMT1L	TRMT1L	0.0538744	1
PCCA	PCCA	0.0538071	1
CDK20	CDK20	0.0536916	1
KAT8	KAT8	0.0536243	1
MTHFD2	MTHFD2	0.053475	1
OLA1	OLA1	0.0534077	1
USP2	USP2	0.0534077	1
TERF2IP	TERF2IP	0.0532585	1
INTS2	INTS2	0.0530084	1
TFCP2L1	TFCP2L1	0.0528928	1
GINS4	GINS4	0.0524598	1
EYA1	EYA1	0.0518776	1
DNMT3B	DNMT3B	0.05143	1
PDX1	PDX1	0.0513773	1
TRIM27	TRIM27	0.0508287	1
ANAPC4	ANAPC4	0.0507614	1
SF3B3	SF3B3	0.0507614	1
KDM4A	KDM4A	0.0506459	1
AGAP1	AGAP1	0.0505786	1
KBTBD8	KBTBD8	0.0504294	1
BCKDHA	BCKDHA	0.0503621	1
TBC1D4	TBC1D4	0.0495151	1
LIMS1	LIMS1	0.0492649	1
SCAI	SCAI	0.048731	1
ZBTB17	ZBTB17	0.0480668	1
SMARCD2	SMARCD2	0.0477011	1
NPLOC4	NPLOC4	0.0470516	1
TRIP13	TRIP13	0.0468351	1
KIF23	KIF23	0.0467678	1
DNAJA1	DNAJA1	0.0467419	1
FRMD6	FRMD6	0.0466523	1
UBXN1	UBXN1	0.0465031	1
SKIL	SKIL	0.0463348	1
CDK8	CDK8	0.0461945	1
POU5F1	POU5F1	0.0458199	1
KLC3	KLC3	0.045637	1
USP43	USP43	0.0451704	1
COPS2	COPS2	0.0445971	1
TAF13	TAF13	0.0445971	1
PHLDA3	PHLDA3	0.0444726	1
HNRNPUL2	HNRNPUL2	0.0442561	1
UBE2L6	UBE2L6	0.0440878	1
BAG2	BAG2	0.0436548	1
POLR2B	POLR2B	0.0436548	1
MSI2	MSI2	0.0432555	1
SF3A1	SF3A1	0.0429907	1
TOP2A	TOP2A	0.0429761	1
AP1B1	AP1B1	0.0426732	1
BAG5	BAG5	0.0422402	1
PPM1G	PPM1G	0.042192	1
HSP90B1	HSP90B1	0.0416244	1
SKP2	SKP2	0.0415425	1
EXOSC8	EXOSC8	0.0412104	1
LRIF1	LRIF1	0.0411476	1
NRBP1	NRBP1	0.0406618	1
DCUN1D3	DCUN1D3	0.0406091	1
ISY1-RAB43	ISY1-RAB43	0.0406091	1
TRA2A	TRA2A	0.0406091	1
NEURL4	NEURL4	0.0403444	1
CDC16	CDC16	0.0402434	1
E2F4	E2F4	0.0400796	1
IBTK	IBTK	0.0400606	1
TOP2B	TOP2B	0.0398777	1
WDR76	WDR76	0.0398441	1
CASP3	CASP3	0.0398104	1
MAST3	MAST3	0.0398104	1
RAD51AP1	RAD51AP1	0.0398104	1
LRRC47	LRRC47	0.0397958	1
PADI1	PADI1	0.0397812	1
PHIP	PHIP	0.0396276	1
ASB4	ASB4	0.0395939	1
FOXA3	FOXA3	0.0394111	1
GTF2E2	GTF2E2	0.0394111	1
SMARCAL1	SMARCAL1	0.0391126	1
UVRAG	UVRAG	0.0390117	1
DNMT1	DNMT1	0.0386796	1
ABTB2	ABTB2	0.0384631	1
TAF4B	TAF4B	0.0378663	1
ORC3	ORC3	0.0377025	1
TFAP4	TFAP4	0.0375971	1
ZYG11B	ZYG11B	0.0375971	1
ATF7IP	ATF7IP	0.0374816	1
BCKDHB	BCKDHB	0.0374142	1
L3MBTL2	L3MBTL2	0.0373806	1
PLA1A	PLA1A	0.0368174	1
MDM4	MDM4	0.0365482	1
ZNF639	ZNF639	0.0365482	1
RBM4	RBM4	0.0364327	1
PARP9	PARP9	0.0356339	1
OSGIN1	OSGIN1	0.035533	1
MAP3K6	MAP3K6	0.0354174	1
RHNO1	RHNO1	0.0354174	1
WWC1	WWC1	0.0341857	1
MCM10	MCM10	0.0337044	1
RNF111	RNF111	0.0336416	1
GEMIN5	GEMIN5	0.0336035	1
CTSD	CTSD	0.0335025	1
GP1BA	GP1BA	0.0331705	1
TAF4	TAF4	0.0331032	1
HOXC4	HOXC4	0.0325546	1
HIC2	HIC2	0.0324245	1
MCM3	MCM3	0.0321553	1
WSB1	WSB1	0.0320588	1
MSH5	MSH5	0.0320397	1
DHX36	DHX36	0.0316111	1
JMJD1C	JMJD1C	0.0314238	1
MORF4L2	MORF4L2	0.0312454	1
DCK	DCK	0.03114	1
TAF1A	TAF1A	0.0309908	1
ATMIN	ATMIN	0.0308899	1
ASB17	ASB17	0.0308607	1
MX1	MX1	0.0307743	1
GTF2F2	GTF2F2	0.030707	1
CAPN11	CAPN11	0.0303413	1
CIRBP	CIRBP	0.0303076	1
POLR2C	POLR2C	0.0303076	1
TUBB6	TUBB6	0.0303076	1
HOXD4	HOXD4	0.0300575	1
NONO	NONO	0.0298017	1
LMNB2	LMNB2	0.0295089	1
BCL7C	BCL7C	0.0294416	1
CREB1	CREB1	0.0294416	1
DDX19A	DDX19A	0.0294416	1
FAM133B	FAM133B	0.0294416	1
FEM1B	FEM1B	0.0294416	1
FZR1	FZR1	0.0294416	1
KCTD7	KCTD7	0.0294416	1
LDHB	LDHB	0.0294416	1
LRRC14	LRRC14	0.0294416	1
POLR2G	POLR2G	0.0294416	1
PSMC2	PSMC2	0.0294416	1
RBM7	RBM7	0.0294416	1
TAF7	TAF7	0.0294416	1
UBE2E3	UBE2E3	0.0294416	1
UBE2W	UBE2W	0.0294416	1
POLR2L	POLR2L	0.0292588	1
CCNA2	CCNA2	0.0291096	1
CCND1	CCND1	0.0290423	1
CDK4	CDK4	0.0290423	1
COPS7B	COPS7B	0.0290423	1
DCUN1D5	DCUN1D5	0.0290423	1
DNAJB1	DNAJB1	0.0290423	1
FKBP3	FKBP3	0.0290423	1
KLHL11	KLHL11	0.0290423	1
RARA	RARA	0.0290423	1
SOCS5	SOCS5	0.0290423	1
SPSB4	SPSB4	0.0290423	1
VRK1	VRK1	0.0290423	1
ZNF35	ZNF35	0.0288975	1
ACTL6A	ACTL6A	0.0287775	1
CDK2	CDK2	0.0286429	1
FSCN1	FSCN1	0.0286429	1
PCGF1	PCGF1	0.0286429	1
SNRPB	SNRPB	0.0286429	1
UBA3	UBA3	0.0286429	1
HMBOX1	HMBOX1	0.02846	1
ARIH2	ARIH2	0.0284264	1
CBX3	CBX3	0.0284264	1
NOP10	NOP10	0.0284264	1
TEX10	TEX10	0.0284264	1
RAI14	RAI14	0.0284118	1
POLA2	POLA2	0.0282772	1
PCCB	PCCB	0.0282435	1
MASP1	MASP1	0.0281616	1
SENP3	SENP3	0.028027	1
UBE2D1	UBE2D1	0.0279204	1
SMC1B	SMC1B	0.0279115	1
SOX30	SOX30	0.0278632	1
OSBP2	OSBP2	0.0277623	1
TAF12	TAF12	0.0276277	1
HORMAD1	HORMAD1	0.0275458	1
CABYR	CABYR	0.0273966	1
PARP14	PARP14	0.0272137	1
LUC7L3	LUC7L3	0.0270118	1
DMAP1	DMAP1	0.0266124	1
KIAA0930	KIAA0930	0.0266124	1
ARL3	ARL3	0.0263959	1
WDR61	WDR61	0.0263959	1
MATR3	MATR3	0.0258474	1
CRBN	CRBN	0.025448	1
DCAF10	DCAF10	0.025448	1
UHRF1	UHRF1	0.025448	1
DTYMK	DTYMK	0.0253807	1
LARP7	LARP7	0.0253807	1
MEX3B	MEX3B	0.0253807	1
WNT7B	WNT7B	0.0253807	1
NEK11	NEK11	0.0252988	1
NAE1	NAE1	0.0252842	1
UBE2M	UBE2M	0.0252652	1
BTBD6	BTBD6	0.0252315	1
HBS1L	HBS1L	0.0251014	1
ASF1B	ASF1B	0.0250487	1
CCNB1	CCNB1	0.0250487	1
HPS5	HPS5	0.0250195	1
KLHL2	KLHL2	0.0249813	1
RUVBL2	RUVBL2	0.0249813	1
CAMKK1	CAMKK1	0.0247166	1
ERGIC1	ERGIC1	0.0246493	1
RNF144A	RNF144A	0.0246156	1
DDX25	DDX25	0.0244328	1
GMCL1	GMCL1	0.0244328	1
LMNB1	LMNB1	0.0244328	1
RNASEH1	RNASEH1	0.0244328	1
SOCS7	SOCS7	0.0244328	1
TRIM33	TRIM33	0.0244328	1
CDKN1B	CDKN1B	0.0242163	1
PARP12	PARP12	0.0242163	1
CCDC6	CCDC6	0.024168	1
ATXN3	ATXN3	0.0239998	1
BAAT	BAAT	0.0239998	1
DCTPP1	DCTPP1	0.0238169	1
MSH4	MSH4	0.0234176	1
DNAJA3	DNAJA3	0.0233503	1
RPRD2	RPRD2	0.0231528	1
USP37	USP37	0.0230855	1
SERPINB12	SERPINB12	0.0228017	1
UBP1	UBP1	0.0223204	1
UNC119	UNC119	0.0220366	1
RASSF8	RASSF8	0.0216373	1
SART1	SART1	0.02157	1
DNTTIP2	DNTTIP2	0.0213871	1
ASCC2	ASCC2	0.0213534	1
DDX19B	DDX19B	0.0212379	1
STRAP	STRAP	0.0212379	1
EHF	EHF	0.0208385	1
ASB8	ASB8	0.0204392	1
GZMA	GZMA	0.0203719	1
CCDC124	CCDC124	0.0203046	1
ETHE1	ETHE1	0.0203046	1
TAF15	TAF15	0.0203046	1
TERF2	TERF2	0.0203046	1
USP8	USP8	0.0201217	1
WDHD1	WDHD1	0.0199725	1
CDC14B	CDC14B	0.0199052	1
RABL2A	RABL2A	0.0199052	1
CCDC174	CCDC174	0.0195395	1
APOBEC3G	APOBEC3G	0.0195249	1
WSB2	WSB2	0.0195058	1
KRT3	KRT3	0.0191065	1
NUDT16L1	NUDT16L1	0.0191065	1
SPSB2	SPSB2	0.0191065	1
TOR1AIP2	TOR1AIP2	0.0191065	1
YY1	YY1	0.0188081	1
CEP57L1	CEP57L1	0.0187071	1
INPP1	INPP1	0.0187071	1
USP24	USP24	0.0187071	1
SLCO4A1	SLCO4A1	0.0185579	1
CKAP4	CKAP4	0.0185243	1
SLC25A22	SLC25A22	0.0184906	1
PGR	PGR	0.0183414	1
FOXO3	FOXO3	0.0183078	1
NOLC1	NOLC1	0.0183078	1
CHAF1B	CHAF1B	0.0182741	1
GFI1	GFI1	0.0182741	1
MPRIP	MPRIP	0.0182741	1
P2RY8	P2RY8	0.0182741	1
PAK4	PAK4	0.0182741	1
PHAX	PHAX	0.0182741	1
RAB40B	RAB40B	0.0182741	1
SESN1	SESN1	0.0182741	1
SFR1	SFR1	0.0182741	1
SRP72	SRP72	0.0182741	1
TAGLN2	TAGLN2	0.0182741	1
UBE2E1	UBE2E1	0.0182741	1
ZNF277	ZNF277	0.0181249	1
RNF128	RNF128	0.01797	1
BRSK1	BRSK1	0.0178748	1
KRT4	KRT4	0.0178748	1
MARK3	MARK3	0.0174754	1
CDKN1A	CDKN1A	0.0172589	1
SELENBP1	SELENBP1	0.0172589	1
ZNF135	ZNF135	0.0171433	1
ING1	ING1	0.0169268	1
TDRD7	TDRD7	0.0167103	1
PRAME	PRAME	0.0166767	1
ASB9	ASB9	0.0164253	1
TAF11	TAF11	0.0163783	1
NEK1	NEK1	0.01633	1
CRTC3	CRTC3	0.0162773	1
EGR1	EGR1	0.0162773	1
PGAM5	PGAM5	0.0162437	1
ZC3HC1	ZC3HC1	0.0162437	1
PGK1	PGK1	0.0159631	1
CTDP1	CTDP1	0.0158779	1
TTC5	TTC5	0.0158443	1
LIMCH1	LIMCH1	0.0156951	1
POLR1B	POLR1B	0.0154786	1
KDM4B	KDM4B	0.0154449	1
MIDN	MIDN	0.0154449	1
NCAPG	NCAPG	0.0154449	1
CIAPIN1	CIAPIN1	0.0152284	1
DSCC1	DSCC1	0.0152284	1
GINS1	GINS1	0.0152284	1
HMGN1	HMGN1	0.0152284	1
RRN3	RRN3	0.0152284	1
SLC25A23	SLC25A23	0.0152284	1
ADD1	ADD1	0.0151129	1
DCAF16	DCAF16	0.0150792	1
TONSL	TONSL	0.0148291	1
CHD1L	CHD1L	0.0146462	1
NCF4	NCF4	0.0146462	1
SIRT3	SIRT3	0.0144634	1
CETN3	CETN3	0.0144297	1
CSNK1A1L	CSNK1A1L	0.0144297	1
RBL2	RBL2	0.0144297	1
GTF2E1	GTF2E1	0.0142805	1
PSMB4	PSMB4	0.0142805	1
ALDH7A1	ALDH7A1	0.0138811	1
KIN	KIN	0.0138138	1
UBE2L3	UBE2L3	0.013631	1
CLSPN	CLSPN	0.0134145	1
COMMD1	COMMD1	0.0134145	1
E4F1	E4F1	0.0134145	1
EIF2D	EIF2D	0.0132653	1
BRWD1	BRWD1	0.013198	1
TPX2	TPX2	0.013198	1
ASB10	ASB10	0.0130488	1
RAG1	RAG1	0.0126494	1
UCP3	UCP3	0.0121827	1
LRRC39	LRRC39	0.0118843	1
SNAI1	SNAI1	0.0117834	1
TIPIN	TIPIN	0.011384	1
PHF1	PHF1	0.0112348	1
KDM4C	KDM4C	0.0111675	1
CBX4	CBX4	0.0109847	1
ITIH5	ITIH5	0.0109847	1
SYN2	SYN2	0.0109847	1
TNFAIP2	TNFAIP2	0.0109847	1
TOP1MT	TOP1MT	0.0109847	1
VPS13C	VPS13C	0.0109364	1
RWDD4	RWDD4	0.0108691	1
TCOF1	TCOF1	0.0108355	1
ARHGAP25	ARHGAP25	0.0108018	1
GTF2B	GTF2B	0.0107682	1
GZMK	GZMK	0.0107682	1
CCDC106	CCDC106	0.0106863	1
PSMD8	PSMD8	0.0103688	1
SSBP1	SSBP1	0.0103688	1
DIDO1	DIDO1	0.0101523	1
TULP2	TULP2	0.00978658	1
PBK	PBK	0.00957007	1
MACROD1	MACROD1	0.00942087	1
ZFYVE19	ZFYVE19	0.00917071	1
BRD8	BRD8	0.00898785	1
ZYG11A	ZYG11A	0.00877135	1
TGM3	TGM3	0.00837199	1
CDC6	CDC6	0.00833833	1
DIO2	DIO2	0.00833833	1
TIMELESS	TIMELESS	0.00833833	1
HELB	HELB	0.00815548	1
HEXA	HEXA	0.00815548	1
POLR1A	POLR1A	0.00815548	1
ISG15	ISG15	0.00812183	1
MAK16	MAK16	0.00812183	1
MED17	MED17	0.00812183	1
POLR2E	POLR2E	0.00812183	1
RRBP1	RRBP1	0.00812183	1
ZNF24	ZNF24	0.00812183	1
DDX20	DDX20	0.00793897	1
CHFR	CHFR	0.00772247	1
KLK3	KLK3	0.00772247	1
TICRR	TICRR	0.00772247	1
TRAPPC11	TRAPPC11	0.00739041	1
PELO	PELO	0.0073231	1
TTI2	TTI2	0.0073231	1
GHR	GHR	0.0071066	1
PLEKHO2	PLEKHO2	0.0071066	1
NUDT6	NUDT6	0.0069574	1
GRK5	GRK5	0.00692374	1
NR5A1	NR5A1	0.00692374	1
TMPO	TMPO	0.00677454	1
GLI1	GLI1	0.00634153	1
POU5F1B	POU5F1B	0.00630788	1
RBM3	RBM3	0.00627868	1
KANK1	KANK1	0.00612502	1
PDE12	PDE12	0.00612502	1
HNRNPCL1	HNRNPCL1	0.00609137	1
TUBB1	TUBB1	0.00609137	1
ADAR	ADAR	0.00590852	1
AIRE	AIRE	0.00569201	1
CYLC2	CYLC2	0.00569201	1
USP36	USP36	0.00569201	1
CORO7	CORO7	0.00529265	1
TMEM189	TMEM189	0.00529265	1
ZBTB32	ZBTB32	0.00529265	1
WNK1	WNK1	0.00510979	1
ASB14	ASB14	0.00507614	1
EXD2	EXD2	0.00507614	1
EXOSC7	EXOSC7	0.00507614	1
HOXB7	HOXB7	0.00507614	1
ORC4	ORC4	0.00507614	1
PML	PML	0.00507614	1
PRIM1	PRIM1	0.00507614	1
RASSF1	RASSF1	0.00507614	1
SIRT6	SIRT6	0.00507614	1
TAF2	TAF2	0.00507614	1
TNK1	TNK1	0.00507614	1
MAP7	MAP7	0.00471043	1
BCR	BCR	0.00467678	1
MAST2	MAST2	0.00467678	1
TRIM25	TRIM25	0.00449393	1
MYO7A	MYO7A	0.00441203	1
RFWD3	RFWD3	0.00431107	1
FUCA1	FUCA1	0.00427742	1
LRR1	LRR1	0.00409456	1
GGN	GGN	0.00406091	1
PANK2	PANK2	0.00406091	1
PIF1	PIF1	0.00406091	1
TAF3	TAF3	0.00406091	1
USP42	USP42	0.00406091	1
CHTF18	CHTF18	0.00366155	1
HUS1B	HUS1B	0.00351235	1
PLEKHA4	PLEKHA4	0.0034787	1
MAP4	MAP4	0.00329584	1
ATAD3B	ATAD3B	0.00326219	1
WDR55	WDR55	0.00326219	1
GCFC2	GCFC2	0.00304568	1
ZNF638	ZNF638	0.00304568	1
BIVM-ERCC5	BIVM-ERCC5	0.00264632	1
IGBP1	IGBP1	0.00264632	1
TTLL12	TTLL12	0.00264632	1
ZC3HAV1	ZC3HAV1	0.00264632	1
CD3EAP	CD3EAP	0.00246347	1
CELA2B	CELA2B	0.00246347	1
LACTB	LACTB	0.00246347	1
LTN1	LTN1	0.00246347	1
ATAD3C	ATAD3C	0.00203046	1
DTL	DTL	0.00203046	1
FGL1	FGL1	0.00203046	1
NAT2	NAT2	0.00203046	1
ORC5	ORC5	0.00203046	1
SLFN11	SLFN11	0.00203046	1
TAF1C	TAF1C	0.00203046	1
WRAP53	WRAP53	0.00203046	1
ZNF830	ZNF830	0.00203046	1
CEP164	CEP164	0.0016311	1
MYBBP1A	MYBBP1A	0.0016311	1
AIFM1	AIFM1	0.00123174	1
HOXA4	HOXA4	0.00123174	1
CDT1	CDT1	0.00101523	1
KRT76	KRT76	0.00101523	1
PHRF1	PHRF1	0.00101523	1
PSD3	PSD3	0.00101523	1
TBC1D1	TBC1D1	0.00101523	1
TRAP1	TRAP1	0.00101523	1
FAM9B	FAM9B	0.0009759	1
CGNL1	CGNL1	0.000466665	1
PER3	PER3	0.000466665	1
MAGEB1	MAGEB1	0.000433013	1
KLHL9	KLHL9	0.000216506	1
MAGED2	MAGED2	3.37e-05	1
AAMP	AAMP	0	1
ABHD10	ABHD10	0	1
ADAM22	ADAM22	0	1
AKAP12	AKAP12	0	1
AKIRIN2	AKIRIN2	0	1
AKR7A2	AKR7A2	0	1
AMOT	AMOT	0	1
ANAPC2	ANAPC2	0	1
ANG	ANG	0	1
ANXA2	ANXA2	0	1
AR	AR	0	1
ARHGEF28	ARHGEF28	0	1
ASB11	ASB11	0	1
ASB16	ASB16	0	1
ASB18	ASB18	0	1
ASB2	ASB2	0	1
ATAD3A	ATAD3A	0	1
ATAD5	ATAD5	0	1
BRWD3	BRWD3	0	1
CAPZA1	CAPZA1	0	1
CCNO	CCNO	0	1
CD99L2	CD99L2	0	1
CDK16	CDK16	0	1
CDK9	CDK9	0	1
CDKN2A	CDKN2A	0	1
CDKN2C	CDKN2C	0	1
CEBPB	CEBPB	0	1
CENPA	CENPA	0	1
CGGBP1	CGGBP1	0	1
CHRAC1	CHRAC1	0	1
CKB	CKB	0	1
COPS4	COPS4	0	1
COPS5	COPS5	0	1
COPS7A	COPS7A	0	1
CST4	CST4	0	1
CST6	CST6	0	1
DBF4	DBF4	0	1
DCAF15	DCAF15	0	1
DDA1	DDA1	0	1
DDIT4	DDIT4	0	1
DLC1	DLC1	0	1
DPPA4	DPPA4	0	1
ELMSAN1	ELMSAN1	0	1
EMD	EMD	0	1
ERCC6L	ERCC6L	0	1
FLG	FLG	0	1
FLNA	FLNA	0	1
FOXB1	FOXB1	0	1
FOXE1	FOXE1	0	1
FOXO6	FOXO6	0	1
G6PD	G6PD	0	1
GADD45B	GADD45B	0	1
GEMIN4	GEMIN4	0	1
GINS2	GINS2	0	1
GPN1	GPN1	0	1
GPN3	GPN3	0	1
GPS1	GPS1	0	1
GREB1	GREB1	0	1
GTF2F1	GTF2F1	0	1
GTF2H2C	GTF2H2C	0	1
HAP1	HAP1	0	1
HDGF	HDGF	0	1
HDX	HDX	0	1
HINFP	HINFP	0	1
HJURP	HJURP	0	1
HMGA1	HMGA1	0	1
HNRNPA0	HNRNPA0	0	1
HOXB4	HOXB4	0	1
HPRT1	HPRT1	0	1
HSPB1	HSPB1	0	1
IGFBP3	IGFBP3	0	1
IL24	IL24	0	1
IRS4	IRS4	0	1
ISY1	ISY1	0	1
KBTBD13	KBTBD13	0	1
KCTD13	KCTD13	0	1
KCTD17	KCTD17	0	1
KLF1	KLF1	0	1
KLHDC2	KLHDC2	0	1
KLHL21	KLHL21	0	1
LCMT1	LCMT1	0	1
LEF1	LEF1	0	1
LMO7	LMO7	0	1
LUC7L	LUC7L	0	1
MAGEA1	MAGEA1	0	1
MAGEE2	MAGEE2	0	1
MCM8	MCM8	0	1
MCPH1	MCPH1	0	1
MECP2	MECP2	0	1
MSL1	MSL1	0	1
MTA1	MTA1	0	1
NACC1	NACC1	0	1
NPC2	NPC2	0	1
NT5C2	NT5C2	0	1
NTPCR	NTPCR	0	1
OBSCN	OBSCN	0	1
ORC6	ORC6	0	1
OTC	OTC	0	1
OTUD1	OTUD1	0	1
PCBD1	PCBD1	0	1
PGA3	PGA3	0	1
PGBD3	PGBD3	0	1
PGRMC1	PGRMC1	0	1
PHF10	PHF10	0	1
PHGDH	PHGDH	0	1
POLDIP2	POLDIP2	0	1
POLR1E	POLR1E	0	1
POLR2D	POLR2D	0	1
POLR2I	POLR2I	0	1
POLR2K	POLR2K	0	1
PRRC2A	PRRC2A	0	1
PSMC1	PSMC1	0	1
PSMD13	PSMD13	0	1
PSME3	PSME3	0	1
PSMG1	PSMG1	0	1
PURA	PURA	0	1
PURB	PURB	0	1
QPCT	QPCT	0	1
RAB40C	RAB40C	0	1
RADIL	RADIL	0	1
RAVER1	RAVER1	0	1
RBBP7	RBBP7	0	1
RBM10	RBM10	0	1
RCN2	RCN2	0	1
RNF11	RNF11	0	1
RNF126	RNF126	0	1
RNF166	RNF166	0	1
RPS19BP1	RPS19BP1	0	1
RPS27A	RPS27A	0	1
S100A8	S100A8	0	1
SBDS	SBDS	0	1
SETX	SETX	0	1
SFRP2	SFRP2	0	1
SNRPD3	SNRPD3	0	1
SOCS1	SOCS1	0	1
SRPX	SRPX	0	1
SRSF10	SRSF10	0	1
SUMO3	SUMO3	0	1
SUPT4H1	SUPT4H1	0	1
SYCP3	SYCP3	0	1
TAF10	TAF10	0	1
TAF1B	TAF1B	0	1
TAF1D	TAF1D	0	1
TEP1	TEP1	0	1
TFAM	TFAM	0	1
TFF1	TFF1	0	1
TINF2	TINF2	0	1
TIPRL	TIPRL	0	1
TMPRSS2	TMPRSS2	0	1
TMSB4X	TMSB4X	0	1
TRIM31	TRIM31	0	1
TTF1	TTF1	0	1
UBB	UBB	0	1
UBE2E2	UBE2E2	0	1
UBE2I	UBE2I	0	1
UBE2NL	UBE2NL	0	1
UBE2V1	UBE2V1	0	1
USB1	USB1	0	1
USF1	USF1	0	1
USP17L2	USP17L2	0	1
UTY	UTY	0	1
WDR18	WDR18	0	1
WDR5B	WDR5B	0	1
YTHDF2	YTHDF2	0	1
ZBTB33	ZBTB33	0	1
ZBTB8A	ZBTB8A	0	1
ZFR2	ZFR2	0	1
ZNRD1	ZNRD1	0	1
ABRAXAS2
ANTKMT
ANXA2P2
ATP5F1A
BICRAL
CAVIN1
CCAR2
CCDC180
CENPX
CEP126
CFAP52
CIAO2A
CIAO2B
COP1
COPS9
DCAF1
DRC1
ELOA2
ELOA3
ELOA3D
ELP1
FBH1
GMCL2
GTF2H2C_2
H1-1
H1-2
H2AB1
H2AB3
H2AC1
H2AC11
H2AC12
H2AC13
H2AC14
H2AC15
H2AC16
H2AC17
H2AC18
H2AC20
H2AC21
H2AC4
H2AC6
H2AC7
H2AJ
H2AW
H2AZ1
H2BC1
H2BC11
H2BC12
H2BC13
H2BC14
H2BC15
H2BC17
H2BC18
H2BC21
H2BC3
H2BC4
H2BC5
H2BC8
H2BC9
H2BU1
H3-3A
H3-3B
H3-4
H3-5
H3C1
H3C13
H3C14
H3C6
H3C7
H4C1
H4C11
H4C14
H4C15
H4C3
H4C6
HMCES
HNRNPDL
IGHV3OR15-7
ITPRID2
KAT14
KMT5A
LOC344382
LOC442497
LRATD2
LTO1
MACROH2A1
MAP3K20
MTREX
NELFA
NELFB
NELFCD
NELFE
NRDC
NSD2
NSD3
ODR4
PAXX
PCLAF
PIDD1
PMS2P1
PPP4R3A
PRIM2
PRIMPOL
PYCR3
RADX
RPL10P16
RPL13P12
RPL21P16
RPL21P19
RPL36AP37
RPL7AP27
RPS26P54
RPS7P4
RPSAP12
RPSAP55
RTCB
RTRAF
SCARNA22
SHLD1
SHLD2
SLF1
SLF2
SLX4IP
SPIDR
STN1
TRMO
TWNK
U2AF1L5
UFD1
USP17L1
WASHC4
WASHC5
XBP1P1
XIST
YBX3
YJU2
ZBTB14
ZNF525
ZNF598
ZSWIM8

## Sheet: CESC_nonDDR
non-DDR	protNames	uEMDscore	qVal
DDX3X	DDX3X	3.99147	0
SMC1A	SMC1A	2.93769	0.0307692
UBR5	UBR5	2.30763	0.230769
STAG2	STAG2	2.01724	0.455
HUWE1	HUWE1	1.98575	0.483721
DHX9	DHX9	1.94333	0.485714
EP300	EP300	1.86471	0.6
DYRK1A	DYRK1A	1.75661	0.6875
CDK12	CDK12	1.75535	0.6875
DDX46	DDX46	1.6808	0.813699
TFCP2	TFCP2	1.63022	0.919048
RBM25	RBM25	1.58029	1
HNRNPR	HNRNPR	1.57906	1
CREBBP	CREBBP	1.49728	1
NOTCH1	NOTCH1	1.48803	1
UBE2M	UBE2M	1.48094	1
USP7	USP7	1.45117	1
UHRF2	UHRF2	1.39967	1
SUMO1	SUMO1	1.34948	1
NF2	NF2	1.34424	1
CUL4B	CUL4B	1.33171	1
WNT7B	WNT7B	1.33129	1
INTS3	INTS3	1.30654	1
VCP	VCP	1.24638	1
CDC27	CDC27	1.24438	1
SRCAP	SRCAP	1.23859	1
TEX10	TEX10	1.23214	1
PSMC2	PSMC2	1.21476	1
NF1	NF1	1.19373	1
PSMC1	PSMC1	1.16035	1
TIAL1	TIAL1	1.15995	1
NIPBL	NIPBL	1.15016	1
FOXO4	FOXO4	1.1392	1
PPP5C	PPP5C	1.097	1
LAS1L	LAS1L	1.0958	1
SMC3	SMC3	1.07046	1
NONO	NONO	1.06833	1
ZYG11B	ZYG11B	1.06381	1
HNRNPH1	HNRNPH1	1.0625	1
FEM1B	FEM1B	1.05926	1
RCHY1	RCHY1	1.05768	1
SUPT5H	SUPT5H	1.04271	1
ARHGEF2	ARHGEF2	1.04016	1
ARID1A	ARID1A	1.03298	1
TRA2A	TRA2A	1.02749	1
SSRP1	SSRP1	1.01476	1
CCDC88A	CCDC88A	1.00411	1
ANKHD1-EIF4EBP3	ANKHD1-EIF4EBP3	1.00066	1
SYNCRIP	SYNCRIP	0.990218	1
COPS2	COPS2	0.971771	1
TANC2	TANC2	0.967386	1
KIF1B	KIF1B	0.958858	1
ZBTB17	ZBTB17	0.944508	1
PPP1R10	PPP1R10	0.93157	1
TOPORS	TOPORS	0.897378	1
DENND4A	DENND4A	0.897222	1
USP43	USP43	0.878605	1
KAT2A	KAT2A	0.86909	1
MAST1	MAST1	0.862816	1
SNW1	SNW1	0.851167	1
MARK2	MARK2	0.845778	1
KLHL11	KLHL11	0.831729	1
ARID2	ARID2	0.829771	1
RBM39	RBM39	0.82441	1
BAZ1B	BAZ1B	0.816182	1
ISY1-RAB43	ISY1-RAB43	0.808173	1
UBE3A	UBE3A	0.793881	1
RBM3	RBM3	0.775051	1
DNAJA2	DNAJA2	0.770362	1
KLHL2	KLHL2	0.762782	1
SMARCA5	SMARCA5	0.747864	1
CPSF2	CPSF2	0.743782	1
POLR2B	POLR2B	0.74033	1
SPTAN1	SPTAN1	0.725703	1
TP73	TP73	0.718374	1
SMARCC2	SMARCC2	0.716567	1
RTF1	RTF1	0.698137	1
ORC6	ORC6	0.698017	1
BEND3	BEND3	0.697745	1
TAF1L	TAF1L	0.696891	1
BTAF1	BTAF1	0.686694	1
SRSF1	SRSF1	0.685121	1
UBE2I	UBE2I	0.685121	1
UBTF	UBTF	0.670549	1
PPM1G	PPM1G	0.669061	1
TUBB	TUBB	0.6609	1
UBE2D3	UBE2D3	0.655303	1
FZR1	FZR1	0.6386	1
DCUN1D3	DCUN1D3	0.635651	1
BAP1	BAP1	0.633174	1
SOCS4	SOCS4	0.630366	1
WDR33	WDR33	0.628929	1
IKZF1	IKZF1	0.628766	1
USP20	USP20	0.626128	1
PURA	PURA	0.62269	1
INTS1	INTS1	0.61976	1
CDK8	CDK8	0.606587	1
CNTN4	CNTN4	0.601529	1
PSME3	PSME3	0.601255	1
POLR2L	POLR2L	0.597795	1
POLR2C	POLR2C	0.595932	1
ANAPC2	ANAPC2	0.590875	1
RBM27	RBM27	0.589953	1
PBRM1	PBRM1	0.588098	1
TRA2B	TRA2B	0.578492	1
PSMD11	PSMD11	0.576096	1
TCERG1	TCERG1	0.574515	1
SNRPD3	SNRPD3	0.574394	1
STK11	STK11	0.57359	1
MAT2A	MAT2A	0.567977	1
FSCN1	FSCN1	0.564938	1
UBR3	UBR3	0.558529	1
DMWD	DMWD	0.556809	1
CDK11B	CDK11B	0.553582	1
ANAPC1	ANAPC1	0.552695	1
CIRBP	CIRBP	0.550536	1
RAD21	RAD21	0.546034	1
RC3H2	RC3H2	0.545643	1
ARID1B	ARID1B	0.539737	1
PIAS1	PIAS1	0.533702	1
WDR61	WDR61	0.529641	1
CENPB	CENPB	0.529057	1
CDC73	CDC73	0.528044	1
BRD4	BRD4	0.525815	1
TUBB4B	TUBB4B	0.514624	1
YLPM1	YLPM1	0.512458	1
BACH1	BACH1	0.50836	1
TTI1	TTI1	0.507835	1
LCMT1	LCMT1	0.506256	1
PML	PML	0.504252	1
POLR2F	POLR2F	0.504082	1
ZFP36L2	ZFP36L2	0.496628	1
USP5	USP5	0.493858	1
GMPS	GMPS	0.493464	1
TNKS2	TNKS2	0.492003	1
RALGPS2	RALGPS2	0.491349	1
MAGEH1	MAGEH1	0.490766	1
APOBEC3G	APOBEC3G	0.489878	1
EMC2	EMC2	0.489169	1
CSTF1	CSTF1	0.487306	1
MTA2	MTA2	0.484187	1
DHX8	DHX8	0.475615	1
ERG	ERG	0.474444	1
TNKS	TNKS	0.471918	1
FRYL	FRYL	0.471907	1
AKIRIN2	AKIRIN2	0.471064	1
GTF2I	GTF2I	0.468055	1
MAPK8	MAPK8	0.46681	1
RAB40C	RAB40C	0.465768	1
USP28	USP28	0.45448	1
KPNA2	KPNA2	0.452882	1
ILF2	ILF2	0.451129	1
ZC3H18	ZC3H18	0.445828	1
SOCS6	SOCS6	0.444657	1
SUPT16H	SUPT16H	0.442633	1
CDK4	CDK4	0.439514	1
APBB1	APBB1	0.436779	1
DNAJA1	DNAJA1	0.43595	1
HDLBP	HDLBP	0.435297	1
PYHIN1	PYHIN1	0.428915	1
SCAF4	SCAF4	0.427734	1
SYMPK	SYMPK	0.416677	1
GPS1	GPS1	0.410025	1
ABL1	ABL1	0.408553	1
MARK1	MARK1	0.407889	1
PAF1	PAF1	0.406833	1
CCND1	CCND1	0.404105	1
FUBP1	FUBP1	0.403241	1
MATR3	MATR3	0.402821	1
AR	AR	0.399816	1
CAPRIN1	CAPRIN1	0.397254	1
ROCK1	ROCK1	0.395528	1
ENAH	ENAH	0.393919	1
XRN2	XRN2	0.393132	1
EGR1	EGR1	0.392587	1
DAZAP1	DAZAP1	0.390205	1
ASB9	ASB9	0.390198	1
PTPN4	PTPN4	0.389778	1
LARP1	LARP1	0.386329	1
KIF13B	KIF13B	0.384594	1
TPX2	TPX2	0.382885	1
BAG5	BAG5	0.382081	1
NR3C1	NR3C1	0.381285	1
AKIRIN1	AKIRIN1	0.380012	1
KCTD13	KCTD13	0.379744	1
SUPT6H	SUPT6H	0.379291	1
AQR	AQR	0.378752	1
OSBPL3	OSBPL3	0.375965	1
KRT85	KRT85	0.373814	1
CDKN2A	CDKN2A	0.373032	1
POLR2A	POLR2A	0.370617	1
SCAMP3	SCAMP3	0.369309	1
NCL	NCL	0.366101	1
GTF3C2	GTF3C2	0.365715	1
U2SURP	U2SURP	0.364684	1
STRAP	STRAP	0.360355	1
SPSB1	SPSB1	0.357913	1
DNAJB1	DNAJB1	0.357691	1
TLK1	TLK1	0.356267	1
RASSF8	RASSF8	0.355335	1
RND3	RND3	0.349527	1
KPNA3	KPNA3	0.349336	1
ZNF597	ZNF597	0.345474	1
CBX1	CBX1	0.342561	1
HMGA1	HMGA1	0.342561	1
UBA52	UBA52	0.342561	1
PPP2R5D	PPP2R5D	0.341408	1
FLII	FLII	0.339486	1
COPS3	COPS3	0.339277	1
RNF7	RNF7	0.3391	1
DCUN1D5	DCUN1D5	0.337414	1
TMSB4X	TMSB4X	0.33564	1
ZBTB10	ZBTB10	0.330303	1
NASP	NASP	0.329778	1
BRD7	BRD7	0.329748	1
CGGBP1	CGGBP1	0.32872	1
CTR9	CTR9	0.327902	1
STAG1	STAG1	0.321001	1
FOXO3	FOXO3	0.314737	1
GTF2A2	GTF2A2	0.311145	1
RC3H1	RC3H1	0.31007	1
FOXE1	FOXE1	0.309947	1
GTF2A1	GTF2A1	0.309755	1
KCTD10	KCTD10	0.30862	1
KLHL20	KLHL20	0.308484	1
RNF146	RNF146	0.305691	1
STRBP	STRBP	0.30263	1
AMOT	AMOT	0.302073	1
MIB1	MIB1	0.300898	1
CCNT2	CCNT2	0.29984	1
ARIH2	ARIH2	0.298243	1
EP400	EP400	0.296888	1
MSL1	MSL1	0.296442	1
KIF23	KIF23	0.29543	1
NCOA6	NCOA6	0.294905	1
INTS6	INTS6	0.292378	1
BAZ1A	BAZ1A	0.291842	1
POLR2H	POLR2H	0.290783	1
RASSF2	RASSF2	0.29025	1
ANAPC5	ANAPC5	0.288127	1
KLHL21	KLHL21	0.286661	1
TRIM28	TRIM28	0.286259	1
PTBP3	PTBP3	0.285999	1
SBDS	SBDS	0.285064	1
TERT	TERT	0.281869	1
NRBP1	NRBP1	0.281461	1
ANAPC7	ANAPC7	0.280805	1
DNAJB5	DNAJB5	0.280534	1
SOCS7	SOCS7	0.280009	1
SPSB2	SPSB2	0.279207	1
SP1	SP1	0.279079	1
MAP3K6	MAP3K6	0.279029	1
LEO1	LEO1	0.278545	1
TBP	TBP	0.278468	1
NACC1	NACC1	0.276814	1
MYOF	MYOF	0.27651	1
FOXA3	FOXA3	0.275476	1
TRIM37	TRIM37	0.275348	1
RBM7	RBM7	0.275251	1
TRMT1L	TRMT1L	0.273479	1
SHKBP1	SHKBP1	0.271619	1
BRPF1	BRPF1	0.271089	1
BRSK2	BRSK2	0.270826	1
AGAP3	AGAP3	0.270692	1
TAF15	TAF15	0.270684	1
SNRNP200	SNRNP200	0.266299	1
AIM2	AIM2	0.264833	1
DHX36	DHX36	0.263099	1
POU5F1	POU5F1	0.262973	1
CDC14B	CDC14B	0.262303	1
SMARCA2	SMARCA2	0.262303	1
DSP	DSP	0.261761	1
MTHFD2	MTHFD2	0.259379	1
TAF4	TAF4	0.257516	1
TAF11	TAF11	0.256717	1
SENP3	SENP3	0.256312	1
FAM133B	FAM133B	0.25621	1
DCAF17	DCAF17	0.255779	1
E2F3	E2F3	0.254589	1
CCNT1	CCNT1	0.254048	1
HPS5	HPS5	0.25352	1
HIF1A	HIF1A	0.252986	1
GTF2F1	GTF2F1	0.252858	1
NPLOC4	NPLOC4	0.252453	1
MASP1	MASP1	0.25219	1
CHD4	CHD4	0.252053	1
UBR4	UBR4	0.252048	1
CDK1	CDK1	0.251774	1
UBE2E3	UBE2E3	0.251774	1
MSH4	MSH4	0.250853	1
AIFM1	AIFM1	0.249884	1
DET1	DET1	0.249252	1
TOR1AIP2	TOR1AIP2	0.24766	1
HPRT1	HPRT1	0.247113	1
SRRM2	SRRM2	0.24181	1
EYA1	EYA1	0.236224	1
MAGEC2	MAGEC2	0.233133	1
PLA1A	PLA1A	0.232892	1
ANXA2	ANXA2	0.229558	1
LRIF1	LRIF1	0.227567	1
ECT2	ECT2	0.225567	1
SCAI	SCAI	0.224913	1
HIF3A	HIF3A	0.224229	1
CRBN	CRBN	0.2242	1
BRSK1	BRSK1	0.223568	1
USP8	USP8	0.219177	1
RAD51AP1	RAD51AP1	0.217974	1
RBM26	RBM26	0.216516	1
TCOF1	TCOF1	0.216379	1
ZEB1	ZEB1	0.215589	1
NEK1	NEK1	0.215326	1
NUMA1	NUMA1	0.21465	1
TSC1	TSC1	0.213461	1
PPIE	PPIE	0.213332	1
ETV1	ETV1	0.212134	1
KATNA1	KATNA1	0.212	1
MED17	MED17	0.210112	1
KAT7	KAT7	0.20814	1
RICTOR	RICTOR	0.207065	1
FASN	FASN	0.204518	1
TAF12	TAF12	0.203982	1
RBL2	RBL2	0.203876	1
SFPQ	SFPQ	0.202284	1
NFX1	NFX1	0.201742	1
CCNK	CCNK	0.200692	1
TERF1	TERF1	0.200293	1
RBM14	RBM14	0.199893	1
BCCIP	BCCIP	0.199494	1
PPM1D	PPM1D	0.199494	1
HSPA9	HSPA9	0.199354	1
MEX3B	MEX3B	0.199226	1
CDKN2AIP	CDKN2AIP	0.199095	1
GMCL1	GMCL1	0.196698	1
INPP1	INPP1	0.196545	1
SF3B2	SF3B2	0.196433	1
SOCS5	SOCS5	0.195894	1
CLOCK	CLOCK	0.195766	1
HMBOX1	HMBOX1	0.195333	1
RNF126	RNF126	0.194814	1
HOXB4	HOXB4	0.194702	1
RASGRF1	RASGRF1	0.194702	1
ZSCAN1	ZSCAN1	0.194302	1
DYRK2	DYRK2	0.192973	1
DCAF16	DCAF16	0.192705	1
UBA6	UBA6	0.191507	1
APH1A	APH1A	0.189644	1
CCNE1	CCNE1	0.189513	1
ASB5	ASB5	0.188979	1
PCMTD2	PCMTD2	0.188574	1
APC	APC	0.188309	1
NEURL4	NEURL4	0.188257	1
SLC25A13	SLC25A13	0.188047	1
RBM48	RBM48	0.187912	1
MAPKAP1	MAPKAP1	0.186851	1
KIAA0930	KIAA0930	0.186583	1
RNF111	RNF111	0.186575	1
HNRNPUL2	HNRNPUL2	0.186315	1
ORC2	ORC2	0.186181	1
FKBP5	FKBP5	0.185653	1
ASB8	ASB8	0.185251	1
MCM6	MCM6	0.184187	1
RBBP5	RBBP5	0.183615	1
SLC25A23	SLC25A23	0.183254	1
EYA3	EYA3	0.182587	1
AKAP8	AKAP8	0.182567	1
POU2F1	POU2F1	0.182324	1
PLEKHO2	PLEKHO2	0.18152	1
CBX3	CBX3	0.181358	1
TFCP2L1	TFCP2L1	0.180861	1
ATF7IP	ATF7IP	0.179663	1
PPFIA1	PPFIA1	0.179526	1
PARP14	PARP14	0.179515	1
HNRNPUL1	HNRNPUL1	0.178995	1
WSB2	WSB2	0.178197	1
PSMC5	PSMC5	0.178024	1
LMNB1	LMNB1	0.177401	1
MSL2	MSL2	0.175672	1
ELL	ELL	0.175664	1
FRMD6	FRMD6	0.17527	1
ETHE1	ETHE1	0.174734	1
FOXP1	FOXP1	0.174586	1
TUBA3C	TUBA3C	0.173407	1
CDKN1A	CDKN1A	0.17301	1
OLA1	OLA1	0.172611	1
LRRC41	LRRC41	0.172477	1
CAPZA1	CAPZA1	0.172075	1
TOP2B	TOP2B	0.171933	1
INTS2	INTS2	0.171137	1
CCDC6	CCDC6	0.171011	1
TOP1	TOP1	0.170209	1
YTHDF2	YTHDF2	0.170078	1
ANXA6	ANXA6	0.169413	1
ORC1	ORC1	0.169014	1
CCDC124	CCDC124	0.16888	1
EPB41L3	EPB41L3	0.168841	1
MYO1D	MYO1D	0.168746	1
ASB4	ASB4	0.168743	1
POLR1C	POLR1C	0.168481	1
DAXX	DAXX	0.168347	1
ACTL6A	ACTL6A	0.167685	1
LUC7L	LUC7L	0.166749	1
EMD	EMD	0.166607	1
CDC45	CDC45	0.166487	1
GALK2	GALK2	0.165557	1
PSD2	PSD2	0.165152	1
HNRNPU	HNRNPU	0.164758	1
TCF7L2	TCF7L2	0.164755	1
DDX17	DDX17	0.164358	1
PSIP1	PSIP1	0.163686	1
ZCCHC8	ZCCHC8	0.163554	1
SORT1	SORT1	0.163155	1
LRRC47	LRRC47	0.162624	1
RNF20	RNF20	0.162362	1
ASB2	ASB2	0.160094	1
LEF1	LEF1	0.159167	1
KDM4B	KDM4B	0.159123	1
ZBED1	ZBED1	0.157438	1
ZHX1	ZHX1	0.157298	1
HSPA4	HSPA4	0.155832	1
RPRD2	RPRD2	0.15371	1
SF3B3	SF3B3	0.153176	1
TAF1D	TAF1D	0.15078	1
RNGTT	RNGTT	0.150652	1
DNMT3B	DNMT3B	0.150381	1
FLNA	FLNA	0.1483	1
NT5C2	NT5C2	0.145725	1
FAM9B	FAM9B	0.143315	1
NR1H4	NR1H4	0.141989	1
BCLAF1	BCLAF1	0.141335	1
SRP72	SRP72	0.141056	1
PTPN14	PTPN14	0.14026	1
MCM7	MCM7	0.139327	1
DNMT1	DNMT1	0.138534	1
CCDC174	CCDC174	0.138266	1
ATMIN	ATMIN	0.13733	1
UVRAG	UVRAG	0.13733	1
CBX4	CBX4	0.136532	1
CCDC39	CCDC39	0.136532	1
KLC3	KLC3	0.135733	1
CIAPIN1	CIAPIN1	0.133206	1
SELENBP1	SELENBP1	0.133069	1
ASB17	ASB17	0.131748	1
CST4	CST4	0.131737	1
CLSPN	CLSPN	0.130943	1
GCC2	GCC2	0.130284	1
ZNF277	ZNF277	0.130153	1
SCAF8	SCAF8	0.130011	1
OSGIN1	OSGIN1	0.128545	1
PCCA	PCCA	0.128413	1
CD99L2	CD99L2	0.128369	1
MAST3	MAST3	0.127229	1
MTMR3	MTMR3	0.125894	1
RNF128	RNF128	0.123479	1
KAT8	KAT8	0.123369	1
TUBB8	TUBB8	0.122702	1
ANAPC4	ANAPC4	0.121107	1
PRDM14	PRDM14	0.121107	1
ARL3	ARL3	0.120915	1
TONSL	TONSL	0.120834	1
USP2	USP2	0.120708	1
ASB7	ASB7	0.119725	1
LIMCH1	LIMCH1	0.119236	1
MCM3AP	MCM3AP	0.118538	1
HECTD1	HECTD1	0.116575	1
ACTBL2	ACTBL2	0.115916	1
PAK4	PAK4	0.114583	1
TFAM	TFAM	0.113254	1
KIF1C	KIF1C	0.111123	1
COPS7A	COPS7A	0.110992	1
UBE2W	UBE2W	0.10966	1
THRAP3	THRAP3	0.109124	1
ASB10	ASB10	0.106965	1
HORMAD1	HORMAD1	0.1062	1
MELK	MELK	0.105669	1
TSC22D1	TSC22D1	0.105666	1
ATF2	ATF2	0.105398	1
AP1B1	AP1B1	0.10527	1
BAAT	BAAT	0.10487	1
POLR1B	POLR1B	0.104733	1
GHR	GHR	0.103396	1
AAMP	AAMP	0.103139	1
ZBTB7C	ZBTB7C	0.103002	1
TOP2A	TOP2A	0.102444	1
HNRNPA0	HNRNPA0	0.101541	1
SMARCE1	SMARCE1	0.101407	1
HSF1	HSF1	0.100877	1
NCOA3	NCOA3	0.100743	1
CREB1	CREB1	0.100346	1
THRA	THRA	0.100346	1
ZFR	ZFR	0.100346	1
MCRS1	MCRS1	0.100212	1
CBFB	CBFB	0.0999467	1
DNAJC7	DNAJC7	0.0999467	1
GADD45B	GADD45B	0.0999467	1
PDX1	PDX1	0.0999467	1
PSMD7	PSMD7	0.0999467	1
RARA	RARA	0.0999467	1
SPSB4	SPSB4	0.0999467	1
ZER1	ZER1	0.0999467	1
PURB	PURB	0.0999439	1
FOXB1	FOXB1	0.0995473	1
TFF1	TFF1	0.0995473	1
GPHN	GPHN	0.0991479	1
TRIM32	TRIM32	0.0991479	1
MCM10	MCM10	0.0987458	1
PRIM1	PRIM1	0.0987458	1
PSMD8	PSMD8	0.0984805	1
PIAS2	PIAS2	0.0971511	1
IP6K1	IP6K1	0.0968858	1
NTPCR	NTPCR	0.0968858	1
SAMHD1	SAMHD1	0.0968858	1
DNAJC9	DNAJC9	0.0967518	1
OGDHL	OGDHL	0.0966011	1
COPS4	COPS4	0.0964865	1
PSMD3	PSMD3	0.0963524	1
RNASEH1	RNASEH1	0.0963524	1
UBA7	UBA7	0.0962184	1
CDK2	CDK2	0.0960871	1
DMAP1	DMAP1	0.0960871	1
ETS1	ETS1	0.0960871	1
INTS12	INTS12	0.0960871	1
PLK1	PLK1	0.0960871	1
BAG2	BAG2	0.0960843	1
CCNB1	CCNB1	0.095953	1
LMNA	LMNA	0.095953	1
CRTC3	CRTC3	0.0958135	1
PCCB	PCCB	0.0956877	1
MAT1A	MAT1A	0.0955537	1
TIPRL	TIPRL	0.0955537	1
DCUN1D4	DCUN1D4	0.0952856	1
HSPA14	HSPA14	0.0951543	1
RBM4	RBM4	0.0951543	1
RHNO1	RHNO1	0.0951543	1
TLN2	TLN2	0.0934201	1
TERF2IP	TERF2IP	0.0932916	1
VRK1	VRK1	0.0930262	1
BTBD1	BTBD1	0.0927582	1
PSMG1	PSMG1	0.0927582	1
TP53I3	TP53I3	0.0927582	1
YY1	YY1	0.0927582	1
RPAP3	RPAP3	0.0926269	1
ZNRD1	ZNRD1	0.0924928	1
ANG	ANG	0.0923588	1
SIRT1	SIRT1	0.0922275	1
ANP32B	ANP32B	0.0918282	1
NOP10	NOP10	0.0918282	1
TWISTNB	TWISTNB	0.0916941	1
OTUD1	OTUD1	0.0915601	1
DDX19A	DDX19A	0.0899654	1
GZMK	GZMK	0.089566	1
KBTBD4	KBTBD4	0.0895633	1
UHRF1	UHRF1	0.089432	1
PCGF1	PCGF1	0.0891667	1
UBA3	UBA3	0.0891667	1
AGAP1	AGAP1	0.0888958	1
FBXL5	FBXL5	0.0887646	1
NUDT16L1	NUDT16L1	0.0883652	1
CHAMP1	CHAMP1	0.0880999	1
MAGED1	MAGED1	0.0880667	1
UBXN1	UBXN1	0.0879658	1
PRDX1	PRDX1	0.0875665	1
TADA3	TADA3	0.0875665	1
AKAP11	AKAP11	0.0872901	1
CCDC12	CCDC12	0.0869018	1
DNAJA3	DNAJA3	0.0869018	1
LMAN2	LMAN2	0.0869018	1
DDIT4	DDIT4	0.0867705	1
REXO2	REXO2	0.0861058	1
ORC5	ORC5	0.0861031	1
RAVER1	RAVER1	0.0857037	1
PLEKHA8	PLEKHA8	0.0854384	1
SPATA2	SPATA2	0.0851703	1
DBF4	DBF4	0.0849022	1
DDX25	DDX25	0.0847737	1
DCAF11	DCAF11	0.0845029	1
HBS1L	HBS1L	0.0842375	1
HSP90B1	HSP90B1	0.0837097	1
CKB	CKB	0.083045	1
KCTD7	KCTD7	0.0822435	1
SMARCD2	SMARCD2	0.0822435	1
DDX1	DDX1	0.0821122	1
NAE1	NAE1	0.0819754	1
CCNO	CCNO	0.0815761	1
ADD1	ADD1	0.0813135	1
ING1	ING1	0.0813052	1
DCUN1D2	DCUN1D2	0.0806461	1
RPS19BP1	RPS19BP1	0.0787833	1
CDC7	CDC7	0.0783812	1
DDX19B	DDX19B	0.0777192	1
YTHDF1	YTHDF1	0.0773171	1
CTDP1	CTDP1	0.0770546	1
DCAF15	DCAF15	0.0765101	1
LUC7L3	LUC7L3	0.0757252	1
MDM2	MDM2	0.0757252	1
CASP3	CASP3	0.0754571	1
L3MBTL2	L3MBTL2	0.0737229	1
SLC25A22	SLC25A22	0.0734576	1
KLHL9	KLHL9	0.0733263	1
PRPF39	PRPF39	0.0721282	1
LIMS1	LIMS1	0.0719969	1
ZYG11A	ZYG11A	0.0717288	1
ERGIC1	ERGIC1	0.0713322	1
TUBA1C	TUBA1C	0.0713322	1
TUBB3	TUBB3	0.0712908	1
CHRAC1	CHRAC1	0.0710642	1
IKZF3	IKZF3	0.0710642	1
C7orf50	C7orf50	0.0706676	1
JMJD1C	JMJD1C	0.0703995	1
PGR	PGR	0.0701259	1
GTF2H2C	GTF2H2C	0.0692042	1
CCNE2	CCNE2	0.0690646	1
HINFP	HINFP	0.0690563	1
WRNIP1	WRNIP1	0.0689333	1
G3BP2	G3BP2	0.0688048	1
WDR5B	WDR5B	0.0684054	1
TRIP13	TRIP13	0.0681373	1
KLK3	KLK3	0.0679978	1
PHIP	PHIP	0.0672073	1
MPRIP	MPRIP	0.0671991	1
EYA2	EYA2	0.0654731	1
DNTTIP2	DNTTIP2	0.0652105	1
RRN3	RRN3	0.0650737	1
CABYR	CABYR	0.0649425	1
MX1	MX1	0.0640097	1
GEMIN5	GEMIN5	0.0632137	1
ABHD10	ABHD10	0.0622837	1
FOXD3	FOXD3	0.0622837	1
PHAX	PHAX	0.0622837	1
UBE2E1	UBE2E1	0.0622837	1
TAGLN2	TAGLN2	0.0622754	1
ABCF1	ABCF1	0.0618844	1
GPATCH4	GPATCH4	0.0618844	1
TAF1A	TAF1A	0.0616163	1
ABLIM3	ABLIM3	0.0616108	1
DNAJB13	DNAJB13	0.061485	1
DPPA4	DPPA4	0.0610774	1
ERC1	ERC1	0.0602869	1
HDGF	HDGF	0.0601446	1
GRK5	GRK5	0.060005	1
CORO7	CORO7	0.0592146	1
DNTTIP1	DNTTIP1	0.0588235	1
P2RY8	P2RY8	0.0588235	1
BCKDHA	BCKDHA	0.0584242	1
GPN1	GPN1	0.0584242	1
GTF2E1	GTF2E1	0.0582901	1
HOXC4	HOXC4	0.0582901	1
SMARCAL1	SMARCAL1	0.0581561	1
RAG2	RAG2	0.0576254	1
E2F1	E2F1	0.0574831	1
UBR1	UBR1	0.0574803	1
NCF4	NCF4	0.0560252	1
CKAP4	CKAP4	0.0554891	1
UMPS	UMPS	0.0550952	1
ELMSAN1	ELMSAN1	0.0545646	1
TINF2	TINF2	0.0540284	1
ADAR	ADAR	0.0525623	1
PHRF1	PHRF1	0.0505682	1
TFAP4	TFAP4	0.0499063	1
UGGT1	UGGT1	0.0493729	1
SNAI1	SNAI1	0.0492389	1
PELP1	PELP1	0.0488395	1
ZNF639	ZNF639	0.0487082	1
CTSD	CTSD	0.0484429	1
SFR1	SFR1	0.0484429	1
DCK	DCK	0.0481748	1
ABTB2	ABTB2	0.0467114	1
OSBP2	OSBP2	0.0465774	1
POLR1A	POLR1A	0.0465774	1
NOLC1	NOLC1	0.0461697	1
PADI1	PADI1	0.0460412	1
DAB2IP	DAB2IP	0.0459016	1
WWC1	WWC1	0.0452453	1
MCM4	MCM4	0.0445833	1
TTC5	TTC5	0.0445833	1
PHF1	PHF1	0.0444493	1
MAK16	MAK16	0.0437736	1
TRAPPC11	TRAPPC11	0.0436506	1
AIRE	AIRE	0.0436368	1
CHFR	CHFR	0.0420531	1
ZNF24	ZNF24	0.041651	1
ORC4	ORC4	0.0411093	1
HOMEZ	HOMEZ	0.040855	1
SLCO4A1	SLCO4A1	0.0401904	1
POU5F1B	POU5F1B	0.0401876	1
ISG15	ISG15	0.0400536	1
CAMKK1	CAMKK1	0.039657	1
BRWD1	BRWD1	0.0396542	1
BCR	BCR	0.0376574	1
PGK2	PGK2	0.0373893	1
PELO	PELO	0.0372636	1
KDM4C	KDM4C	0.0368614	1
ZNF638	ZNF638	0.0367246	1
USP24	USP24	0.0364648	1
IBTK	IBTK	0.0360627	1
LARP7	LARP7	0.0359314	1
TTLL12	TTLL12	0.0353953	1
ASCC2	ASCC2	0.034334	1
TMEM189	TMEM189	0.0338034	1
CEP57L1	CEP57L1	0.0330046	1
SOX30	SOX30	0.0318065	1
ZBTB32	ZBTB32	0.0315329	1
CDKN1B	CDKN1B	0.0314072	1
QPCT	QPCT	0.0311419	1
ZC3HC1	ZC3HC1	0.0311419	1
RAG1	RAG1	0.0310078	1
TRIM33	TRIM33	0.0306085	1
BIVM-ERCC5	BIVM-ERCC5	0.0303404	1
RAI14	RAI14	0.0303404	1
CCNA2	CCNA2	0.0302091	1
GP1BA	GP1BA	0.0302091	1
WDHD1	WDHD1	0.0302091	1
ORC3	ORC3	0.0299355	1
CSNK1A1L	CSNK1A1L	0.0294104	1
CDC6	CDC6	0.027947	1
KBTBD8	KBTBD8	0.0271483	1
CYLC2	CYLC2	0.0270059	1
TNFAIP2	TNFAIP2	0.0264836	1
USP37	USP37	0.0262155	1
KRT4	KRT4	0.0258161	1
PDE12	PDE12	0.0256849	1
GLI1	GLI1	0.0256793	1
WSB1	WSB1	0.0256793	1
SKIL	SKIL	0.0252855	1
PARP9	PARP9	0.0251515	1
SART1	SART1	0.0248861	1
BRD8	BRD8	0.0246181	1
SLFN11	SLFN11	0.0244868	1
TICRR	TICRR	0.0238221	1
GZMA	GZMA	0.0236881	1
NCAPG	NCAPG	0.0234227	1
DIDO1	DIDO1	0.0231519	1
ITIH5	ITIH5	0.0230234	1
LTN1	LTN1	0.022624	1
PLEKHA4	PLEKHA4	0.022624	1
ZBTB33	ZBTB33	0.0224236	1
RFWD3	RFWD3	0.0207557	1
NEK11	NEK11	0.0206272	1
SIRT6	SIRT6	0.0206272	1
TDRD7	TDRD7	0.0206272	1
HOXA4	HOXA4	0.0199625	1
TOP1MT	TOP1MT	0.0198285	1
TMPRSS2	TMPRSS2	0.0195632	1
ATAD3C	ATAD3C	0.0192951	1
CD3EAP	CD3EAP	0.0191638	1
CEP164	CEP164	0.0188957	1
SMC1B	SMC1B	0.0186304	1
TULP2	TULP2	0.0183651	1
MAP4	MAP4	0.0179657	1
TNK1	TNK1	0.0179657	1
WDR76	WDR76	0.0179657	1
PARP12	PARP12	0.0175664	1
TUBB1	TUBB1	0.0175664	1
HOXB7	HOXB7	0.017301	1
TIMELESS	TIMELESS	0.0165023	1
WDR55	WDR55	0.0165023	1
ZNF135	ZNF135	0.0155696	1
HELB	HELB	0.0153042	1
TAF4B	TAF4B	0.0153042	1
ZNF830	ZNF830	0.0153042	1
ATXN3	ATXN3	0.0149049	1
RASSF1	RASSF1	0.0149049	1
PANK2	PANK2	0.0138408	1
TAF2	TAF2	0.0138408	1
FUCA1	FUCA1	0.0130421	1
ATAD3B	ATAD3B	0.0125087	1
KANK1	KANK1	0.011844	1
WNK1	WNK1	0.011844	1
TRAP1	TRAP1	0.0115759	1
ASB18	ASB18	0.0114447	1
DTL	DTL	0.0109113	1
TBC1D4	TBC1D4	0.0109113	1
NAT2	NAT2	0.0103806	1
CGNL1	CGNL1	0.0102466	1
GGN	GGN	0.0102466	1
E4F1	E4F1	0.00984722	1
MCM8	MCM8	0.00944786	1
MAGEB1	MAGEB1	0.00878318	1
MYO7A	MYO7A	0.0085151	1
MAGED2	MAGED2	0.00838382	1
ZFYVE19	ZFYVE19	0.00838382	1
TAF1C	TAF1C	0.00824978	1
USP42	USP42	0.00824978	1
LMO7	LMO7	0.00785041	1
MSH5	MSH5	0.00771637	1
HNRNPCL1	HNRNPCL1	0.00692042	1
RRBP1	RRBP1	0.00692042	1
WRAP53	WRAP53	0.00692042	1
PER3	PER3	0.00678637	1
MYBBP1A	MYBBP1A	0.00652105	1
ZC3HAV1	ZC3HAV1	0.00652105	1
TMPO	TMPO	0.00598765	1
DDX20	DDX20	0.00572233	1
CELA2B	CELA2B	0.00532297	1
LACTB	LACTB	0.00532297	1
TRIM25	TRIM25	0.00532297	1
TTF1	TTF1	0.00532297	1
ATAD3A	ATAD3A	0.00492361	1
MTA1	MTA1	0.00452425	1
GCFC2	GCFC2	0.00346021	1
TBC1D1	TBC1D1	0.00346021	1
CHTF18	CHTF18	0.00306085	1
MARK3	MARK3	0.00306085	1
MAST2	MAST2	0.00306085	1
CENPA	CENPA	0.00266149	1
USP17L2	USP17L2	0.00199404	1
COPS8	COPS8	0.0014634	1
LRR1	LRR1	0.0014634	1
MECP2	MECP2	0.00131278	1
GREB1	GREB1	0.00093	1
MTA3	MTA3	0.00093	1
RBM10	RBM10	0.00093	1
ATAD5	ATAD5	0.000795958	1
ARHGAP25	ARHGAP25	0.00066468	1
TAF1B	TAF1B	0.00066468	1
CDC16	CDC16	0.000265319	1
KRT76	KRT76	0.000131278	1
ADAM22	ADAM22	0	1
AICDA	AICDA	0	1
AKAP12	AKAP12	0	1
AKR7A2	AKR7A2	0	1
ALDH7A1	ALDH7A1	0	1
ARHGEF28	ARHGEF28	0	1
ASB1	ASB1	0	1
ASB11	ASB11	0	1
ASB13	ASB13	0	1
ASB14	ASB14	0	1
ASB16	ASB16	0	1
ASF1A	ASF1A	0	1
ASF1B	ASF1B	0	1
BANF1	BANF1	0	1
BAX	BAX	0	1
BCKDHB	BCKDHB	0	1
BCL7C	BCL7C	0	1
BID	BID	0	1
BRWD3	BRWD3	0	1
BTBD6	BTBD6	0	1
CAPN11	CAPN11	0	1
CBX5	CBX5	0	1
CCDC106	CCDC106	0	1
CDC34	CDC34	0	1
CDK16	CDK16	0	1
CDK20	CDK20	0	1
CDK9	CDK9	0	1
CDKN2C	CDKN2C	0	1
CDS1	CDS1	0	1
CDT1	CDT1	0	1
CEBPB	CEBPB	0	1
CETN3	CETN3	0	1
CHAF1B	CHAF1B	0	1
CHD1L	CHD1L	0	1
CIAO1	CIAO1	0	1
COMMD1	COMMD1	0	1
COPS5	COPS5	0	1
COPS6	COPS6	0	1
COPS7B	COPS7B	0	1
CST6	CST6	0	1
DCAF10	DCAF10	0	1
DCAF7	DCAF7	0	1
DCPS	DCPS	0	1
DCTPP1	DCTPP1	0	1
DCUN1D1	DCUN1D1	0	1
DDA1	DDA1	0	1
DIO2	DIO2	0	1
DLC1	DLC1	0	1
DNAJA4	DNAJA4	0	1
DSCC1	DSCC1	0	1
DTYMK	DTYMK	0	1
E2F4	E2F4	0	1
EHF	EHF	0	1
EIF2D	EIF2D	0	1
ERCC6L	ERCC6L	0	1
EXD2	EXD2	0	1
EXOSC7	EXOSC7	0	1
EXOSC8	EXOSC8	0	1
FAM219A	FAM219A	0	1
FGL1	FGL1	0	1
FKBP3	FKBP3	0	1
FLG	FLG	0	1
FOXO6	FOXO6	0	1
G6PD	G6PD	0	1
GEMIN4	GEMIN4	0	1
GFI1	GFI1	0	1
GINS1	GINS1	0	1
GINS2	GINS2	0	1
GINS4	GINS4	0	1
GPN3	GPN3	0	1
GTF2B	GTF2B	0	1
GTF2E2	GTF2E2	0	1
GTF2F2	GTF2F2	0	1
HAP1	HAP1	0	1
HDX	HDX	0	1
HEXA	HEXA	0	1
HIC2	HIC2	0	1
HJURP	HJURP	0	1
HMGN1	HMGN1	0	1
HNRNPA2B1	HNRNPA2B1	0	1
HOXD4	HOXD4	0	1
HSPB1	HSPB1	0	1
HUS1B	HUS1B	0	1
IGBP1	IGBP1	0	1
IGFBP3	IGFBP3	0	1
IL24	IL24	0	1
INTS10	INTS10	0	1
IRS4	IRS4	0	1
ISY1	ISY1	0	1
KBTBD13	KBTBD13	0	1
KCTD17	KCTD17	0	1
KDM4A	KDM4A	0	1
KHSRP	KHSRP	0	1
KIN	KIN	0	1
KLF1	KLF1	0	1
KLHDC2	KLHDC2	0	1
KLHL25	KLHL25	0	1
KPNB1	KPNB1	0	1
KRT3	KRT3	0	1
LDHB	LDHB	0	1
LMNB2	LMNB2	0	1
LMO4	LMO4	0	1
LRRC14	LRRC14	0	1
LRRC39	LRRC39	0	1
MACROD1	MACROD1	0	1
MAGEA1	MAGEA1	0	1
MAGEE2	MAGEE2	0	1
MAP7	MAP7	0	1
MCM3	MCM3	0	1
MCPH1	MCPH1	0	1
MDM4	MDM4	0	1
MIDN	MIDN	0	1
MORF4L2	MORF4L2	0	1
MSI2	MSI2	0	1
MYB	MYB	0	1
MYL12B	MYL12B	0	1
NPC2	NPC2	0	1
NR5A1	NR5A1	0	1
NUDT6	NUDT6	0	1
OBSCN	OBSCN	0	1
OTC	OTC	0	1
PBK	PBK	0	1
PCBD1	PCBD1	0	1
PGA3	PGA3	0	1
PGA5	PGA5	0	1
PGAM5	PGAM5	0	1
PGBD3	PGBD3	0	1
PGK1	PGK1	0	1
PGRMC1	PGRMC1	0	1
PHF10	PHF10	0	1
PHGDH	PHGDH	0	1
PHLDA3	PHLDA3	0	1
PIAS4	PIAS4	0	1
PIF1	PIF1	0	1
POLA2	POLA2	0	1
POLDIP2	POLDIP2	0	1
POLR1E	POLR1E	0	1
POLR2D	POLR2D	0	1
POLR2E	POLR2E	0	1
POLR2G	POLR2G	0	1
POLR2I	POLR2I	0	1
POLR2J	POLR2J	0	1
POLR2K	POLR2K	0	1
POU2F2	POU2F2	0	1
PPARG	PPARG	0	1
PRAME	PRAME	0	1
PRRC2A	PRRC2A	0	1
PSD3	PSD3	0	1
PSMB4	PSMB4	0	1
PSMC4	PSMC4	0	1
PSMD13	PSMD13	0	1
PTTG1	PTTG1	0	1
RAB40B	RAB40B	0	1
RABL2A	RABL2A	0	1
RADIL	RADIL	0	1
RBBP7	RBBP7	0	1
RCN2	RCN2	0	1
RNF11	RNF11	0	1
RNF115	RNF115	0	1
RNF144A	RNF144A	0	1
RNF166	RNF166	0	1
RPS27A	RPS27A	0	1
RUVBL2	RUVBL2	0	1
RWDD4	RWDD4	0	1
S100A8	S100A8	0	1
SERPINB12	SERPINB12	0	1
SESN1	SESN1	0	1
SETX	SETX	0	1
SF3A1	SF3A1	0	1
SFRP2	SFRP2	0	1
SIRT3	SIRT3	0	1
SKP2	SKP2	0	1
SMARCD1	SMARCD1	0	1
SNRNP40	SNRNP40	0	1
SNRPB	SNRPB	0	1
SOCS1	SOCS1	0	1
SRPX	SRPX	0	1
SRSF10	SRSF10	0	1
SSBP1	SSBP1	0	1
SUMO2	SUMO2	0	1
SUMO3	SUMO3	0	1
SUPT3H	SUPT3H	0	1
SUPT4H1	SUPT4H1	0	1
SYCP3	SYCP3	0	1
SYN2	SYN2	0	1
TAF10	TAF10	0	1
TAF13	TAF13	0	1
TAF3	TAF3	0	1
TAF7	TAF7	0	1
TEP1	TEP1	0	1
TERF2	TERF2	0	1
TGM3	TGM3	0	1
THRB	THRB	0	1
TIPIN	TIPIN	0	1
TLE1	TLE1	0	1
TRAIP	TRAIP	0	1
TRIM23	TRIM23	0	1
TRIM27	TRIM27	0	1
TRIM31	TRIM31	0	1
TTI2	TTI2	0	1
TUBB6	TUBB6	0	1
UBB	UBB	0	1
UBE2D1	UBE2D1	0	1
UBE2D2	UBE2D2	0	1
UBE2E2	UBE2E2	0	1
UBE2L3	UBE2L3	0	1
UBE2L6	UBE2L6	0	1
UBE2NL	UBE2NL	0	1
UBE2R2	UBE2R2	0	1
UBE2V1	UBE2V1	0	1
UBP1	UBP1	0	1
UBXN7	UBXN7	0	1
UCP3	UCP3	0	1
UNC119	UNC119	0	1
USB1	USB1	0	1
USF1	USF1	0	1
USP36	USP36	0	1
UTY	UTY	0	1
VPS13C	VPS13C	0	1
WDR18	WDR18	0	1
WDR82	WDR82	0	1
YEATS4	YEATS4	0	1
YTHDF3	YTHDF3	0	1
ZBTB8A	ZBTB8A	0	1
ZFR2	ZFR2	0	1
ZNF35	ZNF35	0	1
ABRAXAS2
ANTKMT
ANXA2P2
ATP5F1A
BICRAL
CAVIN1
CCAR2
CCDC180
CENPX
CEP126
CFAP52
CIAO2A
CIAO2B
COP1
COPS9
DCAF1
DRC1
ELOA2
ELOA3
ELOA3D
ELP1
FBH1
GMCL2
GTF2H2C_2
H1-1
H1-2
H2AB1
H2AB3
H2AC1
H2AC11
H2AC12
H2AC13
H2AC14
H2AC15
H2AC16
H2AC17
H2AC18
H2AC20
H2AC21
H2AC4
H2AC6
H2AC7
H2AJ
H2AW
H2AZ1
H2BC1
H2BC11
H2BC12
H2BC13
H2BC14
H2BC15
H2BC17
H2BC18
H2BC21
H2BC3
H2BC4
H2BC5
H2BC8
H2BC9
H2BU1
H3-3A
H3-3B
H3-4
H3-5
H3C1
H3C13
H3C14
H3C6
H3C7
H4C1
H4C11
H4C14
H4C15
H4C3
H4C6
HMCES
HNRNPDL
IGHV3OR15-7
ITPRID2
KAT14
KMT5A
LOC344382
LOC442497
LRATD2
LTO1
MACROH2A1
MAP3K20
MTREX
NELFA
NELFB
NELFCD
NELFE
NRDC
NSD2
NSD3
ODR4
PAXX
PCLAF
PIDD1
PMS2P1
PPP4R3A
PRIM2
PRIMPOL
PYCR3
RADX
RPL10P16
RPL13P12
RPL21P16
RPL21P19
RPL36AP37
RPL7AP27
RPS26P54
RPS7P4
RPSAP12
RPSAP55
RTCB
RTRAF
SCARNA22
SHLD1
SHLD2
SLF1
SLF2
SLX4IP
SPIDR
STN1
TRMO
TWNK
U2AF1L5
UFD1
USP17L1
WASHC4
WASHC5
XBP1P1
XIST
YBX3
YJU2
ZBTB14
ZNF525
ZNF598
ZSWIM8

## Sheet: CHOL_nonDDR
non-DDR	protNames	uEMDscore	qVal
PBRM1	PBRM1	6.62521	0
BAP1	BAP1	5.22222	0.1
RBM4	RBM4	3.63685	0.822222
DHX9	DHX9	3.52347	1
FSCN1	FSCN1	2.89324	1
MAGED1	MAGED1	2.80498	1
LEO1	LEO1	2.03981	1
CGGBP1	CGGBP1	1.98	1
DCAF7	DCAF7	1.91165	1
UBE2M	UBE2M	1.86578	1
HNRNPA2B1	HNRNPA2B1	1.84182	1
SNW1	SNW1	1.81387	1
ASB7	ASB7	1.78831	1
ISY1-RAB43	ISY1-RAB43	1.78471	1
UBTF	UBTF	1.73359	1
STAG2	STAG2	1.71196	1
SMC3	SMC3	1.70444	1
NONO	NONO	1.69885	1
MSL1	MSL1	1.68165	1
KCTD13	KCTD13	1.67808	1
CDC27	CDC27	1.62577	1
RBM25	RBM25	1.62257	1
RUVBL2	RUVBL2	1.56786	1
DDX19A	DDX19A	1.49791	1
ETS1	ETS1	1.47641	1
ERG	ERG	1.46482	1
SSRP1	SSRP1	1.42728	1
POLR2B	POLR2B	1.39853	1
PPP5C	PPP5C	1.38649	1
NF2	NF2	1.2931	1
CDK11B	CDK11B	1.26791	1
CDKN2A	CDKN2A	1.21337	1
CDK2	CDK2	1.18641	1
NF1	NF1	1.17463	1
HNRNPU	HNRNPU	1.15965	1
PCMTD2	PCMTD2	1.13855	1
CHAMP1	CHAMP1	1.13383	1
CCNT2	CCNT2	1.03511	1
TOP2A	TOP2A	0.991565	1
MTHFD2	MTHFD2	0.981198	1
HNRNPUL1	HNRNPUL1	0.964425	1
CAPRIN1	CAPRIN1	0.918898	1
UBR1	UBR1	0.898019	1
DHX8	DHX8	0.86738	1
KLHL20	KLHL20	0.795096	1
KLHL11	KLHL11	0.787508	1
CCNK	CCNK	0.78631	1
KBTBD4	KBTBD4	0.764681	1
AR	AR	0.756901	1
SF3B2	SF3B2	0.755895	1
KPNA3	KPNA3	0.72401	1
RBM27	RBM27	0.633275	1
RARA	RARA	0.632444	1
ROCK1	ROCK1	0.586118	1
INTS10	INTS10	0.580495	1
ZSCAN1	ZSCAN1	0.580128	1
DNAJC9	DNAJC9	0.579696	1
NPLOC4	NPLOC4	0.574872	1
PRPF39	PRPF39	0.570879	1
UBR5	UBR5	0.566917	1
HNRNPUL2	HNRNPUL2	0.565623	1
MAST1	MAST1	0.563722	1
BAZ1B	BAZ1B	0.562524	1
USP28	USP28	0.560431	1
PTBP3	PTBP3	0.558834	1
DAXX	DAXX	0.558035	1
SCAF4	SCAF4	0.555208	1
CTR9	CTR9	0.546518	1
ANKHD1-EIF4EBP3	ANKHD1-EIF4EBP3	0.546054	1
CCDC174	CCDC174	0.545256	1
SPTAN1	SPTAN1	0.544457	1
SUPT6H	SUPT6H	0.539329	1
TAF1D	TAF1D	0.536534	1
SELENBP1	SELENBP1	0.509712	1
KIF1B	KIF1B	0.507716	1
OSGIN1	OSGIN1	0.500927	1
CDK12	CDK12	0.494073	1
CTSD	CTSD	0.489744	1
ARID1A	ARID1A	0.484952	1
PTPN4	PTPN4	0.474968	1
KRT85	KRT85	0.460527	1
KLHL25	KLHL25	0.441422	1
UBR3	UBR3	0.434169	1
WDR33	WDR33	0.424984	1
RPRD2	RPRD2	0.424617	1
SRCAP	SRCAP	0.411805	1
STAG1	STAG1	0.399201	1
ASB2	ASB2	0.38901	1
UGGT1	UGGT1	0.365144	1
ZFR	ZFR	0.36	1
KBTBD8	KBTBD8	0.355607	1
NIPBL	NIPBL	0.353642	1
TSC1	TSC1	0.352476	1
ARID1B	ARID1B	0.335096	1
FRYL	FRYL	0.332875	1
NOTCH1	NOTCH1	0.332109	1
HDGF	HDGF	0.323259	1
AIRE	AIRE	0.303291	1
GRK5	GRK5	0.298898	1
OGDHL	OGDHL	0.290511	1
MPRIP	MPRIP	0.286853	1
ERC1	ERC1	0.26738	1
ELMSAN1	ELMSAN1	0.210974	1
IBTK	IBTK	0.209441	1
PARP12	PARP12	0.205383	1
CCNA2	CCNA2	0.188642	1
EP300	EP300	0.176294	1
MSH5	MSH5	0.154872	1
NEURL4	NEURL4	0.151645	1
AKAP11	AKAP11	0.148882	1
TNK1	TNK1	0.148419	1
KRT3	KRT3	0.126454	1
EP400	EP400	0.123259	1
INTS2	INTS2	0.122029	1
ATAD3C	ATAD3C	0.110847	1
MCM8	MCM8	0.104026	1
WDR55	WDR55	0.0992013	1
PHIP	PHIP	0.0980032	1
ASCC2	ASCC2	0.0900479	1
HUS1B	HUS1B	0.0824281	1
LRR1	LRR1	0.0624281	1
SMC1B	SMC1B	0.0544089	1
TAF2	TAF2	0.0524121	1
TRAP1	TRAP1	0.0508786	1
RFWD3	RFWD3	0.0392332	1
USP42	USP42	0.0344089	1
DIDO1	DIDO1	0.0216294	1
LTN1	LTN1	0.0184026	1
WNK1	WNK1	0.0180032	1
CGNL1	CGNL1	0.0164058	1
MYO7A	MYO7A	0.0112141	1
ATAD5	ATAD5	0.0104153	1
ERCC6L	ERCC6L	0.00602236	1
AAMP	AAMP	0	1
ABCF1	ABCF1	0	1
ABHD10	ABHD10	0	1
ABL1	ABL1	0	1
ABLIM3	ABLIM3	0	1
ABTB2	ABTB2	0	1
ACTBL2	ACTBL2	0	1
ACTL6A	ACTL6A	0	1
ADAM22	ADAM22	0	1
ADAR	ADAR	0	1
ADD1	ADD1	0	1
AGAP1	AGAP1	0	1
AGAP3	AGAP3	0	1
AICDA	AICDA	0	1
AIFM1	AIFM1	0	1
AIM2	AIM2	0	1
AKAP12	AKAP12	0	1
AKAP8	AKAP8	0	1
AKIRIN1	AKIRIN1	0	1
AKIRIN2	AKIRIN2	0	1
AKR7A2	AKR7A2	0	1
ALDH7A1	ALDH7A1	0	1
AMOT	AMOT	0	1
ANAPC1	ANAPC1	0	1
ANAPC2	ANAPC2	0	1
ANAPC4	ANAPC4	0	1
ANAPC5	ANAPC5	0	1
ANAPC7	ANAPC7	0	1
ANG	ANG	0	1
ANP32B	ANP32B	0	1
ANXA2	ANXA2	0	1
ANXA6	ANXA6	0	1
AP1B1	AP1B1	0	1
APBB1	APBB1	0	1
APC	APC	0	1
APH1A	APH1A	0	1
APOBEC3G	APOBEC3G	0	1
AQR	AQR	0	1
ARHGAP25	ARHGAP25	0	1
ARHGEF2	ARHGEF2	0	1
ARHGEF28	ARHGEF28	0	1
ARID2	ARID2	0	1
ARIH2	ARIH2	0	1
ARL3	ARL3	0	1
ASB1	ASB1	0	1
ASB10	ASB10	0	1
ASB11	ASB11	0	1
ASB13	ASB13	0	1
ASB14	ASB14	0	1
ASB16	ASB16	0	1
ASB17	ASB17	0	1
ASB18	ASB18	0	1
ASB4	ASB4	0	1
ASB5	ASB5	0	1
ASB8	ASB8	0	1
ASB9	ASB9	0	1
ASF1A	ASF1A	0	1
ASF1B	ASF1B	0	1
ATAD3A	ATAD3A	0	1
ATAD3B	ATAD3B	0	1
ATF2	ATF2	0	1
ATF7IP	ATF7IP	0	1
ATMIN	ATMIN	0	1
ATXN3	ATXN3	0	1
BAAT	BAAT	0	1
BACH1	BACH1	0	1
BAG2	BAG2	0	1
BAG5	BAG5	0	1
BANF1	BANF1	0	1
BAX	BAX	0	1
BAZ1A	BAZ1A	0	1
BCCIP	BCCIP	0	1
BCKDHA	BCKDHA	0	1
BCKDHB	BCKDHB	0	1
BCL7C	BCL7C	0	1
BCLAF1	BCLAF1	0	1
BCR	BCR	0	1
BEND3	BEND3	0	1
BID	BID	0	1
BIVM-ERCC5	BIVM-ERCC5	0	1
BRD4	BRD4	0	1
BRD7	BRD7	0	1
BRD8	BRD8	0	1
BRPF1	BRPF1	0	1
BRSK1	BRSK1	0	1
BRSK2	BRSK2	0	1
BRWD1	BRWD1	0	1
BRWD3	BRWD3	0	1
BTAF1	BTAF1	0	1
BTBD1	BTBD1	0	1
BTBD6	BTBD6	0	1
C7orf50	C7orf50	0	1
CABYR	CABYR	0	1
CAMKK1	CAMKK1	0	1
CAPN11	CAPN11	0	1
CAPZA1	CAPZA1	0	1
CASP3	CASP3	0	1
CBFB	CBFB	0	1
CBX1	CBX1	0	1
CBX3	CBX3	0	1
CBX4	CBX4	0	1
CBX5	CBX5	0	1
CCDC106	CCDC106	0	1
CCDC12	CCDC12	0	1
CCDC124	CCDC124	0	1
CCDC39	CCDC39	0	1
CCDC6	CCDC6	0	1
CCDC88A	CCDC88A	0	1
CCNB1	CCNB1	0	1
CCND1	CCND1	0	1
CCNE1	CCNE1	0	1
CCNE2	CCNE2	0	1
CCNO	CCNO	0	1
CCNT1	CCNT1	0	1
CD3EAP	CD3EAP	0	1
CD99L2	CD99L2	0	1
CDC14B	CDC14B	0	1
CDC16	CDC16	0	1
CDC34	CDC34	0	1
CDC45	CDC45	0	1
CDC6	CDC6	0	1
CDC7	CDC7	0	1
CDC73	CDC73	0	1
CDK1	CDK1	0	1
CDK16	CDK16	0	1
CDK20	CDK20	0	1
CDK4	CDK4	0	1
CDK8	CDK8	0	1
CDK9	CDK9	0	1
CDKN1A	CDKN1A	0	1
CDKN1B	CDKN1B	0	1
CDKN2AIP	CDKN2AIP	0	1
CDKN2C	CDKN2C	0	1
CDS1	CDS1	0	1
CDT1	CDT1	0	1
CEBPB	CEBPB	0	1
CELA2B	CELA2B	0	1
CENPA	CENPA	0	1
CENPB	CENPB	0	1
CEP164	CEP164	0	1
CEP57L1	CEP57L1	0	1
CETN3	CETN3	0	1
CHAF1B	CHAF1B	0	1
CHD1L	CHD1L	0	1
CHD4	CHD4	0	1
CHFR	CHFR	0	1
CHRAC1	CHRAC1	0	1
CHTF18	CHTF18	0	1
CIAO1	CIAO1	0	1
CIAPIN1	CIAPIN1	0	1
CIRBP	CIRBP	0	1
CKAP4	CKAP4	0	1
CKB	CKB	0	1
CLOCK	CLOCK	0	1
CLSPN	CLSPN	0	1
CNTN4	CNTN4	0	1
COMMD1	COMMD1	0	1
COPS2	COPS2	0	1
COPS3	COPS3	0	1
COPS4	COPS4	0	1
COPS5	COPS5	0	1
COPS6	COPS6	0	1
COPS7A	COPS7A	0	1
COPS7B	COPS7B	0	1
COPS8	COPS8	0	1
CORO7	CORO7	0	1
CPSF2	CPSF2	0	1
CRBN	CRBN	0	1
CREB1	CREB1	0	1
CREBBP	CREBBP	0	1
CRTC3	CRTC3	0	1
CSNK1A1L	CSNK1A1L	0	1
CST4	CST4	0	1
CST6	CST6	0	1
CSTF1	CSTF1	0	1
CTDP1	CTDP1	0	1
CUL4B	CUL4B	0	1
CYLC2	CYLC2	0	1
DAB2IP	DAB2IP	0	1
DAZAP1	DAZAP1	0	1
DBF4	DBF4	0	1
DCAF10	DCAF10	0	1
DCAF11	DCAF11	0	1
DCAF15	DCAF15	0	1
DCAF16	DCAF16	0	1
DCAF17	DCAF17	0	1
DCK	DCK	0	1
DCPS	DCPS	0	1
DCTPP1	DCTPP1	0	1
DCUN1D1	DCUN1D1	0	1
DCUN1D2	DCUN1D2	0	1
DCUN1D3	DCUN1D3	0	1
DCUN1D4	DCUN1D4	0	1
DCUN1D5	DCUN1D5	0	1
DDA1	DDA1	0	1
DDIT4	DDIT4	0	1
DDX1	DDX1	0	1
DDX17	DDX17	0	1
DDX19B	DDX19B	0	1
DDX20	DDX20	0	1
DDX25	DDX25	0	1
DDX3X	DDX3X	0	1
DDX46	DDX46	0	1
DENND4A	DENND4A	0	1
DET1	DET1	0	1
DHX36	DHX36	0	1
DIO2	DIO2	0	1
DLC1	DLC1	0	1
DMAP1	DMAP1	0	1
DMWD	DMWD	0	1
DNAJA1	DNAJA1	0	1
DNAJA2	DNAJA2	0	1
DNAJA3	DNAJA3	0	1
DNAJA4	DNAJA4	0	1
DNAJB1	DNAJB1	0	1
DNAJB13	DNAJB13	0	1
DNAJB5	DNAJB5	0	1
DNAJC7	DNAJC7	0	1
DNMT1	DNMT1	0	1
DNMT3B	DNMT3B	0	1
DNTTIP1	DNTTIP1	0	1
DNTTIP2	DNTTIP2	0	1
DPPA4	DPPA4	0	1
DSCC1	DSCC1	0	1
DSP	DSP	0	1
DTL	DTL	0	1
DTYMK	DTYMK	0	1
DYRK1A	DYRK1A	0	1
DYRK2	DYRK2	0	1
E2F1	E2F1	0	1
E2F3	E2F3	0	1
E2F4	E2F4	0	1
E4F1	E4F1	0	1
ECT2	ECT2	0	1
EGR1	EGR1	0	1
EHF	EHF	0	1
EIF2D	EIF2D	0	1
ELL	ELL	0	1
EMC2	EMC2	0	1
EMD	EMD	0	1
ENAH	ENAH	0	1
EPB41L3	EPB41L3	0	1
ERGIC1	ERGIC1	0	1
ETHE1	ETHE1	0	1
ETV1	ETV1	0	1
EXD2	EXD2	0	1
EXOSC7	EXOSC7	0	1
EXOSC8	EXOSC8	0	1
EYA1	EYA1	0	1
EYA2	EYA2	0	1
EYA3	EYA3	0	1
FAM133B	FAM133B	0	1
FAM219A	FAM219A	0	1
FAM9B	FAM9B	0	1
FASN	FASN	0	1
FBXL5	FBXL5	0	1
FEM1B	FEM1B	0	1
FGL1	FGL1	0	1
FKBP3	FKBP3	0	1
FKBP5	FKBP5	0	1
FLG	FLG	0	1
FLII	FLII	0	1
FLNA	FLNA	0	1
FOXA3	FOXA3	0	1
FOXB1	FOXB1	0	1
FOXD3	FOXD3	0	1
FOXE1	FOXE1	0	1
FOXO3	FOXO3	0	1
FOXO4	FOXO4	0	1
FOXO6	FOXO6	0	1
FOXP1	FOXP1	0	1
FRMD6	FRMD6	0	1
FUBP1	FUBP1	0	1
FUCA1	FUCA1	0	1
FZR1	FZR1	0	1
G3BP2	G3BP2	0	1
G6PD	G6PD	0	1
GADD45B	GADD45B	0	1
GALK2	GALK2	0	1
GCC2	GCC2	0	1
GCFC2	GCFC2	0	1
GEMIN4	GEMIN4	0	1
GEMIN5	GEMIN5	0	1
GFI1	GFI1	0	1
GGN	GGN	0	1
GHR	GHR	0	1
GINS1	GINS1	0	1
GINS2	GINS2	0	1
GINS4	GINS4	0	1
GLI1	GLI1	0	1
GMCL1	GMCL1	0	1
GMPS	GMPS	0	1
GP1BA	GP1BA	0	1
GPATCH4	GPATCH4	0	1
GPHN	GPHN	0	1
GPN1	GPN1	0	1
GPN3	GPN3	0	1
GPS1	GPS1	0	1
GREB1	GREB1	0	1
GTF2A1	GTF2A1	0	1
GTF2A2	GTF2A2	0	1
GTF2B	GTF2B	0	1
GTF2E1	GTF2E1	0	1
GTF2E2	GTF2E2	0	1
GTF2F1	GTF2F1	0	1
GTF2F2	GTF2F2	0	1
GTF2H2C	GTF2H2C	0	1
GTF2I	GTF2I	0	1
GTF3C2	GTF3C2	0	1
GZMA	GZMA	0	1
GZMK	GZMK	0	1
HAP1	HAP1	0	1
HBS1L	HBS1L	0	1
HDLBP	HDLBP	0	1
HDX	HDX	0	1
HECTD1	HECTD1	0	1
HELB	HELB	0	1
HEXA	HEXA	0	1
HIC2	HIC2	0	1
HIF1A	HIF1A	0	1
HIF3A	HIF3A	0	1
HINFP	HINFP	0	1
HJURP	HJURP	0	1
HMBOX1	HMBOX1	0	1
HMGA1	HMGA1	0	1
HMGN1	HMGN1	0	1
HNRNPA0	HNRNPA0	0	1
HNRNPCL1	HNRNPCL1	0	1
HNRNPH1	HNRNPH1	0	1
HNRNPR	HNRNPR	0	1
HOMEZ	HOMEZ	0	1
HORMAD1	HORMAD1	0	1
HOXA4	HOXA4	0	1
HOXB4	HOXB4	0	1
HOXB7	HOXB7	0	1
HOXC4	HOXC4	0	1
HOXD4	HOXD4	0	1
HPRT1	HPRT1	0	1
HPS5	HPS5	0	1
HSF1	HSF1	0	1
HSP90B1	HSP90B1	0	1
HSPA14	HSPA14	0	1
HSPA4	HSPA4	0	1
HSPA9	HSPA9	0	1
HSPB1	HSPB1	0	1
HUWE1	HUWE1	0	1
IGBP1	IGBP1	0	1
IGFBP3	IGFBP3	0	1
IKZF1	IKZF1	0	1
IKZF3	IKZF3	0	1
IL24	IL24	0	1
ILF2	ILF2	0	1
ING1	ING1	0	1
INPP1	INPP1	0	1
INTS1	INTS1	0	1
INTS12	INTS12	0	1
INTS3	INTS3	0	1
INTS6	INTS6	0	1
IP6K1	IP6K1	0	1
IRS4	IRS4	0	1
ISG15	ISG15	0	1
ISY1	ISY1	0	1
ITIH5	ITIH5	0	1
JMJD1C	JMJD1C	0	1
KANK1	KANK1	0	1
KAT2A	KAT2A	0	1
KAT7	KAT7	0	1
KAT8	KAT8	0	1
KATNA1	KATNA1	0	1
KBTBD13	KBTBD13	0	1
KCTD10	KCTD10	0	1
KCTD17	KCTD17	0	1
KCTD7	KCTD7	0	1
KDM4A	KDM4A	0	1
KDM4B	KDM4B	0	1
KDM4C	KDM4C	0	1
KHSRP	KHSRP	0	1
KIAA0930	KIAA0930	0	1
KIF13B	KIF13B	0	1
KIF1C	KIF1C	0	1
KIF23	KIF23	0	1
KIN	KIN	0	1
KLC3	KLC3	0	1
KLF1	KLF1	0	1
KLHDC2	KLHDC2	0	1
KLHL2	KLHL2	0	1
KLHL21	KLHL21	0	1
KLHL9	KLHL9	0	1
KLK3	KLK3	0	1
KPNA2	KPNA2	0	1
KPNB1	KPNB1	0	1
KRT4	KRT4	0	1
KRT76	KRT76	0	1
L3MBTL2	L3MBTL2	0	1
LACTB	LACTB	0	1
LARP1	LARP1	0	1
LARP7	LARP7	0	1
LAS1L	LAS1L	0	1
LCMT1	LCMT1	0	1
LDHB	LDHB	0	1
LEF1	LEF1	0	1
LIMCH1	LIMCH1	0	1
LIMS1	LIMS1	0	1
LMAN2	LMAN2	0	1
LMNA	LMNA	0	1
LMNB1	LMNB1	0	1
LMNB2	LMNB2	0	1
LMO4	LMO4	0	1
LMO7	LMO7	0	1
LRIF1	LRIF1	0	1
LRRC14	LRRC14	0	1
LRRC39	LRRC39	0	1
LRRC41	LRRC41	0	1
LRRC47	LRRC47	0	1
LUC7L	LUC7L	0	1
LUC7L3	LUC7L3	0	1
MACROD1	MACROD1	0	1
MAGEA1	MAGEA1	0	1
MAGEB1	MAGEB1	0	1
MAGEC2	MAGEC2	0	1
MAGED2	MAGED2	0	1
MAGEE2	MAGEE2	0	1
MAGEH1	MAGEH1	0	1
MAK16	MAK16	0	1
MAP3K6	MAP3K6	0	1
MAP4	MAP4	0	1
MAP7	MAP7	0	1
MAPK8	MAPK8	0	1
MAPKAP1	MAPKAP1	0	1
MARK1	MARK1	0	1
MARK2	MARK2	0	1
MARK3	MARK3	0	1
MASP1	MASP1	0	1
MAST2	MAST2	0	1
MAST3	MAST3	0	1
MAT1A	MAT1A	0	1
MAT2A	MAT2A	0	1
MATR3	MATR3	0	1
MCM10	MCM10	0	1
MCM3	MCM3	0	1
MCM3AP	MCM3AP	0	1
MCM4	MCM4	0	1
MCM6	MCM6	0	1
MCM7	MCM7	0	1
MCPH1	MCPH1	0	1
MCRS1	MCRS1	0	1
MDM2	MDM2	0	1
MDM4	MDM4	0	1
MECP2	MECP2	0	1
MED17	MED17	0	1
MELK	MELK	0	1
MEX3B	MEX3B	0	1
MIB1	MIB1	0	1
MIDN	MIDN	0	1
MORF4L2	MORF4L2	0	1
MSH4	MSH4	0	1
MSI2	MSI2	0	1
MSL2	MSL2	0	1
MTA1	MTA1	0	1
MTA2	MTA2	0	1
MTA3	MTA3	0	1
MTMR3	MTMR3	0	1
MX1	MX1	0	1
MYB	MYB	0	1
MYBBP1A	MYBBP1A	0	1
MYL12B	MYL12B	0	1
MYO1D	MYO1D	0	1
MYOF	MYOF	0	1
NACC1	NACC1	0	1
NAE1	NAE1	0	1
NASP	NASP	0	1
NAT2	NAT2	0	1
NCAPG	NCAPG	0	1
NCF4	NCF4	0	1
NCL	NCL	0	1
NCOA3	NCOA3	0	1
NCOA6	NCOA6	0	1
NEK1	NEK1	0	1
NEK11	NEK11	0	1
NFX1	NFX1	0	1
NOLC1	NOLC1	0	1
NOP10	NOP10	0	1
NPC2	NPC2	0	1
NR1H4	NR1H4	0	1
NR3C1	NR3C1	0	1
NR5A1	NR5A1	0	1
NRBP1	NRBP1	0	1
NT5C2	NT5C2	0	1
NTPCR	NTPCR	0	1
NUDT16L1	NUDT16L1	0	1
NUDT6	NUDT6	0	1
NUMA1	NUMA1	0	1
OBSCN	OBSCN	0	1
OLA1	OLA1	0	1
ORC1	ORC1	0	1
ORC2	ORC2	0	1
ORC3	ORC3	0	1
ORC4	ORC4	0	1
ORC5	ORC5	0	1
ORC6	ORC6	0	1
OSBP2	OSBP2	0	1
OSBPL3	OSBPL3	0	1
OTC	OTC	0	1
OTUD1	OTUD1	0	1
P2RY8	P2RY8	0	1
PADI1	PADI1	0	1
PAF1	PAF1	0	1
PAK4	PAK4	0	1
PANK2	PANK2	0	1
PARP14	PARP14	0	1
PARP9	PARP9	0	1
PBK	PBK	0	1
PCBD1	PCBD1	0	1
PCCA	PCCA	0	1
PCCB	PCCB	0	1
PCGF1	PCGF1	0	1
PDE12	PDE12	0	1
PDX1	PDX1	0	1
PELO	PELO	0	1
PELP1	PELP1	0	1
PER3	PER3	0	1
PGA3	PGA3	0	1
PGA5	PGA5	0	1
PGAM5	PGAM5	0	1
PGBD3	PGBD3	0	1
PGK1	PGK1	0	1
PGK2	PGK2	0	1
PGR	PGR	0	1
PGRMC1	PGRMC1	0	1
PHAX	PHAX	0	1
PHF1	PHF1	0	1
PHF10	PHF10	0	1
PHGDH	PHGDH	0	1
PHLDA3	PHLDA3	0	1
PHRF1	PHRF1	0	1
PIAS1	PIAS1	0	1
PIAS2	PIAS2	0	1
PIAS4	PIAS4	0	1
PIF1	PIF1	0	1
PLA1A	PLA1A	0	1
PLEKHA4	PLEKHA4	0	1
PLEKHA8	PLEKHA8	0	1
PLEKHO2	PLEKHO2	0	1
PLK1	PLK1	0	1
PML	PML	0	1
POLA2	POLA2	0	1
POLDIP2	POLDIP2	0	1
POLR1A	POLR1A	0	1
POLR1B	POLR1B	0	1
POLR1C	POLR1C	0	1
POLR1E	POLR1E	0	1
POLR2A	POLR2A	0	1
POLR2C	POLR2C	0	1
POLR2D	POLR2D	0	1
POLR2E	POLR2E	0	1
POLR2F	POLR2F	0	1
POLR2G	POLR2G	0	1
POLR2H	POLR2H	0	1
POLR2I	POLR2I	0	1
POLR2J	POLR2J	0	1
POLR2K	POLR2K	0	1
POLR2L	POLR2L	0	1
POU2F1	POU2F1	0	1
POU2F2	POU2F2	0	1
POU5F1	POU5F1	0	1
POU5F1B	POU5F1B	0	1
PPARG	PPARG	0	1
PPFIA1	PPFIA1	0	1
PPIE	PPIE	0	1
PPM1D	PPM1D	0	1
PPM1G	PPM1G	0	1
PPP1R10	PPP1R10	0	1
PPP2R5D	PPP2R5D	0	1
PRAME	PRAME	0	1
PRDM14	PRDM14	0	1
PRDX1	PRDX1	0	1
PRIM1	PRIM1	0	1
PRRC2A	PRRC2A	0	1
PSD2	PSD2	0	1
PSD3	PSD3	0	1
PSIP1	PSIP1	0	1
PSMB4	PSMB4	0	1
PSMC1	PSMC1	0	1
PSMC2	PSMC2	0	1
PSMC4	PSMC4	0	1
PSMC5	PSMC5	0	1
PSMD11	PSMD11	0	1
PSMD13	PSMD13	0	1
PSMD3	PSMD3	0	1
PSMD7	PSMD7	0	1
PSMD8	PSMD8	0	1
PSME3	PSME3	0	1
PSMG1	PSMG1	0	1
PTPN14	PTPN14	0	1
PTTG1	PTTG1	0	1
PURA	PURA	0	1
PURB	PURB	0	1
PYHIN1	PYHIN1	0	1
QPCT	QPCT	0	1
RAB40B	RAB40B	0	1
RAB40C	RAB40C	0	1
RABL2A	RABL2A	0	1
RAD21	RAD21	0	1
RAD51AP1	RAD51AP1	0	1
RADIL	RADIL	0	1
RAG1	RAG1	0	1
RAG2	RAG2	0	1
RAI14	RAI14	0	1
RALGPS2	RALGPS2	0	1
RASGRF1	RASGRF1	0	1
RASSF1	RASSF1	0	1
RASSF2	RASSF2	0	1
RASSF8	RASSF8	0	1
RAVER1	RAVER1	0	1
RBBP5	RBBP5	0	1
RBBP7	RBBP7	0	1
RBL2	RBL2	0	1
RBM10	RBM10	0	1
RBM14	RBM14	0	1
RBM26	RBM26	0	1
RBM3	RBM3	0	1
RBM39	RBM39	0	1
RBM48	RBM48	0	1
RBM7	RBM7	0	1
RC3H1	RC3H1	0	1
RC3H2	RC3H2	0	1
RCHY1	RCHY1	0	1
RCN2	RCN2	0	1
REXO2	REXO2	0	1
RHNO1	RHNO1	0	1
RICTOR	RICTOR	0	1
RNASEH1	RNASEH1	0	1
RND3	RND3	0	1
RNF11	RNF11	0	1
RNF111	RNF111	0	1
RNF115	RNF115	0	1
RNF126	RNF126	0	1
RNF128	RNF128	0	1
RNF144A	RNF144A	0	1
RNF146	RNF146	0	1
RNF166	RNF166	0	1
RNF20	RNF20	0	1
RNF7	RNF7	0	1
RNGTT	RNGTT	0	1
RPAP3	RPAP3	0	1
RPS19BP1	RPS19BP1	0	1
RPS27A	RPS27A	0	1
RRBP1	RRBP1	0	1
RRN3	RRN3	0	1
RTF1	RTF1	0	1
RWDD4	RWDD4	0	1
S100A8	S100A8	0	1
SAMHD1	SAMHD1	0	1
SART1	SART1	0	1
SBDS	SBDS	0	1
SCAF8	SCAF8	0	1
SCAI	SCAI	0	1
SCAMP3	SCAMP3	0	1
SENP3	SENP3	0	1
SERPINB12	SERPINB12	0	1
SESN1	SESN1	0	1
SETX	SETX	0	1
SF3A1	SF3A1	0	1
SF3B3	SF3B3	0	1
SFPQ	SFPQ	0	1
SFR1	SFR1	0	1
SFRP2	SFRP2	0	1
SHKBP1	SHKBP1	0	1
SIRT1	SIRT1	0	1
SIRT3	SIRT3	0	1
SIRT6	SIRT6	0	1
SKIL	SKIL	0	1
SKP2	SKP2	0	1
SLC25A13	SLC25A13	0	1
SLC25A22	SLC25A22	0	1
SLC25A23	SLC25A23	0	1
SLCO4A1	SLCO4A1	0	1
SLFN11	SLFN11	0	1
SMARCA2	SMARCA2	0	1
SMARCA5	SMARCA5	0	1
SMARCAL1	SMARCAL1	0	1
SMARCC2	SMARCC2	0	1
SMARCD1	SMARCD1	0	1
SMARCD2	SMARCD2	0	1
SMARCE1	SMARCE1	0	1
SMC1A	SMC1A	0	1
SNAI1	SNAI1	0	1
SNRNP200	SNRNP200	0	1
SNRNP40	SNRNP40	0	1
SNRPB	SNRPB	0	1
SNRPD3	SNRPD3	0	1
SOCS1	SOCS1	0	1
SOCS4	SOCS4	0	1
SOCS5	SOCS5	0	1
SOCS6	SOCS6	0	1
SOCS7	SOCS7	0	1
SORT1	SORT1	0	1
SOX30	SOX30	0	1
SP1	SP1	0	1
SPATA2	SPATA2	0	1
SPSB1	SPSB1	0	1
SPSB2	SPSB2	0	1
SPSB4	SPSB4	0	1
SRP72	SRP72	0	1
SRPX	SRPX	0	1
SRRM2	SRRM2	0	1
SRSF1	SRSF1	0	1
SRSF10	SRSF10	0	1
SSBP1	SSBP1	0	1
STK11	STK11	0	1
STRAP	STRAP	0	1
STRBP	STRBP	0	1
SUMO1	SUMO1	0	1
SUMO2	SUMO2	0	1
SUMO3	SUMO3	0	1
SUPT16H	SUPT16H	0	1
SUPT3H	SUPT3H	0	1
SUPT4H1	SUPT4H1	0	1
SUPT5H	SUPT5H	0	1
SYCP3	SYCP3	0	1
SYMPK	SYMPK	0	1
SYN2	SYN2	0	1
SYNCRIP	SYNCRIP	0	1
TADA3	TADA3	0	1
TAF10	TAF10	0	1
TAF11	TAF11	0	1
TAF12	TAF12	0	1
TAF13	TAF13	0	1
TAF15	TAF15	0	1
TAF1A	TAF1A	0	1
TAF1B	TAF1B	0	1
TAF1C	TAF1C	0	1
TAF1L	TAF1L	0	1
TAF3	TAF3	0	1
TAF4	TAF4	0	1
TAF4B	TAF4B	0	1
TAF7	TAF7	0	1
TAGLN2	TAGLN2	0	1
TANC2	TANC2	0	1
TBC1D1	TBC1D1	0	1
TBC1D4	TBC1D4	0	1
TBP	TBP	0	1
TCERG1	TCERG1	0	1
TCF7L2	TCF7L2	0	1
TCOF1	TCOF1	0	1
TDRD7	TDRD7	0	1
TEP1	TEP1	0	1
TERF1	TERF1	0	1
TERF2	TERF2	0	1
TERF2IP	TERF2IP	0	1
TERT	TERT	0	1
TEX10	TEX10	0	1
TFAM	TFAM	0	1
TFAP4	TFAP4	0	1
TFCP2	TFCP2	0	1
TFCP2L1	TFCP2L1	0	1
TFF1	TFF1	0	1
TGM3	TGM3	0	1
THRA	THRA	0	1
THRAP3	THRAP3	0	1
THRB	THRB	0	1
TIAL1	TIAL1	0	1
TICRR	TICRR	0	1
TIMELESS	TIMELESS	0	1
TINF2	TINF2	0	1
TIPIN	TIPIN	0	1
TIPRL	TIPRL	0	1
TLE1	TLE1	0	1
TLK1	TLK1	0	1
TLN2	TLN2	0	1
TMEM189	TMEM189	0	1
TMPO	TMPO	0	1
TMPRSS2	TMPRSS2	0	1
TMSB4X	TMSB4X	0	1
TNFAIP2	TNFAIP2	0	1
TNKS	TNKS	0	1
TNKS2	TNKS2	0	1
TONSL	TONSL	0	1
TOP1	TOP1	0	1
TOP1MT	TOP1MT	0	1
TOP2B	TOP2B	0	1
TOPORS	TOPORS	0	1
TOR1AIP2	TOR1AIP2	0	1
TP53I3	TP53I3	0	1
TP73	TP73	0	1
TPX2	TPX2	0	1
TRA2A	TRA2A	0	1
TRA2B	TRA2B	0	1
TRAIP	TRAIP	0	1
TRAPPC11	TRAPPC11	0	1
TRIM23	TRIM23	0	1
TRIM25	TRIM25	0	1
TRIM27	TRIM27	0	1
TRIM28	TRIM28	0	1
TRIM31	TRIM31	0	1
TRIM32	TRIM32	0	1
TRIM33	TRIM33	0	1
TRIM37	TRIM37	0	1
TRIP13	TRIP13	0	1
TRMT1L	TRMT1L	0	1
TSC22D1	TSC22D1	0	1
TTC5	TTC5	0	1
TTF1	TTF1	0	1
TTI1	TTI1	0	1
TTI2	TTI2	0	1
TTLL12	TTLL12	0	1
TUBA1C	TUBA1C	0	1
TUBA3C	TUBA3C	0	1
TUBB	TUBB	0	1
TUBB1	TUBB1	0	1
TUBB3	TUBB3	0	1
TUBB4B	TUBB4B	0	1
TUBB6	TUBB6	0	1
TUBB8	TUBB8	0	1
TULP2	TULP2	0	1
TWISTNB	TWISTNB	0	1
U2SURP	U2SURP	0	1
UBA3	UBA3	0	1
UBA52	UBA52	0	1
UBA6	UBA6	0	1
UBA7	UBA7	0	1
UBB	UBB	0	1
UBE2D1	UBE2D1	0	1
UBE2D2	UBE2D2	0	1
UBE2D3	UBE2D3	0	1
UBE2E1	UBE2E1	0	1
UBE2E2	UBE2E2	0	1
UBE2E3	UBE2E3	0	1
UBE2I	UBE2I	0	1
UBE2L3	UBE2L3	0	1
UBE2L6	UBE2L6	0	1
UBE2NL	UBE2NL	0	1
UBE2R2	UBE2R2	0	1
UBE2V1	UBE2V1	0	1
UBE2W	UBE2W	0	1
UBE3A	UBE3A	0	1
UBP1	UBP1	0	1
UBR4	UBR4	0	1
UBXN1	UBXN1	0	1
UBXN7	UBXN7	0	1
UCP3	UCP3	0	1
UHRF1	UHRF1	0	1
UHRF2	UHRF2	0	1
UMPS	UMPS	0	1
UNC119	UNC119	0	1
USB1	USB1	0	1
USF1	USF1	0	1
USP17L2	USP17L2	0	1
USP2	USP2	0	1
USP20	USP20	0	1
USP24	USP24	0	1
USP36	USP36	0	1
USP37	USP37	0	1
USP43	USP43	0	1
USP5	USP5	0	1
USP7	USP7	0	1
USP8	USP8	0	1
UTY	UTY	0	1
UVRAG	UVRAG	0	1
VCP	VCP	0	1
VPS13C	VPS13C	0	1
VRK1	VRK1	0	1
WDHD1	WDHD1	0	1
WDR18	WDR18	0	1
WDR5B	WDR5B	0	1
WDR61	WDR61	0	1
WDR76	WDR76	0	1
WDR82	WDR82	0	1
WNT7B	WNT7B	0	1
WRAP53	WRAP53	0	1
WRNIP1	WRNIP1	0	1
WSB1	WSB1	0	1
WSB2	WSB2	0	1
WWC1	WWC1	0	1
XRN2	XRN2	0	1
YEATS4	YEATS4	0	1
YLPM1	YLPM1	0	1
YTHDF1	YTHDF1	0	1
YTHDF2	YTHDF2	0	1
YTHDF3	YTHDF3	0	1
YY1	YY1	0	1
ZBED1	ZBED1	0	1
ZBTB10	ZBTB10	0	1
ZBTB17	ZBTB17	0	1
ZBTB32	ZBTB32	0	1
ZBTB33	ZBTB33	0	1
ZBTB7C	ZBTB7C	0	1
ZBTB8A	ZBTB8A	0	1
ZC3H18	ZC3H18	0	1
ZC3HAV1	ZC3HAV1	0	1
ZC3HC1	ZC3HC1	0	1
ZCCHC8	ZCCHC8	0	1
ZEB1	ZEB1	0	1
ZER1	ZER1	0	1
ZFP36L2	ZFP36L2	0	1
ZFR2	ZFR2	0	1
ZFYVE19	ZFYVE19	0	1
ZHX1	ZHX1	0	1
ZNF135	ZNF135	0	1
ZNF24	ZNF24	0	1
ZNF277	ZNF277	0	1
ZNF35	ZNF35	0	1
ZNF597	ZNF597	0	1
ZNF638	ZNF638	0	1
ZNF639	ZNF639	0	1
ZNF830	ZNF830	0	1
ZNRD1	ZNRD1	0	1
ZYG11A	ZYG11A	0	1
ZYG11B	ZYG11B	0	1
ABRAXAS2
ANTKMT
ANXA2P2
ATP5F1A
BICRAL
CAVIN1
CCAR2
CCDC180
CENPX
CEP126
CFAP52
CIAO2A
CIAO2B
COP1
COPS9
DCAF1
DRC1
ELOA2
ELOA3
ELOA3D
ELP1
FBH1
GMCL2
GTF2H2C_2
H1-1
H1-2
H2AB1
H2AB3
H2AC1
H2AC11
H2AC12
H2AC13
H2AC14
H2AC15
H2AC16
H2AC17
H2AC18
H2AC20
H2AC21
H2AC4
H2AC6
H2AC7
H2AJ
H2AW
H2AZ1
H2BC1
H2BC11
H2BC12
H2BC13
H2BC14
H2BC15
H2BC17
H2BC18
H2BC21
H2BC3
H2BC4
H2BC5
H2BC8
H2BC9
H2BU1
H3-3A
H3-3B
H3-4
H3-5
H3C1
H3C13
H3C14
H3C6
H3C7
H4C1
H4C11
H4C14
H4C15
H4C3
H4C6
HMCES
HNRNPDL
IGHV3OR15-7
ITPRID2
KAT14
KMT5A
LOC344382
LOC442497
LRATD2
LTO1
MACROH2A1
MAP3K20
MTREX
NELFA
NELFB
NELFCD
NELFE
NRDC
NSD2
NSD3
ODR4
PAXX
PCLAF
PIDD1
PMS2P1
PPP4R3A
PRIM2
PRIMPOL
PYCR3
RADX
RPL10P16
RPL13P12
RPL21P16
RPL21P19
RPL36AP37
RPL7AP27
RPS26P54
RPS7P4
RPSAP12
RPSAP55
RTCB
RTRAF
SCARNA22
SHLD1
SHLD2
SLF1
SLF2
SLX4IP
SPIDR
STN1
TRMO
TWNK
U2AF1L5
UFD1
USP17L1
WASHC4
WASHC5
XBP1P1
XIST
YBX3
YJU2
ZBTB14
ZNF525
ZNF598
ZSWIM8

## Sheet: COAD_nonDDR
non-DDR	protNames	uEMDscore	qVal
APC	APC	8.48619	0
SMC1A	SMC1A	4.30755	0
SUPT5H	SUPT5H	3.6983	0.00634921
USP7	USP7	3.63351	0.00833333
DHX9	DHX9	3.51078	0.0108108
UBR5	UBR5	2.9613	0.162393
UBE3A	UBE3A	2.85909	0.185938
RBM25	RBM25	2.68768	0.286111
THRB	THRB	2.62674	0.303797
USP28	USP28	2.58135	0.331361
ZYG11B	ZYG11B	2.5143	0.385714
PIAS1	PIAS1	2.43224	0.451256
TCERG1	TCERG1	2.40806	0.458654
RASGRF1	RASGRF1	2.24794	0.695122
MARK2	MARK2	2.22536	0.719368
MTA2	MTA2	2.19296	0.761977
MEX3B	MEX3B	2.18768	0.767669
MATR3	MATR3	2.1763	0.775646
SRCAP	SRCAP	2.17506	0.775646
SMARCA5	SMARCA5	2.13968	0.830545
SUPT6H	SUPT6H	2.13055	0.845324
INTS3	INTS3	2.03387	1
CREBBP	CREBBP	2.02376	1
SOCS5	SOCS5	2.02266	1
COPS6	COPS6	2.0176	1
POLR2B	POLR2B	1.98745	1
CDC73	CDC73	1.98052	1
VCP	VCP	1.91343	1
TNKS	TNKS	1.88817	1
ROCK1	ROCK1	1.87757	1
CUL4B	CUL4B	1.82988	1
SAMHD1	SAMHD1	1.79738	1
USP5	USP5	1.77133	1
SMC3	SMC3	1.75702	1
NONO	NONO	1.74391	1
ZER1	ZER1	1.72653	1
TAF1L	TAF1L	1.72016	1
BRPF1	BRPF1	1.71921	1
ARID1A	ARID1A	1.70394	1
DDX3X	DDX3X	1.68834	1
MAPK8	MAPK8	1.67809	1
FRYL	FRYL	1.67525	1
HUWE1	HUWE1	1.6634	1
UBTF	UBTF	1.65334	1
DCAF7	DCAF7	1.64332	1
TEX10	TEX10	1.63985	1
DHX8	DHX8	1.63675	1
CDC27	CDC27	1.63574	1
HNRNPH1	HNRNPH1	1.62695	1
BTAF1	BTAF1	1.6246	1
KHSRP	KHSRP	1.60358	1
FOXO4	FOXO4	1.58977	1
MAST1	MAST1	1.56977	1
TADA3	TADA3	1.56615	1
CDK1	CDK1	1.56275	1
UHRF2	UHRF2	1.55836	1
UBR3	UBR3	1.55332	1
TUBB3	TUBB3	1.5269	1
SCAF4	SCAF4	1.52653	1
SNW1	SNW1	1.51306	1
TNKS2	TNKS2	1.50954	1
ASB5	ASB5	1.48769	1
CDC16	CDC16	1.48447	1
ARID2	ARID2	1.47719	1
SUPT16H	SUPT16H	1.44923	1
NIPBL	NIPBL	1.42907	1
UBE2R2	UBE2R2	1.3934	1
ERG	ERG	1.38457	1
PCGF1	PCGF1	1.37126	1
SFPQ	SFPQ	1.37058	1
IKZF1	IKZF1	1.35256	1
SSRP1	SSRP1	1.34202	1
SYNCRIP	SYNCRIP	1.32946	1
LAS1L	LAS1L	1.31675	1
TANC2	TANC2	1.31317	1
ARID1B	ARID1B	1.29989	1
CPSF2	CPSF2	1.29214	1
TUBA3C	TUBA3C	1.28465	1
PPP5C	PPP5C	1.28107	1
BRD4	BRD4	1.26311	1
ANKHD1-EIF4EBP3	ANKHD1-EIF4EBP3	1.23904	1
TCF7L2	TCF7L2	1.23168	1
BEND3	BEND3	1.22185	1
STAG1	STAG1	1.22027	1
CDK11B	CDK11B	1.21518	1
DNAJA1	DNAJA1	1.20837	1
CDK12	CDK12	1.20276	1
KIF13B	KIF13B	1.1916	1
CBX1	CBX1	1.19048	1
MIB1	MIB1	1.18764	1
ISY1-RAB43	ISY1-RAB43	1.16561	1
POLR2F	POLR2F	1.15957	1
FZR1	FZR1	1.15774	1
NF1	NF1	1.13663	1
RBM4	RBM4	1.1354	1
UBE2E2	UBE2E2	1.13455	1
STAG2	STAG2	1.13367	1
SPTAN1	SPTAN1	1.13238	1
CCNT2	CCNT2	1.1303	1
DYRK1A	DYRK1A	1.12913	1
HSPA9	HSPA9	1.11153	1
PLK1	PLK1	1.10925	1
CDK8	CDK8	1.09606	1
INTS1	INTS1	1.09599	1
TRA2B	TRA2B	1.09387	1
DDX17	DDX17	1.09083	1
CAPRIN1	CAPRIN1	1.08677	1
MSL2	MSL2	1.08471	1
FASN	FASN	1.07889	1
TIAL1	TIAL1	1.07563	1
SNRNP200	SNRNP200	1.04964	1
GTF2A1	GTF2A1	1.04494	1
TRAIP	TRAIP	1.03639	1
WDR61	WDR61	1.03475	1
HNRNPUL1	HNRNPUL1	1.03204	1
YTHDF2	YTHDF2	1.02296	1
WDR33	WDR33	1.02032	1
KIF1B	KIF1B	1.01543	1
RNF20	RNF20	1.0147	1
TUBB6	TUBB6	1.0141	1
DDX19A	DDX19A	0.99901	1
PBRM1	PBRM1	0.991035	1
MAGED1	MAGED1	0.990247	1
PSMD11	PSMD11	0.988719	1
UBA3	UBA3	0.981427	1
ASB7	ASB7	0.981239	1
KLHL11	KLHL11	0.977934	1
PPIE	PPIE	0.971379	1
MAGEH1	MAGEH1	0.967	1
ABL1	ABL1	0.959511	1
ATF2	ATF2	0.954681	1
TOP1	TOP1	0.953272	1
BAG2	BAG2	0.947086	1
DET1	DET1	0.947034	1
CRBN	CRBN	0.941813	1
NF2	NF2	0.932147	1
PIAS4	PIAS4	0.931299	1
SRSF1	SRSF1	0.929825	1
CTR9	CTR9	0.924864	1
CCDC88A	CCDC88A	0.923089	1
ABLIM3	ABLIM3	0.920883	1
PPP1R10	PPP1R10	0.917373	1
KAT7	KAT7	0.908144	1
CNTN4	CNTN4	0.905241	1
TLE1	TLE1	0.90437	1
DDX46	DDX46	0.902882	1
TUBB4B	TUBB4B	0.901084	1
HMBOX1	HMBOX1	0.891676	1
PYHIN1	PYHIN1	0.886486	1
CDK9	CDK9	0.881735	1
RBM39	RBM39	0.87979	1
TAF13	TAF13	0.87642	1
AR	AR	0.872071	1
MCRS1	MCRS1	0.86677	1
YLPM1	YLPM1	0.864807	1
UTY	UTY	0.857143	1
USP43	USP43	0.849952	1
UBE2L3	UBE2L3	0.846647	1
APBB1	APBB1	0.837917	1
RTF1	RTF1	0.829131	1
EMD	EMD	0.812221	1
MARK1	MARK1	0.806975	1
AICDA	AICDA	0.799527	1
COPS3	COPS3	0.794863	1
ZSCAN1	ZSCAN1	0.787448	1
MAT1A	MAT1A	0.785065	1
DCUN1D1	DCUN1D1	0.784649	1
CSTF1	CSTF1	0.776524	1
STRBP	STRBP	0.774781	1
TRIM37	TRIM37	0.769394	1
HBS1L	HBS1L	0.764433	1
SMARCD1	SMARCD1	0.762802	1
DNMT3B	DNMT3B	0.762786	1
MAGEC2	MAGEC2	0.762377	1
SCAF8	SCAF8	0.759604	1
FAM9B	FAM9B	0.759203	1
MAPKAP1	MAPKAP1	0.755821	1
POU2F2	POU2F2	0.754415	1
DDX25	DDX25	0.752483	1
PSMC5	PSMC5	0.740225	1
CCDC39	CCDC39	0.733512	1
SF3B2	SF3B2	0.725669	1
TUBB	TUBB	0.724311	1
HDLBP	HDLBP	0.720648	1
POLR2H	POLR2H	0.716805	1
RUVBL2	RUVBL2	0.710666	1
NCOA6	NCOA6	0.704719	1
UBA52	UBA52	0.704261	1
ZC3H18	ZC3H18	0.700982	1
GTF2B	GTF2B	0.698969	1
KBTBD4	KBTBD4	0.694355	1
U2SURP	U2SURP	0.692944	1
SYMPK	SYMPK	0.69002	1
FLII	FLII	0.687831	1
PELP1	PELP1	0.683102	1
PSD2	PSD2	0.681666	1
EPB41L3	EPB41L3	0.68145	1
PSMC2	PSMC2	0.678864	1
SHKBP1	SHKBP1	0.677873	1
SMARCC2	SMARCC2	0.676869	1
NRBP1	NRBP1	0.673605	1
PTPN14	PTPN14	0.662878	1
ANP32B	ANP32B	0.661109	1
UBE2I	UBE2I	0.659148	1
CHD4	CHD4	0.65911	1
PHF10	PHF10	0.657557	1
RAVER1	RAVER1	0.656503	1
BCKDHA	BCKDHA	0.654766	1
YTHDF3	YTHDF3	0.65307	1
KRT85	KRT85	0.64985	1
VRK1	VRK1	0.648416	1
ASF1A	ASF1A	0.641617	1
KLHL9	KLHL9	0.639514	1
ZBED1	ZBED1	0.637829	1
EYA2	EYA2	0.636134	1
COPS5	COPS5	0.636121	1
GPHN	GPHN	0.635567	1
SMARCA2	SMARCA2	0.632335	1
KLHL20	KLHL20	0.632138	1
AIFM1	AIFM1	0.628708	1
DCUN1D3	DCUN1D3	0.627534	1
CGGBP1	CGGBP1	0.626566	1
ANXA6	ANXA6	0.624801	1
RBM27	RBM27	0.624199	1
KLHL25	KLHL25	0.623326	1
KCTD13	KCTD13	0.620389	1
EP400	EP400	0.618978	1
NUMA1	NUMA1	0.614156	1
GTF3C2	GTF3C2	0.613567	1
RBBP5	RBBP5	0.612984	1
MASP1	MASP1	0.608054	1
RAB40C	RAB40C	0.603153	1
KIAA0930	KIAA0930	0.599856	1
UBE2M	UBE2M	0.597562	1
MTA3	MTA3	0.593921	1
TFCP2	TFCP2	0.593316	1
ARHGEF2	ARHGEF2	0.592992	1
PAF1	PAF1	0.592316	1
CDC34	CDC34	0.592034	1
PPP2R5D	PPP2R5D	0.587421	1
PSMC1	PSMC1	0.587304	1
BCL7C	BCL7C	0.581623	1
CENPA	CENPA	0.581543	1
ECT2	ECT2	0.581216	1
BAZ1B	BAZ1B	0.579977	1
TUBB8	TUBB8	0.576683	1
UGGT1	UGGT1	0.567099	1
ZNF597	ZNF597	0.563137	1
SLC25A23	SLC25A23	0.562463	1
TTI1	TTI1	0.560961	1
L3MBTL2	L3MBTL2	0.557134	1
TLK1	TLK1	0.552836	1
CCNB1	CCNB1	0.548322	1
FRMD6	FRMD6	0.548071	1
THRA	THRA	0.546246	1
LEO1	LEO1	0.545826	1
SLC25A13	SLC25A13	0.545151	1
ZEB1	ZEB1	0.541812	1
HNRNPA2B1	HNRNPA2B1	0.5335	1
MCM6	MCM6	0.533159	1
RBM26	RBM26	0.532084	1
TRIM23	TRIM23	0.531382	1
SKP2	SKP2	0.523888	1
COPS4	COPS4	0.522878	1
TP73	TP73	0.52188	1
ANAPC1	ANAPC1	0.516194	1
FUBP1	FUBP1	0.509195	1
NACC1	NACC1	0.505907	1
TPX2	TPX2	0.505068	1
UBA6	UBA6	0.504377	1
HSP90B1	HSP90B1	0.504239	1
DENND4A	DENND4A	0.499211	1
NOTCH1	NOTCH1	0.496018	1
ANAPC2	ANAPC2	0.495082	1
CCNT1	CCNT1	0.482785	1
PADI1	PADI1	0.480746	1
MELK	MELK	0.479975	1
MYOF	MYOF	0.479023	1
RAD21	RAD21	0.477194	1
HNRNPR	HNRNPR	0.477031	1
POU2F1	POU2F1	0.476767	1
GPS1	GPS1	0.476164	1
EMC2	EMC2	0.474175	1
SRSF10	SRSF10	0.473684	1
TSC22D1	TSC22D1	0.471187	1
MORF4L2	MORF4L2	0.469864	1
SOCS6	SOCS6	0.468853	1
NCAPG	NCAPG	0.466453	1
TOPORS	TOPORS	0.465572	1
GMPS	GMPS	0.464746	1
XRN2	XRN2	0.462211	1
RPRD2	RPRD2	0.459703	1
EP300	EP300	0.447873	1
SPSB4	SPSB4	0.444352	1
HNRNPUL2	HNRNPUL2	0.441763	1
ZBTB33	ZBTB33	0.441559	1
BANF1	BANF1	0.441116	1
LARP1	LARP1	0.440261	1
FBXL5	FBXL5	0.44022	1
RASSF2	RASSF2	0.439628	1
MPRIP	MPRIP	0.438031	1
OGDHL	OGDHL	0.434271	1
TRIM32	TRIM32	0.433267	1
RC3H2	RC3H2	0.432757	1
ACTBL2	ACTBL2	0.429932	1
AGAP3	AGAP3	0.429865	1
MYL12B	MYL12B	0.428571	1
SP1	SP1	0.42806	1
UBR1	UBR1	0.427242	1
TSC1	TSC1	0.427192	1
NFX1	NFX1	0.42689	1
SMARCD2	SMARCD2	0.42499	1
FOXP1	FOXP1	0.424658	1
RC3H1	RC3H1	0.424135	1
POLR2D	POLR2D	0.421877	1
CCND1	CCND1	0.421692	1
IKZF3	IKZF3	0.41721	1
G3BP2	G3BP2	0.41518	1
FSCN1	FSCN1	0.413299	1
LEF1	LEF1	0.408163	1
COPS2	COPS2	0.407749	1
RICTOR	RICTOR	0.407749	1
TOP2B	TOP2B	0.406343	1
MIDN	MIDN	0.40421	1
RNF11	RNF11	0.403122	1
ACTL6A	ACTL6A	0.401648	1
GTF2F1	GTF2F1	0.400959	1
MDM2	MDM2	0.399929	1
RARA	RARA	0.398509	1
BRSK2	BRSK2	0.397518	1
DAB2IP	DAB2IP	0.396497	1
ASB9	ASB9	0.396127	1
SUPT3H	SUPT3H	0.392463	1
GALK2	GALK2	0.392312	1
PGK2	PGK2	0.39161	1
OSBPL3	OSBPL3	0.389779	1
ILF2	ILF2	0.386816	1
TRIM28	TRIM28	0.385151	1
OSGIN1	OSGIN1	0.384586	1
FOXE1	FOXE1	0.381874	1
NR1H4	NR1H4	0.375234	1
MAST3	MAST3	0.372517	1
MAT2A	MAT2A	0.370979	1
SF3A1	SF3A1	0.369921	1
P2RY8	P2RY8	0.369076	1
HPRT1	HPRT1	0.368102	1
ABCF1	ABCF1	0.367098	1
MCM3AP	MCM3AP	0.365814	1
INTS10	INTS10	0.36568	1
UBE2E3	UBE2E3	0.364756	1
AMOT	AMOT	0.364725	1
PTBP3	PTBP3	0.364717	1
WNT7B	WNT7B	0.362958	1
FEM1B	FEM1B	0.359158	1
LRRC47	LRRC47	0.358942	1
CBFB	CBFB	0.358237	1
USP20	USP20	0.357662	1
RBM48	RBM48	0.356825	1
PAK4	PAK4	0.356438	1
LRRC41	LRRC41	0.354402	1
MSL1	MSL1	0.353224	1
PSMC4	PSMC4	0.35254	1
POLR2J	POLR2J	0.352004	1
KPNB1	KPNB1	0.349553	1
ASB2	ASB2	0.347706	1
AKAP11	AKAP11	0.346187	1
CDC45	CDC45	0.343399	1
ASF1B	ASF1B	0.343046	1
RND3	RND3	0.343005	1
DMAP1	DMAP1	0.341126	1
BACH1	BACH1	0.340822	1
ZNF639	ZNF639	0.339969	1
AKAP8	AKAP8	0.339486	1
POLR2I	POLR2I	0.339307	1
PCCA	PCCA	0.338991	1
TLN2	TLN2	0.338191	1
KAT2A	KAT2A	0.338048	1
BCLAF1	BCLAF1	0.336733	1
SORT1	SORT1	0.336252	1
HIC2	HIC2	0.333236	1
SF3B3	SF3B3	0.332338	1
IP6K1	IP6K1	0.331969	1
MTMR3	MTMR3	0.331486	1
ZCCHC8	ZCCHC8	0.331101	1
ANAPC5	ANAPC5	0.330909	1
RBL2	RBL2	0.330082	1
SENP3	SENP3	0.329	1
HOXD4	HOXD4	0.327921	1
ORC2	ORC2	0.327796	1
PRDM14	PRDM14	0.327494	1
ELMSAN1	ELMSAN1	0.327065	1
DNAJB5	DNAJB5	0.326048	1
NEURL4	NEURL4	0.323812	1
DYRK2	DYRK2	0.32251	1
TAF4	TAF4	0.320953	1
ETV1	ETV1	0.320554	1
NCL	NCL	0.318529	1
LMO4	LMO4	0.315978	1
COPS7A	COPS7A	0.31571	1
ORC1	ORC1	0.312718	1
BRSK1	BRSK1	0.309866	1
LRRC39	LRRC39	0.309659	1
SRRM2	SRRM2	0.309644	1
DAXX	DAXX	0.308862	1
CAPZA1	CAPZA1	0.308532	1
GTF2E1	GTF2E1	0.308463	1
MCM7	MCM7	0.308366	1
EGR1	EGR1	0.308077	1
BRD7	BRD7	0.306229	1
DNAJA4	DNAJA4	0.304966	1
DDX1	DDX1	0.301907	1
CBX3	CBX3	0.301616	1
SMARCAL1	SMARCAL1	0.299055	1
ZHX1	ZHX1	0.298768	1
SCAI	SCAI	0.298246	1
PML	PML	0.298149	1
SIRT1	SIRT1	0.295312	1
HSF1	HSF1	0.294662	1
ANAPC7	ANAPC7	0.294004	1
CCDC174	CCDC174	0.293576	1
BCKDHB	BCKDHB	0.292048	1
RNF146	RNF146	0.291208	1
RPAP3	RPAP3	0.290712	1
FKBP3	FKBP3	0.290708	1
LMNB1	LMNB1	0.289749	1
CLOCK	CLOCK	0.284847	1
DNAJC7	DNAJC7	0.283894	1
WDR5B	WDR5B	0.283303	1
KLC3	KLC3	0.282146	1
CCNE1	CCNE1	0.281775	1
DSP	DSP	0.281524	1
ZFR	ZFR	0.280702	1
GINS4	GINS4	0.280246	1
LDHB	LDHB	0.279183	1
ZBTB7C	ZBTB7C	0.277051	1
ASB14	ASB14	0.2769	1
FLNA	FLNA	0.276602	1
BAX	BAX	0.275181	1
NASP	NASP	0.275083	1
KLHL2	KLHL2	0.273954	1
ENAH	ENAH	0.272769	1
PIAS2	PIAS2	0.272494	1
RNF128	RNF128	0.271829	1
KLHL21	KLHL21	0.271337	1
GRK5	GRK5	0.269725	1
INTS6	INTS6	0.269423	1
SMARCE1	SMARCE1	0.268762	1
RNGTT	RNGTT	0.268555	1
RBM7	RBM7	0.266934	1
TOR1AIP2	TOR1AIP2	0.266228	1
BAP1	BAP1	0.264766	1
HIF3A	HIF3A	0.263445	1
EYA3	EYA3	0.261929	1
AQR	AQR	0.261174	1
KIF1C	KIF1C	0.260637	1
DAZAP1	DAZAP1	0.259853	1
TAF1A	TAF1A	0.25959	1
EXOSC8	EXOSC8	0.259315	1
NOLC1	NOLC1	0.2593	1
NR5A1	NR5A1	0.257291	1
ASB13	ASB13	0.257167	1
DMWD	DMWD	0.256548	1
FOXO3	FOXO3	0.253476	1
WDHD1	WDHD1	0.251272	1
DHX36	DHX36	0.250281	1
NT5C2	NT5C2	0.248943	1
RNF7	RNF7	0.24812	1
SNRPD3	SNRPD3	0.24812	1
UBA7	UBA7	0.247898	1
GTF2I	GTF2I	0.244815	1
LRRC14	LRRC14	0.24414	1
NCOA3	NCOA3	0.243961	1
ELL	ELL	0.24374	1
GFI1	GFI1	0.241854	1
AGAP1	AGAP1	0.240956	1
UBB	UBB	0.240602	1
ZBTB10	ZBTB10	0.240407	1
PLA1A	PLA1A	0.239995	1
PPFIA1	PPFIA1	0.239485	1
TERT	TERT	0.238976	1
HMGA1	HMGA1	0.238095	1
RBM14	RBM14	0.237297	1
MACROD1	MACROD1	0.236951	1
CCDC124	CCDC124	0.2368	1
UBE2W	UBE2W	0.234577	1
NEK1	NEK1	0.234445	1
RAG2	RAG2	0.233618	1
DCPS	DCPS	0.233124	1
ZNF35	ZNF35	0.232696	1
MYO1D	MYO1D	0.230352	1
BCCIP	BCCIP	0.230218	1
DBF4	DBF4	0.228466	1
PSMD3	PSMD3	0.228303	1
TMSB4X	TMSB4X	0.22807	1
AIM2	AIM2	0.225756	1
POLR1B	POLR1B	0.224472	1
CDKN2AIP	CDKN2AIP	0.2238	1
WSB2	WSB2	0.22252	1
HSPA4	HSPA4	0.220206	1
TRMT1L	TRMT1L	0.220206	1
FAM219A	FAM219A	0.220165	1
KCTD10	KCTD10	0.219904	1
UBP1	UBP1	0.219394	1
PRPF39	PRPF39	0.219049	1
KATNA1	KATNA1	0.216709	1
LIMS1	LIMS1	0.216089	1
YTHDF1	YTHDF1	0.21602	1
RALGPS2	RALGPS2	0.215539	1
SRP72	SRP72	0.215455	1
UBE2D2	UBE2D2	0.214643	1
SLCO4A1	SLCO4A1	0.21446	1
PLEKHA8	PLEKHA8	0.213514	1
MAGEB1	MAGEB1	0.212239	1
ASB8	ASB8	0.211077	1
CDK2	CDK2	0.210967	1
EYA1	EYA1	0.210209	1
MECP2	MECP2	0.20924	1
UBXN7	UBXN7	0.208764	1
KPNA2	KPNA2	0.206904	1
KIF23	KIF23	0.205292	1
DCAF17	DCAF17	0.204769	1
GZMK	GZMK	0.203351	1
TERF1	TERF1	0.201354	1
LRIF1	LRIF1	0.201134	1
MDM4	MDM4	0.200307	1
RNF126	RNF126	0.200251	1
YEATS4	YEATS4	0.200115	1
PTPN4	PTPN4	0.199163	1
KDM4B	KDM4B	0.195621	1
CCNK	CCNK	0.195489	1
PURA	PURA	0.192609	1
PTTG1	PTTG1	0.190476	1
NR3C1	NR3C1	0.189829	1
INPP1	INPP1	0.189248	1
ORC6	ORC6	0.189071	1
IBTK	IBTK	0.187787	1
HOXB4	HOXB4	0.186992	1
PARP14	PARP14	0.186494	1
CCDC6	CCDC6	0.185615	1
SPATA2	SPATA2	0.185326	1
THRAP3	THRAP3	0.185181	1
UBR4	UBR4	0.184937	1
MSH4	MSH4	0.183851	1
AKIRIN2	AKIRIN2	0.181932	1
FOXA3	FOXA3	0.179253	1
CAMKK1	CAMKK1	0.179184	1
RNF115	RNF115	0.179184	1
CDC14B	CDC14B	0.178908	1
PCBD1	PCBD1	0.178157	1
DCAF11	DCAF11	0.177738	1
HINFP	HINFP	0.177572	1
BTBD6	BTBD6	0.177256	1
STRAP	STRAP	0.177008	1
COPS7B	COPS7B	0.175039	1
BAZ1A	BAZ1A	0.174845	1
TRA2A	TRA2A	0.174345	1
TRIP13	TRIP13	0.173675	1
ETS1	ETS1	0.173097	1
RASSF8	RASSF8	0.172464	1
RNF111	RNF111	0.172188	1
EHF	EHF	0.171376	1
POLR2A	POLR2A	0.170107	1
DNAJC9	DNAJC9	0.169668	1
FOXB1	FOXB1	0.169627	1
PHAX	PHAX	0.16814	1
ASB1	ASB1	0.167121	1
KPNA3	KPNA3	0.167121	1
SLC25A22	SLC25A22	0.167024	1
PLEKHO2	PLEKHO2	0.165936	1
CORO7	CORO7	0.165794	1
PGA5	PGA5	0.165496	1
CREB1	CREB1	0.165414	1
HIF1A	HIF1A	0.164738	1
WRNIP1	WRNIP1	0.164298	1
PPM1D	PPM1D	0.164215	1
SFRP2	SFRP2	0.163348	1
SSBP1	SSBP1	0.162838	1
E4F1	E4F1	0.162439	1
USP2	USP2	0.162273	1
USB1	USB1	0.161556	1
ASB4	ASB4	0.161034	1
PCMTD2	PCMTD2	0.159505	1
CDC7	CDC7	0.158486	1
TP53I3	TP53I3	0.157826	1
POLR2C	POLR2C	0.155827	1
CENPB	CENPB	0.155609	1
PGR	PGR	0.15516	1
LMNA	LMNA	0.153502	1
LMAN2	LMAN2	0.152923	1
BTBD1	BTBD1	0.151147	1
NPLOC4	NPLOC4	0.150719	1
RAB40B	RAB40B	0.150251	1
E2F3	E2F3	0.149508	1
PSME3	PSME3	0.149217	1
DCUN1D2	DCUN1D2	0.147621	1
MCM10	MCM10	0.146402	1
HOMEZ	HOMEZ	0.145294	1
ANXA2	ANXA2	0.14477	1
ALDH7A1	ALDH7A1	0.143408	1
KDM4A	KDM4A	0.1432	1
TAF15	TAF15	0.142071	1
ZYG11A	ZYG11A	0.141493	1
IGFBP3	IGFBP3	0.141411	1
PDX1	PDX1	0.139952	1
CCDC106	CCDC106	0.139192	1
CKB	CKB	0.138546	1
ORC3	ORC3	0.138078	1
HNRNPA0	HNRNPA0	0.137575	1
GINS2	GINS2	0.137046	1
ZBTB17	ZBTB17	0.136798	1
POLR2G	POLR2G	0.136299	1
ARIH2	ARIH2	0.135049	1
DDX19B	DDX19B	0.133314	1
CDKN2C	CDKN2C	0.133272	1
CIAO1	CIAO1	0.133203	1
TUBA1C	TUBA1C	0.133052	1
ZNF277	ZNF277	0.132651	1
LUC7L	LUC7L	0.132433	1
DNTTIP1	DNTTIP1	0.13122	1
EIF2D	EIF2D	0.131055	1
SCAMP3	SCAMP3	0.130945	1
TRIM27	TRIM27	0.130807	1
PRDX1	PRDX1	0.130766	1
DNAJB1	DNAJB1	0.130546	1
DCTPP1	DCTPP1	0.130147	1
USP8	USP8	0.129732	1
MTHFD2	MTHFD2	0.128439	1
LCMT1	LCMT1	0.12782	1
GPN1	GPN1	0.12742	1
KIN	KIN	0.12742	1
DCAF16	DCAF16	0.127351	1
SNRPB	SNRPB	0.127021	1
PSMD7	PSMD7	0.125933	1
RNF166	RNF166	0.12558	1
DDA1	DDA1	0.125544	1
TDRD7	TDRD7	0.125326	1
PHGDH	PHGDH	0.124556	1
CBX5	CBX5	0.124541	1
INTS12	INTS12	0.124515	1
CHAMP1	CHAMP1	0.124266	1
OLA1	OLA1	0.122408	1
SUPT4H1	SUPT4H1	0.120642	1
TAF11	TAF11	0.119832	1
PSIP1	PSIP1	0.119336	1
DCAF10	DCAF10	0.118813	1
MCM4	MCM4	0.117669	1
DNTTIP2	DNTTIP2	0.117652	1
NAE1	NAE1	0.116968	1
HOXC4	HOXC4	0.116307	1
APOBEC3G	APOBEC3G	0.11621	1
CIAPIN1	CIAPIN1	0.116182	1
AAMP	AAMP	0.115355	1
NTPCR	NTPCR	0.115288	1
SBDS	SBDS	0.114351	1
E2F4	E2F4	0.113553	1
KBTBD8	KBTBD8	0.113402	1
LIMCH1	LIMCH1	0.113304	1
LMNB2	LMNB2	0.112987	1
MX1	MX1	0.112795	1
DNAJB13	DNAJB13	0.111983	1
PGAM5	PGAM5	0.1111	1
RBM3	RBM3	0.109721	1
KLHDC2	KLHDC2	0.109559	1
TAF12	TAF12	0.109542	1
MAP3K6	MAP3K6	0.109156	1
ANAPC4	ANAPC4	0.107769	1
SESN1	SESN1	0.107769	1
FOXD3	FOXD3	0.106792	1
CRTC3	CRTC3	0.106584	1
TNFAIP2	TNFAIP2	0.106293	1
MYB	MYB	0.106239	1
CIRBP	CIRBP	0.106017	1
HECTD1	HECTD1	0.10489	1
CLSPN	CLSPN	0.104849	1
ZBTB32	ZBTB32	0.104588	1
POLA2	POLA2	0.104575	1
SOCS1	SOCS1	0.103748	1
NUDT16L1	NUDT16L1	0.103307	1
ZNF135	ZNF135	0.102839	1
HSPA14	HSPA14	0.102578	1
TERF2	TERF2	0.10233	1
PGK1	PGK1	0.101885	1
ING1	ING1	0.101503	1
TAF7	TAF7	0.101359	1
POU5F1	POU5F1	0.0998923	1
ORC5	ORC5	0.0994929	1
GTF2E2	GTF2E2	0.0990525	1
SNRNP40	SNRNP40	0.0970888	1
TTLL12	TTLL12	0.0966694	1
KAT8	KAT8	0.0965463	1
DNMT1	DNMT1	0.0959898	1
LUC7L3	LUC7L3	0.0957195	1
DCAF15	DCAF15	0.0954843	1
GCC2	GCC2	0.0933234	1
MAGED2	MAGED2	0.0920182	1
CTSD	CTSD	0.0917539	1
CHAF1B	CHAF1B	0.0916849	1
TFAM	TFAM	0.0908451	1
DPPA4	DPPA4	0.0904588	1
GMCL1	GMCL1	0.0890685	1
PRIM1	PRIM1	0.0882698	1
KRT3	KRT3	0.0867544	1
CHRAC1	CHRAC1	0.0857635	1
INTS2	INTS2	0.0847856	1
GP1BA	GP1BA	0.0832423	1
PARP9	PARP9	0.0832292	1
TINF2	TINF2	0.0825686	1
RABL2A	RABL2A	0.0810252	1
ABTB2	ABTB2	0.0801575	1
MSI2	MSI2	0.0798011	1
CTDP1	CTDP1	0.0792226	1
PSMB4	PSMB4	0.0787132	1
ABHD10	ABHD10	0.0768395	1
WWC1	WWC1	0.0766473	1
TOP2A	TOP2A	0.0764791	1
OSBP2	OSBP2	0.0764271	1
TNK1	TNK1	0.0761378	1
KCTD7	KCTD7	0.0747195	1
PRAME	PRAME	0.0744713	1
USP24	USP24	0.0740439	1
RCHY1	RCHY1	0.0739208	1
TBP	TBP	0.0734114	1
S100A8	S100A8	0.0727598	1
CDKN1A	CDKN1A	0.0726817	1
DNAJA2	DNAJA2	0.0722823	1
PCCB	PCCB	0.0714836	1
SNAI1	SNAI1	0.0710562	1
HDGF	HDGF	0.0710282	1
PARP12	PARP12	0.0710152	1
MSH5	MSH5	0.0709872	1
ZNF24	ZNF24	0.0705468	1
SPSB1	SPSB1	0.0703956	1
USF1	USF1	0.0694548	1
IL24	IL24	0.0684659	1
MCM3	MCM3	0.0682887	1
CYLC2	CYLC2	0.0672958	1
TAF4B	TAF4B	0.0672828	1
TONSL	TONSL	0.0672828	1
RAG1	RAG1	0.0665812	1
TRIM33	TRIM33	0.0662639	1
HPS5	HPS5	0.0659746	1
ARL3	ARL3	0.065273	1
FAM133B	FAM133B	0.0651629	1
GTF2H2C	GTF2H2C	0.0651629	1
RHNO1	RHNO1	0.0649837	1
CASP3	CASP3	0.0643642	1
CDK4	CDK4	0.0642951	1
SIRT3	SIRT3	0.0640319	1
FKBP5	FKBP5	0.0639648	1
PHIP	PHIP	0.0631661	1
PGA3	PGA3	0.0628768	1
ZC3HC1	ZC3HC1	0.0626566	1
GHR	GHR	0.0625876	1
TAGLN2	TAGLN2	0.0618019	1
ARHGAP25	ARHGAP25	0.0617198	1
RAI14	RAI14	0.0614996	1
SOCS4	SOCS4	0.0614586	1
ISG15	ISG15	0.0614305	1
MARK3	MARK3	0.0610312	1
HSPB1	HSPB1	0.059751	1
DIO2	DIO2	0.0581946	1
NCF4	NCF4	0.0569965	1
GPN3	GPN3	0.0566662	1
TFCP2L1	TFCP2L1	0.0566662	1
ADAR	ADAR	0.0566382	1
CCNA2	CCNA2	0.0560877	1
NOP10	NOP10	0.0560467	1
POLR1C	POLR1C	0.0557984	1
ATF7IP	ATF7IP	0.0554681	1
SKIL	SKIL	0.0552479	1
REXO2	REXO2	0.0547385	1
CDKN2A	CDKN2A	0.0544903	1
KRT4	KRT4	0.0544212	1
ADAM22	ADAM22	0.0543111	1
GZMA	GZMA	0.0536505	1
SOCS7	SOCS7	0.0536505	1
TTI2	TTI2	0.053057	1
NEK11	NEK11	0.0529619	1
STK11	STK11	0.0522042	1
RPS19BP1	RPS19BP1	0.0514745	1
TAF10	TAF10	0.0511442	1
UHRF1	UHRF1	0.0511442	1
PGRMC1	PGRMC1	0.0507018	1
YY1	YY1	0.0500563	1
RNF144A	RNF144A	0.0493396	1
ASB18	ASB18	0.0491885	1
GEMIN5	GEMIN5	0.0491474	1
CSNK1A1L	CSNK1A1L	0.0480314	1
SOX30	SOX30	0.0479624	1
KLK3	KLK3	0.0478523	1
BCR	BCR	0.047604	1
USP37	USP37	0.0467513	1
AP1B1	AP1B1	0.0456222	1
CCDC12	CCDC12	0.0454431	1
UBXN1	UBXN1	0.0452639	1
MTA1	MTA1	0.0452229	1
PPARG	PPARG	0.0451128	1
ZFP36L2	ZFP36L2	0.0451128	1
CCNE2	CCNE2	0.0438867	1
TOP1MT	TOP1MT	0.0430469	1
CD99L2	CD99L2	0.0423283	1
GPATCH4	GPATCH4	0.0422072	1
HORMAD1	HORMAD1	0.0421381	1
MAP7	MAP7	0.0412703	1
MAK16	MAK16	0.040953	1
ERC1	ERC1	0.0406097	1
CKAP4	CKAP4	0.0399211	1
PELO	PELO	0.0396318	1
DCUN1D4	DCUN1D4	0.0393015	1
TERF2IP	TERF2IP	0.0390123	1
JMJD1C	JMJD1C	0.0384337	1
MYBBP1A	MYBBP1A	0.0379503	1
SFR1	SFR1	0.037594	1
POLR1A	POLR1A	0.03656	1
TRIM25	TRIM25	0.0363679	1
ASB17	ASB17	0.0361887	1
PHF1	PHF1	0.0361066	1
RNASEH1	RNASEH1	0.0361066	1
TCOF1	TCOF1	0.0357483	1
TMPRSS2	TMPRSS2	0.0356382	1
PSMG1	PSMG1	0.0350187	1
CAPN11	CAPN11	0.0349086	1
PIF1	PIF1	0.0344401	1
CABYR	CABYR	0.0339307	1
CCNO	CCNO	0.0338616	1
OTUD1	OTUD1	0.0338206	1
PDE12	PDE12	0.0330909	1
ASCC2	ASCC2	0.0327046	1
GLI1	GLI1	0.0323743	1
TTC5	TTC5	0.0321821	1
UVRAG	UVRAG	0.0301292	1
MED17	MED17	0.0300752	1
CDK20	CDK20	0.029896	1
SMC1B	SMC1B	0.0294967	1
BID	BID	0.0292765	1
UBE2E1	UBE2E1	0.0286699	1
ATMIN	ATMIN	0.0281735	1
TRAPPC11	TRAPPC11	0.0277891	1
BRD8	BRD8	0.02761	1
SELENBP1	SELENBP1	0.0275689	1
TMPO	TMPO	0.0275129	1
CDKN1B	CDKN1B	0.0268803	1
ITIH5	ITIH5	0.0263708	1
CBX4	CBX4	0.0263018	1
DNAJA3	DNAJA3	0.0260816	1
CEBPB	CEBPB	0.0257923	1
ETHE1	ETHE1	0.0257233	1
DCK	DCK	0.0256822	1
SYCP3	SYCP3	0.0256822	1
SYN2	SYN2	0.0238646	1
CHFR	CHFR	0.0236854	1
PLEKHA4	PLEKHA4	0.0234652	1
HNRNPU	HNRNPU	0.023176	1
VPS13C	VPS13C	0.0221981	1
ANG	ANG	0.022088	1
TUBB1	TUBB1	0.0218678	1
TMEM189	TMEM189	0.0217577	1
HUS1B	HUS1B	0.0214684	1
HELB	HELB	0.0205596	1
RASSF1	RASSF1	0.0203114	1
TULP2	TULP2	0.0201602	1
PANK2	PANK2	0.0200501	1
ADD1	ADD1	0.019871	1
TRAP1	TRAP1	0.0183836	1
TFAP4	TFAP4	0.0180533	1
BAAT	BAAT	0.017654	1
WSB1	WSB1	0.0176259	1
TAF2	TAF2	0.0174748	1
MAP4	MAP4	0.0172546	1
CETN3	CETN3	0.0167451	1
ATAD3C	ATAD3C	0.0166761	1
EXD2	EXD2	0.0156572	1
SERPINB12	SERPINB12	0.0151327	1
RAD51AP1	RAD51AP1	0.0150096	1
UNC119	UNC119	0.0149685	1
PHRF1	PHRF1	0.0147483	1
WDR76	WDR76	0.0147483	1
RCN2	RCN2	0.0146382	1
SLFN11	SLFN11	0.014349	1
TIMELESS	TIMELESS	0.0142389	1
GREB1	GREB1	0.0140597	1
CD3EAP	CD3EAP	0.0134401	1
UCP3	UCP3	0.0132179	1
DIDO1	DIDO1	0.0125313	1
HOXB7	HOXB7	0.0125313	1
POLR2E	POLR2E	0.0125313	1
TGM3	TGM3	0.0122421	1
POLR1E	POLR1E	0.012173	1
TBC1D4	TBC1D4	0.012173	1
FUCA1	FUCA1	0.0117326	1
POU5F1B	POU5F1B	0.0117326	1
MAST2	MAST2	0.0112642	1
PBK	PBK	0.0109339	1
ZFYVE19	ZFYVE19	0.0105345	1
ATAD3B	ATAD3B	0.0102453	1
RRBP1	RRBP1	0.0100251	1
APH1A	APH1A	0.0098459	1
AIRE	AIRE	0.0097358	1
BIVM-ERCC5	BIVM-ERCC5	0.0096257	1
ZBTB8A	ZBTB8A	0.0096257	1
RRN3	RRN3	0.00959768	1
TAF1D	TAF1D	0.00948758	1
RWDD4	RWDD4	0.00944654	1
ASB10	ASB10	0.00933644	1
CEP164	CEP164	0.00875792	1
CELA2B	CELA2B	0.00842762	1
CHD1L	CHD1L	0.00842762	1
LACTB	LACTB	0.00842762	1
WNK1	WNK1	0.00802826	1
BRWD1	BRWD1	0.0075188	1
TAF3	TAF3	0.0075188	1
AKR7A2	AKR7A2	0.00722954	1
RADIL	RADIL	0.00705037	1
TTF1	TTF1	0.00705037	1
WDR55	WDR55	0.00672007	1
RBM10	RBM10	0.00654091	1
HNRNPCL1	HNRNPCL1	0.00643081	1
PER3	PER3	0.00643081	1
MYO7A	MYO7A	0.00625165	1
LTN1	LTN1	0.00592135	1
ZNF638	ZNF638	0.00563209	1
KANK1	KANK1	0.00552199	1
LRR1	LRR1	0.00552199	1
KLF1	KLF1	0.00545293	1
DSCC1	DSCC1	0.00501253	1
KRT76	KRT76	0.00501253	1
ORC4	ORC4	0.00501253	1
WRAP53	WRAP53	0.00501253	1
USP36	USP36	0.00461317	1
ERCC6L	ERCC6L	0.00452309	1
CST6	CST6	0.00421381	1
TFF1	TFF1	0.00421381	1
DDX20	DDX20	0.00381445	1
PPM1G	PPM1G	0.00381445	1
MCM8	MCM8	0.00352519	1
ATAD3A	ATAD3A	0.00301573	1
HEXA	HEXA	0.00301573	1
PSD3	PSD3	0.00250627	1
TAF1C	TAF1C	0.00250627	1
USP42	USP42	0.00250627	1
AKAP12	AKAP12	0.00223002	1
TICRR	TICRR	0.00210691	1
TRIM31	TRIM31	0.00210691	1
LMO7	LMO7	0.00152838	1
CGNL1	CGNL1	0.00141828	1
SIRT6	SIRT6	0.00141828	1
ATAD5	ATAD5	0.000440398	1
AKIRIN1	AKIRIN1	0	1
ARHGEF28	ARHGEF28	0	1
ASB11	ASB11	0	1
ASB16	ASB16	0	1
ATXN3	ATXN3	0	1
BAG5	BAG5	0	1
BRWD3	BRWD3	0	1
C7orf50	C7orf50	0	1
CDC6	CDC6	0	1
CDK16	CDK16	0	1
CDS1	CDS1	0	1
CDT1	CDT1	0	1
CEP57L1	CEP57L1	0	1
CHTF18	CHTF18	0	1
COMMD1	COMMD1	0	1
COPS8	COPS8	0	1
CST4	CST4	0	1
DCUN1D5	DCUN1D5	0	1
DDIT4	DDIT4	0	1
DLC1	DLC1	0	1
DTL	DTL	0	1
DTYMK	DTYMK	0	1
E2F1	E2F1	0	1
ERGIC1	ERGIC1	0	1
EXOSC7	EXOSC7	0	1
FGL1	FGL1	0	1
FLG	FLG	0	1
FOXO6	FOXO6	0	1
G6PD	G6PD	0	1
GADD45B	GADD45B	0	1
GCFC2	GCFC2	0	1
GEMIN4	GEMIN4	0	1
GGN	GGN	0	1
GINS1	GINS1	0	1
GTF2A2	GTF2A2	0	1
GTF2F2	GTF2F2	0	1
HAP1	HAP1	0	1
HDX	HDX	0	1
HJURP	HJURP	0	1
HMGN1	HMGN1	0	1
HOXA4	HOXA4	0	1
IGBP1	IGBP1	0	1
IRS4	IRS4	0	1
ISY1	ISY1	0	1
KBTBD13	KBTBD13	0	1
KCTD17	KCTD17	0	1
KDM4C	KDM4C	0	1
LARP7	LARP7	0	1
MAGEA1	MAGEA1	0	1
MAGEE2	MAGEE2	0	1
MCPH1	MCPH1	0	1
NAT2	NAT2	0	1
NPC2	NPC2	0	1
NUDT6	NUDT6	0	1
OBSCN	OBSCN	0	1
OTC	OTC	0	1
PGBD3	PGBD3	0	1
PHLDA3	PHLDA3	0	1
POLDIP2	POLDIP2	0	1
POLR2K	POLR2K	0	1
POLR2L	POLR2L	0	1
PRRC2A	PRRC2A	0	1
PSMD13	PSMD13	0	1
PSMD8	PSMD8	0	1
PURB	PURB	0	1
QPCT	QPCT	0	1
RBBP7	RBBP7	0	1
RFWD3	RFWD3	0	1
RPS27A	RPS27A	0	1
SART1	SART1	0	1
SETX	SETX	0	1
SPSB2	SPSB2	0	1
SRPX	SRPX	0	1
SUMO1	SUMO1	0	1
SUMO2	SUMO2	0	1
SUMO3	SUMO3	0	1
TAF1B	TAF1B	0	1
TBC1D1	TBC1D1	0	1
TEP1	TEP1	0	1
TIPIN	TIPIN	0	1
TIPRL	TIPRL	0	1
TWISTNB	TWISTNB	0	1
UBE2D1	UBE2D1	0	1
UBE2D3	UBE2D3	0	1
UBE2L6	UBE2L6	0	1
UBE2NL	UBE2NL	0	1
UBE2V1	UBE2V1	0	1
UMPS	UMPS	0	1
USP17L2	USP17L2	0	1
WDR18	WDR18	0	1
WDR82	WDR82	0	1
ZC3HAV1	ZC3HAV1	0	1
ZFR2	ZFR2	0	1
ZNF830	ZNF830	0	1
ZNRD1	ZNRD1	0	1
ABRAXAS2
ANTKMT
ANXA2P2
ATP5F1A
BICRAL
CAVIN1
CCAR2
CCDC180
CENPX
CEP126
CFAP52
CIAO2A
CIAO2B
COP1
COPS9
DCAF1
DRC1
ELOA2
ELOA3
ELOA3D
ELP1
FBH1
GMCL2
GTF2H2C_2
H1-1
H1-2
H2AB1
H2AB3
H2AC1
H2AC11
H2AC12
H2AC13
H2AC14
H2AC15
H2AC16
H2AC17
H2AC18
H2AC20
H2AC21
H2AC4
H2AC6
H2AC7
H2AJ
H2AW
H2AZ1
H2BC1
H2BC11
H2BC12
H2BC13
H2BC14
H2BC15
H2BC17
H2BC18
H2BC21
H2BC3
H2BC4
H2BC5
H2BC8
H2BC9
H2BU1
H3-3A
H3-3B
H3-4
H3-5
H3C1
H3C13
H3C14
H3C6
H3C7
H4C1
H4C11
H4C14
H4C15
H4C3
H4C6
HMCES
HNRNPDL
IGHV3OR15-7
ITPRID2
KAT14
KMT5A
LOC344382
LOC442497
LRATD2
LTO1
MACROH2A1
MAP3K20
MTREX
NELFA
NELFB
NELFCD
NELFE
NRDC
NSD2
NSD3
ODR4
PAXX
PCLAF
PIDD1
PMS2P1
PPP4R3A
PRIM2
PRIMPOL
PYCR3
RADX
RPL10P16
RPL13P12
RPL21P16
RPL21P19
RPL36AP37
RPL7AP27
RPS26P54
RPS7P4
RPSAP12
RPSAP55
RTCB
RTRAF
SCARNA22
SHLD1
SHLD2
SLF1
SLF2
SLX4IP
SPIDR
STN1
TRMO
TWNK
U2AF1L5
UFD1
USP17L1
WASHC4
WASHC5
XBP1P1
XIST
YBX3
YJU2
ZBTB14
ZNF525
ZNF598
ZSWIM8

## Sheet: DLBC_nonDDR
non-DDR	protNames	uEMDscore	qVal
TMSB4X	TMSB4X	10.6757	0
SOCS1	SOCS1	10.3437	0
INTS3	INTS3	7.68997	0.152941
AMOT	AMOT	6.80734	0.262069
MAST1	MAST1	6.59984	0.262069
DDX3X	DDX3X	5.27081	0.378378
POU2F2	POU2F2	4.90527	0.716364
GPHN	GPHN	4.13729	0.764706
ARHGEF2	ARHGEF2	3.71677	0.764706
P2RY8	P2RY8	3.6495	0.764706
UBR5	UBR5	3.62092	0.764706
CREBBP	CREBBP	3.18686	0.769091
IKZF3	IKZF3	2.78346	0.772881
SRSF1	SRSF1	2.67568	1
TUBB	TUBB	2.67568	1
UBE2D3	UBE2D3	2.64932	1
UBB	UBB	2.64865	1
UBE2R2	UBE2R2	2.62296	1
RBM39	RBM39	2.48278	1
UBA6	UBA6	2.45678	1
STAG2	STAG2	2.44724	1
UBTF	UBTF	2.42927	1
GTF2A1	GTF2A1	2.42488	1
NONO	NONO	2.39453	1
RBM4	RBM4	2.39253	1
ARID1A	ARID1A	2.36457	1
COPS3	COPS3	2.34021	1
THRA	THRA	2.31465	1
CDC16	CDC16	2.29548	1
WNT7B	WNT7B	2.29481	1
MTA2	MTA2	2.26713	1
LCMT1	LCMT1	2.17847	1
ERG	ERG	2.1605	1
DDX25	DDX25	2.08981	1
THRB	THRB	2.07184	1
POLR2B	POLR2B	2.06718	1
DNAJC7	DNAJC7	2.04282	1
INTS12	INTS12	2.01074	1
RNF128	RNF128	2.00515	1
CDK11B	CDK11B	1.98358	1
SAMHD1	SAMHD1	1.92168	1
MSL2	MSL2	1.89572	1
AR	AR	1.86306	1
FOXB1	FOXB1	1.8482	1
FEM1B	FEM1B	1.83183	1
DYRK1A	DYRK1A	1.74716	1
FOXA3	FOXA3	1.74556	1
UHRF2	UHRF2	1.73278	1
KCTD10	KCTD10	1.71641	1
ZCCHC8	ZCCHC8	1.67696	1
EGR1	EGR1	1.57264	1
ANKHD1-EIF4EBP3	ANKHD1-EIF4EBP3	1.53736	1
FKBP5	FKBP5	1.4728	1
SP1	SP1	1.46282	1
YTHDF2	YTHDF2	1.43047	1
TEX10	TEX10	1.32304	1
LARP1	LARP1	1.29548	1
GPN3	GPN3	1.24197	1
TRIM23	TRIM23	1.18446	1
NEK1	NEK1	1.1742	1
LRRC39	LRRC39	1.054	1
SUPT6H	SUPT6H	0.961618	1
UBR4	UBR4	0.895778	1
SLC25A13	SLC25A13	0.894256	1
ORC5	ORC5	0.831988	1
CTR9	CTR9	0.818409	1
TLN2	TLN2	0.812959	1
ZBED1	ZBED1	0.810422	1
TNKS	TNKS	0.809462	1
BRSK2	BRSK2	0.792451	1
ARIH2	ARIH2	0.783255	1
DAZAP1	DAZAP1	0.782985	1
LIMS1	LIMS1	0.775667	1
NF1	NF1	0.772602	1
PBRM1	PBRM1	0.769806	1
APBB1	APBB1	0.763816	1
NASP	NASP	0.760621	1
LMAN2	LMAN2	0.757836	1
PGK2	PGK2	0.75544	1
HSPA14	HSPA14	0.754231	1
BRD4	BRD4	0.742779	1
ABCF1	ABCF1	0.74252	1
SYMPK	SYMPK	0.740253	1
ARID2	ARID2	0.734662	1
RABL2A	RABL2A	0.73028	1
ABLIM3	ABLIM3	0.728273	1
INTS1	INTS1	0.721883	1
RAD51AP1	RAD51AP1	0.721095	1
RC3H1	RC3H1	0.716691	1
CDK12	CDK12	0.712698	1
KRT85	KRT85	0.704311	1
CTSD	CTSD	0.693528	1
PPARG	PPARG	0.691931	1
SRP72	SRP72	0.687667	1
PGR	PGR	0.68703	1
PTPN4	PTPN4	0.678752	1
PADI1	PADI1	0.675557	1
HSF1	HSF1	0.656388	1
SRCAP	SRCAP	0.655589	1
TSC22D1	TSC22D1	0.61086	1
CHD4	CHD4	0.591983	1
ORC1	ORC1	0.561469	1
NCOA3	NCOA3	0.515143	1
SFR1	SFR1	0.497539	1
PTPN14	PTPN14	0.486627	1
DIO2	DIO2	0.474506	1
PPFIA1	PPFIA1	0.46532	1
SMARCA2	SMARCA2	0.458132	1
CRTC3	CRTC3	0.457732	1
PLEKHO2	PLEKHO2	0.456934	1
DPPA4	DPPA4	0.454138	1
CCDC39	CCDC39	0.451613	1
POLR2E	POLR2E	0.425784	1
NCAPG	NCAPG	0.418325	1
MAK16	MAK16	0.416728	1
HIF3A	HIF3A	0.416598	1
MCM7	MCM7	0.411935	1
POLR2A	POLR2A	0.393435	1
PARP12	PARP12	0.374935	1
DSCC1	DSCC1	0.34684	1
FASN	FASN	0.335258	1
MYOF	MYOF	0.333931	1
DNTTIP2	DNTTIP2	0.325943	1
MCM3AP	MCM3AP	0.315959	1
KBTBD13	KBTBD13	0.30957	1
EP300	EP300	0.30278	1
TNFAIP2	TNFAIP2	0.291598	1
NEURL4	NEURL4	0.266439	1
BAAT	BAAT	0.260448	1
USP24	USP24	0.231532	1
UHRF1	UHRF1	0.211057	1
ATF7IP	ATF7IP	0.209028	1
ZNF135	ZNF135	0.196917	1
SRRM2	SRRM2	0.19505	1
APC	APC	0.193453	1
CSNK1A1L	CSNK1A1L	0.18906	1
MCM10	MCM10	0.182432	1
ASB11	ASB11	0.181547	1
GHR	GHR	0.174283	1
HECTD1	HECTD1	0.160705	1
EP400	EP400	0.15791	1
JMJD1C	JMJD1C	0.142205	1
TRIM25	TRIM25	0.116365	1
TTF1	TTF1	0.11371	1
GLI1	GLI1	0.112372	1
CHTF18	CHTF18	0.0849452	1
POLR1A	POLR1A	0.078156	1
WRAP53	WRAP53	0.0762887	1
SMC1B	SMC1B	0.0521976	1
TGM3	TGM3	0.0512585	1
DIDO1	DIDO1	0.0356834	1
KANK1	KANK1	0.0300924	1
TAF1B	TAF1B	0.0242315	1
RBM10	RBM10	0.0210366	1
USP17L2	USP17L2	0.0186404	1
VPS13C	VPS13C	0.0166436	1
ZC3HAV1	ZC3HAV1	0.00466281	1
AAMP	AAMP	0	1
ABHD10	ABHD10	0	1
ABL1	ABL1	0	1
ABTB2	ABTB2	0	1
ACTBL2	ACTBL2	0	1
ACTL6A	ACTL6A	0	1
ADAM22	ADAM22	0	1
ADAR	ADAR	0	1
ADD1	ADD1	0	1
AGAP1	AGAP1	0	1
AGAP3	AGAP3	0	1
AICDA	AICDA	0	1
AIFM1	AIFM1	0	1
AIM2	AIM2	0	1
AIRE	AIRE	0	1
AKAP11	AKAP11	0	1
AKAP12	AKAP12	0	1
AKAP8	AKAP8	0	1
AKIRIN1	AKIRIN1	0	1
AKIRIN2	AKIRIN2	0	1
AKR7A2	AKR7A2	0	1
ALDH7A1	ALDH7A1	0	1
ANAPC1	ANAPC1	0	1
ANAPC2	ANAPC2	0	1
ANAPC4	ANAPC4	0	1
ANAPC5	ANAPC5	0	1
ANAPC7	ANAPC7	0	1
ANG	ANG	0	1
ANP32B	ANP32B	0	1
ANXA2	ANXA2	0	1
ANXA6	ANXA6	0	1
AP1B1	AP1B1	0	1
APH1A	APH1A	0	1
APOBEC3G	APOBEC3G	0	1
AQR	AQR	0	1
ARHGAP25	ARHGAP25	0	1
ARHGEF28	ARHGEF28	0	1
ARID1B	ARID1B	0	1
ARL3	ARL3	0	1
ASB1	ASB1	0	1
ASB10	ASB10	0	1
ASB13	ASB13	0	1
ASB14	ASB14	0	1
ASB16	ASB16	0	1
ASB17	ASB17	0	1
ASB18	ASB18	0	1
ASB2	ASB2	0	1
ASB4	ASB4	0	1
ASB5	ASB5	0	1
ASB7	ASB7	0	1
ASB8	ASB8	0	1
ASB9	ASB9	0	1
ASCC2	ASCC2	0	1
ASF1A	ASF1A	0	1
ASF1B	ASF1B	0	1
ATAD3A	ATAD3A	0	1
ATAD3B	ATAD3B	0	1
ATAD3C	ATAD3C	0	1
ATAD5	ATAD5	0	1
ATF2	ATF2	0	1
ATMIN	ATMIN	0	1
ATXN3	ATXN3	0	1
BACH1	BACH1	0	1
BAG2	BAG2	0	1
BAG5	BAG5	0	1
BANF1	BANF1	0	1
BAP1	BAP1	0	1
BAX	BAX	0	1
BAZ1A	BAZ1A	0	1
BAZ1B	BAZ1B	0	1
BCCIP	BCCIP	0	1
BCKDHA	BCKDHA	0	1
BCKDHB	BCKDHB	0	1
BCL7C	BCL7C	0	1
BCLAF1	BCLAF1	0	1
BCR	BCR	0	1
BEND3	BEND3	0	1
BID	BID	0	1
BIVM-ERCC5	BIVM-ERCC5	0	1
BRD7	BRD7	0	1
BRD8	BRD8	0	1
BRPF1	BRPF1	0	1
BRSK1	BRSK1	0	1
BRWD1	BRWD1	0	1
BRWD3	BRWD3	0	1
BTAF1	BTAF1	0	1
BTBD1	BTBD1	0	1
BTBD6	BTBD6	0	1
C7orf50	C7orf50	0	1
CABYR	CABYR	0	1
CAMKK1	CAMKK1	0	1
CAPN11	CAPN11	0	1
CAPRIN1	CAPRIN1	0	1
CAPZA1	CAPZA1	0	1
CASP3	CASP3	0	1
CBFB	CBFB	0	1
CBX1	CBX1	0	1
CBX3	CBX3	0	1
CBX4	CBX4	0	1
CBX5	CBX5	0	1
CCDC106	CCDC106	0	1
CCDC12	CCDC12	0	1
CCDC124	CCDC124	0	1
CCDC174	CCDC174	0	1
CCDC6	CCDC6	0	1
CCDC88A	CCDC88A	0	1
CCNA2	CCNA2	0	1
CCNB1	CCNB1	0	1
CCND1	CCND1	0	1
CCNE1	CCNE1	0	1
CCNE2	CCNE2	0	1
CCNK	CCNK	0	1
CCNO	CCNO	0	1
CCNT1	CCNT1	0	1
CCNT2	CCNT2	0	1
CD3EAP	CD3EAP	0	1
CD99L2	CD99L2	0	1
CDC14B	CDC14B	0	1
CDC27	CDC27	0	1
CDC34	CDC34	0	1
CDC45	CDC45	0	1
CDC6	CDC6	0	1
CDC7	CDC7	0	1
CDC73	CDC73	0	1
CDK1	CDK1	0	1
CDK16	CDK16	0	1
CDK2	CDK2	0	1
CDK20	CDK20	0	1
CDK4	CDK4	0	1
CDK8	CDK8	0	1
CDK9	CDK9	0	1
CDKN1A	CDKN1A	0	1
CDKN1B	CDKN1B	0	1
CDKN2A	CDKN2A	0	1
CDKN2AIP	CDKN2AIP	0	1
CDKN2C	CDKN2C	0	1
CDS1	CDS1	0	1
CDT1	CDT1	0	1
CEBPB	CEBPB	0	1
CELA2B	CELA2B	0	1
CENPA	CENPA	0	1
CENPB	CENPB	0	1
CEP164	CEP164	0	1
CEP57L1	CEP57L1	0	1
CETN3	CETN3	0	1
CGGBP1	CGGBP1	0	1
CGNL1	CGNL1	0	1
CHAF1B	CHAF1B	0	1
CHAMP1	CHAMP1	0	1
CHD1L	CHD1L	0	1
CHFR	CHFR	0	1
CHRAC1	CHRAC1	0	1
CIAO1	CIAO1	0	1
CIAPIN1	CIAPIN1	0	1
CIRBP	CIRBP	0	1
CKAP4	CKAP4	0	1
CKB	CKB	0	1
CLOCK	CLOCK	0	1
CLSPN	CLSPN	0	1
CNTN4	CNTN4	0	1
COMMD1	COMMD1	0	1
COPS2	COPS2	0	1
COPS4	COPS4	0	1
COPS5	COPS5	0	1
COPS6	COPS6	0	1
COPS7A	COPS7A	0	1
COPS7B	COPS7B	0	1
COPS8	COPS8	0	1
CORO7	CORO7	0	1
CPSF2	CPSF2	0	1
CRBN	CRBN	0	1
CREB1	CREB1	0	1
CST4	CST4	0	1
CST6	CST6	0	1
CSTF1	CSTF1	0	1
CTDP1	CTDP1	0	1
CUL4B	CUL4B	0	1
CYLC2	CYLC2	0	1
DAB2IP	DAB2IP	0	1
DAXX	DAXX	0	1
DBF4	DBF4	0	1
DCAF10	DCAF10	0	1
DCAF11	DCAF11	0	1
DCAF15	DCAF15	0	1
DCAF16	DCAF16	0	1
DCAF17	DCAF17	0	1
DCAF7	DCAF7	0	1
DCK	DCK	0	1
DCPS	DCPS	0	1
DCTPP1	DCTPP1	0	1
DCUN1D1	DCUN1D1	0	1
DCUN1D2	DCUN1D2	0	1
DCUN1D3	DCUN1D3	0	1
DCUN1D4	DCUN1D4	0	1
DCUN1D5	DCUN1D5	0	1
DDA1	DDA1	0	1
DDIT4	DDIT4	0	1
DDX1	DDX1	0	1
DDX17	DDX17	0	1
DDX19A	DDX19A	0	1
DDX19B	DDX19B	0	1
DDX20	DDX20	0	1
DDX46	DDX46	0	1
DENND4A	DENND4A	0	1
DET1	DET1	0	1
DHX36	DHX36	0	1
DHX8	DHX8	0	1
DHX9	DHX9	0	1
DLC1	DLC1	0	1
DMAP1	DMAP1	0	1
DMWD	DMWD	0	1
DNAJA1	DNAJA1	0	1
DNAJA2	DNAJA2	0	1
DNAJA3	DNAJA3	0	1
DNAJA4	DNAJA4	0	1
DNAJB1	DNAJB1	0	1
DNAJB13	DNAJB13	0	1
DNAJB5	DNAJB5	0	1
DNAJC9	DNAJC9	0	1
DNMT1	DNMT1	0	1
DNMT3B	DNMT3B	0	1
DNTTIP1	DNTTIP1	0	1
DSP	DSP	0	1
DTL	DTL	0	1
DTYMK	DTYMK	0	1
DYRK2	DYRK2	0	1
E2F1	E2F1	0	1
E2F3	E2F3	0	1
E2F4	E2F4	0	1
E4F1	E4F1	0	1
ECT2	ECT2	0	1
EHF	EHF	0	1
EIF2D	EIF2D	0	1
ELL	ELL	0	1
ELMSAN1	ELMSAN1	0	1
EMC2	EMC2	0	1
EMD	EMD	0	1
ENAH	ENAH	0	1
EPB41L3	EPB41L3	0	1
ERC1	ERC1	0	1
ERCC6L	ERCC6L	0	1
ERGIC1	ERGIC1	0	1
ETHE1	ETHE1	0	1
ETS1	ETS1	0	1
ETV1	ETV1	0	1
EXD2	EXD2	0	1
EXOSC7	EXOSC7	0	1
EXOSC8	EXOSC8	0	1
EYA1	EYA1	0	1
EYA2	EYA2	0	1
EYA3	EYA3	0	1
FAM133B	FAM133B	0	1
FAM219A	FAM219A	0	1
FAM9B	FAM9B	0	1
FBXL5	FBXL5	0	1
FGL1	FGL1	0	1
FKBP3	FKBP3	0	1
FLG	FLG	0	1
FLII	FLII	0	1
FLNA	FLNA	0	1
FOXD3	FOXD3	0	1
FOXE1	FOXE1	0	1
FOXO3	FOXO3	0	1
FOXO4	FOXO4	0	1
FOXO6	FOXO6	0	1
FOXP1	FOXP1	0	1
FRMD6	FRMD6	0	1
FRYL	FRYL	0	1
FSCN1	FSCN1	0	1
FUBP1	FUBP1	0	1
FUCA1	FUCA1	0	1
FZR1	FZR1	0	1
G3BP2	G3BP2	0	1
G6PD	G6PD	0	1
GADD45B	GADD45B	0	1
GALK2	GALK2	0	1
GCC2	GCC2	0	1
GCFC2	GCFC2	0	1
GEMIN4	GEMIN4	0	1
GEMIN5	GEMIN5	0	1
GFI1	GFI1	0	1
GGN	GGN	0	1
GINS1	GINS1	0	1
GINS2	GINS2	0	1
GINS4	GINS4	0	1
GMCL1	GMCL1	0	1
GMPS	GMPS	0	1
GP1BA	GP1BA	0	1
GPATCH4	GPATCH4	0	1
GPN1	GPN1	0	1
GPS1	GPS1	0	1
GREB1	GREB1	0	1
GRK5	GRK5	0	1
GTF2A2	GTF2A2	0	1
GTF2B	GTF2B	0	1
GTF2E1	GTF2E1	0	1
GTF2E2	GTF2E2	0	1
GTF2F1	GTF2F1	0	1
GTF2F2	GTF2F2	0	1
GTF2H2C	GTF2H2C	0	1
GTF2I	GTF2I	0	1
GTF3C2	GTF3C2	0	1
GZMA	GZMA	0	1
GZMK	GZMK	0	1
HAP1	HAP1	0	1
HBS1L	HBS1L	0	1
HDGF	HDGF	0	1
HDLBP	HDLBP	0	1
HDX	HDX	0	1
HELB	HELB	0	1
HEXA	HEXA	0	1
HIC2	HIC2	0	1
HIF1A	HIF1A	0	1
HINFP	HINFP	0	1
HJURP	HJURP	0	1
HMBOX1	HMBOX1	0	1
HMGA1	HMGA1	0	1
HMGN1	HMGN1	0	1
HNRNPA0	HNRNPA0	0	1
HNRNPA2B1	HNRNPA2B1	0	1
HNRNPCL1	HNRNPCL1	0	1
HNRNPH1	HNRNPH1	0	1
HNRNPR	HNRNPR	0	1
HNRNPU	HNRNPU	0	1
HNRNPUL1	HNRNPUL1	0	1
HNRNPUL2	HNRNPUL2	0	1
HOMEZ	HOMEZ	0	1
HORMAD1	HORMAD1	0	1
HOXA4	HOXA4	0	1
HOXB4	HOXB4	0	1
HOXB7	HOXB7	0	1
HOXC4	HOXC4	0	1
HOXD4	HOXD4	0	1
HPRT1	HPRT1	0	1
HPS5	HPS5	0	1
HSP90B1	HSP90B1	0	1
HSPA4	HSPA4	0	1
HSPA9	HSPA9	0	1
HSPB1	HSPB1	0	1
HUS1B	HUS1B	0	1
HUWE1	HUWE1	0	1
IBTK	IBTK	0	1
IGBP1	IGBP1	0	1
IGFBP3	IGFBP3	0	1
IKZF1	IKZF1	0	1
IL24	IL24	0	1
ILF2	ILF2	0	1
ING1	ING1	0	1
INPP1	INPP1	0	1
INTS10	INTS10	0	1
INTS2	INTS2	0	1
INTS6	INTS6	0	1
IP6K1	IP6K1	0	1
IRS4	IRS4	0	1
ISG15	ISG15	0	1
ISY1	ISY1	0	1
ISY1-RAB43	ISY1-RAB43	0	1
ITIH5	ITIH5	0	1
KAT2A	KAT2A	0	1
KAT7	KAT7	0	1
KAT8	KAT8	0	1
KATNA1	KATNA1	0	1
KBTBD4	KBTBD4	0	1
KBTBD8	KBTBD8	0	1
KCTD13	KCTD13	0	1
KCTD17	KCTD17	0	1
KCTD7	KCTD7	0	1
KDM4A	KDM4A	0	1
KDM4B	KDM4B	0	1
KDM4C	KDM4C	0	1
KHSRP	KHSRP	0	1
KIAA0930	KIAA0930	0	1
KIF13B	KIF13B	0	1
KIF1B	KIF1B	0	1
KIF1C	KIF1C	0	1
KIF23	KIF23	0	1
KIN	KIN	0	1
KLC3	KLC3	0	1
KLF1	KLF1	0	1
KLHDC2	KLHDC2	0	1
KLHL11	KLHL11	0	1
KLHL2	KLHL2	0	1
KLHL20	KLHL20	0	1
KLHL21	KLHL21	0	1
KLHL25	KLHL25	0	1
KLHL9	KLHL9	0	1
KLK3	KLK3	0	1
KPNA2	KPNA2	0	1
KPNA3	KPNA3	0	1
KPNB1	KPNB1	0	1
KRT3	KRT3	0	1
KRT4	KRT4	0	1
KRT76	KRT76	0	1
L3MBTL2	L3MBTL2	0	1
LACTB	LACTB	0	1
LARP7	LARP7	0	1
LAS1L	LAS1L	0	1
LDHB	LDHB	0	1
LEF1	LEF1	0	1
LEO1	LEO1	0	1
LIMCH1	LIMCH1	0	1
LMNA	LMNA	0	1
LMNB1	LMNB1	0	1
LMNB2	LMNB2	0	1
LMO4	LMO4	0	1
LMO7	LMO7	0	1
LRIF1	LRIF1	0	1
LRR1	LRR1	0	1
LRRC14	LRRC14	0	1
LRRC41	LRRC41	0	1
LRRC47	LRRC47	0	1
LTN1	LTN1	0	1
LUC7L	LUC7L	0	1
LUC7L3	LUC7L3	0	1
MACROD1	MACROD1	0	1
MAGEA1	MAGEA1	0	1
MAGEB1	MAGEB1	0	1
MAGEC2	MAGEC2	0	1
MAGED1	MAGED1	0	1
MAGED2	MAGED2	0	1
MAGEE2	MAGEE2	0	1
MAGEH1	MAGEH1	0	1
MAP3K6	MAP3K6	0	1
MAP4	MAP4	0	1
MAP7	MAP7	0	1
MAPK8	MAPK8	0	1
MAPKAP1	MAPKAP1	0	1
MARK1	MARK1	0	1
MARK2	MARK2	0	1
MARK3	MARK3	0	1
MASP1	MASP1	0	1
MAST2	MAST2	0	1
MAST3	MAST3	0	1
MAT1A	MAT1A	0	1
MAT2A	MAT2A	0	1
MATR3	MATR3	0	1
MCM3	MCM3	0	1
MCM4	MCM4	0	1
MCM6	MCM6	0	1
MCM8	MCM8	0	1
MCPH1	MCPH1	0	1
MCRS1	MCRS1	0	1
MDM2	MDM2	0	1
MDM4	MDM4	0	1
MECP2	MECP2	0	1
MED17	MED17	0	1
MELK	MELK	0	1
MEX3B	MEX3B	0	1
MIB1	MIB1	0	1
MIDN	MIDN	0	1
MORF4L2	MORF4L2	0	1
MPRIP	MPRIP	0	1
MSH4	MSH4	0	1
MSH5	MSH5	0	1
MSI2	MSI2	0	1
MSL1	MSL1	0	1
MTA1	MTA1	0	1
MTA3	MTA3	0	1
MTHFD2	MTHFD2	0	1
MTMR3	MTMR3	0	1
MX1	MX1	0	1
MYB	MYB	0	1
MYBBP1A	MYBBP1A	0	1
MYL12B	MYL12B	0	1
MYO1D	MYO1D	0	1
MYO7A	MYO7A	0	1
NACC1	NACC1	0	1
NAE1	NAE1	0	1
NAT2	NAT2	0	1
NCF4	NCF4	0	1
NCL	NCL	0	1
NCOA6	NCOA6	0	1
NEK11	NEK11	0	1
NF2	NF2	0	1
NFX1	NFX1	0	1
NIPBL	NIPBL	0	1
NOLC1	NOLC1	0	1
NOP10	NOP10	0	1
NOTCH1	NOTCH1	0	1
NPC2	NPC2	0	1
NPLOC4	NPLOC4	0	1
NR1H4	NR1H4	0	1
NR3C1	NR3C1	0	1
NR5A1	NR5A1	0	1
NRBP1	NRBP1	0	1
NT5C2	NT5C2	0	1
NTPCR	NTPCR	0	1
NUDT16L1	NUDT16L1	0	1
NUDT6	NUDT6	0	1
NUMA1	NUMA1	0	1
OBSCN	OBSCN	0	1
OGDHL	OGDHL	0	1
OLA1	OLA1	0	1
ORC2	ORC2	0	1
ORC3	ORC3	0	1
ORC4	ORC4	0	1
ORC6	ORC6	0	1
OSBP2	OSBP2	0	1
OSBPL3	OSBPL3	0	1
OSGIN1	OSGIN1	0	1
OTC	OTC	0	1
OTUD1	OTUD1	0	1
PAF1	PAF1	0	1
PAK4	PAK4	0	1
PANK2	PANK2	0	1
PARP14	PARP14	0	1
PARP9	PARP9	0	1
PBK	PBK	0	1
PCBD1	PCBD1	0	1
PCCA	PCCA	0	1
PCCB	PCCB	0	1
PCGF1	PCGF1	0	1
PCMTD2	PCMTD2	0	1
PDE12	PDE12	0	1
PDX1	PDX1	0	1
PELO	PELO	0	1
PELP1	PELP1	0	1
PER3	PER3	0	1
PGA3	PGA3	0	1
PGA5	PGA5	0	1
PGAM5	PGAM5	0	1
PGBD3	PGBD3	0	1
PGK1	PGK1	0	1
PGRMC1	PGRMC1	0	1
PHAX	PHAX	0	1
PHF1	PHF1	0	1
PHF10	PHF10	0	1
PHGDH	PHGDH	0	1
PHIP	PHIP	0	1
PHLDA3	PHLDA3	0	1
PHRF1	PHRF1	0	1
PIAS1	PIAS1	0	1
PIAS2	PIAS2	0	1
PIAS4	PIAS4	0	1
PIF1	PIF1	0	1
PLA1A	PLA1A	0	1
PLEKHA4	PLEKHA4	0	1
PLEKHA8	PLEKHA8	0	1
PLK1	PLK1	0	1
PML	PML	0	1
POLA2	POLA2	0	1
POLDIP2	POLDIP2	0	1
POLR1B	POLR1B	0	1
POLR1C	POLR1C	0	1
POLR1E	POLR1E	0	1
POLR2C	POLR2C	0	1
POLR2D	POLR2D	0	1
POLR2F	POLR2F	0	1
POLR2G	POLR2G	0	1
POLR2H	POLR2H	0	1
POLR2I	POLR2I	0	1
POLR2J	POLR2J	0	1
POLR2K	POLR2K	0	1
POLR2L	POLR2L	0	1
POU2F1	POU2F1	0	1
POU5F1	POU5F1	0	1
POU5F1B	POU5F1B	0	1
PPIE	PPIE	0	1
PPM1D	PPM1D	0	1
PPM1G	PPM1G	0	1
PPP1R10	PPP1R10	0	1
PPP2R5D	PPP2R5D	0	1
PPP5C	PPP5C	0	1
PRAME	PRAME	0	1
PRDM14	PRDM14	0	1
PRDX1	PRDX1	0	1
PRIM1	PRIM1	0	1
PRPF39	PRPF39	0	1
PRRC2A	PRRC2A	0	1
PSD2	PSD2	0	1
PSD3	PSD3	0	1
PSIP1	PSIP1	0	1
PSMB4	PSMB4	0	1
PSMC1	PSMC1	0	1
PSMC2	PSMC2	0	1
PSMC4	PSMC4	0	1
PSMC5	PSMC5	0	1
PSMD11	PSMD11	0	1
PSMD13	PSMD13	0	1
PSMD3	PSMD3	0	1
PSMD7	PSMD7	0	1
PSMD8	PSMD8	0	1
PSME3	PSME3	0	1
PSMG1	PSMG1	0	1
PTBP3	PTBP3	0	1
PTTG1	PTTG1	0	1
PURA	PURA	0	1
PURB	PURB	0	1
PYHIN1	PYHIN1	0	1
QPCT	QPCT	0	1
RAB40B	RAB40B	0	1
RAB40C	RAB40C	0	1
RAD21	RAD21	0	1
RADIL	RADIL	0	1
RAG1	RAG1	0	1
RAG2	RAG2	0	1
RAI14	RAI14	0	1
RALGPS2	RALGPS2	0	1
RARA	RARA	0	1
RASGRF1	RASGRF1	0	1
RASSF1	RASSF1	0	1
RASSF2	RASSF2	0	1
RASSF8	RASSF8	0	1
RAVER1	RAVER1	0	1
RBBP5	RBBP5	0	1
RBBP7	RBBP7	0	1
RBL2	RBL2	0	1
RBM14	RBM14	0	1
RBM25	RBM25	0	1
RBM26	RBM26	0	1
RBM27	RBM27	0	1
RBM3	RBM3	0	1
RBM48	RBM48	0	1
RBM7	RBM7	0	1
RC3H2	RC3H2	0	1
RCHY1	RCHY1	0	1
RCN2	RCN2	0	1
REXO2	REXO2	0	1
RFWD3	RFWD3	0	1
RHNO1	RHNO1	0	1
RICTOR	RICTOR	0	1
RNASEH1	RNASEH1	0	1
RND3	RND3	0	1
RNF11	RNF11	0	1
RNF111	RNF111	0	1
RNF115	RNF115	0	1
RNF126	RNF126	0	1
RNF144A	RNF144A	0	1
RNF146	RNF146	0	1
RNF166	RNF166	0	1
RNF20	RNF20	0	1
RNF7	RNF7	0	1
RNGTT	RNGTT	0	1
ROCK1	ROCK1	0	1
RPAP3	RPAP3	0	1
RPRD2	RPRD2	0	1
RPS19BP1	RPS19BP1	0	1
RPS27A	RPS27A	0	1
RRBP1	RRBP1	0	1
RRN3	RRN3	0	1
RTF1	RTF1	0	1
RUVBL2	RUVBL2	0	1
RWDD4	RWDD4	0	1
S100A8	S100A8	0	1
SART1	SART1	0	1
SBDS	SBDS	0	1
SCAF4	SCAF4	0	1
SCAF8	SCAF8	0	1
SCAI	SCAI	0	1
SCAMP3	SCAMP3	0	1
SELENBP1	SELENBP1	0	1
SENP3	SENP3	0	1
SERPINB12	SERPINB12	0	1
SESN1	SESN1	0	1
SETX	SETX	0	1
SF3A1	SF3A1	0	1
SF3B2	SF3B2	0	1
SF3B3	SF3B3	0	1
SFPQ	SFPQ	0	1
SFRP2	SFRP2	0	1
SHKBP1	SHKBP1	0	1
SIRT1	SIRT1	0	1
SIRT3	SIRT3	0	1
SIRT6	SIRT6	0	1
SKIL	SKIL	0	1
SKP2	SKP2	0	1
SLC25A22	SLC25A22	0	1
SLC25A23	SLC25A23	0	1
SLCO4A1	SLCO4A1	0	1
SLFN11	SLFN11	0	1
SMARCA5	SMARCA5	0	1
SMARCAL1	SMARCAL1	0	1
SMARCC2	SMARCC2	0	1
SMARCD1	SMARCD1	0	1
SMARCD2	SMARCD2	0	1
SMARCE1	SMARCE1	0	1
SMC1A	SMC1A	0	1
SMC3	SMC3	0	1
SNAI1	SNAI1	0	1
SNRNP200	SNRNP200	0	1
SNRNP40	SNRNP40	0	1
SNRPB	SNRPB	0	1
SNRPD3	SNRPD3	0	1
SNW1	SNW1	0	1
SOCS4	SOCS4	0	1
SOCS5	SOCS5	0	1
SOCS6	SOCS6	0	1
SOCS7	SOCS7	0	1
SORT1	SORT1	0	1
SOX30	SOX30	0	1
SPATA2	SPATA2	0	1
SPSB1	SPSB1	0	1
SPSB2	SPSB2	0	1
SPSB4	SPSB4	0	1
SPTAN1	SPTAN1	0	1
SRPX	SRPX	0	1
SRSF10	SRSF10	0	1
SSBP1	SSBP1	0	1
SSRP1	SSRP1	0	1
STAG1	STAG1	0	1
STK11	STK11	0	1
STRAP	STRAP	0	1
STRBP	STRBP	0	1
SUMO1	SUMO1	0	1
SUMO2	SUMO2	0	1
SUMO3	SUMO3	0	1
SUPT16H	SUPT16H	0	1
SUPT3H	SUPT3H	0	1
SUPT4H1	SUPT4H1	0	1
SUPT5H	SUPT5H	0	1
SYCP3	SYCP3	0	1
SYN2	SYN2	0	1
SYNCRIP	SYNCRIP	0	1
TADA3	TADA3	0	1
TAF10	TAF10	0	1
TAF11	TAF11	0	1
TAF12	TAF12	0	1
TAF13	TAF13	0	1
TAF15	TAF15	0	1
TAF1A	TAF1A	0	1
TAF1C	TAF1C	0	1
TAF1D	TAF1D	0	1
TAF1L	TAF1L	0	1
TAF2	TAF2	0	1
TAF3	TAF3	0	1
TAF4	TAF4	0	1
TAF4B	TAF4B	0	1
TAF7	TAF7	0	1
TAGLN2	TAGLN2	0	1
TANC2	TANC2	0	1
TBC1D1	TBC1D1	0	1
TBC1D4	TBC1D4	0	1
TBP	TBP	0	1
TCERG1	TCERG1	0	1
TCF7L2	TCF7L2	0	1
TCOF1	TCOF1	0	1
TDRD7	TDRD7	0	1
TEP1	TEP1	0	1
TERF1	TERF1	0	1
TERF2	TERF2	0	1
TERF2IP	TERF2IP	0	1
TERT	TERT	0	1
TFAM	TFAM	0	1
TFAP4	TFAP4	0	1
TFCP2	TFCP2	0	1
TFCP2L1	TFCP2L1	0	1
TFF1	TFF1	0	1
THRAP3	THRAP3	0	1
TIAL1	TIAL1	0	1
TICRR	TICRR	0	1
TIMELESS	TIMELESS	0	1
TINF2	TINF2	0	1
TIPIN	TIPIN	0	1
TIPRL	TIPRL	0	1
TLE1	TLE1	0	1
TLK1	TLK1	0	1
TMEM189	TMEM189	0	1
TMPO	TMPO	0	1
TMPRSS2	TMPRSS2	0	1
TNK1	TNK1	0	1
TNKS2	TNKS2	0	1
TONSL	TONSL	0	1
TOP1	TOP1	0	1
TOP1MT	TOP1MT	0	1
TOP2A	TOP2A	0	1
TOP2B	TOP2B	0	1
TOPORS	TOPORS	0	1
TOR1AIP2	TOR1AIP2	0	1
TP53I3	TP53I3	0	1
TP73	TP73	0	1
TPX2	TPX2	0	1
TRA2A	TRA2A	0	1
TRA2B	TRA2B	0	1
TRAIP	TRAIP	0	1
TRAP1	TRAP1	0	1
TRAPPC11	TRAPPC11	0	1
TRIM27	TRIM27	0	1
TRIM28	TRIM28	0	1
TRIM31	TRIM31	0	1
TRIM32	TRIM32	0	1
TRIM33	TRIM33	0	1
TRIM37	TRIM37	0	1
TRIP13	TRIP13	0	1
TRMT1L	TRMT1L	0	1
TSC1	TSC1	0	1
TTC5	TTC5	0	1
TTI1	TTI1	0	1
TTI2	TTI2	0	1
TTLL12	TTLL12	0	1
TUBA1C	TUBA1C	0	1
TUBA3C	TUBA3C	0	1
TUBB1	TUBB1	0	1
TUBB3	TUBB3	0	1
TUBB4B	TUBB4B	0	1
TUBB6	TUBB6	0	1
TUBB8	TUBB8	0	1
TULP2	TULP2	0	1
TWISTNB	TWISTNB	0	1
U2SURP	U2SURP	0	1
UBA3	UBA3	0	1
UBA52	UBA52	0	1
UBA7	UBA7	0	1
UBE2D1	UBE2D1	0	1
UBE2D2	UBE2D2	0	1
UBE2E1	UBE2E1	0	1
UBE2E2	UBE2E2	0	1
UBE2E3	UBE2E3	0	1
UBE2I	UBE2I	0	1
UBE2L3	UBE2L3	0	1
UBE2L6	UBE2L6	0	1
UBE2M	UBE2M	0	1
UBE2NL	UBE2NL	0	1
UBE2V1	UBE2V1	0	1
UBE2W	UBE2W	0	1
UBE3A	UBE3A	0	1
UBP1	UBP1	0	1
UBR1	UBR1	0	1
UBR3	UBR3	0	1
UBXN1	UBXN1	0	1
UBXN7	UBXN7	0	1
UCP3	UCP3	0	1
UGGT1	UGGT1	0	1
UMPS	UMPS	0	1
UNC119	UNC119	0	1
USB1	USB1	0	1
USF1	USF1	0	1
USP2	USP2	0	1
USP20	USP20	0	1
USP28	USP28	0	1
USP36	USP36	0	1
USP37	USP37	0	1
USP42	USP42	0	1
USP43	USP43	0	1
USP5	USP5	0	1
USP7	USP7	0	1
USP8	USP8	0	1
UTY	UTY	0	1
UVRAG	UVRAG	0	1
VCP	VCP	0	1
VRK1	VRK1	0	1
WDHD1	WDHD1	0	1
WDR18	WDR18	0	1
WDR33	WDR33	0	1
WDR55	WDR55	0	1
WDR5B	WDR5B	0	1
WDR61	WDR61	0	1
WDR76	WDR76	0	1
WDR82	WDR82	0	1
WNK1	WNK1	0	1
WRNIP1	WRNIP1	0	1
WSB1	WSB1	0	1
WSB2	WSB2	0	1
WWC1	WWC1	0	1
XRN2	XRN2	0	1
YEATS4	YEATS4	0	1
YLPM1	YLPM1	0	1
YTHDF1	YTHDF1	0	1
YTHDF3	YTHDF3	0	1
YY1	YY1	0	1
ZBTB10	ZBTB10	0	1
ZBTB17	ZBTB17	0	1
ZBTB32	ZBTB32	0	1
ZBTB33	ZBTB33	0	1
ZBTB7C	ZBTB7C	0	1
ZBTB8A	ZBTB8A	0	1
ZC3H18	ZC3H18	0	1
ZC3HC1	ZC3HC1	0	1
ZEB1	ZEB1	0	1
ZER1	ZER1	0	1
ZFP36L2	ZFP36L2	0	1
ZFR	ZFR	0	1
ZFR2	ZFR2	0	1
ZFYVE19	ZFYVE19	0	1
ZHX1	ZHX1	0	1
ZNF24	ZNF24	0	1
ZNF277	ZNF277	0	1
ZNF35	ZNF35	0	1
ZNF597	ZNF597	0	1
ZNF638	ZNF638	0	1
ZNF639	ZNF639	0	1
ZNF830	ZNF830	0	1
ZNRD1	ZNRD1	0	1
ZSCAN1	ZSCAN1	0	1
ZYG11A	ZYG11A	0	1
ZYG11B	ZYG11B	0	1
ABRAXAS2
ANTKMT
ANXA2P2
ATP5F1A
BICRAL
CAVIN1
CCAR2
CCDC180
CENPX
CEP126
CFAP52
CIAO2A
CIAO2B
COP1
COPS9
DCAF1
DRC1
ELOA2
ELOA3
ELOA3D
ELP1
FBH1
GMCL2
GTF2H2C_2
H1-1
H1-2
H2AB1
H2AB3
H2AC1
H2AC11
H2AC12
H2AC13
H2AC14
H2AC15
H2AC16
H2AC17
H2AC18
H2AC20
H2AC21
H2AC4
H2AC6
H2AC7
H2AJ
H2AW
H2AZ1
H2BC1
H2BC11
H2BC12
H2BC13
H2BC14
H2BC15
H2BC17
H2BC18
H2BC21
H2BC3
H2BC4
H2BC5
H2BC8
H2BC9
H2BU1
H3-3A
H3-3B
H3-4
H3-5
H3C1
H3C13
H3C14
H3C6
H3C7
H4C1
H4C11
H4C14
H4C15
H4C3
H4C6
HMCES
HNRNPDL
IGHV3OR15-7
ITPRID2
KAT14
KMT5A
LOC344382
LOC442497
LRATD2
LTO1
MACROH2A1
MAP3K20
MTREX
NELFA
NELFB
NELFCD
NELFE
NRDC
NSD2
NSD3
ODR4
PAXX
PCLAF
PIDD1
PMS2P1
PPP4R3A
PRIM2
PRIMPOL
PYCR3
RADX
RPL10P16
RPL13P12
RPL21P16
RPL21P19
RPL36AP37
RPL7AP27
RPS26P54
RPS7P4
RPSAP12
RPSAP55
RTCB
RTRAF
SCARNA22
SHLD1
SHLD2
SLF1
SLF2
SLX4IP
SPIDR
STN1
TRMO
TWNK
U2AF1L5
UFD1
USP17L1
WASHC4
WASHC5
XBP1P1
XIST
YBX3
YJU2
ZBTB14
ZNF525
ZNF598
ZSWIM8

## Sheet: ESCA_nonDDR
non-DDR	protNames	uEMDscore	qVal
UTY	UTY	2.15217	0.288372
KPNB1	KPNB1	2.10995	0.3375
ZSCAN1	ZSCAN1	1.63974	0.75
CAPRIN1	CAPRIN1	1.60194	0.92093
COPS5	COPS5	1.53346	1
SUPT6H	SUPT6H	1.49246	1
PSMC4	PSMC4	1.47795	1
SOCS5	SOCS5	1.43003	1
IKZF1	IKZF1	1.4028	1
HUWE1	HUWE1	1.37818	1
VCP	VCP	1.26189	1
WNT7B	WNT7B	1.23312	1
DHX9	DHX9	1.19216	1
ARID1A	ARID1A	1.14952	1
CREBBP	CREBBP	1.08713	1
DHX8	DHX8	1.03955	1
TRIM27	TRIM27	1.01547	1
POLR2B	POLR2B	1.01092	1
TUBA3C	TUBA3C	0.971871	1
NOTCH1	NOTCH1	0.954942	1
DNAJA1	DNAJA1	0.941103	1
CDK11B	CDK11B	0.922038	1
TUBB6	TUBB6	0.914745	1
CCDC88A	CCDC88A	0.895888	1
ZC3H18	ZC3H18	0.889742	1
STAG2	STAG2	0.842218	1
AKIRIN2	AKIRIN2	0.84029	1
UBTF	UBTF	0.829681	1
SRCAP	SRCAP	0.806588	1
RBM4	RBM4	0.79294	1
CDKN2A	CDKN2A	0.762936	1
RCHY1	RCHY1	0.755626	1
RASGRF1	RASGRF1	0.755105	1
NF1	NF1	0.749687	1
TBP	TBP	0.747552	1
MAST1	MAST1	0.746579	1
BRD4	BRD4	0.741457	1
ANKHD1-EIF4EBP3	ANKHD1-EIF4EBP3	0.726924	1
CNTN4	CNTN4	0.726698	1
MARK1	MARK1	0.719909	1
HDLBP	HDLBP	0.713693	1
INTS10	INTS10	0.71022	1
THRA	THRA	0.693325	1
RBM27	RBM27	0.687387	1
TSC1	TSC1	0.677247	1
MTA2	MTA2	0.667541	1
TAF1L	TAF1L	0.659206	1
LRRC14	LRRC14	0.654205	1
MARK2	MARK2	0.651479	1
TLN2	TLN2	0.638752	1
CTR9	CTR9	0.638474	1
EPB41L3	EPB41L3	0.6333	1
BTAF1	BTAF1	0.622378	1
DDX19A	DDX19A	0.60682	1
NIPBL	NIPBL	0.604112	1
HNRNPUL1	HNRNPUL1	0.593121	1
BAX	BAX	0.592686	1
PBRM1	PBRM1	0.589283	1
MYB	MYB	0.588953	1
CCDC39	CCDC39	0.568534	1
ERG	ERG	0.560911	1
ARID1B	ARID1B	0.558637	1
LCMT1	LCMT1	0.557143	1
PRDX1	PRDX1	0.556119	1
CDK12	CDK12	0.5519	1
SUPT5H	SUPT5H	0.551327	1
INTS1	INTS1	0.54136	1
TRAIP	TRAIP	0.540249	1
LMNB2	LMNB2	0.531289	1
UBE2D2	UBE2D2	0.512085	1
UBE2D3	UBE2D3	0.511686	1
RNF11	RNF11	0.510088	1
ARHGEF2	ARHGEF2	0.509289	1
ASF1A	ASF1A	0.505053	1
FRYL	FRYL	0.485484	1
DDX3X	DDX3X	0.484529	1
FRMD6	FRMD6	0.484529	1
TWISTNB	TWISTNB	0.484529	1
SMARCD2	SMARCD2	0.474285	1
CDK8	CDK8	0.472861	1
MEX3B	MEX3B	0.464266	1
UBR5	UBR5	0.463328	1
SCAF4	SCAF4	0.462599	1
SNRNP200	SNRNP200	0.458848	1
USP5	USP5	0.456539	1
TIAL1	TIAL1	0.455775	1
PSME3	PSME3	0.454178	1
SF3B2	SF3B2	0.453917	1
USP28	USP28	0.453257	1
MASP1	MASP1	0.446086	1
STK11	STK11	0.445826	1
TP73	TP73	0.432907	1
TRA2B	TRA2B	0.431414	1
PSMD11	PSMD11	0.429018	1
COPS6	COPS6	0.42782	1
UBA6	UBA6	0.425597	1
UBE2M	UBE2M	0.423826	1
UGGT1	UGGT1	0.415579	1
RNF111	RNF111	0.412748	1
PYHIN1	PYHIN1	0.406932	1
HMBOX1	HMBOX1	0.404657	1
HNRNPA2B1	HNRNPA2B1	0.399865	1
PSMC2	PSMC2	0.399865	1
WDR61	WDR61	0.399865	1
RBM3	RBM3	0.398423	1
EP300	EP300	0.397816	1
KIF13B	KIF13B	0.393753	1
MTMR3	MTMR3	0.380331	1
DIO2	DIO2	0.379324	1
RBBP5	RBBP5	0.379098	1
S100A8	S100A8	0.372708	1
UBR3	UBR3	0.361561	1
WDR33	WDR33	0.359078	1
CCDC106	CCDC106	0.350917	1
SOCS4	SOCS4	0.349562	1
TUBB3	TUBB3	0.348972	1
ASB7	ASB7	0.34635	1
EMC2	EMC2	0.345551	1
SAMHD1	SAMHD1	0.342409	1
CSTF1	CSTF1	0.341714	1
RICTOR	RICTOR	0.335394	1
MIB1	MIB1	0.334335	1
SOCS6	SOCS6	0.332737	1
KLHL20	KLHL20	0.331539	1
RBL2	RBL2	0.331227	1
AICDA	AICDA	0.325861	1
FEM1B	FEM1B	0.325705	1
DYRK1A	DYRK1A	0.325149	1
ZBTB17	ZBTB17	0.323552	1
CCNK	CCNK	0.322753	1
YY1	YY1	0.322354	1
OLA1	OLA1	0.322336	1
CEBPB	CEBPB	0.320392	1
DCAF16	DCAF16	0.3181	1
MAPKAP1	MAPKAP1	0.316902	1
ENAH	ENAH	0.316502	1
SF3B3	SF3B3	0.316415	1
U2SURP	U2SURP	0.314922	1
TNKS2	TNKS2	0.314367	1
SIRT1	SIRT1	0.314019	1
TLE1	TLE1	0.314019	1
TPX2	TPX2	0.314019	1
ROCK1	ROCK1	0.312821	1
DENND4A	DENND4A	0.310338	1
BCCIP	BCCIP	0.310269	1
LEO1	LEO1	0.310026	1
RALGPS2	RALGPS2	0.309783	1
UBE3A	UBE3A	0.308932	1
GMPS	GMPS	0.308585	1
SMARCC2	SMARCC2	0.308029	1
GTF3C2	GTF3C2	0.30723	1
PLEKHA8	PLEKHA8	0.30723	1
SF3A1	SF3A1	0.306431	1
SCAMP3	SCAMP3	0.30539	1
GTF2F1	GTF2F1	0.301639	1
RAVER1	RAVER1	0.300042	1
DET1	DET1	0.29999	1
RASSF2	RASSF2	0.299972	1
CCDC124	CCDC124	0.299729	1
AQR	AQR	0.296534	1
ANAPC2	ANAPC2	0.296204	1
CORO7	CORO7	0.2936	1
DAXX	DAXX	0.293253	1
KCTD7	KCTD7	0.293235	1
ZEB1	ZEB1	0.292541	1
TERT	TERT	0.290613	1
ANAPC1	ANAPC1	0.290058	1
BAG2	BAG2	0.289641	1
LRRC41	LRRC41	0.289485	1
TANC2	TANC2	0.286064	1
TAF15	TAF15	0.281428	1
RNF20	RNF20	0.280855	1
SYNCRIP	SYNCRIP	0.280612	1
SPTAN1	SPTAN1	0.279674	1
CDC45	CDC45	0.272625	1
SYMPK	SYMPK	0.271687	1
DCAF17	DCAF17	0.271444	1
TAF7	TAF7	0.268475	1
APBB1	APBB1	0.268075	1
CUL4B	CUL4B	0.267676	1
PURB	PURB	0.267676	1
NOLC1	NOLC1	0.264585	1
UBE2L6	UBE2L6	0.264481	1
SMC3	SMC3	0.262484	1
SMARCA5	SMARCA5	0.261686	1
NFX1	NFX1	0.260904	1
ZNF597	ZNF597	0.260418	1
SCAF8	SCAF8	0.259862	1
DNTTIP1	DNTTIP1	0.259307	1
PML	PML	0.257449	1
FOXO3	FOXO3	0.253299	1
HIF1A	HIF1A	0.251858	1
MAGEC2	MAGEC2	0.249757	1
ABL1	ABL1	0.249722	1
RC3H1	RC3H1	0.248125	1
MSH4	MSH4	0.241318	1
TOP2B	TOP2B	0.238523	1
FZR1	FZR1	0.232515	1
USP43	USP43	0.225587	1
KCTD13	KCTD13	0.225257	1
TTI1	TTI1	0.224944	1
GPATCH4	GPATCH4	0.224458	1
OGDHL	OGDHL	0.218555	1
ATMIN	ATMIN	0.218312	1
STAG1	STAG1	0.216593	1
MTA3	MTA3	0.212165	1
PAK4	PAK4	0.211123	1
PTPN4	PTPN4	0.209856	1
PADI1	PADI1	0.208501	1
DCK	DCK	0.205254	1
AMOT	AMOT	0.204733	1
DCUN1D5	DCUN1D5	0.204178	1
MAGED1	MAGED1	0.203014	1
INTS3	INTS3	0.200983	1
P2RY8	P2RY8	0.200219	1
ASF1B	ASF1B	0.199385	1
CDKN1A	CDKN1A	0.195652	1
KAT8	KAT8	0.194454	1
PSD2	PSD2	0.192232	1
UBR4	UBR4	0.188655	1
GPN1	GPN1	0.184383	1
DBF4	DBF4	0.184158	1
CDC27	CDC27	0.18381	1
NCOA3	NCOA3	0.180233	1
MYO1D	MYO1D	0.179521	1
SOCS1	SOCS1	0.179018	1
UBA3	UBA3	0.178619	1
PRIM1	PRIM1	0.178237	1
IGFBP3	IGFBP3	0.17624	1
PPFIA1	PPFIA1	0.174486	1
PRDM14	PRDM14	0.173913	1
INTS2	INTS2	0.172246	1
TIPRL	TIPRL	0.169121	1
TAF4	TAF4	0.168079	1
PELP1	PELP1	0.163929	1
PTPN14	PTPN14	0.163478	1
SMARCD1	SMARCD1	0.163373	1
DPPA4	DPPA4	0.163304	1
KLHL2	KLHL2	0.162575	1
SMARCA2	SMARCA2	0.161863	1
PSMD8	PSMD8	0.161776	1
TRIM23	TRIM23	0.161377	1
ATF7IP	ATF7IP	0.16129	1
LIMCH1	LIMCH1	0.160665	1
MDM2	MDM2	0.15898	1
RBM25	RBM25	0.158876	1
AGAP1	AGAP1	0.158494	1
ORC6	ORC6	0.158251	1
MATR3	MATR3	0.158182	1
EYA3	EYA3	0.157782	1
BAG5	BAG5	0.157452	1
DNAJC7	DNAJC7	0.157452	1
COPS7B	COPS7B	0.157209	1
LUC7L	LUC7L	0.157209	1
PDX1	PDX1	0.157209	1
YTHDF2	YTHDF2	0.157209	1
ASB1	ASB1	0.15681	1
CCNE1	CCNE1	0.15681	1
CDK2	CDK2	0.15681	1
COMMD1	COMMD1	0.15681	1
CPSF2	CPSF2	0.15681	1
ETS1	ETS1	0.15681	1
GTF2I	GTF2I	0.15681	1
KIAA0930	KIAA0930	0.15681	1
RBM14	RBM14	0.15681	1
SSBP1	SSBP1	0.15681	1
WDR5B	WDR5B	0.15681	1
CIAO1	CIAO1	0.156741	1
TOP1	TOP1	0.156654	1
FKBP5	FKBP5	0.156411	1
FOXA3	FOXA3	0.156411	1
GPHN	GPHN	0.156411	1
HNRNPR	HNRNPR	0.156411	1
PPM1D	PPM1D	0.156411	1
TRIM32	TRIM32	0.156411	1
DMWD	DMWD	0.156011	1
NOP10	NOP10	0.156011	1
YLPM1	YLPM1	0.155299	1
ARIH2	ARIH2	0.154813	1
HSP90B1	HSP90B1	0.154813	1
BCKDHB	BCKDHB	0.154414	1
BTBD6	BTBD6	0.154414	1
PSMD3	PSMD3	0.153615	1
DDX1	DDX1	0.153216	1
GINS4	GINS4	0.153216	1
RTF1	RTF1	0.153146	1
ASB5	ASB5	0.152816	1
HNRNPU	HNRNPU	0.152816	1
MAT1A	MAT1A	0.152816	1
TUBA1C	TUBA1C	0.152816	1
CDK20	CDK20	0.152417	1
DDX17	DDX17	0.152417	1
DDX25	DDX25	0.152417	1
KAT2A	KAT2A	0.152417	1
ZBED1	ZBED1	0.152417	1
PPP1R10	PPP1R10	0.152174	1
SUPT3H	SUPT3H	0.152018	1
G3BP2	G3BP2	0.151775	1
BRPF1	BRPF1	0.151618	1
SFPQ	SFPQ	0.151375	1
BAZ1B	BAZ1B	0.151219	1
CCNT2	CCNT2	0.150976	1
CDKN2AIP	CDKN2AIP	0.150576	1
RNGTT	RNGTT	0.150576	1
TERF2IP	TERF2IP	0.15042	1
DTYMK	DTYMK	0.149778	1
POU2F1	POU2F1	0.149621	1
BEND3	BEND3	0.149222	1
E2F3	E2F3	0.149222	1
DDX19B	DDX19B	0.148823	1
NPLOC4	NPLOC4	0.148823	1
OTUD1	OTUD1	0.148823	1
STRAP	STRAP	0.148423	1
DAB2IP	DAB2IP	0.148128	1
LARP1	LARP1	0.147625	1
LMAN2	LMAN2	0.147625	1
XRN2	XRN2	0.147382	1
USP7	USP7	0.146913	1
KBTBD4	KBTBD4	0.146826	1
PHGDH	PHGDH	0.146826	1
EHF	EHF	0.146027	1
LIMS1	LIMS1	0.145628	1
SUPT16H	SUPT16H	0.145628	1
CHAMP1	CHAMP1	0.14403	1
UBR1	UBR1	0.143892	1
PIAS4	PIAS4	0.143631	1
HNRNPUL2	HNRNPUL2	0.143232	1
CAPZA1	CAPZA1	0.142832	1
MTHFD2	MTHFD2	0.142346	1
IKZF3	IKZF3	0.141235	1
ANAPC7	ANAPC7	0.140836	1
FBXL5	FBXL5	0.140592	1
NRBP1	NRBP1	0.140037	1
TERF2	TERF2	0.139637	1
NAE1	NAE1	0.139481	1
POLR1C	POLR1C	0.139238	1
DNMT3B	DNMT3B	0.138439	1
YTHDF1	YTHDF1	0.13804	1
NCL	NCL	0.137241	1
NUMA1	NUMA1	0.136946	1
KLHDC2	KLHDC2	0.136842	1
CDC7	CDC7	0.135644	1
PLK1	PLK1	0.135071	1
NASP	NASP	0.134446	1
RC3H2	RC3H2	0.133803	1
SHKBP1	SHKBP1	0.13165	1
PGR	PGR	0.131338	1
KPNA2	KPNA2	0.131008	1
WRNIP1	WRNIP1	0.131008	1
SORT1	SORT1	0.130452	1
EXOSC8	EXOSC8	0.130365	1
CDC14B	CDC14B	0.129254	1
SP1	SP1	0.129237	1
ZHX1	ZHX1	0.128056	1
POU2F2	POU2F2	0.127813	1
LMNA	LMNA	0.126042	1
NACC1	NACC1	0.125486	1
POU5F1	POU5F1	0.125486	1
KDM4A	KDM4A	0.124931	1
BRSK2	BRSK2	0.124444	1
TAGLN2	TAGLN2	0.121666	1
EXD2	EXD2	0.120607	1
PGK2	PGK2	0.120225	1
LRRC39	LRRC39	0.118072	1
TOR1AIP2	TOR1AIP2	0.118072	1
TMPO	TMPO	0.117759	1
SLC25A23	SLC25A23	0.116457	1
E2F1	E2F1	0.116231	1
CYLC2	CYLC2	0.112967	1
TOPORS	TOPORS	0.110241	1
FLII	FLII	0.109442	1
ECT2	ECT2	0.108001	1
NR1H4	NR1H4	0.107741	1
CHD4	CHD4	0.107428	1
INPP1	INPP1	0.107098	1
CIAPIN1	CIAPIN1	0.105449	1
CCNT1	CCNT1	0.104164	1
ACTBL2	ACTBL2	0.103504	1
LAS1L	LAS1L	0.103469	1
EYA1	EYA1	0.102705	1
BRSK1	BRSK1	0.102549	1
MAST3	MAST3	0.102462	1
RBM26	RBM26	0.10241	1
APC	APC	0.102236	1
BACH1	BACH1	0.101907	1
PCCA	PCCA	0.101907	1
TAF1A	TAF1A	0.10175	1
ANXA2	ANXA2	0.101455	1
TUBB8	TUBB8	0.0999097	1
ZNF277	ZNF277	0.0999097	1
FAM9B	FAM9B	0.0997013	1
PGAM5	PGAM5	0.0996666	1
SELENBP1	SELENBP1	0.099111	1
PPARG	PPARG	0.0988679	1
ANAPC4	ANAPC4	0.0978261	1
CTSD	CTSD	0.0978261	1
SFRP2	SFRP2	0.0978261	1
HOXD4	HOXD4	0.0974267	1
UCP3	UCP3	0.0966801	1
KIF1B	KIF1B	0.095673	1
KRT85	KRT85	0.0952736	1
HOXC4	HOXC4	0.0938325	1
MCM3	MCM3	0.0934331	1
KIF1C	KIF1C	0.0932768	1
SRRM2	SRRM2	0.0929643	1
USP2	USP2	0.0919919	1
UMPS	UMPS	0.0906376	1
HOMEZ	HOMEZ	0.0902382	1
FASN	FASN	0.0899257	1
POLA2	POLA2	0.0891964	1
HBS1L	HBS1L	0.089127	1
ABHD10	ABHD10	0.0890575	1
TOP2A	TOP2A	0.0887276	1
ADAM22	ADAM22	0.0880331	1
ELMSAN1	ELMSAN1	0.0869392	1
AKAP8	AKAP8	0.0867308	1
KLHL25	KLHL25	0.0865572	1
USP24	USP24	0.086262	1
TSC22D1	TSC22D1	0.0858453	1
PLA1A	PLA1A	0.0855327	1
CCDC6	CCDC6	0.0854459	1
RPRD2	RPRD2	0.0854459	1
ETV1	ETV1	0.0850465	1
SKIL	SKIL	0.0845604	1
APOBEC3G	APOBEC3G	0.0840915	1
MYOF	MYOF	0.0839353	1
ZBTB10	ZBTB10	0.081869	1
CTDP1	CTDP1	0.0809661	1
NEK11	NEK11	0.079768	1
PHIP	PHIP	0.0795249	1
SLCO4A1	SLCO4A1	0.0767294	1
WSB1	WSB1	0.0750625	1
EIF2D	EIF2D	0.0747326	1
ASB17	ASB17	0.0738644	1
HORMAD1	HORMAD1	0.0735345	1
NCOA6	NCOA6	0.0730657	1
RNF128	RNF128	0.0727705	1
PANK2	PANK2	0.0715377	1
HPS5	HPS5	0.0710689	1
ZFR	ZFR	0.0706522	1
FOXP1	FOXP1	0.0696972	1
DSP	DSP	0.0688985	1
DIDO1	DIDO1	0.0685859	1
MARK3	MARK3	0.0677872	1
EP400	EP400	0.0669885	1
LRIF1	LRIF1	0.0658772	1
TUBB1	TUBB1	0.065391	1
GCC2	GCC2	0.0649917	1
CEP57L1	CEP57L1	0.0642798	1
SOX30	SOX30	0.0630817	1
HDGF	HDGF	0.0610849	1
DHX36	DHX36	0.0600431	1
CDC6	CDC6	0.0590881	1
ADAR	ADAR	0.0579594	1
GHR	GHR	0.0576295	1
NCAPG	NCAPG	0.0566919	1
MAST2	MAST2	0.0564314	1
TRAPPC11	TRAPPC11	0.0549903	1
WDHD1	WDHD1	0.0546951	1
DCAF15	DCAF15	0.0539485	1
WWC1	WWC1	0.0516391	1
TCOF1	TCOF1	0.0508404	1
RAG1	RAG1	0.0507536	1
BRD8	BRD8	0.0497986	1
SIRT3	SIRT3	0.0491561	1
KDM4C	KDM4C	0.0482011	1
ERC1	ERC1	0.0469162	1
HIF3A	HIF3A	0.0455619	1
DNAJA3	DNAJA3	0.0449194	1
GRK5	GRK5	0.0447632	1
DSCC1	DSCC1	0.0445201	1
POLR2A	POLR2A	0.0434783	1
KDM4B	KDM4B	0.0426795	1
RNF144A	RNF144A	0.0422975	1
ITIH5	ITIH5	0.0422802	1
TFAP4	TFAP4	0.0414815	1
TAF2	TAF2	0.0413252	1
POLR1B	POLR1B	0.0406827	1
WDR76	WDR76	0.0406827	1
MCM3AP	MCM3AP	0.0402834	1
IBTK	IBTK	0.039884	1
DNTTIP2	DNTTIP2	0.0394847	1
UHRF1	UHRF1	0.0394847	1
SNAI1	SNAI1	0.0393284	1
MCM4	MCM4	0.0376441	1
NEURL4	NEURL4	0.0350917	1
GZMA	GZMA	0.0340499	1
MSH5	MSH5	0.0338936	1
BCR	BCR	0.0331817	1
MED17	MED17	0.0326087	1
TAF4B	TAF4B	0.0324524	1
HELB	HELB	0.0319836	1
SIRT6	SIRT6	0.030855	1
PIF1	PIF1	0.0304556	1
MTA1	MTA1	0.0302125	1
TONSL	TONSL	0.0290144	1
ING1	ING1	0.0282157	1
ZNF135	ZNF135	0.027417	1
HOXB7	HOXB7	0.0271739	1
RAI14	RAI14	0.0268614	1
DTL	DTL	0.0262189	1
CHD1L	CHD1L	0.0255765	1
ATXN3	ATXN3	0.0247777	1
HUS1B	HUS1B	0.0235797	1
ADD1	ADD1	0.0219822	1
CSNK1A1L	CSNK1A1L	0.0219822	1
LARP7	LARP7	0.0217391	1
RRBP1	RRBP1	0.0217391	1
TTC5	TTC5	0.0213398	1
WDR18	WDR18	0.0213398	1
ZBTB8A	ZBTB8A	0.0213398	1
GREB1	GREB1	0.0211835	1
CLSPN	CLSPN	0.0209404	1
PELO	PELO	0.0209404	1
KRT3	KRT3	0.020541	1
HECTD1	HECTD1	0.0201417	1
AP1B1	AP1B1	0.0197423	1
PHRF1	PHRF1	0.0189436	1
TRIM33	TRIM33	0.0177455	1
TBC1D4	TBC1D4	0.0169468	1
TAF3	TAF3	0.0163043	1
TRIM25	TRIM25	0.0159918	1
POU5F1B	POU5F1B	0.0155056	1
TIMELESS	TIMELESS	0.0155056	1
GLI1	GLI1	0.0135088	1
GGN	GGN	0.0127101	1
ATAD3B	ATAD3B	0.011512	1
MAP3K6	MAP3K6	0.0111127	1
FGL1	FGL1	0.0108696	1
GCFC2	GCFC2	0.0108696	1
ASCC2	ASCC2	0.0108001	1
BIVM-ERCC5	BIVM-ERCC5	0.0104702	1
JMJD1C	JMJD1C	0.0104702	1
TRIM31	TRIM31	0.0104702	1
LMO7	LMO7	0.0103139	1
RBM10	RBM10	0.0103139	1
PLEKHA4	PLEKHA4	0.00927212	1
KANK1	KANK1	0.00887276	1
POLR1A	POLR1A	0.00887276	1
RFWD3	RFWD3	0.00807404	1
TAF1B	TAF1B	0.00807404	1
TGM3	TGM3	0.00807404	1
USP37	USP37	0.00791777	1
SLFN11	SLFN11	0.00767468	1
ZFR2	ZFR2	0.00616405	1
VPS13C	VPS13C	0.00592096	1
PSD3	PSD3	0.00543478	1
TAF1C	TAF1C	0.00543478	1
USP42	USP42	0.00543478	1
CHTF18	CHTF18	0.00503542	1
TICRR	TICRR	0.00503542	1
ZC3HAV1	ZC3HAV1	0.00503542	1
AIFM1	AIFM1	0.00463606	1
MAGEB1	MAGEB1	0.00383734	1
ATAD3A	ATAD3A	0.00343798	1
WNK1	WNK1	0.00343798	1
RADIL	RADIL	0.00288235	1
USP17L2	USP17L2	0.00248298	1
MYO7A	MYO7A	0.00208362	1
CGNL1	CGNL1	0.00184053	1
PER3	PER3	0.00184053	1
CAPN11	CAPN11	0.00144117	1
AAMP	AAMP	0	1
ABCF1	ABCF1	0	1
ABLIM3	ABLIM3	0	1
ABTB2	ABTB2	0	1
ACTL6A	ACTL6A	0	1
AGAP3	AGAP3	0	1
AIM2	AIM2	0	1
AIRE	AIRE	0	1
AKAP11	AKAP11	0	1
AKAP12	AKAP12	0	1
AKIRIN1	AKIRIN1	0	1
AKR7A2	AKR7A2	0	1
ALDH7A1	ALDH7A1	0	1
ANAPC5	ANAPC5	0	1
ANG	ANG	0	1
ANP32B	ANP32B	0	1
ANXA6	ANXA6	0	1
APH1A	APH1A	0	1
AR	AR	0	1
ARHGAP25	ARHGAP25	0	1
ARHGEF28	ARHGEF28	0	1
ARID2	ARID2	0	1
ARL3	ARL3	0	1
ASB10	ASB10	0	1
ASB11	ASB11	0	1
ASB13	ASB13	0	1
ASB14	ASB14	0	1
ASB16	ASB16	0	1
ASB18	ASB18	0	1
ASB2	ASB2	0	1
ASB4	ASB4	0	1
ASB8	ASB8	0	1
ASB9	ASB9	0	1
ATAD3C	ATAD3C	0	1
ATAD5	ATAD5	0	1
ATF2	ATF2	0	1
BAAT	BAAT	0	1
BANF1	BANF1	0	1
BAP1	BAP1	0	1
BAZ1A	BAZ1A	0	1
BCKDHA	BCKDHA	0	1
BCL7C	BCL7C	0	1
BCLAF1	BCLAF1	0	1
BID	BID	0	1
BRD7	BRD7	0	1
BRWD1	BRWD1	0	1
BRWD3	BRWD3	0	1
BTBD1	BTBD1	0	1
C7orf50	C7orf50	0	1
CABYR	CABYR	0	1
CAMKK1	CAMKK1	0	1
CASP3	CASP3	0	1
CBFB	CBFB	0	1
CBX1	CBX1	0	1
CBX3	CBX3	0	1
CBX4	CBX4	0	1
CBX5	CBX5	0	1
CCDC12	CCDC12	0	1
CCDC174	CCDC174	0	1
CCNA2	CCNA2	0	1
CCNB1	CCNB1	0	1
CCND1	CCND1	0	1
CCNE2	CCNE2	0	1
CCNO	CCNO	0	1
CD3EAP	CD3EAP	0	1
CD99L2	CD99L2	0	1
CDC16	CDC16	0	1
CDC34	CDC34	0	1
CDC73	CDC73	0	1
CDK1	CDK1	0	1
CDK16	CDK16	0	1
CDK4	CDK4	0	1
CDK9	CDK9	0	1
CDKN1B	CDKN1B	0	1
CDKN2C	CDKN2C	0	1
CDS1	CDS1	0	1
CDT1	CDT1	0	1
CELA2B	CELA2B	0	1
CENPA	CENPA	0	1
CENPB	CENPB	0	1
CEP164	CEP164	0	1
CETN3	CETN3	0	1
CGGBP1	CGGBP1	0	1
CHAF1B	CHAF1B	0	1
CHFR	CHFR	0	1
CHRAC1	CHRAC1	0	1
CIRBP	CIRBP	0	1
CKAP4	CKAP4	0	1
CKB	CKB	0	1
CLOCK	CLOCK	0	1
COPS2	COPS2	0	1
COPS3	COPS3	0	1
COPS4	COPS4	0	1
COPS7A	COPS7A	0	1
COPS8	COPS8	0	1
CRBN	CRBN	0	1
CREB1	CREB1	0	1
CRTC3	CRTC3	0	1
CST4	CST4	0	1
CST6	CST6	0	1
DAZAP1	DAZAP1	0	1
DCAF10	DCAF10	0	1
DCAF11	DCAF11	0	1
DCAF7	DCAF7	0	1
DCPS	DCPS	0	1
DCTPP1	DCTPP1	0	1
DCUN1D1	DCUN1D1	0	1
DCUN1D2	DCUN1D2	0	1
DCUN1D3	DCUN1D3	0	1
DCUN1D4	DCUN1D4	0	1
DDA1	DDA1	0	1
DDIT4	DDIT4	0	1
DDX20	DDX20	0	1
DDX46	DDX46	0	1
DLC1	DLC1	0	1
DMAP1	DMAP1	0	1
DNAJA2	DNAJA2	0	1
DNAJA4	DNAJA4	0	1
DNAJB1	DNAJB1	0	1
DNAJB13	DNAJB13	0	1
DNAJB5	DNAJB5	0	1
DNAJC9	DNAJC9	0	1
DNMT1	DNMT1	0	1
DYRK2	DYRK2	0	1
E2F4	E2F4	0	1
E4F1	E4F1	0	1
EGR1	EGR1	0	1
ELL	ELL	0	1
EMD	EMD	0	1
ERCC6L	ERCC6L	0	1
ERGIC1	ERGIC1	0	1
ETHE1	ETHE1	0	1
EXOSC7	EXOSC7	0	1
EYA2	EYA2	0	1
FAM133B	FAM133B	0	1
FAM219A	FAM219A	0	1
FKBP3	FKBP3	0	1
FLG	FLG	0	1
FLNA	FLNA	0	1
FOXB1	FOXB1	0	1
FOXD3	FOXD3	0	1
FOXE1	FOXE1	0	1
FOXO4	FOXO4	0	1
FOXO6	FOXO6	0	1
FSCN1	FSCN1	0	1
FUBP1	FUBP1	0	1
FUCA1	FUCA1	0	1
G6PD	G6PD	0	1
GADD45B	GADD45B	0	1
GALK2	GALK2	0	1
GEMIN4	GEMIN4	0	1
GEMIN5	GEMIN5	0	1
GFI1	GFI1	0	1
GINS1	GINS1	0	1
GINS2	GINS2	0	1
GMCL1	GMCL1	0	1
GP1BA	GP1BA	0	1
GPN3	GPN3	0	1
GPS1	GPS1	0	1
GTF2A1	GTF2A1	0	1
GTF2A2	GTF2A2	0	1
GTF2B	GTF2B	0	1
GTF2E1	GTF2E1	0	1
GTF2E2	GTF2E2	0	1
GTF2F2	GTF2F2	0	1
GTF2H2C	GTF2H2C	0	1
GZMK	GZMK	0	1
HAP1	HAP1	0	1
HDX	HDX	0	1
HEXA	HEXA	0	1
HIC2	HIC2	0	1
HINFP	HINFP	0	1
HJURP	HJURP	0	1
HMGA1	HMGA1	0	1
HMGN1	HMGN1	0	1
HNRNPA0	HNRNPA0	0	1
HNRNPCL1	HNRNPCL1	0	1
HNRNPH1	HNRNPH1	0	1
HOXA4	HOXA4	0	1
HOXB4	HOXB4	0	1
HPRT1	HPRT1	0	1
HSF1	HSF1	0	1
HSPA14	HSPA14	0	1
HSPA4	HSPA4	0	1
HSPA9	HSPA9	0	1
HSPB1	HSPB1	0	1
IGBP1	IGBP1	0	1
IL24	IL24	0	1
ILF2	ILF2	0	1
INTS12	INTS12	0	1
INTS6	INTS6	0	1
IP6K1	IP6K1	0	1
IRS4	IRS4	0	1
ISG15	ISG15	0	1
ISY1	ISY1	0	1
ISY1-RAB43	ISY1-RAB43	0	1
KAT7	KAT7	0	1
KATNA1	KATNA1	0	1
KBTBD13	KBTBD13	0	1
KBTBD8	KBTBD8	0	1
KCTD10	KCTD10	0	1
KCTD17	KCTD17	0	1
KHSRP	KHSRP	0	1
KIF23	KIF23	0	1
KIN	KIN	0	1
KLC3	KLC3	0	1
KLF1	KLF1	0	1
KLHL11	KLHL11	0	1
KLHL21	KLHL21	0	1
KLHL9	KLHL9	0	1
KLK3	KLK3	0	1
KPNA3	KPNA3	0	1
KRT4	KRT4	0	1
KRT76	KRT76	0	1
L3MBTL2	L3MBTL2	0	1
LACTB	LACTB	0	1
LDHB	LDHB	0	1
LEF1	LEF1	0	1
LMNB1	LMNB1	0	1
LMO4	LMO4	0	1
LRR1	LRR1	0	1
LRRC47	LRRC47	0	1
LTN1	LTN1	0	1
LUC7L3	LUC7L3	0	1
MACROD1	MACROD1	0	1
MAGEA1	MAGEA1	0	1
MAGED2	MAGED2	0	1
MAGEE2	MAGEE2	0	1
MAGEH1	MAGEH1	0	1
MAK16	MAK16	0	1
MAP4	MAP4	0	1
MAP7	MAP7	0	1
MAPK8	MAPK8	0	1
MAT2A	MAT2A	0	1
MCM10	MCM10	0	1
MCM6	MCM6	0	1
MCM7	MCM7	0	1
MCM8	MCM8	0	1
MCPH1	MCPH1	0	1
MCRS1	MCRS1	0	1
MDM4	MDM4	0	1
MECP2	MECP2	0	1
MELK	MELK	0	1
MIDN	MIDN	0	1
MORF4L2	MORF4L2	0	1
MPRIP	MPRIP	0	1
MSI2	MSI2	0	1
MSL1	MSL1	0	1
MSL2	MSL2	0	1
MX1	MX1	0	1
MYBBP1A	MYBBP1A	0	1
MYL12B	MYL12B	0	1
NAT2	NAT2	0	1
NCF4	NCF4	0	1
NEK1	NEK1	0	1
NF2	NF2	0	1
NONO	NONO	0	1
NPC2	NPC2	0	1
NR3C1	NR3C1	0	1
NR5A1	NR5A1	0	1
NT5C2	NT5C2	0	1
NTPCR	NTPCR	0	1
NUDT16L1	NUDT16L1	0	1
NUDT6	NUDT6	0	1
OBSCN	OBSCN	0	1
ORC1	ORC1	0	1
ORC2	ORC2	0	1
ORC3	ORC3	0	1
ORC4	ORC4	0	1
ORC5	ORC5	0	1
OSBP2	OSBP2	0	1
OSBPL3	OSBPL3	0	1
OSGIN1	OSGIN1	0	1
OTC	OTC	0	1
PAF1	PAF1	0	1
PARP12	PARP12	0	1
PARP14	PARP14	0	1
PARP9	PARP9	0	1
PBK	PBK	0	1
PCBD1	PCBD1	0	1
PCCB	PCCB	0	1
PCGF1	PCGF1	0	1
PCMTD2	PCMTD2	0	1
PDE12	PDE12	0	1
PGA3	PGA3	0	1
PGA5	PGA5	0	1
PGBD3	PGBD3	0	1
PGK1	PGK1	0	1
PGRMC1	PGRMC1	0	1
PHAX	PHAX	0	1
PHF1	PHF1	0	1
PHF10	PHF10	0	1
PHLDA3	PHLDA3	0	1
PIAS1	PIAS1	0	1
PIAS2	PIAS2	0	1
PLEKHO2	PLEKHO2	0	1
POLDIP2	POLDIP2	0	1
POLR1E	POLR1E	0	1
POLR2C	POLR2C	0	1
POLR2D	POLR2D	0	1
POLR2E	POLR2E	0	1
POLR2F	POLR2F	0	1
POLR2G	POLR2G	0	1
POLR2H	POLR2H	0	1
POLR2I	POLR2I	0	1
POLR2J	POLR2J	0	1
POLR2K	POLR2K	0	1
POLR2L	POLR2L	0	1
PPIE	PPIE	0	1
PPM1G	PPM1G	0	1
PPP2R5D	PPP2R5D	0	1
PPP5C	PPP5C	0	1
PRAME	PRAME	0	1
PRPF39	PRPF39	0	1
PRRC2A	PRRC2A	0	1
PSIP1	PSIP1	0	1
PSMB4	PSMB4	0	1
PSMC1	PSMC1	0	1
PSMC5	PSMC5	0	1
PSMD13	PSMD13	0	1
PSMD7	PSMD7	0	1
PSMG1	PSMG1	0	1
PTBP3	PTBP3	0	1
PTTG1	PTTG1	0	1
PURA	PURA	0	1
QPCT	QPCT	0	1
RAB40B	RAB40B	0	1
RAB40C	RAB40C	0	1
RABL2A	RABL2A	0	1
RAD21	RAD21	0	1
RAD51AP1	RAD51AP1	0	1
RAG2	RAG2	0	1
RARA	RARA	0	1
RASSF1	RASSF1	0	1
RASSF8	RASSF8	0	1
RBBP7	RBBP7	0	1
RBM39	RBM39	0	1
RBM48	RBM48	0	1
RBM7	RBM7	0	1
RCN2	RCN2	0	1
REXO2	REXO2	0	1
RHNO1	RHNO1	0	1
RNASEH1	RNASEH1	0	1
RND3	RND3	0	1
RNF115	RNF115	0	1
RNF126	RNF126	0	1
RNF146	RNF146	0	1
RNF166	RNF166	0	1
RNF7	RNF7	0	1
RPAP3	RPAP3	0	1
RPS19BP1	RPS19BP1	0	1
RPS27A	RPS27A	0	1
RRN3	RRN3	0	1
RUVBL2	RUVBL2	0	1
RWDD4	RWDD4	0	1
SART1	SART1	0	1
SBDS	SBDS	0	1
SCAI	SCAI	0	1
SENP3	SENP3	0	1
SERPINB12	SERPINB12	0	1
SESN1	SESN1	0	1
SETX	SETX	0	1
SFR1	SFR1	0	1
SKP2	SKP2	0	1
SLC25A13	SLC25A13	0	1
SLC25A22	SLC25A22	0	1
SMARCAL1	SMARCAL1	0	1
SMARCE1	SMARCE1	0	1
SMC1A	SMC1A	0	1
SMC1B	SMC1B	0	1
SNRNP40	SNRNP40	0	1
SNRPB	SNRPB	0	1
SNRPD3	SNRPD3	0	1
SNW1	SNW1	0	1
SOCS7	SOCS7	0	1
SPATA2	SPATA2	0	1
SPSB1	SPSB1	0	1
SPSB2	SPSB2	0	1
SPSB4	SPSB4	0	1
SRP72	SRP72	0	1
SRPX	SRPX	0	1
SRSF1	SRSF1	0	1
SRSF10	SRSF10	0	1
SSRP1	SSRP1	0	1
STRBP	STRBP	0	1
SUMO1	SUMO1	0	1
SUMO2	SUMO2	0	1
SUMO3	SUMO3	0	1
SUPT4H1	SUPT4H1	0	1
SYCP3	SYCP3	0	1
SYN2	SYN2	0	1
TADA3	TADA3	0	1
TAF10	TAF10	0	1
TAF11	TAF11	0	1
TAF12	TAF12	0	1
TAF13	TAF13	0	1
TAF1D	TAF1D	0	1
TBC1D1	TBC1D1	0	1
TCERG1	TCERG1	0	1
TCF7L2	TCF7L2	0	1
TDRD7	TDRD7	0	1
TEP1	TEP1	0	1
TERF1	TERF1	0	1
TEX10	TEX10	0	1
TFAM	TFAM	0	1
TFCP2	TFCP2	0	1
TFCP2L1	TFCP2L1	0	1
TFF1	TFF1	0	1
THRAP3	THRAP3	0	1
THRB	THRB	0	1
TINF2	TINF2	0	1
TIPIN	TIPIN	0	1
TLK1	TLK1	0	1
TMEM189	TMEM189	0	1
TMPRSS2	TMPRSS2	0	1
TMSB4X	TMSB4X	0	1
TNFAIP2	TNFAIP2	0	1
TNK1	TNK1	0	1
TNKS	TNKS	0	1
TOP1MT	TOP1MT	0	1
TP53I3	TP53I3	0	1
TRA2A	TRA2A	0	1
TRAP1	TRAP1	0	1
TRIM28	TRIM28	0	1
TRIM37	TRIM37	0	1
TRIP13	TRIP13	0	1
TRMT1L	TRMT1L	0	1
TTF1	TTF1	0	1
TTI2	TTI2	0	1
TTLL12	TTLL12	0	1
TUBB	TUBB	0	1
TUBB4B	TUBB4B	0	1
TULP2	TULP2	0	1
UBA52	UBA52	0	1
UBA7	UBA7	0	1
UBB	UBB	0	1
UBE2D1	UBE2D1	0	1
UBE2E1	UBE2E1	0	1
UBE2E2	UBE2E2	0	1
UBE2E3	UBE2E3	0	1
UBE2I	UBE2I	0	1
UBE2L3	UBE2L3	0	1
UBE2NL	UBE2NL	0	1
UBE2R2	UBE2R2	0	1
UBE2V1	UBE2V1	0	1
UBE2W	UBE2W	0	1
UBP1	UBP1	0	1
UBXN1	UBXN1	0	1
UBXN7	UBXN7	0	1
UHRF2	UHRF2	0	1
UNC119	UNC119	0	1
USB1	USB1	0	1
USF1	USF1	0	1
USP20	USP20	0	1
USP36	USP36	0	1
USP8	USP8	0	1
UVRAG	UVRAG	0	1
VRK1	VRK1	0	1
WDR55	WDR55	0	1
WDR82	WDR82	0	1
WRAP53	WRAP53	0	1
WSB2	WSB2	0	1
YEATS4	YEATS4	0	1
YTHDF3	YTHDF3	0	1
ZBTB32	ZBTB32	0	1
ZBTB33	ZBTB33	0	1
ZBTB7C	ZBTB7C	0	1
ZC3HC1	ZC3HC1	0	1
ZCCHC8	ZCCHC8	0	1
ZER1	ZER1	0	1
ZFP36L2	ZFP36L2	0	1
ZFYVE19	ZFYVE19	0	1
ZNF24	ZNF24	0	1
ZNF35	ZNF35	0	1
ZNF638	ZNF638	0	1
ZNF639	ZNF639	0	1
ZNF830	ZNF830	0	1
ZNRD1	ZNRD1	0	1
ZYG11A	ZYG11A	0	1
ZYG11B	ZYG11B	0	1
ABRAXAS2
ANTKMT
ANXA2P2
ATP5F1A
BICRAL
CAVIN1
CCAR2
CCDC180
CENPX
CEP126
CFAP52
CIAO2A
CIAO2B
COP1
COPS9
DCAF1
DRC1
ELOA2
ELOA3
ELOA3D
ELP1
FBH1
GMCL2
GTF2H2C_2
H1-1
H1-2
H2AB1
H2AB3
H2AC1
H2AC11
H2AC12
H2AC13
H2AC14
H2AC15
H2AC16
H2AC17
H2AC18
H2AC20
H2AC21
H2AC4
H2AC6
H2AC7
H2AJ
H2AW
H2AZ1
H2BC1
H2BC11
H2BC12
H2BC13
H2BC14
H2BC15
H2BC17
H2BC18
H2BC21
H2BC3
H2BC4
H2BC5
H2BC8
H2BC9
H2BU1
H3-3A
H3-3B
H3-4
H3-5
H3C1
H3C13
H3C14
H3C6
H3C7
H4C1
H4C11
H4C14
H4C15
H4C3
H4C6
HMCES
HNRNPDL
IGHV3OR15-7
ITPRID2
KAT14
KMT5A
LOC344382
LOC442497
LRATD2
LTO1
MACROH2A1
MAP3K20
MTREX
NELFA
NELFB
NELFCD
NELFE
NRDC
NSD2
NSD3
ODR4
PAXX
PCLAF
PIDD1
PMS2P1
PPP4R3A
PRIM2
PRIMPOL
PYCR3
RADX
RPL10P16
RPL13P12
RPL21P16
RPL21P19
RPL36AP37
RPL7AP27
RPS26P54
RPS7P4
RPSAP12
RPSAP55
RTCB
RTRAF
SCARNA22
SHLD1
SHLD2
SLF1
SLF2
SLX4IP
SPIDR
STN1
TRMO
TWNK
U2AF1L5
UFD1
USP17L1
WASHC4
WASHC5
XBP1P1
XIST
YBX3
YJU2
ZBTB14
ZNF525
ZNF598
ZSWIM8

[truncated: 25 more sheets: GBM_nonDDR, HNSC_nonDDR, KICH_nonDR, KIRC_nonDDR, KIRP_nonDDR, LAML_nonDDR, LGG_nonDDR, LIHC_nonDDR, LUAD_nonDDR, LUSC_nonDDR, MESO_nonDDR, OV_nonDDR, PAAD_nonDDR, PCPG_nonDDR, PRAD_nonDDR, READ_nonDDR, SARC_nonDDR, STAD_nonDDR, SKCM_nonDDR, TGCT_nonDDR …]
